# Supplementary material for: Transcriptional vulnerabilities of striatal neurons in human and rodent models of Huntington’s disease
Source: Nat Commun. 2023 Jan 17;14:282. doi: 10.1038/s41467-022-35752-x (PMC9845362; doi:10.1038/s41467-022-35752-x)
Supplement: Supplementary file 4 — Supplementary Data 2 [file 41467_2022_35752_MOESM4_ESM.xls]

## Sheet: S_both
Homo sapiens									Mus musculus									Mus musculus
05-Oct-2021_SM_D1D2_Markers_Human_Control_StriosomeMarker_both.txt									05-Oct-2021_SM_D1D2_Markers_zQ175_Control_StriosomeMarker_both.txt									05-Oct-2021_SM_D1D2_Markers_R62_Control_StriosomeMarker_both.txt
correction;FDR									correction;FDR									correction;FDR
test_type;FISHER									test_type;FISHER									test_type;FISHER
GO biological process complete	GO ID	number in list	expected	fold enrichment	pValue	FDR	mapped_id_list		GO biological process complete	GO ID	number in list	expected	fold enrichment	pValue	FDR	mapped_id_list		GO biological process complete	GO ID	number in list	expected	fold enrichment	pValue	FDR	mapped_id_list
memory	GO:0007613	10	1.80931	5.527	2.7465e-05	0.010632	,ENSG00000155511",ENSG00000189056",ENSG00000118515",ENSG00000101349",ENSG00000166342",ENSG00000006128",ENSG00000102468",ENSG00000082482",ENSG00000078725",ENSG00000182621"		atrial cardiac muscle cell action potential	GO:0086014	4	0.1744656	22.9272	7.4162e-05	0.0063038	,ENSMUSG00000049281",ENSMUSG00000054477",ENSMUSG00000051331",ENSMUSG00000032826"		regulation of synaptic vesicle clustering	GO:2000807	3	0.1176027	25.5096	0.00045528	0.035199	,ENSMUSG00000013663",ENSMUSG00000035566",ENSMUSG00000040003"
learning or memory	GO:0007611	13	3.829	3.3951	0.00020014	0.045723	,ENSG00000155511",ENSG00000132639",ENSG00000006128",ENSG00000189056",ENSG00000118515",ENSG00000101349",ENSG00000166342",ENSG00000157680",ENSG00000186297",ENSG00000102468",ENSG00000082482",ENSG00000078725",ENSG00000182621"		action potential	GO:0001508	8	1.395725	5.73179	0.00013399	0.009413	,ENSMUSG00000049281",ENSMUSG00000020598",ENSMUSG00000054477",ENSMUSG00000051331",ENSMUSG00000055254",ENSMUSG00000032826",ENSMUSG00000061576",ENSMUSG00000057182"		regulation of cellular localization	GO:0060341	25	11.27516	2.21726	0.00032732	0.026786	,ENSMUSG00000037815",ENSMUSG00000052374",ENSMUSG00000027692",ENSMUSG00000022186",ENSMUSG00000058571",ENSMUSG00000024589",ENSMUSG00000040003",ENSMUSG00000041235",ENSMUSG00000045038",ENSMUSG00000021699",ENSMUSG00000039671",ENSMUSG00000013663",ENSMUSG00000032826",ENSMUSG00000036006",ENSMUSG00000026470",ENSMUSG00000029245",ENSMUSG00000004347",ENSMUSG00000049313",ENSMUSG00000061576",ENSMUSG00000022770…
behavior	GO:0007610	25	7.74215	3.2291	5.5568e-07	0.0007744	,ENSG00000155511",ENSG00000132639",ENSG00000167081",ENSG00000198825",ENSG00000084676",ENSG00000189056",ENSG00000118515",ENSG00000122375",ENSG00000102468",ENSG00000164830",ENSG00000182621",ENSG00000145335",ENSG00000128683",ENSG00000171791",ENSG00000006128",ENSG00000171132",ENSG00000157168",ENSG00000112038",ENSG00000101349",ENSG00000166342",ENSG00000157680",ENSG00000186297",ENSG00000187068",ENSG000…		regulation of membrane potential	GO:0042391	32	7.100748	4.50657	5.7699e-12	2.959e-09	,ENSMUSG00000049281",ENSMUSG00000030067",ENSMUSG00000029212",ENSMUSG00000055026",ENSMUSG00000054477",ENSMUSG00000052374",ENSMUSG00000024589",ENSMUSG00000024268",ENSMUSG00000057182",ENSMUSG00000061601",ENSMUSG00000021730",ENSMUSG00000045038",ENSMUSG00000018411",ENSMUSG00000026527",ENSMUSG00000013663",ENSMUSG00000032826",ENSMUSG00000051331",ENSMUSG00000055254",ENSMUSG00000055078",ENSMUSG00000025221…		regulation of cellular process	GO:0050794	190	147.6208	1.28708	2.2893e-07	6.4037e-05	,ENSMUSG00000049281",ENSMUSG00000059921",ENSMUSG00000025477",ENSMUSG00000020189",ENSMUSG00000024268",ENSMUSG00000061601",ENSMUSG00000027777",ENSMUSG00000026600",ENSMUSG00000047414",ENSMUSG00000067786",ENSMUSG00000031517",ENSMUSG00000037852",ENSMUSG00000039115",ENSMUSG00000038664",ENSMUSG00000034981",ENSMUSG00000036402",ENSMUSG00000036006",ENSMUSG00000035314",ENSMUSG00000000184",ENSMUSG00000061298…
cognition	GO:0050890	14	4.41808	3.1688	0.00022474	0.048937	,ENSG00000155511",ENSG00000101180",ENSG00000132639",ENSG00000006128",ENSG00000189056",ENSG00000118515",ENSG00000101349",ENSG00000166342",ENSG00000157680",ENSG00000186297",ENSG00000102468",ENSG00000082482",ENSG00000078725",ENSG00000182621"		regulation of biological quality	GO:0065008	133	58.32384	2.28037	1.2942e-21	1.9911e-17	,ENSMUSG00000049281",ENSMUSG00000054477",ENSMUSG00000019906",ENSMUSG00000024268",ENSMUSG00000057182",ENSMUSG00000061601",ENSMUSG00000027777",ENSMUSG00000026600",ENSMUSG00000018411",ENSMUSG00000067786",ENSMUSG00000031517",ENSMUSG00000013089",ENSMUSG00000037852",ENSMUSG00000052613",ENSMUSG00000039629",ENSMUSG00000063632",ENSMUSG00000040612",ENSMUSG00000025221",ENSMUSG00000061576",ENSMUSG00000026399…		regulation of biological process	GO:0050789	193	154.2654	1.25109	1.9066e-06	0.00040182	,ENSMUSG00000059921",ENSMUSG00000025477",ENSMUSG00000024268",ENSMUSG00000027777",ENSMUSG00000067786",ENSMUSG00000038664",ENSMUSG00000034981",ENSMUSG00000036006",ENSMUSG00000000184",ENSMUSG00000039629",ENSMUSG00000061576",ENSMUSG00000040852",ENSMUSG00000043441",ENSMUSG00000007817",ENSMUSG00000062661",ENSMUSG00000050321",ENSMUSG00000023150",ENSMUSG00000022186",ENSMUSG00000004633",ENSMUSG00000041014…
nervous system process	GO:0050877	32	12.0761	2.6499	8.9489e-07	0.0010393	,ENSG00000155511",ENSG00000111913",ENSG00000132639",ENSG00000151834",ENSG00000167081",ENSG00000189056",ENSG00000083067",ENSG00000118515",ENSG00000071909",ENSG00000122375",ENSG00000102468",ENSG00000149972",ENSG00000143473",ENSG00000182621",ENSG00000145335",ENSG00000095777",ENSG00000101180",ENSG00000006128",ENSG00000112038",ENSG00000196557",ENSG00000065989",ENSG00000221882",ENSG00000167210",ENSG000…		biological regulation	GO:0065007	256	191.9819	1.33346	8.3872e-14	7.5904e-11	,ENSMUSG00000059921",ENSMUSG00000054477",ENSMUSG00000019906",ENSMUSG00000025477",ENSMUSG00000004530",ENSMUSG00000024268",ENSMUSG00000057182",ENSMUSG00000027777",ENSMUSG00000067786",ENSMUSG00000038664",ENSMUSG00000034981",ENSMUSG00000036006",ENSMUSG00000052613",ENSMUSG00000039629",ENSMUSG00000063632",ENSMUSG00000040612",ENSMUSG00000025221",ENSMUSG00000061576",ENSMUSG00000021541",ENSMUSG00000040852…		biological regulation	GO:0065007	205	161.7625	1.26729	7.1805e-08	2.3015e-05	,ENSMUSG00000059921",ENSMUSG00000025477",ENSMUSG00000024268",ENSMUSG00000027777",ENSMUSG00000067786",ENSMUSG00000038664",ENSMUSG00000034981",ENSMUSG00000036006",ENSMUSG00000052613",ENSMUSG00000000184",ENSMUSG00000039629",ENSMUSG00000040612",ENSMUSG00000061576",ENSMUSG00000021541",ENSMUSG00000040852",ENSMUSG00000043441",ENSMUSG00000007817",ENSMUSG00000062661",ENSMUSG00000050321",ENSMUSG00000022180…
system process	GO:0003008	42	18.7873	2.2355	1.5703e-06	0.001459	,ENSG00000155511",ENSG00000111913",ENSG00000003989",ENSG00000132639",ENSG00000196562",ENSG00000151834",ENSG00000167081",ENSG00000003402",ENSG00000198825",ENSG00000189056",ENSG00000083067",ENSG00000118515",ENSG00000071909",ENSG00000122375",ENSG00000102468",ENSG00000149972",ENSG00000143473",ENSG00000058668",ENSG00000182621",ENSG00000145335",ENSG00000151067",ENSG00000095777",ENSG00000101180",ENSG000…		muscle contraction	GO:0006936	11	2.931021	3.75296	0.00027347	0.016058	,ENSMUSG00000049281",ENSMUSG00000034997",ENSMUSG00000021699",ENSMUSG00000054477",ENSMUSG00000051331",ENSMUSG00000030592",ENSMUSG00000058587",ENSMUSG00000052374",ENSMUSG00000032826",ENSMUSG00000029207",ENSMUSG00000022770"		regulation of localization	GO:0032879	71	37.28006	1.9045	7.5669e-08	2.3758e-05	,ENSMUSG00000049281",ENSMUSG00000059921",ENSMUSG00000037815",ENSMUSG00000039959",ENSMUSG00000037936",ENSMUSG00000052133",ENSMUSG00000021071",ENSMUSG00000052374",ENSMUSG00000027692",ENSMUSG00000024589",ENSMUSG00000041235",ENSMUSG00000020189",ENSMUSG00000061601",ENSMUSG00000026249",ENSMUSG00000045038",ENSMUSG00000047414",ENSMUSG00000067786",ENSMUSG00000039671",ENSMUSG00000036006",ENSMUSG00000026470…
multicellular organismal process	GO:0032501	124	76.4958	1.621	7.0408e-10	9.812e-06	,ENSG00000111913",ENSG00000151892",ENSG00000112964",ENSG00000196562",ENSG00000113532",ENSG00000115310",ENSG00000203867",ENSG00000168772",ENSG00000257923",ENSG00000122375",ENSG00000149972",ENSG00000143473",ENSG00000139083",ENSG00000184349",ENSG00000164619",ENSG00000171791",ENSG00000113763",ENSG00000112038",ENSG00000171310",ENSG00000196557",ENSG00000158555",ENSG00000137872",ENSG00000007237",ENSG000…		muscle system process	GO:0003012	16	3.803349	4.20682	3.0365e-06	0.00038609	,ENSMUSG00000049281",ENSMUSG00000034997",ENSMUSG00000054477",ENSMUSG00000051331",ENSMUSG00000030592",ENSMUSG00000058587",ENSMUSG00000052374",ENSMUSG00000029207",ENSMUSG00000022770",ENSMUSG00000029467",ENSMUSG00000021200",ENSMUSG00000042105",ENSMUSG00000021699",ENSMUSG00000031626",ENSMUSG00000032826",ENSMUSG00000052920"		regulation of cardiac muscle cell action potential	GO:0098901	5	0.2793064	17.9015	2.0868e-05	0.0029454	,ENSMUSG00000051331",ENSMUSG00000032826",ENSMUSG00000022770",ENSMUSG00000029467",ENSMUSG00000060843"
calcium ion transmembrane transport	GO:0070588	12	2.58773	4.6373	2.2095e-05	0.009331	,ENSG00000158966",ENSG00000151067",ENSG00000083067",ENSG00000069018",ENSG00000150625",ENSG00000183023",ENSG00000102468",ENSG00000149488",ENSG00000204442",ENSG00000112038",ENSG00000058668",ENSG00000196557"		multicellular organismal process	GO:0032501	174	113.769	1.52941	1.4278e-11	6.2763e-09	,ENSMUSG00000049281",ENSMUSG00000059921",ENSMUSG00000015709",ENSMUSG00000054477",ENSMUSG00000019906",ENSMUSG00000004530",ENSMUSG00000024268",ENSMUSG00000057182",ENSMUSG00000061601",ENSMUSG00000027777",ENSMUSG00000026600",ENSMUSG00000018411",ENSMUSG00000067786",ENSMUSG00000031517",ENSMUSG00000013089",ENSMUSG00000037852",ENSMUSG00000038664",ENSMUSG00000050711",ENSMUSG00000036006",ENSMUSG00000035314…		regulation of action potential	GO:0098900	6	0.7938183	7.5584	0.00022742	0.019879	,ENSMUSG00000051331",ENSMUSG00000032826",ENSMUSG00000022770",ENSMUSG00000029467",ENSMUSG00000021730",ENSMUSG00000060843"
calcium ion transport	GO:0006816	12	3.15577	3.8026	0.00013152	0.032155	,ENSG00000158966",ENSG00000151067",ENSG00000083067",ENSG00000069018",ENSG00000150625",ENSG00000183023",ENSG00000102468",ENSG00000149488",ENSG00000204442",ENSG00000112038",ENSG00000058668",ENSG00000196557"		actin filament-based process	GO:0030029	34	8.932637	3.80627	9.0504e-11	3.3152e-08	,ENSMUSG00000049281",ENSMUSG00000030067",ENSMUSG00000054477",ENSMUSG00000037815",ENSMUSG00000039959",ENSMUSG00000052374",ENSMUSG00000027692",ENSMUSG00000025810",ENSMUSG00000004530",ENSMUSG00000041112",ENSMUSG00000000915",ENSMUSG00000032826",ENSMUSG00000052613",ENSMUSG00000053702",ENSMUSG00000029761",ENSMUSG00000033420",ENSMUSG00000051331",ENSMUSG00000058587",ENSMUSG00000020173",ENSMUSG00000028434…		regulation of membrane potential	GO:0042391	25	5.983038	4.17848	4.58e-09	2.0725e-06	,ENSMUSG00000049281",ENSMUSG00000029212",ENSMUSG00000055026",ENSMUSG00000052374",ENSMUSG00000024589",ENSMUSG00000024268",ENSMUSG00000061601",ENSMUSG00000021730",ENSMUSG00000045038",ENSMUSG00000039671",ENSMUSG00000013663",ENSMUSG00000032826",ENSMUSG00000051331",ENSMUSG00000055254",ENSMUSG00000055078",ENSMUSG00000061576",ENSMUSG00000022770",ENSMUSG00000029467",ENSMUSG00000000560",ENSMUSG00000060843…
striated muscle cell differentiation	GO:0051146	11	2.52461	4.3571	8.1947e-05	0.023306	,ENSG00000111913",ENSG00000160789",ENSG00000183023",ENSG00000143473",ENSG00000157168",ENSG00000134775",ENSG00000196557",ENSG00000003402",ENSG00000122367",ENSG00000154721",ENSG00000154556"		cellular process	GO:0009987	280	232.2137	1.20579	4.5233e-10	1.4202e-07	,ENSMUSG00000059921",ENSMUSG00000054477",ENSMUSG00000019906",ENSMUSG00000025477",ENSMUSG00000004530",ENSMUSG00000024268",ENSMUSG00000057182",ENSMUSG00000027777",ENSMUSG00000051527",ENSMUSG00000038664",ENSMUSG00000036006",ENSMUSG00000052613",ENSMUSG00000053702",ENSMUSG00000030268",ENSMUSG00000039629",ENSMUSG00000063632",ENSMUSG00000040612",ENSMUSG00000025221",ENSMUSG00000061576",ENSMUSG00000021541…		regulation of biological quality	GO:0065008	105	49.14323	2.13661	3.3369e-15	1.2834e-11	,ENSMUSG00000049281",ENSMUSG00000024268",ENSMUSG00000061601",ENSMUSG00000027777",ENSMUSG00000026600",ENSMUSG00000047414",ENSMUSG00000067786",ENSMUSG00000031517",ENSMUSG00000037852",ENSMUSG00000052613",ENSMUSG00000039629",ENSMUSG00000040612",ENSMUSG00000061576",ENSMUSG00000061731",ENSMUSG00000021541",ENSMUSG00000040852",ENSMUSG00000062661",ENSMUSG00000055737",ENSMUSG00000050321",ENSMUSG00000032267…
muscle cell differentiation	GO:0042692	12	3.15577	3.8026	0.00013152	0.0316	,ENSG00000111913",ENSG00000160789",ENSG00000183023",ENSG00000145794",ENSG00000143473",ENSG00000157168",ENSG00000134775",ENSG00000196557",ENSG00000003402",ENSG00000122367",ENSG00000154721",ENSG00000154556"		movement of cell or subcellular component	GO:0006928	56	22.71542	2.46529	7.1503e-10	2.157e-07	,ENSMUSG00000049281",ENSMUSG00000059921",ENSMUSG00000030067",ENSMUSG00000054477",ENSMUSG00000037815",ENSMUSG00000037936",ENSMUSG00000052133",ENSMUSG00000004530",ENSMUSG00000027777",ENSMUSG00000018411",ENSMUSG00000041112",ENSMUSG00000031517",ENSMUSG00000039115",ENSMUSG00000050711",ENSMUSG00000030223",ENSMUSG00000039629",ENSMUSG00000027200",ENSMUSG00000051331",ENSMUSG00000055254",ENSMUSG00000061298…		gamma-aminobutyric acid signaling pathway	GO:0007214	6	0.3675085	16.3262	4.7527e-06	0.00085023	,ENSMUSG00000029212",ENSMUSG00000055026",ENSMUSG00000055078",ENSMUSG00000038349",ENSMUSG00000000560",ENSMUSG00000038910"
cell differentiation	GO:0030154	72	43.0447	1.6727	6.9133e-06	0.0048172	,ENSG00000111913",ENSG00000196562",ENSG00000044115",ENSG00000167081",ENSG00000136854",ENSG00000003402",ENSG00000135127",ENSG00000115310",ENSG00000154721",ENSG00000118515",ENSG00000257923",ENSG00000143473",ENSG00000139083",ENSG00000184349",ENSG00000171791",ENSG00000076356",ENSG00000113763",ENSG00000112038",ENSG00000171310",ENSG00000196557",ENSG00000137872",ENSG00000007237",ENSG00000176406",ENSG000…		atrial cardiac muscle cell to AV node cell signaling	GO:0086026	4	0.1744656	22.9272	7.4162e-05	0.0063388	,ENSMUSG00000049281",ENSMUSG00000054477",ENSMUSG00000051331",ENSMUSG00000032826"		cell-cell signaling	GO:0007267	33	10.81945	3.05006	2.5336e-08	9.7447e-06	,ENSMUSG00000049281",ENSMUSG00000029212",ENSMUSG00000055026",ENSMUSG00000021071",ENSMUSG00000008153",ENSMUSG00000027692",ENSMUSG00000061601",ENSMUSG00000071454",ENSMUSG00000013663",ENSMUSG00000032826",ENSMUSG00000037852",ENSMUSG00000038349",ENSMUSG00000034997",ENSMUSG00000029420",ENSMUSG00000051331",ENSMUSG00000055254",ENSMUSG00000055078",ENSMUSG00000020393",ENSMUSG00000040612",ENSMUSG00000022770…
cellular developmental process	GO:0048869	72	44.0966	1.6328	1.7774e-05	0.009174	,ENSG00000111913",ENSG00000196562",ENSG00000044115",ENSG00000167081",ENSG00000136854",ENSG00000003402",ENSG00000135127",ENSG00000115310",ENSG00000154721",ENSG00000118515",ENSG00000257923",ENSG00000143473",ENSG00000139083",ENSG00000184349",ENSG00000171791",ENSG00000076356",ENSG00000113763",ENSG00000112038",ENSG00000171310",ENSG00000196557",ENSG00000137872",ENSG00000007237",ENSG00000176406",ENSG000…		cell-cell signaling involved in cardiac conduction	GO:0086019	4	0.3663777	10.9177	0.00080759	0.039319	,ENSMUSG00000049281",ENSMUSG00000054477",ENSMUSG00000051331",ENSMUSG00000032826"		signaling	GO:0023052	96	68.29778	1.40561	0.00024135	0.020861	,ENSMUSG00000049281",ENSMUSG00000059921",ENSMUSG00000030222",ENSMUSG00000039959",ENSMUSG00000052133",ENSMUSG00000021071",ENSMUSG00000052374",ENSMUSG00000027692",ENSMUSG00000061601",ENSMUSG00000027777",ENSMUSG00000045038",ENSMUSG00000047414",ENSMUSG00000020027",ENSMUSG00000041112",ENSMUSG00000071454",ENSMUSG00000042680",ENSMUSG00000032528",ENSMUSG00000037852",ENSMUSG00000039115",ENSMUSG00000036402…
developmental process	GO:0032502	116	71.5308	1.6217	4.8801e-09	1.3602e-05	,ENSG00000111913",ENSG00000151892",ENSG00000112964",ENSG00000196562",ENSG00000113532",ENSG00000115310",ENSG00000203867",ENSG00000168772",ENSG00000257923",ENSG00000122375",ENSG00000149972",ENSG00000143473",ENSG00000139083",ENSG00000184349",ENSG00000164619",ENSG00000171791",ENSG00000113763",ENSG00000112038",ENSG00000171310",ENSG00000196557",ENSG00000158555",ENSG00000137872",ENSG00000007237",ENSG000…		cell communication involved in cardiac conduction	GO:0086065	5	0.5233967	9.55298	0.00030585	0.017824	,ENSMUSG00000049281",ENSMUSG00000054477",ENSMUSG00000051331",ENSMUSG00000032826",ENSMUSG00000060843"		cell communication	GO:0007154	96	69.75311	1.37628	0.00046585	0.035657	,ENSMUSG00000049281",ENSMUSG00000059921",ENSMUSG00000030222",ENSMUSG00000039959",ENSMUSG00000052133",ENSMUSG00000021071",ENSMUSG00000052374",ENSMUSG00000027692",ENSMUSG00000061601",ENSMUSG00000027777",ENSMUSG00000045038",ENSMUSG00000047414",ENSMUSG00000020027",ENSMUSG00000041112",ENSMUSG00000071454",ENSMUSG00000042680",ENSMUSG00000032528",ENSMUSG00000037852",ENSMUSG00000039115",ENSMUSG00000036402…
anatomical structure development	GO:0048856	109	64.2304	1.697	1.4182e-09	6.588e-06	,ENSG00000111913",ENSG00000151892",ENSG00000112964",ENSG00000196562",ENSG00000113532",ENSG00000115310",ENSG00000203867",ENSG00000168772",ENSG00000257923",ENSG00000122375",ENSG00000149972",ENSG00000143473",ENSG00000139083",ENSG00000184349",ENSG00000164619",ENSG00000171791",ENSG00000113763",ENSG00000112038",ENSG00000171310",ENSG00000196557",ENSG00000158555",ENSG00000137872",ENSG00000007237",ENSG000…		multicellular organismal signaling	GO:0035637	9	1.762102	5.10754	0.00011677	0.0084738	,ENSMUSG00000049281",ENSMUSG00000020598",ENSMUSG00000054477",ENSMUSG00000051331",ENSMUSG00000055254",ENSMUSG00000032826",ENSMUSG00000061576",ENSMUSG00000057182",ENSMUSG00000060843"		cellular process	GO:0009987	233	195.6615	1.19083	1.4199e-07	4.201e-05	,ENSMUSG00000059921",ENSMUSG00000025477",ENSMUSG00000024268",ENSMUSG00000027777",ENSMUSG00000046169",ENSMUSG00000051527",ENSMUSG00000038664",ENSMUSG00000036006",ENSMUSG00000052613",ENSMUSG00000000184",ENSMUSG00000039629",ENSMUSG00000040612",ENSMUSG00000061576",ENSMUSG00000021541",ENSMUSG00000022995",ENSMUSG00000040852",ENSMUSG00000043441",ENSMUSG00000007817",ENSMUSG00000062661",ENSMUSG00000036356…
cell junction assembly	GO:0034329	14	3.70277	3.781	3.8646e-05	0.013809	,ENSG00000150054",ENSG00000140937",ENSG00000171791",ENSG00000151834",ENSG00000157168",ENSG00000044115",ENSG00000040731",ENSG00000145526",ENSG00000150625",ENSG00000171914",ENSG00000149972",ENSG00000095637",ENSG00000125266",ENSG00000166206"		signaling	GO:0023052	122	81.0567	1.50512	7.7883e-07	0.00011412	,ENSMUSG00000049281",ENSMUSG00000059921",ENSMUSG00000015709",ENSMUSG00000054477",ENSMUSG00000019906",ENSMUSG00000021277",ENSMUSG00000057182",ENSMUSG00000061601",ENSMUSG00000027777",ENSMUSG00000018411",ENSMUSG00000013089",ENSMUSG00000037852",ENSMUSG00000039115",ENSMUSG00000036402",ENSMUSG00000050711",ENSMUSG00000029420",ENSMUSG00000040612",ENSMUSG00000061576",ENSMUSG00000024897",ENSMUSG00000061731…		neuron projection arborization	GO:0140058	4	0.2499058	16.006	0.00021235	0.019106	,ENSMUSG00000034813",ENSMUSG00000036273",ENSMUSG00000054728",ENSMUSG00000025810"
cell junction organization	GO:0034330	19	6.98477	2.7202	0.00012084	0.031184	,ENSG00000150054",ENSG00000140937",ENSG00000171791",ENSG00000151834",ENSG00000157168",ENSG00000044115",ENSG00000170873",ENSG00000040731",ENSG00000171723",ENSG00000189056",ENSG00000145526",ENSG00000150625",ENSG00000171914",ENSG00000183098",ENSG00000149972",ENSG00000095637",ENSG00000125266",ENSG00000145335",ENSG00000166206"		regulation of heart contraction	GO:0008016	10	2.878682	3.47381	0.00090441	0.042813	,ENSMUSG00000049281",ENSMUSG00000021699",ENSMUSG00000054477",ENSMUSG00000051331",ENSMUSG00000038473",ENSMUSG00000032826",ENSMUSG00000022770",ENSMUSG00000029467",ENSMUSG00000028525",ENSMUSG00000060843"		neuron projection morphogenesis	GO:0048812	28	6.262345	4.47117	1.2032e-10	1.3222e-07	,ENSMUSG00000031673",ENSMUSG00000059921",ENSMUSG00000058897",ENSMUSG00000052133",ENSMUSG00000027692",ENSMUSG00000028488",ENSMUSG00000025810",ENSMUSG00000047414",ENSMUSG00000067242",ENSMUSG00000013663",ENSMUSG00000031517",ENSMUSG00000030223",ENSMUSG00000029245",ENSMUSG00000034813",ENSMUSG00000030077",ENSMUSG00000027200",ENSMUSG00000029207",ENSMUSG00000063531",ENSMUSG00000061731",ENSMUSG00000022995…
actin filament organization	GO:0007015	13	3.85004	3.3766	0.00021049	0.047313	,ENSG00000248905",ENSG00000171791",ENSG00000083857",ENSG00000112137",ENSG00000044115",ENSG00000134775",ENSG00000177425",ENSG00000007237",ENSG00000154556",ENSG00000154380",ENSG00000095637",ENSG00000122786",ENSG00000148468"		regulation of blood circulation	GO:1903522	12	3.925475	3.05695	0.00084021	0.040396	,ENSMUSG00000049281",ENSMUSG00000034997",ENSMUSG00000021699",ENSMUSG00000054477",ENSMUSG00000051331",ENSMUSG00000038473",ENSMUSG00000033174",ENSMUSG00000032826",ENSMUSG00000022770",ENSMUSG00000029467",ENSMUSG00000028525",ENSMUSG00000060843"		neuron projection development	GO:0031175	39	9.09951	4.28595	6.8151e-14	1.7475e-10	,ENSMUSG00000031673",ENSMUSG00000059921",ENSMUSG00000058897",ENSMUSG00000052133",ENSMUSG00000027692",ENSMUSG00000028488",ENSMUSG00000025810",ENSMUSG00000047414",ENSMUSG00000067242",ENSMUSG00000022305",ENSMUSG00000062232",ENSMUSG00000042064",ENSMUSG00000013663",ENSMUSG00000031517",ENSMUSG00000038664",ENSMUSG00000036006",ENSMUSG00000035314",ENSMUSG00000052613",ENSMUSG00000030223",ENSMUSG00000029245…
chemical synaptic transmission	GO:0007268	18	5.82765	3.0887	3.9619e-05	0.013803	,ENSG00000134207",ENSG00000155511",ENSG00000128683",ENSG00000101180",ENSG00000132639",ENSG00000060709",ENSG00000006128",ENSG00000151834",ENSG00000136750",ENSG00000112038",ENSG00000171246",ENSG00000136854",ENSG00000176406",ENSG00000157680",ENSG00000186297",ENSG00000102468",ENSG00000145335",ENSG00000166206"		regulation of system process	GO:0044057	31	9.787518	3.1673	3.7857e-08	7.8707e-06	,ENSMUSG00000049281",ENSMUSG00000030067",ENSMUSG00000054477",ENSMUSG00000033174",ENSMUSG00000040721",ENSMUSG00000024268",ENSMUSG00000061601",ENSMUSG00000028525",ENSMUSG00000021699",ENSMUSG00000000915",ENSMUSG00000013663",ENSMUSG00000032826",ENSMUSG00000030223",ENSMUSG00000018634",ENSMUSG00000034997",ENSMUSG00000029761",ENSMUSG00000038718",ENSMUSG00000038518",ENSMUSG00000051331",ENSMUSG00000030592…		neuron development	GO:0048666	47	11.37806	4.13076	4.8935e-16	7.5286e-12	,ENSMUSG00000031673",ENSMUSG00000059921",ENSMUSG00000058897",ENSMUSG00000052133",ENSMUSG00000027692",ENSMUSG00000028488",ENSMUSG00000025810",ENSMUSG00000021730",ENSMUSG00000047414",ENSMUSG00000067242",ENSMUSG00000022305",ENSMUSG00000020701",ENSMUSG00000062232",ENSMUSG00000042064",ENSMUSG00000013663",ENSMUSG00000031517",ENSMUSG00000038664",ENSMUSG00000036006",ENSMUSG00000035314",ENSMUSG00000052613…
anterograde trans-synaptic signaling	GO:0098916	18	5.82765	3.0887	3.9619e-05	0.013467	,ENSG00000134207",ENSG00000155511",ENSG00000128683",ENSG00000101180",ENSG00000132639",ENSG00000060709",ENSG00000006128",ENSG00000151834",ENSG00000136750",ENSG00000112038",ENSG00000171246",ENSG00000136854",ENSG00000176406",ENSG00000157680",ENSG00000186297",ENSG00000102468",ENSG00000145335",ENSG00000166206"		regulation of multicellular organismal process	GO:0051239	87	43.49427	2.00026	2.5096e-10	8.215e-08	,ENSMUSG00000049281",ENSMUSG00000030067",ENSMUSG00000054477",ENSMUSG00000037815",ENSMUSG00000052133",ENSMUSG00000027210",ENSMUSG00000033174",ENSMUSG00000027692",ENSMUSG00000041515",ENSMUSG00000042846",ENSMUSG00000004530",ENSMUSG00000041235",ENSMUSG00000021277",ENSMUSG00000024268",ENSMUSG00000061601",ENSMUSG00000026249",ENSMUSG00000045038",ENSMUSG00000020027",ENSMUSG00000018411",ENSMUSG00000013089…		cell development	GO:0048468	57	22.81493	2.49836	1.992e-10	1.5323e-07	,ENSMUSG00000031673",ENSMUSG00000059921",ENSMUSG00000052133",ENSMUSG00000075254",ENSMUSG00000052374",ENSMUSG00000027692",ENSMUSG00000047414",ENSMUSG00000020701",ENSMUSG00000031517",ENSMUSG00000038664",ENSMUSG00000036006",ENSMUSG00000035314",ENSMUSG00000052613",ENSMUSG00000030223",ENSMUSG00000034813",ENSMUSG00000027200",ENSMUSG00000055254",ENSMUSG00000061298",ENSMUSG00000029467",ENSMUSG00000061731…
trans-synaptic signaling	GO:0099537	18	6.14323	2.9301	7.5402e-05	0.022358	,ENSG00000134207",ENSG00000155511",ENSG00000128683",ENSG00000101180",ENSG00000132639",ENSG00000060709",ENSG00000006128",ENSG00000151834",ENSG00000136750",ENSG00000112038",ENSG00000171246",ENSG00000136854",ENSG00000176406",ENSG00000157680",ENSG00000186297",ENSG00000102468",ENSG00000145335",ENSG00000166206"		regulation of biological process	GO:0050789	244	183.0842	1.33272	4.2749e-12	2.5296e-09	,ENSMUSG00000059921",ENSMUSG00000054477",ENSMUSG00000025477",ENSMUSG00000004530",ENSMUSG00000024268",ENSMUSG00000057182",ENSMUSG00000027777",ENSMUSG00000067786",ENSMUSG00000038664",ENSMUSG00000034981",ENSMUSG00000036006",ENSMUSG00000039629",ENSMUSG00000063632",ENSMUSG00000025221",ENSMUSG00000061576",ENSMUSG00000040852",ENSMUSG00000043441",ENSMUSG00000007817",ENSMUSG00000034295",ENSMUSG00000050321…		cell differentiation	GO:0030154	84	45.49755	1.84625	1.1744e-08	5.0189e-06	,ENSMUSG00000031673",ENSMUSG00000059921",ENSMUSG00000037815",ENSMUSG00000039959",ENSMUSG00000052133",ENSMUSG00000075254",ENSMUSG00000052374",ENSMUSG00000027692",ENSMUSG00000041515",ENSMUSG00000024589",ENSMUSG00000041235",ENSMUSG00000020189",ENSMUSG00000061887",ENSMUSG00000026600",ENSMUSG00000026249",ENSMUSG00000047414",ENSMUSG00000071454",ENSMUSG00000020701",ENSMUSG00000031517",ENSMUSG00000038664…
synaptic signaling	GO:0099536	20	6.60608	3.0275	1.9255e-05	0.0095835	,ENSG00000134207",ENSG00000155511",ENSG00000128683",ENSG00000101180",ENSG00000132639",ENSG00000060709",ENSG00000006128",ENSG00000151834",ENSG00000136750",ENSG00000157168",ENSG00000112038",ENSG00000171246",ENSG00000136854",ENSG00000176406",ENSG00000157680",ENSG00000186297",ENSG00000102468",ENSG00000182621",ENSG00000145335",ENSG00000166206"		cell communication	GO:0007154	122	82.78391	1.47372	2.48e-06	0.00032611	,ENSMUSG00000049281",ENSMUSG00000059921",ENSMUSG00000015709",ENSMUSG00000054477",ENSMUSG00000019906",ENSMUSG00000021277",ENSMUSG00000057182",ENSMUSG00000061601",ENSMUSG00000027777",ENSMUSG00000018411",ENSMUSG00000013089",ENSMUSG00000037852",ENSMUSG00000039115",ENSMUSG00000036402",ENSMUSG00000050711",ENSMUSG00000029420",ENSMUSG00000040612",ENSMUSG00000061576",ENSMUSG00000024897",ENSMUSG00000061731…		cellular developmental process	GO:0048869	84	46.17377	1.81921	2.3466e-08	9.2571e-06	,ENSMUSG00000031673",ENSMUSG00000059921",ENSMUSG00000037815",ENSMUSG00000039959",ENSMUSG00000052133",ENSMUSG00000075254",ENSMUSG00000052374",ENSMUSG00000027692",ENSMUSG00000041515",ENSMUSG00000024589",ENSMUSG00000041235",ENSMUSG00000020189",ENSMUSG00000061887",ENSMUSG00000026600",ENSMUSG00000026249",ENSMUSG00000047414",ENSMUSG00000071454",ENSMUSG00000020701",ENSMUSG00000031517",ENSMUSG00000038664…
cell-cell signaling	GO:0007267	30	12.4968	2.4006	1.4672e-05	0.0078641	,ENSG00000155511",ENSG00000116729",ENSG00000132639",ENSG00000083857",ENSG00000151834",ENSG00000136750",ENSG00000187391",ENSG00000171246",ENSG00000136854",ENSG00000154822",ENSG00000168772",ENSG00000183098",ENSG00000102468",ENSG00000109472",ENSG00000125266",ENSG00000182621",ENSG00000145335",ENSG00000134207",ENSG00000151067",ENSG00000128683",ENSG00000101180",ENSG00000060709",ENSG00000006128",ENSG000…		cell-cell signaling	GO:0007267	39	12.84067	3.03723	1.7757e-09	4.8784e-07	,ENSMUSG00000049281",ENSMUSG00000029212",ENSMUSG00000055026",ENSMUSG00000054477",ENSMUSG00000021071",ENSMUSG00000008153",ENSMUSG00000019906",ENSMUSG00000027692",ENSMUSG00000026344",ENSMUSG00000061601",ENSMUSG00000071454",ENSMUSG00000013663",ENSMUSG00000032826",ENSMUSG00000013089",ENSMUSG00000039059",ENSMUSG00000037852",ENSMUSG00000038349",ENSMUSG00000018634",ENSMUSG00000034997",ENSMUSG00000029420…		developmental process	GO:0032502	124	71.50245	1.73421	1.5102e-11	2.5817e-08	,ENSMUSG00000059921",ENSMUSG00000020189",ENSMUSG00000024268",ENSMUSG00000061601",ENSMUSG00000027777",ENSMUSG00000026600",ENSMUSG00000047414",ENSMUSG00000046169",ENSMUSG00000067786",ENSMUSG00000031517",ENSMUSG00000037852",ENSMUSG00000038664",ENSMUSG00000036006",ENSMUSG00000035314",ENSMUSG00000052613",ENSMUSG00000061298",ENSMUSG00000040612",ENSMUSG00000061731",ENSMUSG00000022995",ENSMUSG00000043441…
signaling	GO:0023052	90	55.268	1.6284	7.4488e-07	0.00094369	,ENSG00000131323",ENSG00000151892",ENSG00000116729",ENSG00000112964",ENSG00000196562",ENSG00000120949",ENSG00000136854",ENSG00000003402",ENSG00000198825",ENSG00000168772",ENSG00000118515",ENSG00000141293",ENSG00000183098",ENSG00000122375",ENSG00000109472",ENSG00000143473",ENSG00000145335",ENSG00000184349",ENSG00000134207",ENSG00000133116",ENSG00000108018",ENSG00000128683",ENSG00000101180",ENSG000…		atrial cardiac muscle cell to AV node cell communication	GO:0086066	4	0.1919121	20.8429	9.9767e-05	0.0076364	,ENSMUSG00000049281",ENSMUSG00000054477",ENSMUSG00000051331",ENSMUSG00000032826"		anatomical structure development	GO:0048856	115	66.47493	1.72998	1.6482e-10	1.4088e-07	,ENSMUSG00000059921",ENSMUSG00000024268",ENSMUSG00000061601",ENSMUSG00000027777",ENSMUSG00000047414",ENSMUSG00000046169",ENSMUSG00000067786",ENSMUSG00000031517",ENSMUSG00000037852",ENSMUSG00000038664",ENSMUSG00000036006",ENSMUSG00000035314",ENSMUSG00000052613",ENSMUSG00000061298",ENSMUSG00000040612",ENSMUSG00000061731",ENSMUSG00000022995",ENSMUSG00000043441",ENSMUSG00000007817",ENSMUSG00000031626…
cell communication	GO:0007154	91	56.6986	1.605	1.341e-06	0.0013349	,ENSG00000131323",ENSG00000151892",ENSG00000116729",ENSG00000112964",ENSG00000196562",ENSG00000120949",ENSG00000136854",ENSG00000003402",ENSG00000198825",ENSG00000168772",ENSG00000118515",ENSG00000141293",ENSG00000183098",ENSG00000122375",ENSG00000109472",ENSG00000143473",ENSG00000145335",ENSG00000184349",ENSG00000134207",ENSG00000133116",ENSG00000108018",ENSG00000128683",ENSG00000101180",ENSG000…		endothelial cell activation	GO:0042118	3	0.157019	19.106	0.00097969	0.045675	,ENSMUSG00000030067",ENSMUSG00000024515",ENSMUSG00000053477"		neuron differentiation	GO:0030182	48	13.98002	3.43347	1.7763e-13	3.904e-10	,ENSMUSG00000031673",ENSMUSG00000059921",ENSMUSG00000058897",ENSMUSG00000052133",ENSMUSG00000027692",ENSMUSG00000028488",ENSMUSG00000025810",ENSMUSG00000021730",ENSMUSG00000047414",ENSMUSG00000067242",ENSMUSG00000022305",ENSMUSG00000071454",ENSMUSG00000020701",ENSMUSG00000062232",ENSMUSG00000042064",ENSMUSG00000013663",ENSMUSG00000031517",ENSMUSG00000038664",ENSMUSG00000036006",ENSMUSG00000035314…
axonogenesis	GO:0007409	15	4.98611	3.0084	0.00022964	0.048488	,ENSG00000140937",ENSG00000171791",ENSG00000076356",ENSG00000113763",ENSG00000118263",ENSG00000171246",ENSG00000136854",ENSG00000137872",ENSG00000189056",ENSG00000133083",ENSG00000154380",ENSG00000145242",ENSG00000108231",ENSG00000125266",ENSG00000184349"		neurotransmitter receptor localization to postsynaptic specialization membrane	GO:0099645	4	0.2442518	16.3765	0.00021474	0.013485	,ENSMUSG00000067242",ENSMUSG00000047454",ENSMUSG00000061751",ENSMUSG00000022770"		generation of neurons	GO:0048699	59	17.77271	3.3197	7.0483e-16	5.4219e-12	,ENSMUSG00000031673",ENSMUSG00000059921",ENSMUSG00000037815",ENSMUSG00000052133",ENSMUSG00000027692",ENSMUSG00000041235",ENSMUSG00000026249",ENSMUSG00000047414",ENSMUSG00000071454",ENSMUSG00000020701",ENSMUSG00000031517",ENSMUSG00000038664",ENSMUSG00000036006",ENSMUSG00000035314",ENSMUSG00000052613",ENSMUSG00000030223",ENSMUSG00000034813",ENSMUSG00000027200",ENSMUSG00000055254",ENSMUSG00000061298…
cell morphogenesis involved in differentiation	GO:0000904	21	7.70008	2.7272	5.1028e-05	0.016162	,ENSG00000111913",ENSG00000140937",ENSG00000171791",ENSG00000107518",ENSG00000076356",ENSG00000083857",ENSG00000113763",ENSG00000118263",ENSG00000112137",ENSG00000171246",ENSG00000136854",ENSG00000137872",ENSG00000151422",ENSG00000189056",ENSG00000114790",ENSG00000133083",ENSG00000154380",ENSG00000145242",ENSG00000108231",ENSG00000125266",ENSG00000184349"		receptor localization to synapse	GO:0097120	7	0.8025416	8.72229	3.2007e-05	0.0031365	,ENSMUSG00000067242",ENSMUSG00000034813",ENSMUSG00000047454",ENSMUSG00000053930",ENSMUSG00000061751",ENSMUSG00000050321",ENSMUSG00000022770"		neurogenesis	GO:0022008	59	19.44855	3.03365	3.235e-14	9.9542e-11	,ENSMUSG00000031673",ENSMUSG00000059921",ENSMUSG00000037815",ENSMUSG00000052133",ENSMUSG00000027692",ENSMUSG00000041235",ENSMUSG00000026249",ENSMUSG00000047414",ENSMUSG00000071454",ENSMUSG00000020701",ENSMUSG00000031517",ENSMUSG00000038664",ENSMUSG00000036006",ENSMUSG00000035314",ENSMUSG00000052613",ENSMUSG00000030223",ENSMUSG00000034813",ENSMUSG00000027200",ENSMUSG00000055254",ENSMUSG00000061298…
cell development	GO:0048468	52	22.1745	2.345	1.1066e-08	2.203e-05	,ENSG00000111913",ENSG00000196562",ENSG00000044115",ENSG00000167081",ENSG00000136854",ENSG00000003402",ENSG00000135127",ENSG00000115310",ENSG00000154721",ENSG00000118515",ENSG00000184349",ENSG00000171791",ENSG00000076356",ENSG00000113763",ENSG00000171310",ENSG00000137872",ENSG00000007237",ENSG00000154556",ENSG00000150625",ENSG00000145242",ENSG00000160789",ENSG00000140937",ENSG00000218336",ENSG000…		localization	GO:0051179	126	76.38102	1.64962	1.3911e-09	3.9633e-07	,ENSMUSG00000049281",ENSMUSG00000054477",ENSMUSG00000019906",ENSMUSG00000004530",ENSMUSG00000020189",ENSMUSG00000057182",ENSMUSG00000061601",ENSMUSG00000027777",ENSMUSG00000026600",ENSMUSG00000018411",ENSMUSG00000031517",ENSMUSG00000013089",ENSMUSG00000037852",ENSMUSG00000039115",ENSMUSG00000050711",ENSMUSG00000036006",ENSMUSG00000039629",ENSMUSG00000030096",ENSMUSG00000061298",ENSMUSG00000040612…		nervous system development	GO:0007399	74	27.26913	2.71369	2.0725e-15	1.0629e-11	,ENSMUSG00000031673",ENSMUSG00000059921",ENSMUSG00000037815",ENSMUSG00000052133",ENSMUSG00000027692",ENSMUSG00000042846",ENSMUSG00000041235",ENSMUSG00000061887",ENSMUSG00000061601",ENSMUSG00000026249",ENSMUSG00000047414",ENSMUSG00000071454",ENSMUSG00000020701",ENSMUSG00000067786",ENSMUSG00000031517",ENSMUSG00000038664",ENSMUSG00000036006",ENSMUSG00000035314",ENSMUSG00000052613",ENSMUSG00000030223…
cell morphogenesis	GO:0000902	28	10.0143	2.796	1.7142e-06	0.001493	,ENSG00000111913",ENSG00000140937",ENSG00000107518",ENSG00000083857",ENSG00000171246",ENSG00000136854",ENSG00000040731",ENSG00000189056",ENSG00000118515",ENSG00000133083",ENSG00000154380",ENSG00000125266",ENSG00000184349",ENSG00000136848",ENSG00000171791",ENSG00000076356",ENSG00000113763",ENSG00000118263",ENSG00000112137",ENSG00000157168",ENSG00000137872",ENSG00000007237",ENSG00000151422",ENSG000…		regulation of postsynaptic membrane neurotransmitter receptor levels	GO:0099072	7	0.8723278	8.02451	5.1774e-05	0.0046855	,ENSMUSG00000067242",ENSMUSG00000034813",ENSMUSG00000047454",ENSMUSG00000053930",ENSMUSG00000037643",ENSMUSG00000061751",ENSMUSG00000022770"		system development	GO:0048731	100	54.00905	1.85154	1.3521e-10	1.3002e-07	,ENSMUSG00000059921",ENSMUSG00000061601",ENSMUSG00000027777",ENSMUSG00000047414",ENSMUSG00000046169",ENSMUSG00000067786",ENSMUSG00000031517",ENSMUSG00000037852",ENSMUSG00000038664",ENSMUSG00000036006",ENSMUSG00000035314",ENSMUSG00000052613",ENSMUSG00000061298",ENSMUSG00000040612",ENSMUSG00000061731",ENSMUSG00000022995",ENSMUSG00000043441",ENSMUSG00000007817",ENSMUSG00000031626",ENSMUSG00000038256…
anatomical structure morphogenesis	GO:0009653	61	26.8451	2.2723	1.2843e-09	8.9493e-06	,ENSG00000111913",ENSG00000116729",ENSG00000112964",ENSG00000179981",ENSG00000044115",ENSG00000167081",ENSG00000136854",ENSG00000003402",ENSG00000115310",ENSG00000154721",ENSG00000118515",ENSG00000122375",ENSG00000109472",ENSG00000143473",ENSG00000184349",ENSG00000095777",ENSG00000164619",ENSG00000171791",ENSG00000076356",ENSG00000113763",ENSG00000171310",ENSG00000196557",ENSG00000137872",ENSG000…		protein localization to postsynaptic specialization membrane	GO:0099633	4	0.2442518	16.3765	0.00021474	0.01343	,ENSMUSG00000067242",ENSMUSG00000047454",ENSMUSG00000061751",ENSMUSG00000022770"		multicellular organism development	GO:0007275	111	62.15303	1.78591	5.975e-11	7.6605e-08	,ENSMUSG00000059921",ENSMUSG00000024268",ENSMUSG00000061601",ENSMUSG00000027777",ENSMUSG00000047414",ENSMUSG00000046169",ENSMUSG00000067786",ENSMUSG00000031517",ENSMUSG00000037852",ENSMUSG00000038664",ENSMUSG00000036006",ENSMUSG00000035314",ENSMUSG00000052613",ENSMUSG00000061298",ENSMUSG00000040612",ENSMUSG00000061731",ENSMUSG00000022995",ENSMUSG00000043441",ENSMUSG00000007817",ENSMUSG00000031626…
neuron development	GO:0048666	30	11.9919	2.5017	8.7928e-06	0.0055698	,ENSG00000111913",ENSG00000140937",ENSG00000218336",ENSG00000044115",ENSG00000167081",ENSG00000171246",ENSG00000136854",ENSG00000135127",ENSG00000115310",ENSG00000189056",ENSG00000118733",ENSG00000118515",ENSG00000133083",ENSG00000154380",ENSG00000058866",ENSG00000125266",ENSG00000184349",ENSG00000136848",ENSG00000171791",ENSG00000076356",ENSG00000113763",ENSG00000118263",ENSG00000112137",ENSG000…		cellular localization	GO:0051641	54	34.38716	1.57035	0.0010297	0.047287	,ENSMUSG00000049281",ENSMUSG00000053580",ENSMUSG00000054477",ENSMUSG00000037815",ENSMUSG00000021071",ENSMUSG00000052374",ENSMUSG00000019906",ENSMUSG00000027692",ENSMUSG00000004530",ENSMUSG00000020189",ENSMUSG00000061601",ENSMUSG00000018411",ENSMUSG00000047454",ENSMUSG00000009470",ENSMUSG00000013089",ENSMUSG00000037852",ENSMUSG00000026470",ENSMUSG00000034813",ENSMUSG00000051331",ENSMUSG00000061298…		multicellular organismal process	GO:0032501	136	95.86091	1.41872	7.8401e-07	0.00020444	,ENSMUSG00000049281",ENSMUSG00000059921",ENSMUSG00000024268",ENSMUSG00000061601",ENSMUSG00000027777",ENSMUSG00000026600",ENSMUSG00000047414",ENSMUSG00000046169",ENSMUSG00000067786",ENSMUSG00000031517",ENSMUSG00000037852",ENSMUSG00000038664",ENSMUSG00000036006",ENSMUSG00000035314",ENSMUSG00000052613",ENSMUSG00000000184",ENSMUSG00000061298",ENSMUSG00000040612",ENSMUSG00000061576",ENSMUSG00000061731…
neuron differentiation	GO:0030182	32	14.222	2.25	2.7053e-05	0.010772	,ENSG00000111913",ENSG00000140937",ENSG00000218336",ENSG00000044115",ENSG00000167081",ENSG00000171246",ENSG00000136854",ENSG00000135127",ENSG00000115310",ENSG00000189056",ENSG00000118733",ENSG00000118515",ENSG00000133083",ENSG00000154380",ENSG00000048052",ENSG00000058866",ENSG00000125266",ENSG00000184349",ENSG00000136848",ENSG00000171791",ENSG00000076356",ENSG00000113763",ENSG00000118263",ENSG000…		macromolecule localization	GO:0033036	57	35.2246	1.61819	0.00031113	0.018063	,ENSMUSG00000049281",ENSMUSG00000037815",ENSMUSG00000037936",ENSMUSG00000052374",ENSMUSG00000019906",ENSMUSG00000027692",ENSMUSG00000004530",ENSMUSG00000020189",ENSMUSG00000061601",ENSMUSG00000026600",ENSMUSG00000018411",ENSMUSG00000047454",ENSMUSG00000009470",ENSMUSG00000013089",ENSMUSG00000037852",ENSMUSG00000036006",ENSMUSG00000026470",ENSMUSG00000034813",ENSMUSG00000051331",ENSMUSG00000040612…		plasma membrane bounded cell projection organization	GO:0120036	42	14.49453	2.89764	1.0942e-09	6.7334e-07	,ENSMUSG00000031673",ENSMUSG00000040729",ENSMUSG00000059921",ENSMUSG00000058897",ENSMUSG00000052133",ENSMUSG00000052374",ENSMUSG00000027692",ENSMUSG00000028488",ENSMUSG00000025810",ENSMUSG00000047414",ENSMUSG00000067242",ENSMUSG00000022305",ENSMUSG00000062232",ENSMUSG00000042064",ENSMUSG00000013663",ENSMUSG00000031517",ENSMUSG00000038664",ENSMUSG00000036006",ENSMUSG00000035314",ENSMUSG00000052613…
generation of neurons	GO:0048699	36	17.6302	2.0419	5.8489e-05	0.018114	,ENSG00000111913",ENSG00000140937",ENSG00000218336",ENSG00000044115",ENSG00000167081",ENSG00000171246",ENSG00000136854",ENSG00000135127",ENSG00000115310",ENSG00000189056",ENSG00000118733",ENSG00000119866",ENSG00000118515",ENSG00000257923",ENSG00000133083",ENSG00000154380",ENSG00000048052",ENSG00000058866",ENSG00000125266",ENSG00000184349",ENSG00000136848",ENSG00000171791",ENSG00000076356",ENSG000…		protein localization	GO:0008104	48	29.24043	1.64156	0.00084865	0.040675	,ENSMUSG00000049281",ENSMUSG00000037815",ENSMUSG00000052374",ENSMUSG00000019906",ENSMUSG00000027692",ENSMUSG00000006930",ENSMUSG00000025810",ENSMUSG00000004530",ENSMUSG00000040003",ENSMUSG00000020189",ENSMUSG00000061601",ENSMUSG00000021730",ENSMUSG00000067242",ENSMUSG00000047454",ENSMUSG00000009470",ENSMUSG00000062232",ENSMUSG00000022829",ENSMUSG00000032826",ENSMUSG00000013089",ENSMUSG00000037852…		cell projection organization	GO:0030030	42	15.21485	2.76046	4.3347e-09	2.084e-06	,ENSMUSG00000031673",ENSMUSG00000040729",ENSMUSG00000059921",ENSMUSG00000058897",ENSMUSG00000052133",ENSMUSG00000052374",ENSMUSG00000027692",ENSMUSG00000028488",ENSMUSG00000025810",ENSMUSG00000047414",ENSMUSG00000067242",ENSMUSG00000022305",ENSMUSG00000062232",ENSMUSG00000042064",ENSMUSG00000013663",ENSMUSG00000031517",ENSMUSG00000038664",ENSMUSG00000036006",ENSMUSG00000035314",ENSMUSG00000052613…
neurogenesis	GO:0022008	38	19.5027	1.9485	0.00012068	0.031733	,ENSG00000111913",ENSG00000140937",ENSG00000218336",ENSG00000133243",ENSG00000044115",ENSG00000167081",ENSG00000171246",ENSG00000136854",ENSG00000135127",ENSG00000115310",ENSG00000189056",ENSG00000118733",ENSG00000119866",ENSG00000118515",ENSG00000257923",ENSG00000133083",ENSG00000154380",ENSG00000048052",ENSG00000058866",ENSG00000139083",ENSG00000125266",ENSG00000184349",ENSG00000136848",ENSG000…		protein localization to postsynaptic membrane	GO:1903539	5	0.628076	7.96082	0.00064916	0.032853	,ENSMUSG00000067242",ENSMUSG00000034813",ENSMUSG00000047454",ENSMUSG00000061751",ENSMUSG00000022770"		cellular component organization	GO:0016043	106	66.41613	1.596	1.7308e-07	4.9311e-05	,ENSMUSG00000059921",ENSMUSG00000032289",ENSMUSG00000024268",ENSMUSG00000061601",ENSMUSG00000026600",ENSMUSG00000047414",ENSMUSG00000046169",ENSMUSG00000031517",ENSMUSG00000038664",ENSMUSG00000036006",ENSMUSG00000035314",ENSMUSG00000052613",ENSMUSG00000039629",ENSMUSG00000061731",ENSMUSG00000022995",ENSMUSG00000040852",ENSMUSG00000007817",ENSMUSG00000031626",ENSMUSG00000036356",ENSMUSG00000040729…
nervous system development	GO:0007399	59	31.6839	1.8621	3.3752e-06	0.0026132	,ENSG00000111913",ENSG00000151892",ENSG00000116729",ENSG00000196562",ENSG00000113532",ENSG00000044115",ENSG00000167081",ENSG00000136854",ENSG00000135127",ENSG00000115310",ENSG00000118515",ENSG00000257923",ENSG00000171617",ENSG00000149972",ENSG00000139083",ENSG00000184349",ENSG00000171791",ENSG00000076356",ENSG00000113763",ENSG00000112038",ENSG00000158555",ENSG00000137872",ENSG00000007237",ENSG000…		protein localization to postsynapse	GO:0062237	5	0.628076	7.96082	0.00064916	0.032962	,ENSMUSG00000067242",ENSMUSG00000034813",ENSMUSG00000047454",ENSMUSG00000061751",ENSMUSG00000022770"		cellular component organization or biogenesis	GO:0071840	106	68.94459	1.53747	1.1105e-06	0.00027557	,ENSMUSG00000059921",ENSMUSG00000032289",ENSMUSG00000024268",ENSMUSG00000061601",ENSMUSG00000026600",ENSMUSG00000047414",ENSMUSG00000046169",ENSMUSG00000031517",ENSMUSG00000038664",ENSMUSG00000036006",ENSMUSG00000035314",ENSMUSG00000052613",ENSMUSG00000039629",ENSMUSG00000061731",ENSMUSG00000022995",ENSMUSG00000040852",ENSMUSG00000007817",ENSMUSG00000031626",ENSMUSG00000036356",ENSMUSG00000040729…
system development	GO:0048731	94	53.7743	1.748	1.0495e-08	2.4376e-05	,ENSG00000111913",ENSG00000151892",ENSG00000116729",ENSG00000112964",ENSG00000196562",ENSG00000179981",ENSG00000113532",ENSG00000044115",ENSG00000167081",ENSG00000136854",ENSG00000003402",ENSG00000135127",ENSG00000115310",ENSG00000203867",ENSG00000118515",ENSG00000257923",ENSG00000171617",ENSG00000122375",ENSG00000109472",ENSG00000149972",ENSG00000139083",ENSG00000184349",ENSG00000095777",ENSG000…		protein localization to synapse	GO:0035418	6	1.046793	5.73179	0.00092905	0.043578	,ENSMUSG00000067242",ENSMUSG00000034813",ENSMUSG00000047454",ENSMUSG00000061751",ENSMUSG00000022770",ENSMUSG00000061601"		plasma membrane bounded cell projection morphogenesis	GO:0120039	28	6.321146	4.42958	1.4723e-10	1.3324e-07	,ENSMUSG00000031673",ENSMUSG00000059921",ENSMUSG00000058897",ENSMUSG00000052133",ENSMUSG00000027692",ENSMUSG00000028488",ENSMUSG00000025810",ENSMUSG00000047414",ENSMUSG00000067242",ENSMUSG00000013663",ENSMUSG00000031517",ENSMUSG00000030223",ENSMUSG00000029245",ENSMUSG00000034813",ENSMUSG00000030077",ENSMUSG00000027200",ENSMUSG00000029207",ENSMUSG00000063531",ENSMUSG00000061731",ENSMUSG00000022995…
multicellular organism development	GO:0007275	101	58.7815	1.7182	4.878e-09	1.6995e-05	,ENSG00000111913",ENSG00000151892",ENSG00000112964",ENSG00000196562",ENSG00000113532",ENSG00000115310",ENSG00000203867",ENSG00000168772",ENSG00000257923",ENSG00000122375",ENSG00000149972",ENSG00000139083",ENSG00000184349",ENSG00000164619",ENSG00000171791",ENSG00000113763",ENSG00000112038",ENSG00000171310",ENSG00000196557",ENSG00000158555",ENSG00000137872",ENSG00000007237",ENSG00000145526",ENSG000…		protein localization to membrane	GO:0072657	19	7.013516	2.70906	0.00013053	0.0092543	,ENSMUSG00000049281",ENSMUSG00000034813",ENSMUSG00000052374",ENSMUSG00000019906",ENSMUSG00000027692",ENSMUSG00000061576",ENSMUSG00000061751",ENSMUSG00000022770",ENSMUSG00000040003",ENSMUSG00000003411",ENSMUSG00000067242",ENSMUSG00000021700",ENSMUSG00000047454",ENSMUSG00000062232",ENSMUSG00000032826",ENSMUSG00000013089",ENSMUSG00000037852",ENSMUSG00000064181",ENSMUSG00000032412"		cell projection morphogenesis	GO:0048858	28	6.409348	4.36862	1.9845e-10	1.6069e-07	,ENSMUSG00000031673",ENSMUSG00000059921",ENSMUSG00000058897",ENSMUSG00000052133",ENSMUSG00000027692",ENSMUSG00000028488",ENSMUSG00000025810",ENSMUSG00000047414",ENSMUSG00000067242",ENSMUSG00000013663",ENSMUSG00000031517",ENSMUSG00000030223",ENSMUSG00000029245",ENSMUSG00000034813",ENSMUSG00000030077",ENSMUSG00000027200",ENSMUSG00000029207",ENSMUSG00000063531",ENSMUSG00000061731",ENSMUSG00000022995…
neuron projection morphogenesis	GO:0048812	20	6.92165	2.8895	3.6096e-05	0.013238	,ENSG00000136848",ENSG00000140937",ENSG00000171791",ENSG00000076356",ENSG00000113763",ENSG00000118263",ENSG00000112137",ENSG00000171246",ENSG00000136854",ENSG00000137872",ENSG00000007237",ENSG00000189056",ENSG00000118515",ENSG00000150625",ENSG00000133083",ENSG00000154380",ENSG00000145242",ENSG00000108231",ENSG00000125266",ENSG00000184349"		localization within membrane	GO:0051668	21	8.007969	2.62239	9.0166e-05	0.007225	,ENSMUSG00000049281",ENSMUSG00000026470",ENSMUSG00000034813",ENSMUSG00000052374",ENSMUSG00000019906",ENSMUSG00000027692",ENSMUSG00000061576",ENSMUSG00000061751",ENSMUSG00000022770",ENSMUSG00000040003",ENSMUSG00000003411",ENSMUSG00000067242",ENSMUSG00000021700",ENSMUSG00000047454",ENSMUSG00000062232",ENSMUSG00000032826",ENSMUSG00000053930",ENSMUSG00000013089",ENSMUSG00000037852",ENSMUSG00000064181…		cell morphogenesis	GO:0000902	38	9.54052	3.98301	1.2366e-12	2.3782e-09	,ENSMUSG00000031673",ENSMUSG00000059921",ENSMUSG00000058897",ENSMUSG00000052133",ENSMUSG00000075254",ENSMUSG00000053166",ENSMUSG00000027692",ENSMUSG00000021373",ENSMUSG00000028488",ENSMUSG00000040420",ENSMUSG00000025810",ENSMUSG00000022321",ENSMUSG00000047414",ENSMUSG00000067242",ENSMUSG00000042064",ENSMUSG00000013663",ENSMUSG00000031517",ENSMUSG00000036006",ENSMUSG00000052613",ENSMUSG00000030223…
neuron projection development	GO:0031175	24	9.82496	2.4428	0.00010737	0.028775	,ENSG00000136848",ENSG00000111913",ENSG00000140937",ENSG00000171791",ENSG00000076356",ENSG00000113763",ENSG00000118263",ENSG00000112137",ENSG00000044115",ENSG00000171246",ENSG00000136854",ENSG00000137872",ENSG00000135127",ENSG00000115310",ENSG00000007237",ENSG00000189056",ENSG00000118515",ENSG00000150625",ENSG00000133083",ENSG00000154380",ENSG00000145242",ENSG00000108231",ENSG00000125266",ENSG000…		protein localization to cell periphery	GO:1990778	15	3.820796	3.92588	1.3423e-05	0.0014751	,ENSMUSG00000049281",ENSMUSG00000034813",ENSMUSG00000052374",ENSMUSG00000019906",ENSMUSG00000027692",ENSMUSG00000061576",ENSMUSG00000061751",ENSMUSG00000022770",ENSMUSG00000003411",ENSMUSG00000067242",ENSMUSG00000021700",ENSMUSG00000047454",ENSMUSG00000062232",ENSMUSG00000032826",ENSMUSG00000032412"		anatomical structure morphogenesis	GO:0009653	64	29.16547	2.19438	2.9139e-09	1.6011e-06	,ENSMUSG00000031673",ENSMUSG00000059921",ENSMUSG00000052133",ENSMUSG00000075254",ENSMUSG00000052374",ENSMUSG00000027692",ENSMUSG00000040420",ENSMUSG00000041235",ENSMUSG00000022321",ENSMUSG00000061887",ENSMUSG00000027777",ENSMUSG00000026249",ENSMUSG00000047414",ENSMUSG00000031517",ENSMUSG00000037852",ENSMUSG00000038664",ENSMUSG00000036006",ENSMUSG00000052613",ENSMUSG00000030223",ENSMUSG00000005034…
plasma membrane bounded cell projection morphogenesis	GO:0120039	20	7.00581	2.8548	4.2394e-05	0.014067	,ENSG00000136848",ENSG00000140937",ENSG00000171791",ENSG00000076356",ENSG00000113763",ENSG00000118263",ENSG00000112137",ENSG00000171246",ENSG00000136854",ENSG00000137872",ENSG00000007237",ENSG00000189056",ENSG00000118515",ENSG00000150625",ENSG00000133083",ENSG00000154380",ENSG00000145242",ENSG00000108231",ENSG00000125266",ENSG00000184349"		negative regulation of axon regeneration	GO:0048681	4	0.2442518	16.3765	0.00021474	0.013376	,ENSMUSG00000013663",ENSMUSG00000020393",ENSMUSG00000013236",ENSMUSG00000042105"		cell part morphogenesis	GO:0032990	28	6.776856	4.13171	6.5346e-10	4.3711e-07	,ENSMUSG00000031673",ENSMUSG00000059921",ENSMUSG00000058897",ENSMUSG00000052133",ENSMUSG00000027692",ENSMUSG00000028488",ENSMUSG00000025810",ENSMUSG00000047414",ENSMUSG00000067242",ENSMUSG00000013663",ENSMUSG00000031517",ENSMUSG00000030223",ENSMUSG00000029245",ENSMUSG00000034813",ENSMUSG00000030077",ENSMUSG00000027200",ENSMUSG00000029207",ENSMUSG00000063531",ENSMUSG00000061731",ENSMUSG00000022995…
cell projection morphogenesis	GO:0048858	20	7.04788	2.8377	4.5897e-05	0.014875	,ENSG00000136848",ENSG00000140937",ENSG00000171791",ENSG00000076356",ENSG00000113763",ENSG00000118263",ENSG00000112137",ENSG00000171246",ENSG00000136854",ENSG00000137872",ENSG00000007237",ENSG00000189056",ENSG00000118515",ENSG00000150625",ENSG00000133083",ENSG00000154380",ENSG00000145242",ENSG00000108231",ENSG00000125266",ENSG00000184349"		negative regulation of neuron projection regeneration	GO:0070571	4	0.2616983	15.2848	0.00026835	0.015818	,ENSMUSG00000013663",ENSMUSG00000020393",ENSMUSG00000013236",ENSMUSG00000042105"		cellular component morphogenesis	GO:0032989	29	7.923483	3.66001	4.3774e-09	2.0408e-06	,ENSMUSG00000031673",ENSMUSG00000059921",ENSMUSG00000058897",ENSMUSG00000052133",ENSMUSG00000052374",ENSMUSG00000027692",ENSMUSG00000028488",ENSMUSG00000025810",ENSMUSG00000047414",ENSMUSG00000067242",ENSMUSG00000013663",ENSMUSG00000031517",ENSMUSG00000030223",ENSMUSG00000029245",ENSMUSG00000034813",ENSMUSG00000030077",ENSMUSG00000027200",ENSMUSG00000029207",ENSMUSG00000063531",ENSMUSG00000061731…
cell part morphogenesis	GO:0032990	20	7.40554	2.7007	8.7786e-05	0.023988	,ENSG00000136848",ENSG00000140937",ENSG00000171791",ENSG00000076356",ENSG00000113763",ENSG00000118263",ENSG00000112137",ENSG00000171246",ENSG00000136854",ENSG00000137872",ENSG00000007237",ENSG00000189056",ENSG00000118515",ENSG00000150625",ENSG00000133083",ENSG00000154380",ENSG00000145242",ENSG00000108231",ENSG00000125266",ENSG00000184349"		negative regulation of developmental process	GO:0051093	33	14.79468	2.23053	2.5391e-05	0.0026042	,ENSMUSG00000030067",ENSMUSG00000037815",ENSMUSG00000052133",ENSMUSG00000027210",ENSMUSG00000032020",ENSMUSG00000025810",ENSMUSG00000004530",ENSMUSG00000042105",ENSMUSG00000020027",ENSMUSG00000018411",ENSMUSG00000062232",ENSMUSG00000013663",ENSMUSG00000037852",ENSMUSG00000049090",ENSMUSG00000052713",ENSMUSG00000006586",ENSMUSG00000038518",ENSMUSG00000027200",ENSMUSG00000027660",ENSMUSG00000053110…		presynapse assembly	GO:0099054	4	0.2499058	16.006	0.00021235	0.018995	,ENSMUSG00000013663",ENSMUSG00000042846",ENSMUSG00000035566",ENSMUSG00000061601"
cellular component morphogenesis	GO:0032989	23	8.41538	2.7331	2.1475e-05	0.0099759	,ENSG00000136848",ENSG00000140937",ENSG00000171791",ENSG00000076356",ENSG00000113763",ENSG00000118263",ENSG00000112137",ENSG00000134775",ENSG00000171246",ENSG00000136854",ENSG00000137872",ENSG00000003402",ENSG00000007237",ENSG00000189056",ENSG00000118515",ENSG00000150625",ENSG00000133083",ENSG00000154380",ENSG00000145242",ENSG00000108231",ENSG00000125266",ENSG00000122367",ENSG00000184349"		regulation of developmental process	GO:0050793	80	38.94071	2.05441	5.5212e-10	1.6989e-07	,ENSMUSG00000030067",ENSMUSG00000053580",ENSMUSG00000037815",ENSMUSG00000052133",ENSMUSG00000027210",ENSMUSG00000033174",ENSMUSG00000027692",ENSMUSG00000042846",ENSMUSG00000024589",ENSMUSG00000004530",ENSMUSG00000041235",ENSMUSG00000024268",ENSMUSG00000061887",ENSMUSG00000026249",ENSMUSG00000020027",ENSMUSG00000018411",ENSMUSG00000013089",ENSMUSG00000037852",ENSMUSG00000052135",ENSMUSG00000036006…		presynapse organization	GO:0099172	4	0.3087071	12.9573	0.00042884	0.033491	,ENSMUSG00000013663",ENSMUSG00000042846",ENSMUSG00000035566",ENSMUSG00000061601"
axon development	GO:0061564	17	5.57519	3.0492	7.5567e-05	0.021939	,ENSG00000140937",ENSG00000171791",ENSG00000076356",ENSG00000113763",ENSG00000118263",ENSG00000044115",ENSG00000171246",ENSG00000136854",ENSG00000137872",ENSG00000115310",ENSG00000189056",ENSG00000133083",ENSG00000154380",ENSG00000145242",ENSG00000108231",ENSG00000125266",ENSG00000184349"		negative regulation of biological process	GO:0048519	134	81.0567	1.65316	2.4098e-10	8.239e-08	,ENSMUSG00000015709",ENSMUSG00000025477",ENSMUSG00000004530",ENSMUSG00000020189",ENSMUSG00000024268",ENSMUSG00000018411",ENSMUSG00000013089",ENSMUSG00000037852",ENSMUSG00000038664",ENSMUSG00000050711",ENSMUSG00000036006",ENSMUSG00000035314",ENSMUSG00000063632",ENSMUSG00000061298",ENSMUSG00000026399",ENSMUSG00000040852",ENSMUSG00000043441",ENSMUSG00000061175",ENSMUSG00000034295",ENSMUSG00000055737…		synapse organization	GO:0050808	18	3.777987	4.76444	1.1587e-07	3.4954e-05	,ENSMUSG00000029245",ENSMUSG00000008153",ENSMUSG00000055254",ENSMUSG00000040479",ENSMUSG00000058571",ENSMUSG00000063531",ENSMUSG00000042846",ENSMUSG00000025810",ENSMUSG00000000560",ENSMUSG00000040003",ENSMUSG00000061601",ENSMUSG00000036273",ENSMUSG00000047454",ENSMUSG00000013663",ENSMUSG00000031517",ENSMUSG00000033569",ENSMUSG00000035566",ENSMUSG00000013236"
regulation of system process	GO:0044057	18	6.73231	2.6737	0.00022319	0.049372	,ENSG00000151067",ENSG00000160789",ENSG00000006128",ENSG00000156804",ENSG00000112038",ENSG00000196557",ENSG00000167081",ENSG00000171246",ENSG00000176406",ENSG00000154721",ENSG00000189056",ENSG00000160191",ENSG00000118515",ENSG00000166342",ENSG00000183023",ENSG00000102468",ENSG00000008083",ENSG00000058668"		negative regulation of neuron projection development	GO:0010977	10	2.355285	4.24577	0.00020459	0.013115	,ENSMUSG00000027200",ENSMUSG00000036273",ENSMUSG00000052133",ENSMUSG00000013663",ENSMUSG00000020393",ENSMUSG00000063531",ENSMUSG00000023026",ENSMUSG00000025810",ENSMUSG00000013236",ENSMUSG00000042105"		cell junction organization	GO:0034330	28	6.291745	4.45028	1.3313e-10	1.3655e-07	,ENSMUSG00000031673",ENSMUSG00000037815",ENSMUSG00000075254",ENSMUSG00000008153",ENSMUSG00000053166",ENSMUSG00000052374",ENSMUSG00000058571",ENSMUSG00000042846",ENSMUSG00000040420",ENSMUSG00000025810",ENSMUSG00000040003",ENSMUSG00000022321",ENSMUSG00000061601",ENSMUSG00000047454",ENSMUSG00000013663",ENSMUSG00000031517",ENSMUSG00000030223",ENSMUSG00000029245",ENSMUSG00000055254",ENSMUSG00000040479…
cell adhesion	GO:0007155	28	11.2766	2.483	2.0451e-05	0.0098278	,ENSG00000111913",ENSG00000175161",ENSG00000262655",ENSG00000140937",ENSG00000218336",ENSG00000107518",ENSG00000083857",ENSG00000044115",ENSG00000170873",ENSG00000136854",ENSG00000040731",ENSG00000115310",ENSG00000154721",ENSG00000189056",ENSG00000171914",ENSG00000183098",ENSG00000145794",ENSG00000149972",ENSG00000095637",ENSG00000125266",ENSG00000171791",ENSG00000171132",ENSG00000157168",ENSG000…		regulation of neuron projection development	GO:0010975	33	8.164988	4.04165	4.011e-11	1.6239e-08	,ENSMUSG00000053580",ENSMUSG00000052133",ENSMUSG00000027692",ENSMUSG00000006930",ENSMUSG00000025810",ENSMUSG00000024589",ENSMUSG00000040003",ENSMUSG00000042105",ENSMUSG00000026249",ENSMUSG00000018411",ENSMUSG00000062078",ENSMUSG00000062232",ENSMUSG00000013663",ENSMUSG00000038648",ENSMUSG00000070866",ENSMUSG00000027200",ENSMUSG00000027660",ENSMUSG00000055254",ENSMUSG00000020393",ENSMUSG00000020173…		synapse assembly	GO:0007416	8	1.102525	7.25607	2.7009e-05	0.0035515	,ENSMUSG00000008153",ENSMUSG00000013663",ENSMUSG00000031517",ENSMUSG00000042846",ENSMUSG00000000560",ENSMUSG00000035566",ENSMUSG00000040003",ENSMUSG00000061601"
biological adhesion	GO:0022610	28	11.3397	2.4692	2.1549e-05	0.0096871	,ENSG00000111913",ENSG00000175161",ENSG00000262655",ENSG00000140937",ENSG00000218336",ENSG00000107518",ENSG00000083857",ENSG00000044115",ENSG00000170873",ENSG00000136854",ENSG00000040731",ENSG00000115310",ENSG00000154721",ENSG00000189056",ENSG00000171914",ENSG00000183098",ENSG00000145794",ENSG00000149972",ENSG00000095637",ENSG00000125266",ENSG00000171791",ENSG00000171132",ENSG00000157168",ENSG000…		regulation of plasma membrane bounded cell projection organization	GO:0120035	40	11.00878	3.63346	6.7076e-12	3.3289e-09	,ENSMUSG00000053580",ENSMUSG00000052133",ENSMUSG00000027692",ENSMUSG00000006930",ENSMUSG00000025810",ENSMUSG00000024589",ENSMUSG00000004530",ENSMUSG00000040003",ENSMUSG00000042105",ENSMUSG00000026249",ENSMUSG00000018411",ENSMUSG00000062078",ENSMUSG00000062232",ENSMUSG00000042064",ENSMUSG00000013663",ENSMUSG00000031517",ENSMUSG00000036006",ENSMUSG00000038648",ENSMUSG00000070866",ENSMUSG00000027200…		cell junction assembly	GO:0034329	17	3.116472	5.45489	4.2672e-08	1.4921e-05	,ENSMUSG00000031673",ENSMUSG00000037815",ENSMUSG00000075254",ENSMUSG00000008153",ENSMUSG00000053166",ENSMUSG00000052374",ENSMUSG00000022770",ENSMUSG00000042846",ENSMUSG00000040420",ENSMUSG00000000560",ENSMUSG00000040003",ENSMUSG00000022321",ENSMUSG00000061601",ENSMUSG00000013663",ENSMUSG00000031517",ENSMUSG00000035566",ENSMUSG00000030223"
regulation of cell motility	GO:2000145	27	11.5291	2.3419	5.9414e-05	0.018	,ENSG00000111913",ENSG00000129422",ENSG00000160789",ENSG00000196104",ENSG00000044115",ENSG00000187391",ENSG00000115310",ENSG00000198825",ENSG00000154721",ENSG00000189056",ENSG00000118515",ENSG00000048052",ENSG00000058668",ENSG00000182621",ENSG00000136848",ENSG00000164619",ENSG00000171791",ENSG00000076356",ENSG00000006128",ENSG00000171132",ENSG00000112137",ENSG00000157168",ENSG00000137872",ENSG000…		regulation of cell projection organization	GO:0031344	41	11.27048	3.63782	3.4399e-12	2.2051e-09	,ENSMUSG00000053580",ENSMUSG00000052133",ENSMUSG00000027692",ENSMUSG00000006930",ENSMUSG00000025810",ENSMUSG00000024589",ENSMUSG00000004530",ENSMUSG00000040003",ENSMUSG00000042105",ENSMUSG00000026249",ENSMUSG00000018411",ENSMUSG00000062078",ENSMUSG00000062232",ENSMUSG00000042064",ENSMUSG00000013663",ENSMUSG00000031517",ENSMUSG00000036006",ENSMUSG00000038648",ENSMUSG00000070866",ENSMUSG00000034813…		regulation of protein localization to synapse	GO:1902473	5	0.3234075	15.4604	3.8251e-05	0.0047079	,ENSMUSG00000008153",ENSMUSG00000027692",ENSMUSG00000058571",ENSMUSG00000022770",ENSMUSG00000040003"
regulation of cellular component movement	GO:0051270	28	12.7072	2.2035	0.00012868	0.032024	,ENSG00000111913",ENSG00000129422",ENSG00000160789",ENSG00000196104",ENSG00000044115",ENSG00000187391",ENSG00000115310",ENSG00000198825",ENSG00000154721",ENSG00000189056",ENSG00000118515",ENSG00000048052",ENSG00000058668",ENSG00000182621",ENSG00000136848",ENSG00000151067",ENSG00000164619",ENSG00000171791",ENSG00000076356",ENSG00000006128",ENSG00000171132",ENSG00000112137",ENSG00000157168",ENSG000…		regulation of cellular component organization	GO:0051128	79	37.5101	2.1061	2.7417e-10	8.7877e-08	,ENSMUSG00000030067",ENSMUSG00000053580",ENSMUSG00000039959",ENSMUSG00000052133",ENSMUSG00000021071",ENSMUSG00000052374",ENSMUSG00000033174",ENSMUSG00000027692",ENSMUSG00000029999",ENSMUSG00000042846",ENSMUSG00000024589",ENSMUSG00000004530",ENSMUSG00000026249",ENSMUSG00000045038",ENSMUSG00000020027",ENSMUSG00000018411",ENSMUSG00000031517",ENSMUSG00000013089",ENSMUSG00000036006",ENSMUSG00000030223…		regulation of protein localization	GO:0032880	25	11.95138	2.09181	0.00058089	0.042557	,ENSMUSG00000037815",ENSMUSG00000008153",ENSMUSG00000052374",ENSMUSG00000027692",ENSMUSG00000022186",ENSMUSG00000058571",ENSMUSG00000024589",ENSMUSG00000040003",ENSMUSG00000045038",ENSMUSG00000067786",ENSMUSG00000039671",ENSMUSG00000022829",ENSMUSG00000036006",ENSMUSG00000026470",ENSMUSG00000029245",ENSMUSG00000026335",ENSMUSG00000004347",ENSMUSG00000049313",ENSMUSG00000061576",ENSMUSG00000022770…
regulation of locomotion	GO:0040012	29	12.1182	2.3931	2.1905e-05	0.0095397	,ENSG00000111913",ENSG00000129422",ENSG00000160789",ENSG00000196104",ENSG00000044115",ENSG00000187391",ENSG00000115310",ENSG00000198825",ENSG00000154721",ENSG00000189056",ENSG00000118515",ENSG00000048052",ENSG00000058668",ENSG00000125266",ENSG00000182621",ENSG00000145335",ENSG00000136848",ENSG00000164619",ENSG00000171791",ENSG00000076356",ENSG00000006128",ENSG00000171132",ENSG00000112137",ENSG000…		regulation of cellular process	GO:0050794	241	175.1983	1.37558	1.2112e-13	1.0352e-10	,ENSMUSG00000059921",ENSMUSG00000054477",ENSMUSG00000025477",ENSMUSG00000004530",ENSMUSG00000024268",ENSMUSG00000057182",ENSMUSG00000027777",ENSMUSG00000067786",ENSMUSG00000038664",ENSMUSG00000034981",ENSMUSG00000036006",ENSMUSG00000063632",ENSMUSG00000025221",ENSMUSG00000061576",ENSMUSG00000040852",ENSMUSG00000043441",ENSMUSG00000007817",ENSMUSG00000034295",ENSMUSG00000050321",ENSMUSG00000034731…		synaptic transmission, GABAergic	GO:0051932	4	0.2646061	15.1168	0.0002566	0.021811	,ENSMUSG00000055026",ENSMUSG00000008153",ENSMUSG00000055078",ENSMUSG00000000560"
regulation of developmental process	GO:0050793	56	30.611	1.8294	1.008e-05	0.0061074	,ENSG00000111913",ENSG00000180694",ENSG00000112964",ENSG00000044115",ENSG00000003402",ENSG00000115310",ENSG00000198825",ENSG00000154721",ENSG00000079102",ENSG00000257923",ENSG00000183098",ENSG00000184349",ENSG00000133116",ENSG00000164619",ENSG00000171791",ENSG00000076356",ENSG00000112038",ENSG00000137872",ENSG00000176406",ENSG00000188730",ENSG00000078328",ENSG00000146376",ENSG00000008083",ENSG000…		negative regulation of cell projection organization	GO:0031345	13	3.105487	4.18614	2.6986e-05	0.0026959	,ENSMUSG00000027200",ENSMUSG00000052133",ENSMUSG00000053110",ENSMUSG00000020393",ENSMUSG00000063531",ENSMUSG00000023026",ENSMUSG00000025810",ENSMUSG00000042105",ENSMUSG00000036273",ENSMUSG00000062232",ENSMUSG00000013663",ENSMUSG00000064181",ENSMUSG00000013236"		chemical synaptic transmission	GO:0007268	18	4.498304	4.00151	1.2838e-06	0.00030387	,ENSMUSG00000034997",ENSMUSG00000029420",ENSMUSG00000029212",ENSMUSG00000055026",ENSMUSG00000051331",ENSMUSG00000021071",ENSMUSG00000008153",ENSMUSG00000055078",ENSMUSG00000022770",ENSMUSG00000061731",ENSMUSG00000000560",ENSMUSG00000061601",ENSMUSG00000021448",ENSMUSG00000036273",ENSMUSG00000000766",ENSMUSG00000013663",ENSMUSG00000053930",ENSMUSG00000054423"
animal organ development	GO:0048513	60	37.3433	1.6067	0.00022609	0.048474	,ENSG00000111913",ENSG00000116729",ENSG00000112964",ENSG00000196562",ENSG00000179981",ENSG00000044115",ENSG00000167081",ENSG00000003402",ENSG00000115310",ENSG00000203867",ENSG00000122375",ENSG00000109472",ENSG00000139083",ENSG00000095777",ENSG00000164619",ENSG00000171791",ENSG00000076356",ENSG00000171310",ENSG00000196557",ENSG00000137872",ENSG00000154556",ENSG00000150625",ENSG00000145242",ENSG000…		negative regulation of cellular component organization	GO:0051129	27	11.11346	2.42949	4.0754e-05	0.0038944	,ENSMUSG00000052133",ENSMUSG00000021071",ENSMUSG00000025810",ENSMUSG00000004530",ENSMUSG00000042105",ENSMUSG00000018411",ENSMUSG00000000915",ENSMUSG00000062232",ENSMUSG00000013663",ENSMUSG00000033420",ENSMUSG00000038518",ENSMUSG00000027200",ENSMUSG00000058587",ENSMUSG00000053110",ENSMUSG00000020393",ENSMUSG00000063531",ENSMUSG00000049313",ENSMUSG00000023026",ENSMUSG00000040852",ENSMUSG00000024236…		anterograde trans-synaptic signaling	GO:0098916	18	4.498304	4.00151	1.2838e-06	0.00029927	,ENSMUSG00000034997",ENSMUSG00000029420",ENSMUSG00000029212",ENSMUSG00000055026",ENSMUSG00000051331",ENSMUSG00000021071",ENSMUSG00000008153",ENSMUSG00000055078",ENSMUSG00000022770",ENSMUSG00000061731",ENSMUSG00000000560",ENSMUSG00000061601",ENSMUSG00000021448",ENSMUSG00000036273",ENSMUSG00000000766",ENSMUSG00000013663",ENSMUSG00000053930",ENSMUSG00000054423"
signal transduction	GO:0007165	81	50.5765	1.6015	7.8136e-06	0.0051852	,ENSG00000131323",ENSG00000151892",ENSG00000116729",ENSG00000112964",ENSG00000196562",ENSG00000120949",ENSG00000003402",ENSG00000198825",ENSG00000168772",ENSG00000118515",ENSG00000141293",ENSG00000183098",ENSG00000122375",ENSG00000109472",ENSG00000143473",ENSG00000145335",ENSG00000184349",ENSG00000133116",ENSG00000108018",ENSG00000101180",ENSG00000214866",ENSG00000171791",ENSG00000076356",ENSG000…		negative regulation of cellular process	GO:0048523	127	74.37467	1.70757	1.0632e-10	3.8039e-08	,ENSMUSG00000015709",ENSMUSG00000025477",ENSMUSG00000004530",ENSMUSG00000020189",ENSMUSG00000024268",ENSMUSG00000018411",ENSMUSG00000013089",ENSMUSG00000038664",ENSMUSG00000050711",ENSMUSG00000036006",ENSMUSG00000035314",ENSMUSG00000063632",ENSMUSG00000061298",ENSMUSG00000040852",ENSMUSG00000061175",ENSMUSG00000034295",ENSMUSG00000055737",ENSMUSG00000030536",ENSMUSG00000048490",ENSMUSG00000032267…		trans-synaptic signaling	GO:0099537	20	4.76291	4.19911	1.5748e-07	4.5715e-05	,ENSMUSG00000034997",ENSMUSG00000029420",ENSMUSG00000029212",ENSMUSG00000055026",ENSMUSG00000051331",ENSMUSG00000021071",ENSMUSG00000008153",ENSMUSG00000055254",ENSMUSG00000055078",ENSMUSG00000022770",ENSMUSG00000061731",ENSMUSG00000000560",ENSMUSG00000061601",ENSMUSG00000021448",ENSMUSG00000036273",ENSMUSG00000003934",ENSMUSG00000000766",ENSMUSG00000013663",ENSMUSG00000053930",ENSMUSG00000054423"
cellular response to stimulus	GO:0051716	106	74.413	1.4245	3.4911e-05	0.013149	,ENSG00000111913",ENSG00000151892",ENSG00000112964",ENSG00000196562",ENSG00000115310",ENSG00000168772",ENSG00000141293",ENSG00000183098",ENSG00000083642",ENSG00000122375",ENSG00000023171",ENSG00000143473",ENSG00000184349",ENSG00000214866",ENSG00000171791",ENSG00000131370",ENSG00000113763",ENSG00000112038",ENSG00000196557",ENSG00000137872",ENSG00000136141",ENSG00000145242",ENSG00000078725",ENSG000…		negative regulation of response to stimulus	GO:0048585	46	25.01836	1.83865	9.2025e-05	0.0072605	,ENSMUSG00000030067",ENSMUSG00000037815",ENSMUSG00000023150",ENSMUSG00000052133",ENSMUSG00000032020",ENSMUSG00000028885",ENSMUSG00000025810",ENSMUSG00000040003",ENSMUSG00000024268",ENSMUSG00000042105",ENSMUSG00000028525",ENSMUSG00000026249",ENSMUSG00000021699",ENSMUSG00000020027",ENSMUSG00000026527",ENSMUSG00000022307",ENSMUSG00000013663",ENSMUSG00000050711",ENSMUSG00000036006",ENSMUSG00000030226…		synaptic signaling	GO:0099536	22	5.262721	4.18035	3.9883e-08	1.427e-05	,ENSMUSG00000034997",ENSMUSG00000029420",ENSMUSG00000029212",ENSMUSG00000055026",ENSMUSG00000051331",ENSMUSG00000021071",ENSMUSG00000008153",ENSMUSG00000055254",ENSMUSG00000055078",ENSMUSG00000022770",ENSMUSG00000061731",ENSMUSG00000000560",ENSMUSG00000061601",ENSMUSG00000021448",ENSMUSG00000036273",ENSMUSG00000071454",ENSMUSG00000003934",ENSMUSG00000000766",ENSMUSG00000031626",ENSMUSG00000013663…
response to stimulus	GO:0050896	125	90.6337	1.3792	1.4232e-05	0.0079337	,ENSG00000111913",ENSG00000151892",ENSG00000112964",ENSG00000196562",ENSG00000115310",ENSG00000029153",ENSG00000168772",ENSG00000141293",ENSG00000183098",ENSG00000083642",ENSG00000122375",ENSG00000023171",ENSG00000143473",ENSG00000184349",ENSG00000214866",ENSG00000171791",ENSG00000131370",ENSG00000113763",ENSG00000112038",ENSG00000196557",ENSG00000137872",ENSG00000136141",ENSG00000145242",ENSG000…		regulation of response to stimulus	GO:0048583	86	59.45786	1.4464	0.00029457	0.017232	,ENSMUSG00000030067",ENSMUSG00000037815",ENSMUSG00000039959",ENSMUSG00000052133",ENSMUSG00000033174",ENSMUSG00000027692",ENSMUSG00000029999",ENSMUSG00000021277",ENSMUSG00000020189",ENSMUSG00000024268",ENSMUSG00000061601",ENSMUSG00000027777",ENSMUSG00000026249",ENSMUSG00000045038",ENSMUSG00000020027",ENSMUSG00000018411",ENSMUSG00000026527",ENSMUSG00000042680",ENSMUSG00000050711",ENSMUSG00000036006…		locomotory exploration behavior	GO:0035641	4	0.2646061	15.1168	0.0002566	0.021691	,ENSMUSG00000045038",ENSMUSG00000036273",ENSMUSG00000070880",ENSMUSG00000061080"
regulation of cell communication	GO:0010646	70	44.6015	1.5695	8.5798e-05	0.023914	,ENSG00000111913",ENSG00000131323",ENSG00000180694",ENSG00000116729",ENSG00000112964",ENSG00000196562",ENSG00000044115",ENSG00000136854",ENSG00000003402",ENSG00000115310",ENSG00000198825",ENSG00000008256",ENSG00000168772",ENSG00000118515",ENSG00000183098",ENSG00000145335",ENSG00000111907",ENSG00000184349",ENSG00000102471",ENSG00000133116",ENSG00000164619",ENSG00000171791",ENSG00000104219",ENSG000…		negative regulation of response to wounding	GO:1903035	7	1.308492	5.34967	0.00051683	0.027514	,ENSMUSG00000032020",ENSMUSG00000013663",ENSMUSG00000020393",ENSMUSG00000013236",ENSMUSG00000042105",ENSMUSG00000052920",ENSMUSG00000026249"		locomotory behavior	GO:0007626	17	3.292876	5.16266	8.9806e-08	2.7633e-05	,ENSMUSG00000038718",ENSMUSG00000000184",ENSMUSG00000030077",ENSMUSG00000051331",ENSMUSG00000032172",ENSMUSG00000041235",ENSMUSG00000040037",ENSMUSG00000045038",ENSMUSG00000036273",ENSMUSG00000003934",ENSMUSG00000022307",ENSMUSG00000000766",ENSMUSG00000070880",ENSMUSG00000013663",ENSMUSG00000038248",ENSMUSG00000052613",ENSMUSG00000061080"
regulation of signaling	GO:0023051	70	44.9381	1.5577	0.0001233	0.031243	,ENSG00000111913",ENSG00000131323",ENSG00000180694",ENSG00000116729",ENSG00000112964",ENSG00000196562",ENSG00000044115",ENSG00000136854",ENSG00000003402",ENSG00000115310",ENSG00000198825",ENSG00000008256",ENSG00000168772",ENSG00000118515",ENSG00000183098",ENSG00000145335",ENSG00000111907",ENSG00000184349",ENSG00000102471",ENSG00000133116",ENSG00000164619",ENSG00000171791",ENSG00000104219",ENSG000…		regulation of neurotransmitter receptor localization to postsynaptic specialization membrane	GO:0098696	4	0.2442518	16.3765	0.00021474	0.013322	,ENSMUSG00000027692",ENSMUSG00000058571",ENSMUSG00000061751",ENSMUSG00000040003"		behavior	GO:0007610	32	9.187712	3.48291	2.0736e-09	1.1816e-06	,ENSMUSG00000041235",ENSMUSG00000045038",ENSMUSG00000021699",ENSMUSG00000022307",ENSMUSG00000070880",ENSMUSG00000013663",ENSMUSG00000038248",ENSMUSG00000052613",ENSMUSG00000061080",ENSMUSG00000034997",ENSMUSG00000028351",ENSMUSG00000029563",ENSMUSG00000038718",ENSMUSG00000000184",ENSMUSG00000030077",ENSMUSG00000051331",ENSMUSG00000055254",ENSMUSG00000055078",ENSMUSG00000032172",ENSMUSG00000027820…
gene expression	GO:0010467	11	31.3683	0.35067	2.4134e-05	0.0098921	,ENSG00000203867",ENSG00000248905",ENSG00000079102",ENSG00000135250",ENSG00000187772",ENSG00000116679",ENSG00000010438",ENSG00000109472",ENSG00000078328",ENSG00000049618",ENSG00000131773"		regulation of protein localization to synapse	GO:1902473	7	0.3838242	18.2375	4.6112e-07	7.2391e-05	,ENSMUSG00000018411",ENSMUSG00000008153",ENSMUSG00000027692",ENSMUSG00000058571",ENSMUSG00000061751",ENSMUSG00000022770",ENSMUSG00000040003"		exploration behavior	GO:0035640	6	0.4704109	12.7548	1.6367e-05	0.0024687	,ENSMUSG00000045038",ENSMUSG00000028351",ENSMUSG00000030077",ENSMUSG00000036273",ENSMUSG00000070880",ENSMUSG00000061080"
RNA metabolic process	GO:0016070	8	23.9418	0.33414	0.00017736	0.041194	,ENSG00000203867",ENSG00000079102",ENSG00000135250",ENSG00000187772",ENSG00000116679",ENSG00000078328",ENSG00000049618",ENSG00000131773"		regulation of protein localization	GO:0032880	34	14.18405	2.39706	4.2148e-06	0.00052294	,ENSMUSG00000037815",ENSMUSG00000008153",ENSMUSG00000052374",ENSMUSG00000027692",ENSMUSG00000022186",ENSMUSG00000058571",ENSMUSG00000022340",ENSMUSG00000027797",ENSMUSG00000026344",ENSMUSG00000024589",ENSMUSG00000040003",ENSMUSG00000045038",ENSMUSG00000018411",ENSMUSG00000067786",ENSMUSG00000022829",ENSMUSG00000036006",ENSMUSG00000026470",ENSMUSG00000029245",ENSMUSG00000053110",ENSMUSG00000026335…		regulation of cardiac muscle cell contraction	GO:0086004	7	0.4851112	14.4297	1.5365e-06	0.00033294	,ENSMUSG00000021699",ENSMUSG00000051331",ENSMUSG00000032826",ENSMUSG00000022770",ENSMUSG00000029467",ENSMUSG00000028525",ENSMUSG00000060843"
nucleic acid metabolic process	GO:0090304	11	33.8088	0.32536	3.1682e-06	0.0025972	,ENSG00000203867",ENSG00000079102",ENSG00000135250",ENSG00000083642",ENSG00000081377",ENSG00000187772",ENSG00000116679",ENSG00000078328",ENSG00000068878",ENSG00000049618",ENSG00000131773"		regulation of localization	GO:0032879	99	44.24447	2.23757	8.5153e-15	1.0078e-11	,ENSMUSG00000049281",ENSMUSG00000059921",ENSMUSG00000054477",ENSMUSG00000004530",ENSMUSG00000020189",ENSMUSG00000057182",ENSMUSG00000061601",ENSMUSG00000018411",ENSMUSG00000067786",ENSMUSG00000036006",ENSMUSG00000063632",ENSMUSG00000025221",ENSMUSG00000061576",ENSMUSG00000024897",ENSMUSG00000021700",ENSMUSG00000031626",ENSMUSG00000050321",ENSMUSG00000030536",ENSMUSG00000008153",ENSMUSG00000032020…		regulation of actin filament-based movement	GO:1903115	7	0.5880136	11.9045	4.7535e-06	0.0008406	,ENSMUSG00000021699",ENSMUSG00000051331",ENSMUSG00000032826",ENSMUSG00000022770",ENSMUSG00000029467",ENSMUSG00000028525",ENSMUSG00000060843"
nucleobase-containing compound metabolic process	GO:0006139	14	40.9408	0.34196	5.1763e-07	0.00080152	,ENSG00000116679",ENSG00000068878",ENSG00000049618",ENSG00000112541",ENSG00000131773",ENSG00000065989",ENSG00000160191",ENSG00000203867",ENSG00000079102",ENSG00000135250",ENSG00000083642",ENSG00000081377",ENSG00000187772",ENSG00000078328"		regulation of receptor localization to synapse	GO:1902683	4	0.3663777	10.9177	0.00080759	0.039444	,ENSMUSG00000027692",ENSMUSG00000058571",ENSMUSG00000061751",ENSMUSG00000040003"		regulation of actin filament-based process	GO:0032970	16	5.292122	3.02336	0.00012762	0.013003	,ENSMUSG00000029245",ENSMUSG00000051331",ENSMUSG00000052374",ENSMUSG00000026335",ENSMUSG00000063531",ENSMUSG00000022770",ENSMUSG00000029467",ENSMUSG00000025810",ENSMUSG00000040852",ENSMUSG00000024236",ENSMUSG00000028525",ENSMUSG00000060843",ENSMUSG00000045038",ENSMUSG00000021699",ENSMUSG00000042064",ENSMUSG00000032826"
organic cyclic compound metabolic process	GO:1901360	21	46.3477	0.4531	1.0474e-05	0.0060822	,ENSG00000070882",ENSG00000171791",ENSG00000116679",ENSG00000068878",ENSG00000196557",ENSG00000049618",ENSG00000112541",ENSG00000131773",ENSG00000065989",ENSG00000119688",ENSG00000171723",ENSG00000160191",ENSG00000203867",ENSG00000079102",ENSG00000135250",ENSG00000083642",ENSG00000081377",ENSG00000187772",ENSG00000078328",ENSG00000104044",ENSG00000145335"		regulation of cellular protein localization	GO:1903827	22	8.636045	2.54746	9.1962e-05	0.007293	,ENSMUSG00000026470",ENSMUSG00000037815",ENSMUSG00000052374",ENSMUSG00000053110",ENSMUSG00000027692",ENSMUSG00000058571",ENSMUSG00000027797",ENSMUSG00000049313",ENSMUSG00000061576",ENSMUSG00000061751",ENSMUSG00000022770",ENSMUSG00000026344",ENSMUSG00000024589",ENSMUSG00000040003",ENSMUSG00000018411",ENSMUSG00000036273",ENSMUSG00000031626",ENSMUSG00000053930",ENSMUSG00000019978",ENSMUSG00000037643…		regulation of cellular component movement	GO:0051270	34	14.02412	2.42439	2.9718e-06	0.00057874	,ENSMUSG00000059921",ENSMUSG00000037815",ENSMUSG00000052133",ENSMUSG00000025810",ENSMUSG00000020121",ENSMUSG00000041014",ENSMUSG00000040003",ENSMUSG00000020189",ENSMUSG00000028525",ENSMUSG00000045038",ENSMUSG00000047414",ENSMUSG00000021699",ENSMUSG00000023913",ENSMUSG00000039671",ENSMUSG00000062232",ENSMUSG00000013663",ENSMUSG00000032826",ENSMUSG00000036006",ENSMUSG00000027200",ENSMUSG00000051331…
heterocycle metabolic process	GO:0046483	16	42.8553	0.37335	9.0927e-07	0.00097474	,ENSG00000116679",ENSG00000068878",ENSG00000049618",ENSG00000112541",ENSG00000131773",ENSG00000065989",ENSG00000119688",ENSG00000171723",ENSG00000160191",ENSG00000203867",ENSG00000079102",ENSG00000135250",ENSG00000083642",ENSG00000081377",ENSG00000187772",ENSG00000078328"		regulation of cellular localization	GO:0060341	37	13.38151	2.76501	4.953e-08	1.0027e-05	,ENSMUSG00000037815",ENSMUSG00000052374",ENSMUSG00000032020",ENSMUSG00000027692",ENSMUSG00000022186",ENSMUSG00000058571",ENSMUSG00000022340",ENSMUSG00000027797",ENSMUSG00000026344",ENSMUSG00000006930",ENSMUSG00000024589",ENSMUSG00000040003",ENSMUSG00000041235",ENSMUSG00000042105",ENSMUSG00000045038",ENSMUSG00000021699",ENSMUSG00000018411",ENSMUSG00000013663",ENSMUSG00000032826",ENSMUSG00000036006…		regulation of cardiac muscle contraction	GO:0055117	7	0.8967207	7.80622	5.6557e-05	0.0065423	,ENSMUSG00000021699",ENSMUSG00000051331",ENSMUSG00000032826",ENSMUSG00000022770",ENSMUSG00000029467",ENSMUSG00000028525",ENSMUSG00000060843"
cellular aromatic compound metabolic process	GO:0006725	18	43.6127	0.41272	4.083e-06	0.0029948	,ENSG00000171791",ENSG00000116679",ENSG00000068878",ENSG00000049618",ENSG00000112541",ENSG00000131773",ENSG00000065989",ENSG00000119688",ENSG00000160191",ENSG00000203867",ENSG00000079102",ENSG00000135250",ENSG00000083642",ENSG00000081377",ENSG00000187772",ENSG00000078328",ENSG00000104044",ENSG00000145335"		regulation of protein localization to cell periphery	GO:1904375	9	2.093587	4.29884	0.0003882	0.022039	,ENSMUSG00000027692",ENSMUSG00000058571",ENSMUSG00000019978",ENSMUSG00000061576",ENSMUSG00000037643",ENSMUSG00000061751",ENSMUSG00000022770",ENSMUSG00000026344",ENSMUSG00000040003"		regulation of system process	GO:0044057	23	8.24689	2.78893	1.5046e-05	0.0023148	,ENSMUSG00000049281",ENSMUSG00000034997",ENSMUSG00000038718",ENSMUSG00000038518",ENSMUSG00000051331",ENSMUSG00000033174",ENSMUSG00000022770",ENSMUSG00000029467",ENSMUSG00000024268",ENSMUSG00000061601",ENSMUSG00000028525",ENSMUSG00000060843",ENSMUSG00000021699",ENSMUSG00000036273",ENSMUSG00000000766",ENSMUSG00000039671",ENSMUSG00000013663",ENSMUSG00000032826",ENSMUSG00000053930",ENSMUSG00000050321…
cellular nitrogen compound metabolic process	GO:0034641	19	51.6494	0.36786	2.9295e-08	5.1032e-05	,ENSG00000172292",ENSG00000116679",ENSG00000113532",ENSG00000068878",ENSG00000049618",ENSG00000112541",ENSG00000131773",ENSG00000065989",ENSG00000160191",ENSG00000203867",ENSG00000079102",ENSG00000085871",ENSG00000135250",ENSG00000083642",ENSG00000081377",ENSG00000187772",ENSG00000109472",ENSG00000078328",ENSG00000145335"		locomotory exploration behavior	GO:0035641	5	0.314038	15.9216	3.7522e-05	0.003608	,ENSMUSG00000045038",ENSMUSG00000036273",ENSMUSG00000070880",ENSMUSG00000061080",ENSMUSG00000018634"		regulation of multicellular organismal process	GO:0051239	67	36.64795	1.82821	1.0913e-06	0.00027982	,ENSMUSG00000049281",ENSMUSG00000037815",ENSMUSG00000052133",ENSMUSG00000075254",ENSMUSG00000033174",ENSMUSG00000027692",ENSMUSG00000041515",ENSMUSG00000042846",ENSMUSG00000041235",ENSMUSG00000024268",ENSMUSG00000061601",ENSMUSG00000026249",ENSMUSG00000045038",ENSMUSG00000047414",ENSMUSG00000020027",ENSMUSG00000039671",ENSMUSG00000037852",ENSMUSG00000038349",ENSMUSG00000030223",ENSMUSG00000027200…
nitrogen compound metabolic process	GO:0006807	69	98.1234	0.7032	0.0001765	0.041689	,ENSG00000131323",ENSG00000112964",ENSG00000196562",ENSG00000150687",ENSG00000113532",ENSG00000003402",ENSG00000131044",ENSG00000119688",ENSG00000101638",ENSG00000203867",ENSG00000118515",ENSG00000079102",ENSG00000171617",ENSG00000083642",ENSG00000187772",ENSG00000122375",ENSG00000109472",ENSG00000145335",ENSG00000102471",ENSG00000128683",ENSG00000095777",ENSG00000146373",ENSG00000171791",ENSG000…		locomotory behavior	GO:0007626	21	3.908029	5.37355	1.6279e-09	4.5537e-07	,ENSMUSG00000038718",ENSMUSG00000030077",ENSMUSG00000051331",ENSMUSG00000061751",ENSMUSG00000024897",ENSMUSG00000041235",ENSMUSG00000040037",ENSMUSG00000042105",ENSMUSG00000045038",ENSMUSG00000018411",ENSMUSG00000030519",ENSMUSG00000036273",ENSMUSG00000022307",ENSMUSG00000000766",ENSMUSG00000070880",ENSMUSG00000013663",ENSMUSG00000013089",ENSMUSG00000038248",ENSMUSG00000052613",ENSMUSG00000061080…		regulation of striated muscle contraction	GO:0006942	7	1.117226	6.26552	0.00020144	0.018783	,ENSMUSG00000021699",ENSMUSG00000051331",ENSMUSG00000032826",ENSMUSG00000022770",ENSMUSG00000029467",ENSMUSG00000028525",ENSMUSG00000060843"
									behavior	GO:0007610	42	10.9041	3.85176	3.1146e-13	2.2818e-10	,ENSMUSG00000030067",ENSMUSG00000027210",ENSMUSG00000040721",ENSMUSG00000028444",ENSMUSG00000026344",ENSMUSG00000041235",ENSMUSG00000042105",ENSMUSG00000045038",ENSMUSG00000021699",ENSMUSG00000018411",ENSMUSG00000022307",ENSMUSG00000070880",ENSMUSG00000013663",ENSMUSG00000013089",ENSMUSG00000039059",ENSMUSG00000038248",ENSMUSG00000052135",ENSMUSG00000052613",ENSMUSG00000061080",ENSMUSG00000018634…		negative regulation of amyloid-beta formation	GO:1902430	4	0.2793064	14.3212	0.0003071	0.025266	,ENSMUSG00000038156",ENSMUSG00000055254",ENSMUSG00000021087",ENSMUSG00000049313"
									exploration behavior	GO:0035640	6	0.5582898	10.7471	4.2186e-05	0.0040064	,ENSMUSG00000045038",ENSMUSG00000030077",ENSMUSG00000036273",ENSMUSG00000070880",ENSMUSG00000061080",ENSMUSG00000018634"		negative regulation of amyloid precursor protein catabolic process	GO:1902992	4	0.3234075	12.3683	0.00050108	0.03779	,ENSMUSG00000038156",ENSMUSG00000055254",ENSMUSG00000021087",ENSMUSG00000049313"
									regulation of cardiac muscle cell action potential	GO:0098901	5	0.3314846	15.0837	4.6734e-05	0.0043575	,ENSMUSG00000051331",ENSMUSG00000032826",ENSMUSG00000022770",ENSMUSG00000029467",ENSMUSG00000060843"		regulation of amyloid precursor protein catabolic process	GO:1902991	6	0.6174142	9.71795	6.4448e-05	0.0072907	,ENSMUSG00000038156",ENSMUSG00000055254",ENSMUSG00000036298",ENSMUSG00000021087",ENSMUSG00000049313",ENSMUSG00000042846"
									regulation of action potential	GO:0098900	7	0.942114	7.4301	8.0575e-05	0.0066648	,ENSMUSG00000030067",ENSMUSG00000051331",ENSMUSG00000032826",ENSMUSG00000022770",ENSMUSG00000029467",ENSMUSG00000021730",ENSMUSG00000060843"		negative regulation of biological process	GO:0048519	100	68.29778	1.46418	2.3088e-05	0.0031435	,ENSMUSG00000025477",ENSMUSG00000020189",ENSMUSG00000024268",ENSMUSG00000037852",ENSMUSG00000038664",ENSMUSG00000036006",ENSMUSG00000035314",ENSMUSG00000000184",ENSMUSG00000061298",ENSMUSG00000040852",ENSMUSG00000044499",ENSMUSG00000043441",ENSMUSG00000061175",ENSMUSG00000055737",ENSMUSG00000032267",ENSMUSG00000063804",ENSMUSG00000023150",ENSMUSG00000041014",ENSMUSG00000001120",ENSMUSG00000029245…
									mitochondrion transport along microtubule	GO:0047497	5	0.3663777	13.6471	7.0319e-05	0.0060779	,ENSMUSG00000052727",ENSMUSG00000018411",ENSMUSG00000022340",ENSMUSG00000061298",ENSMUSG00000006930"		negative regulation of cellular process	GO:0048523	93	62.66755	1.48402	3.406e-05	0.0042952	,ENSMUSG00000030222",ENSMUSG00000037815",ENSMUSG00000052133",ENSMUSG00000075254",ENSMUSG00000021071",ENSMUSG00000052374",ENSMUSG00000033174",ENSMUSG00000025477",ENSMUSG00000041515",ENSMUSG00000024589",ENSMUSG00000020189",ENSMUSG00000024268",ENSMUSG00000026249",ENSMUSG00000045038",ENSMUSG00000020027",ENSMUSG00000039671",ENSMUSG00000038664",ENSMUSG00000036006",ENSMUSG00000035314",ENSMUSG00000030223…
									establishment of mitochondrion localization, microtubule-mediated	GO:0034643	5	0.3663777	13.6471	7.0319e-05	0.0060439	,ENSMUSG00000052727",ENSMUSG00000018411",ENSMUSG00000022340",ENSMUSG00000061298",ENSMUSG00000006930"		regulation of amyloid-beta formation	GO:1902003	6	0.5145119	11.6615	2.5705e-05	0.0034389	,ENSMUSG00000038156",ENSMUSG00000055254",ENSMUSG00000036298",ENSMUSG00000021087",ENSMUSG00000049313",ENSMUSG00000042846"
									establishment of mitochondrion localization	GO:0051654	5	0.4361639	11.4636	0.00014401	0.0098037	,ENSMUSG00000052727",ENSMUSG00000018411",ENSMUSG00000022340",ENSMUSG00000061298",ENSMUSG00000006930"		innervation	GO:0060384	6	0.4263098	14.0743	9.9803e-06	0.001669	,ENSMUSG00000025427",ENSMUSG00000058897",ENSMUSG00000055078",ENSMUSG00000025810",ENSMUSG00000041235",ENSMUSG00000026249"
									establishment of localization	GO:0051234	86	57.71321	1.49013	0.00010289	0.0078368	,ENSMUSG00000049281",ENSMUSG00000053580",ENSMUSG00000054477",ENSMUSG00000039959",ENSMUSG00000037936",ENSMUSG00000021071",ENSMUSG00000019906",ENSMUSG00000041515",ENSMUSG00000004530",ENSMUSG00000020189",ENSMUSG00000057182",ENSMUSG00000061601",ENSMUSG00000026600",ENSMUSG00000026249",ENSMUSG00000020027",ENSMUSG00000018411",ENSMUSG00000041112",ENSMUSG00000047454",ENSMUSG00000009470",ENSMUSG00000037852…		nerve development	GO:0021675	7	1.131926	6.18415	0.00021708	0.019194	,ENSMUSG00000025427",ENSMUSG00000058897",ENSMUSG00000055078",ENSMUSG00000025810",ENSMUSG00000061731",ENSMUSG00000041235",ENSMUSG00000026249"
									mitochondrion localization	GO:0051646	6	0.785095	7.64239	0.00022828	0.013827	,ENSMUSG00000052727",ENSMUSG00000018411",ENSMUSG00000036273",ENSMUSG00000022340",ENSMUSG00000061298",ENSMUSG00000006930"		positive regulation of filopodium assembly	GO:0051491	6	0.4410102	13.6051	1.1832e-05	0.0018962	,ENSMUSG00000033342",ENSMUSG00000039671",ENSMUSG00000042064",ENSMUSG00000031517",ENSMUSG00000025810",ENSMUSG00000036006"
									transport	GO:0006810	83	55.13112	1.5055	0.00010358	0.0078505	,ENSMUSG00000049281",ENSMUSG00000053580",ENSMUSG00000054477",ENSMUSG00000039959",ENSMUSG00000037936",ENSMUSG00000021071",ENSMUSG00000019906",ENSMUSG00000041515",ENSMUSG00000004530",ENSMUSG00000020189",ENSMUSG00000057182",ENSMUSG00000061601",ENSMUSG00000026600",ENSMUSG00000026249",ENSMUSG00000020027",ENSMUSG00000018411",ENSMUSG00000041112",ENSMUSG00000009470",ENSMUSG00000037852",ENSMUSG00000026470…		regulation of filopodium assembly	GO:0051489	8	0.7056163	11.3376	1.3628e-06	0.00030386	,ENSMUSG00000033342",ENSMUSG00000039671",ENSMUSG00000042064",ENSMUSG00000031517",ENSMUSG00000047261",ENSMUSG00000025810",ENSMUSG00000036006",ENSMUSG00000064181"
									neuron projection arborization	GO:0140058	4	0.2965915	13.4866	0.0004033	0.022728	,ENSMUSG00000034813",ENSMUSG00000036273",ENSMUSG00000054728",ENSMUSG00000025810"		regulation of cellular component biogenesis	GO:0044087	30	12.59819	2.38129	1.6496e-05	0.002464	,ENSMUSG00000021071",ENSMUSG00000008153",ENSMUSG00000058571",ENSMUSG00000042846",ENSMUSG00000025810",ENSMUSG00000024589",ENSMUSG00000045038",ENSMUSG00000047414",ENSMUSG00000039671",ENSMUSG00000062232",ENSMUSG00000042064",ENSMUSG00000013663",ENSMUSG00000031517",ENSMUSG00000036006",ENSMUSG00000033420",ENSMUSG00000032452",ENSMUSG00000033342",ENSMUSG00000055254",ENSMUSG00000049313",ENSMUSG00000022770…
									neuron projection morphogenesis	GO:0048812	33	7.432233	4.44012	3.8383e-12	2.3621e-09	,ENSMUSG00000031673",ENSMUSG00000059921",ENSMUSG00000030067",ENSMUSG00000058897",ENSMUSG00000052133",ENSMUSG00000027692",ENSMUSG00000027797",ENSMUSG00000028488",ENSMUSG00000025810",ENSMUSG00000018411",ENSMUSG00000067242",ENSMUSG00000013663",ENSMUSG00000031517",ENSMUSG00000030223",ENSMUSG00000029245",ENSMUSG00000034813",ENSMUSG00000030077",ENSMUSG00000027200",ENSMUSG00000029207",ENSMUSG00000020173…		regulation of cell projection organization	GO:0031344	34	9.496419	3.5803	3.1353e-10	2.1926e-07	,ENSMUSG00000053580",ENSMUSG00000052133",ENSMUSG00000027692",ENSMUSG00000025810",ENSMUSG00000024589",ENSMUSG00000040003",ENSMUSG00000026249",ENSMUSG00000039671",ENSMUSG00000062078",ENSMUSG00000062232",ENSMUSG00000042064",ENSMUSG00000013663",ENSMUSG00000031517",ENSMUSG00000036006",ENSMUSG00000070866",ENSMUSG00000034813",ENSMUSG00000027200",ENSMUSG00000033342",ENSMUSG00000027660",ENSMUSG00000055254…
									neuron projection development	GO:0031175	48	10.79942	4.44468	2.8022e-17	4.3112e-14	,ENSMUSG00000031673",ENSMUSG00000059921",ENSMUSG00000030067",ENSMUSG00000058897",ENSMUSG00000052133",ENSMUSG00000027692",ENSMUSG00000027797",ENSMUSG00000028488",ENSMUSG00000006930",ENSMUSG00000025810",ENSMUSG00000018411",ENSMUSG00000067242",ENSMUSG00000022305",ENSMUSG00000062232",ENSMUSG00000042064",ENSMUSG00000013663",ENSMUSG00000031517",ENSMUSG00000038664",ENSMUSG00000036006",ENSMUSG00000035314…		regulation of cellular component organization	GO:0051128	62	31.60573	1.96167	3.1793e-07	8.7346e-05	,ENSMUSG00000030222",ENSMUSG00000053580",ENSMUSG00000039959",ENSMUSG00000052133",ENSMUSG00000021071",ENSMUSG00000052374",ENSMUSG00000033174",ENSMUSG00000027692",ENSMUSG00000042846",ENSMUSG00000024589",ENSMUSG00000026249",ENSMUSG00000045038",ENSMUSG00000047414",ENSMUSG00000020027",ENSMUSG00000039671",ENSMUSG00000031517",ENSMUSG00000036006",ENSMUSG00000030223",ENSMUSG00000034813",ENSMUSG00000027200…
									neuron development	GO:0048666	59	13.50363	4.36919	7.9813e-21	6.1396e-17	,ENSMUSG00000031673",ENSMUSG00000059921",ENSMUSG00000030067",ENSMUSG00000052133",ENSMUSG00000027692",ENSMUSG00000018411",ENSMUSG00000020701",ENSMUSG00000031517",ENSMUSG00000038664",ENSMUSG00000036006",ENSMUSG00000035314",ENSMUSG00000052613",ENSMUSG00000030223",ENSMUSG00000034813",ENSMUSG00000027200",ENSMUSG00000055254",ENSMUSG00000020173",ENSMUSG00000061298",ENSMUSG00000025221",ENSMUSG00000061731…		regulation of plasma membrane bounded cell projection organization	GO:0120035	33	9.275914	3.5576	6.8239e-10	4.3744e-07	,ENSMUSG00000053580",ENSMUSG00000052133",ENSMUSG00000027692",ENSMUSG00000025810",ENSMUSG00000024589",ENSMUSG00000040003",ENSMUSG00000026249",ENSMUSG00000039671",ENSMUSG00000062078",ENSMUSG00000062232",ENSMUSG00000042064",ENSMUSG00000013663",ENSMUSG00000031517",ENSMUSG00000036006",ENSMUSG00000070866",ENSMUSG00000027200",ENSMUSG00000033342",ENSMUSG00000027660",ENSMUSG00000055254",ENSMUSG00000020393…
									cell development	GO:0048468	78	27.07706	2.88067	3.2608e-17	4.5607e-14	,ENSMUSG00000031673",ENSMUSG00000059921",ENSMUSG00000030067",ENSMUSG00000052133",ENSMUSG00000052374",ENSMUSG00000027692",ENSMUSG00000004530",ENSMUSG00000018411",ENSMUSG00000020701",ENSMUSG00000031517",ENSMUSG00000013089",ENSMUSG00000038664",ENSMUSG00000036006",ENSMUSG00000035314",ENSMUSG00000052613",ENSMUSG00000053702",ENSMUSG00000030223",ENSMUSG00000034813",ENSMUSG00000027200",ENSMUSG00000051177…		positive regulation of cell projection organization	GO:0031346	18	5.527328	3.25655	1.9148e-05	0.0027532	,ENSMUSG00000034813",ENSMUSG00000033342",ENSMUSG00000027660",ENSMUSG00000027692",ENSMUSG00000055254",ENSMUSG00000025810",ENSMUSG00000040003",ENSMUSG00000040037",ENSMUSG00000026249",ENSMUSG00000052727",ENSMUSG00000039671",ENSMUSG00000062078",ENSMUSG00000062232",ENSMUSG00000042064",ENSMUSG00000031517",ENSMUSG00000036006",ENSMUSG00000031565",ENSMUSG00000070866"
									cell differentiation	GO:0030154	109	53.99709	2.01863	2.1771e-13	1.6748e-10	,ENSMUSG00000059921",ENSMUSG00000004530",ENSMUSG00000020189",ENSMUSG00000026600",ENSMUSG00000018411",ENSMUSG00000031517",ENSMUSG00000013089",ENSMUSG00000038664",ENSMUSG00000036006",ENSMUSG00000035314",ENSMUSG00000052613",ENSMUSG00000053702",ENSMUSG00000063632",ENSMUSG00000020173",ENSMUSG00000061298",ENSMUSG00000040612",ENSMUSG00000025221",ENSMUSG00000061731",ENSMUSG00000024533",ENSMUSG00000043441…		positive regulation of cellular component organization	GO:0051130	32	15.72936	2.03441	0.00020579	0.018959	,ENSMUSG00000039959",ENSMUSG00000008153",ENSMUSG00000052374",ENSMUSG00000027692",ENSMUSG00000028488",ENSMUSG00000042846",ENSMUSG00000025810",ENSMUSG00000040003",ENSMUSG00000026249",ENSMUSG00000045038",ENSMUSG00000047414",ENSMUSG00000039671",ENSMUSG00000062078",ENSMUSG00000062232",ENSMUSG00000042064",ENSMUSG00000031517",ENSMUSG00000036006",ENSMUSG00000070866",ENSMUSG00000034813",ENSMUSG00000032452…
									cellular developmental process	GO:0048869	109	54.79963	1.98906	5.531e-13	3.8679e-10	,ENSMUSG00000059921",ENSMUSG00000004530",ENSMUSG00000020189",ENSMUSG00000026600",ENSMUSG00000018411",ENSMUSG00000031517",ENSMUSG00000013089",ENSMUSG00000038664",ENSMUSG00000036006",ENSMUSG00000035314",ENSMUSG00000052613",ENSMUSG00000053702",ENSMUSG00000063632",ENSMUSG00000020173",ENSMUSG00000061298",ENSMUSG00000040612",ENSMUSG00000025221",ENSMUSG00000061731",ENSMUSG00000024533",ENSMUSG00000043441…		positive regulation of cellular process	GO:0048522	107	73.7075	1.45168	1.4221e-05	0.0022555	,ENSMUSG00000059921",ENSMUSG00000020189",ENSMUSG00000024268",ENSMUSG00000027777",ENSMUSG00000026600",ENSMUSG00000047414",ENSMUSG00000067786",ENSMUSG00000031517",ENSMUSG00000034981",ENSMUSG00000036006",ENSMUSG00000035314",ENSMUSG00000000184",ENSMUSG00000061298",ENSMUSG00000061576",ENSMUSG00000007817",ENSMUSG00000062661",ENSMUSG00000061175",ENSMUSG00000038256",ENSMUSG00000055737",ENSMUSG00000050321…
									developmental process	GO:0032502	157	84.86005	1.8501	2.1519e-17	3.6786e-14	,ENSMUSG00000059921",ENSMUSG00000015709",ENSMUSG00000019906",ENSMUSG00000004530",ENSMUSG00000020189",ENSMUSG00000024268",ENSMUSG00000061601",ENSMUSG00000027777",ENSMUSG00000026600",ENSMUSG00000018411",ENSMUSG00000067786",ENSMUSG00000031517",ENSMUSG00000013089",ENSMUSG00000037852",ENSMUSG00000038664",ENSMUSG00000050711",ENSMUSG00000036006",ENSMUSG00000035314",ENSMUSG00000052613",ENSMUSG00000053702…		positive regulation of biological process	GO:0048518	113	80.48436	1.404	3.2361e-05	0.0041147	,ENSMUSG00000049281",ENSMUSG00000059921",ENSMUSG00000020189",ENSMUSG00000024268",ENSMUSG00000061601",ENSMUSG00000027777",ENSMUSG00000026600",ENSMUSG00000047414",ENSMUSG00000067786",ENSMUSG00000031517",ENSMUSG00000034981",ENSMUSG00000036006",ENSMUSG00000035314",ENSMUSG00000000184",ENSMUSG00000061298",ENSMUSG00000061576",ENSMUSG00000007817",ENSMUSG00000062661",ENSMUSG00000061175",ENSMUSG00000038256…
									anatomical structure development	GO:0048856	149	78.89333	1.88863	5.6394e-17	7.2302e-14	,ENSMUSG00000059921",ENSMUSG00000015709",ENSMUSG00000019906",ENSMUSG00000004530",ENSMUSG00000024268",ENSMUSG00000061601",ENSMUSG00000027777",ENSMUSG00000018411",ENSMUSG00000067786",ENSMUSG00000031517",ENSMUSG00000013089",ENSMUSG00000037852",ENSMUSG00000038664",ENSMUSG00000050711",ENSMUSG00000036006",ENSMUSG00000035314",ENSMUSG00000052613",ENSMUSG00000053702",ENSMUSG00000063632",ENSMUSG00000020173…		negative regulation of axon extension involved in axon guidance	GO:0048843	4	0.3528081	11.3376	0.00067083	0.048454	,ENSMUSG00000027200",ENSMUSG00000052133",ENSMUSG00000063531",ENSMUSG00000025810"
									neuron differentiation	GO:0030182	61	16.59168	3.67654	4.6442e-18	1.1909e-14	,ENSMUSG00000031673",ENSMUSG00000059921",ENSMUSG00000030067",ENSMUSG00000052133",ENSMUSG00000027692",ENSMUSG00000018411",ENSMUSG00000071454",ENSMUSG00000020701",ENSMUSG00000031517",ENSMUSG00000038664",ENSMUSG00000036006",ENSMUSG00000035314",ENSMUSG00000052613",ENSMUSG00000030223",ENSMUSG00000034813",ENSMUSG00000027200",ENSMUSG00000055254",ENSMUSG00000063632",ENSMUSG00000020173",ENSMUSG00000061298…		negative regulation of axon extension	GO:0030517	6	0.6468149	9.27622	8.1459e-05	0.0088257	,ENSMUSG00000027200",ENSMUSG00000052133",ENSMUSG00000063531",ENSMUSG00000023026",ENSMUSG00000025810",ENSMUSG00000013236"
									generation of neurons	GO:0048699	73	21.09289	3.46088	3.0527e-20	1.5655e-16	,ENSMUSG00000031673",ENSMUSG00000059921",ENSMUSG00000030067",ENSMUSG00000037815",ENSMUSG00000052133",ENSMUSG00000027692",ENSMUSG00000041235",ENSMUSG00000026249",ENSMUSG00000018411",ENSMUSG00000071454",ENSMUSG00000020701",ENSMUSG00000031517",ENSMUSG00000013089",ENSMUSG00000038664",ENSMUSG00000036006",ENSMUSG00000035314",ENSMUSG00000052613",ENSMUSG00000030223",ENSMUSG00000034813",ENSMUSG00000027200…		negative regulation of axonogenesis	GO:0050771	8	0.911421	8.7775	7.6027e-06	0.0012854	,ENSMUSG00000027200",ENSMUSG00000003934",ENSMUSG00000052133",ENSMUSG00000013663",ENSMUSG00000063531",ENSMUSG00000023026",ENSMUSG00000025810",ENSMUSG00000013236"
									neurogenesis	GO:0022008	74	23.08179	3.20599	9.8105e-19	3.0187e-15	,ENSMUSG00000031673",ENSMUSG00000059921",ENSMUSG00000030067",ENSMUSG00000037815",ENSMUSG00000052133",ENSMUSG00000027692",ENSMUSG00000041235",ENSMUSG00000026249",ENSMUSG00000018411",ENSMUSG00000071454",ENSMUSG00000020701",ENSMUSG00000031517",ENSMUSG00000013089",ENSMUSG00000038664",ENSMUSG00000036006",ENSMUSG00000035314",ENSMUSG00000052613",ENSMUSG00000030223",ENSMUSG00000034813",ENSMUSG00000027200…		regulation of axonogenesis	GO:0050770	11	2.337354	4.70618	3.9008e-05	0.004763	,ENSMUSG00000052727",ENSMUSG00000027200",ENSMUSG00000003934",ENSMUSG00000052133",ENSMUSG00000027660",ENSMUSG00000055254",ENSMUSG00000013663",ENSMUSG00000063531",ENSMUSG00000023026",ENSMUSG00000025810",ENSMUSG00000013236"
									nervous system development	GO:0007399	92	32.36336	2.84272	3.9597e-20	1.523e-16	,ENSMUSG00000031673",ENSMUSG00000059921",ENSMUSG00000030067",ENSMUSG00000015709",ENSMUSG00000037815",ENSMUSG00000052133",ENSMUSG00000027210",ENSMUSG00000027692",ENSMUSG00000042846",ENSMUSG00000041235",ENSMUSG00000061887",ENSMUSG00000061601",ENSMUSG00000026249",ENSMUSG00000018411",ENSMUSG00000071454",ENSMUSG00000020701",ENSMUSG00000067786",ENSMUSG00000031517",ENSMUSG00000013089",ENSMUSG00000038664…		regulation of neuron projection development	GO:0010975	27	6.879759	3.92456	3.8281e-09	1.8999e-06	,ENSMUSG00000053580",ENSMUSG00000052133",ENSMUSG00000027692",ENSMUSG00000025810",ENSMUSG00000024589",ENSMUSG00000040003",ENSMUSG00000026249",ENSMUSG00000062078",ENSMUSG00000062232",ENSMUSG00000013663",ENSMUSG00000070866",ENSMUSG00000027200",ENSMUSG00000033342",ENSMUSG00000027660",ENSMUSG00000055254",ENSMUSG00000020393",ENSMUSG00000063531",ENSMUSG00000023026",ENSMUSG00000040037",ENSMUSG00000020598…
									system development	GO:0048731	132	64.09865	2.05933	1.2946e-17	2.4896e-14	,ENSMUSG00000059921",ENSMUSG00000015709",ENSMUSG00000019906",ENSMUSG00000004530",ENSMUSG00000061601",ENSMUSG00000027777",ENSMUSG00000018411",ENSMUSG00000067786",ENSMUSG00000031517",ENSMUSG00000013089",ENSMUSG00000037852",ENSMUSG00000038664",ENSMUSG00000050711",ENSMUSG00000036006",ENSMUSG00000035314",ENSMUSG00000052613",ENSMUSG00000053702",ENSMUSG00000063632",ENSMUSG00000020173",ENSMUSG00000061298…		regulation of anatomical structure morphogenesis	GO:0022603	26	12.26008	2.1207	0.00037234	0.029681	,ENSMUSG00000053580",ENSMUSG00000052133",ENSMUSG00000027692",ENSMUSG00000025810",ENSMUSG00000024589",ENSMUSG00000062232",ENSMUSG00000013663",ENSMUSG00000037852",ENSMUSG00000034813",ENSMUSG00000039629",ENSMUSG00000027200",ENSMUSG00000027660",ENSMUSG00000055254",ENSMUSG00000063531",ENSMUSG00000022770",ENSMUSG00000023026",ENSMUSG00000041961",ENSMUSG00000052727",ENSMUSG00000036273",ENSMUSG00000003934…
									multicellular organism development	GO:0007275	145	73.76404	1.96573	5.3955e-18	1.1858e-14	,ENSMUSG00000059921",ENSMUSG00000015709",ENSMUSG00000019906",ENSMUSG00000004530",ENSMUSG00000024268",ENSMUSG00000061601",ENSMUSG00000027777",ENSMUSG00000018411",ENSMUSG00000067786",ENSMUSG00000031517",ENSMUSG00000013089",ENSMUSG00000037852",ENSMUSG00000038664",ENSMUSG00000050711",ENSMUSG00000036006",ENSMUSG00000035314",ENSMUSG00000052613",ENSMUSG00000053702",ENSMUSG00000063632",ENSMUSG00000020173…		regulation of developmental process	GO:0050793	58	32.81116	1.76769	2.1323e-05	0.0029555	,ENSMUSG00000053580",ENSMUSG00000037815",ENSMUSG00000052133",ENSMUSG00000033174",ENSMUSG00000027692",ENSMUSG00000042846",ENSMUSG00000024589",ENSMUSG00000041235",ENSMUSG00000024268",ENSMUSG00000061887",ENSMUSG00000026249",ENSMUSG00000047414",ENSMUSG00000020027",ENSMUSG00000039671",ENSMUSG00000037852",ENSMUSG00000036006",ENSMUSG00000035314",ENSMUSG00000034813",ENSMUSG00000039629",ENSMUSG00000027200…
									plasma membrane bounded cell projection organization	GO:0120036	51	17.2023	2.96472	9.3172e-12	4.3438e-09	,ENSMUSG00000031673",ENSMUSG00000059921",ENSMUSG00000030067",ENSMUSG00000052133",ENSMUSG00000052374",ENSMUSG00000027692",ENSMUSG00000018411",ENSMUSG00000031517",ENSMUSG00000038664",ENSMUSG00000036006",ENSMUSG00000035314",ENSMUSG00000052613",ENSMUSG00000030223",ENSMUSG00000034813",ENSMUSG00000027200",ENSMUSG00000020173",ENSMUSG00000061731",ENSMUSG00000024533",ENSMUSG00000025427",ENSMUSG00000036273…		negative regulation of neuron projection development	GO:0010977	10	1.984546	5.03894	5.1171e-05	0.0060559	,ENSMUSG00000027200",ENSMUSG00000036273",ENSMUSG00000003934",ENSMUSG00000052133",ENSMUSG00000013663",ENSMUSG00000020393",ENSMUSG00000063531",ENSMUSG00000023026",ENSMUSG00000025810",ENSMUSG00000013236"
									cell projection organization	GO:0030030	51	18.05719	2.82436	4.9875e-11	1.9675e-08	,ENSMUSG00000031673",ENSMUSG00000059921",ENSMUSG00000030067",ENSMUSG00000052133",ENSMUSG00000052374",ENSMUSG00000027692",ENSMUSG00000018411",ENSMUSG00000031517",ENSMUSG00000038664",ENSMUSG00000036006",ENSMUSG00000035314",ENSMUSG00000052613",ENSMUSG00000030223",ENSMUSG00000034813",ENSMUSG00000027200",ENSMUSG00000020173",ENSMUSG00000061731",ENSMUSG00000024533",ENSMUSG00000025427",ENSMUSG00000036273…		negative regulation of cell projection organization	GO:0031345	12	2.61666	4.586	2.2157e-05	0.0030436	,ENSMUSG00000027200",ENSMUSG00000036273",ENSMUSG00000003934",ENSMUSG00000052133",ENSMUSG00000062232",ENSMUSG00000013663",ENSMUSG00000020393",ENSMUSG00000063531",ENSMUSG00000023026",ENSMUSG00000025810",ENSMUSG00000064181",ENSMUSG00000013236"
									cellular component organization	GO:0016043	128	78.82354	1.62388	2.2036e-09	5.9477e-07	,ENSMUSG00000059921",ENSMUSG00000032289",ENSMUSG00000004530",ENSMUSG00000024268",ENSMUSG00000061601",ENSMUSG00000026600",ENSMUSG00000018411",ENSMUSG00000031517",ENSMUSG00000013089",ENSMUSG00000038664",ENSMUSG00000036006",ENSMUSG00000035314",ENSMUSG00000052613",ENSMUSG00000053702",ENSMUSG00000039629",ENSMUSG00000020173",ENSMUSG00000025221",ENSMUSG00000024897",ENSMUSG00000061731",ENSMUSG00000024533…		negative regulation of neurogenesis	GO:0050768	12	2.16095	5.55311	3.6196e-06	0.00069609	,ENSMUSG00000028351",ENSMUSG00000037815",ENSMUSG00000027200",ENSMUSG00000003934",ENSMUSG00000052133",ENSMUSG00000062232",ENSMUSG00000013663",ENSMUSG00000063531",ENSMUSG00000049313",ENSMUSG00000023026",ENSMUSG00000025810",ENSMUSG00000013236"
									cellular component organization or biogenesis	GO:0071840	128	81.82435	1.56433	2.4507e-08	5.3862e-06	,ENSMUSG00000059921",ENSMUSG00000032289",ENSMUSG00000004530",ENSMUSG00000024268",ENSMUSG00000061601",ENSMUSG00000026600",ENSMUSG00000018411",ENSMUSG00000031517",ENSMUSG00000013089",ENSMUSG00000038664",ENSMUSG00000036006",ENSMUSG00000035314",ENSMUSG00000052613",ENSMUSG00000053702",ENSMUSG00000039629",ENSMUSG00000020173",ENSMUSG00000025221",ENSMUSG00000024897",ENSMUSG00000061731",ENSMUSG00000024533…		regulation of neurogenesis	GO:0050767	21	5.689031	3.69131	5.7704e-07	0.00015575	,ENSMUSG00000028351",ENSMUSG00000037815",ENSMUSG00000027200",ENSMUSG00000052133",ENSMUSG00000027660",ENSMUSG00000027692",ENSMUSG00000055254",ENSMUSG00000027820",ENSMUSG00000063531",ENSMUSG00000049313",ENSMUSG00000023026",ENSMUSG00000025810",ENSMUSG00000041235",ENSMUSG00000026249",ENSMUSG00000052727",ENSMUSG00000003934",ENSMUSG00000000766",ENSMUSG00000062078",ENSMUSG00000062232",ENSMUSG00000013663…
									plasma membrane bounded cell projection morphogenesis	GO:0120039	33	7.502019	4.39882	4.8575e-12	2.669e-09	,ENSMUSG00000031673",ENSMUSG00000059921",ENSMUSG00000030067",ENSMUSG00000058897",ENSMUSG00000052133",ENSMUSG00000027692",ENSMUSG00000027797",ENSMUSG00000028488",ENSMUSG00000025810",ENSMUSG00000018411",ENSMUSG00000067242",ENSMUSG00000013663",ENSMUSG00000031517",ENSMUSG00000030223",ENSMUSG00000029245",ENSMUSG00000034813",ENSMUSG00000030077",ENSMUSG00000027200",ENSMUSG00000029207",ENSMUSG00000020173…		regulation of nervous system development	GO:0051960	28	6.95326	4.02689	1.1257e-09	6.6613e-07	,ENSMUSG00000037815",ENSMUSG00000052133",ENSMUSG00000008153",ENSMUSG00000027692",ENSMUSG00000042846",ENSMUSG00000025810",ENSMUSG00000041235",ENSMUSG00000026249",ENSMUSG00000047414",ENSMUSG00000062078",ENSMUSG00000062232",ENSMUSG00000013663",ENSMUSG00000015843",ENSMUSG00000028351",ENSMUSG00000032452",ENSMUSG00000027200",ENSMUSG00000027660",ENSMUSG00000055254",ENSMUSG00000027820",ENSMUSG00000063531…
									cell projection morphogenesis	GO:0048858	33	7.606699	4.33828	6.8812e-12	3.3084e-09	,ENSMUSG00000031673",ENSMUSG00000059921",ENSMUSG00000030067",ENSMUSG00000058897",ENSMUSG00000052133",ENSMUSG00000027692",ENSMUSG00000027797",ENSMUSG00000028488",ENSMUSG00000025810",ENSMUSG00000018411",ENSMUSG00000067242",ENSMUSG00000013663",ENSMUSG00000031517",ENSMUSG00000030223",ENSMUSG00000029245",ENSMUSG00000034813",ENSMUSG00000030077",ENSMUSG00000027200",ENSMUSG00000029207",ENSMUSG00000020173…		regulation of multicellular organismal development	GO:2000026	35	18.81643	1.86008	0.00045295	0.035195	,ENSMUSG00000037815",ENSMUSG00000052133",ENSMUSG00000008153",ENSMUSG00000027692",ENSMUSG00000042846",ENSMUSG00000025810",ENSMUSG00000041235",ENSMUSG00000026249",ENSMUSG00000047414",ENSMUSG00000062078",ENSMUSG00000062232",ENSMUSG00000013663",ENSMUSG00000015843",ENSMUSG00000052713",ENSMUSG00000028351",ENSMUSG00000032452",ENSMUSG00000038518",ENSMUSG00000027200",ENSMUSG00000027660",ENSMUSG00000055254…
									cell morphogenesis	GO:0000902	45	11.32282	3.97428	1.4089e-14	1.5482e-11	,ENSMUSG00000031673",ENSMUSG00000059921",ENSMUSG00000030067",ENSMUSG00000058897",ENSMUSG00000052133",ENSMUSG00000053166",ENSMUSG00000027692",ENSMUSG00000027797",ENSMUSG00000021373",ENSMUSG00000028488",ENSMUSG00000040420",ENSMUSG00000025810",ENSMUSG00000022321",ENSMUSG00000018411",ENSMUSG00000067242",ENSMUSG00000042064",ENSMUSG00000013663",ENSMUSG00000031517",ENSMUSG00000036006",ENSMUSG00000052613…		regulation of cell development	GO:0060284	22	7.482473	2.9402	1.0628e-05	0.0017582	,ENSMUSG00000028351",ENSMUSG00000037815",ENSMUSG00000027200",ENSMUSG00000052133",ENSMUSG00000027660",ENSMUSG00000027692",ENSMUSG00000055254",ENSMUSG00000027820",ENSMUSG00000063531",ENSMUSG00000049313",ENSMUSG00000023026",ENSMUSG00000025810",ENSMUSG00000041235",ENSMUSG00000026249",ENSMUSG00000052727",ENSMUSG00000036273",ENSMUSG00000003934",ENSMUSG00000000766",ENSMUSG00000062078",ENSMUSG00000062232…
									anatomical structure morphogenesis	GO:0009653	82	34.61397	2.36899	2.0808e-13	1.6849e-10	,ENSMUSG00000031673",ENSMUSG00000059921",ENSMUSG00000030067",ENSMUSG00000052133",ENSMUSG00000027210",ENSMUSG00000052374",ENSMUSG00000027692",ENSMUSG00000029999",ENSMUSG00000040943",ENSMUSG00000040420",ENSMUSG00000041235",ENSMUSG00000022321",ENSMUSG00000061887",ENSMUSG00000027777",ENSMUSG00000026249",ENSMUSG00000018411",ENSMUSG00000031517",ENSMUSG00000037852",ENSMUSG00000038664",ENSMUSG00000050711…		negative regulation of nervous system development	GO:0051961	12	2.205051	5.44205	4.3944e-06	0.00079539	,ENSMUSG00000028351",ENSMUSG00000037815",ENSMUSG00000027200",ENSMUSG00000003934",ENSMUSG00000052133",ENSMUSG00000062232",ENSMUSG00000013663",ENSMUSG00000063531",ENSMUSG00000049313",ENSMUSG00000023026",ENSMUSG00000025810",ENSMUSG00000013236"
									cell part morphogenesis	GO:0032990	33	8.042863	4.10302	2.7634e-11	1.149e-08	,ENSMUSG00000031673",ENSMUSG00000059921",ENSMUSG00000030067",ENSMUSG00000058897",ENSMUSG00000052133",ENSMUSG00000027692",ENSMUSG00000027797",ENSMUSG00000028488",ENSMUSG00000025810",ENSMUSG00000018411",ENSMUSG00000067242",ENSMUSG00000013663",ENSMUSG00000031517",ENSMUSG00000030223",ENSMUSG00000029245",ENSMUSG00000034813",ENSMUSG00000030077",ENSMUSG00000027200",ENSMUSG00000029207",ENSMUSG00000020173…		negative regulation of multicellular organismal process	GO:0051241	31	14.12703	2.19438	5.3641e-05	0.0062998	,ENSMUSG00000037815",ENSMUSG00000052133",ENSMUSG00000025810",ENSMUSG00000028525",ENSMUSG00000026249",ENSMUSG00000021699",ENSMUSG00000020027",ENSMUSG00000062232",ENSMUSG00000013663",ENSMUSG00000037852",ENSMUSG00000038349",ENSMUSG00000052713",ENSMUSG00000030223",ENSMUSG00000028351",ENSMUSG00000038518",ENSMUSG00000027200",ENSMUSG00000020151",ENSMUSG00000020393",ENSMUSG00000063531",ENSMUSG00000049313…
									cellular component morphogenesis	GO:0032989	37	9.403694	3.93462	5.0541e-12	2.6813e-09	,ENSMUSG00000031673",ENSMUSG00000059921",ENSMUSG00000030067",ENSMUSG00000058897",ENSMUSG00000052133",ENSMUSG00000052374",ENSMUSG00000027692",ENSMUSG00000027797",ENSMUSG00000028488",ENSMUSG00000025810",ENSMUSG00000018411",ENSMUSG00000067242",ENSMUSG00000013663",ENSMUSG00000031517",ENSMUSG00000053702",ENSMUSG00000030223",ENSMUSG00000029245",ENSMUSG00000034813",ENSMUSG00000030077",ENSMUSG00000027200…		negative regulation of cell development	GO:0010721	12	2.719563	4.41247	3.1682e-05	0.0040618	,ENSMUSG00000028351",ENSMUSG00000037815",ENSMUSG00000027200",ENSMUSG00000003934",ENSMUSG00000052133",ENSMUSG00000062232",ENSMUSG00000013663",ENSMUSG00000063531",ENSMUSG00000049313",ENSMUSG00000023026",ENSMUSG00000025810",ENSMUSG00000013236"
									regulation of cardiac muscle cell contraction	GO:0086004	7	0.5757364	12.1583	4.685e-06	0.00057662	,ENSMUSG00000021699",ENSMUSG00000051331",ENSMUSG00000032826",ENSMUSG00000022770",ENSMUSG00000029467",ENSMUSG00000028525",ENSMUSG00000060843"		regulation of growth	GO:0040008	22	8.967207	2.45338	0.00022645	0.019908	,ENSMUSG00000030222",ENSMUSG00000038518",ENSMUSG00000027200",ENSMUSG00000052133",ENSMUSG00000051331",ENSMUSG00000008153",ENSMUSG00000033174",ENSMUSG00000063531",ENSMUSG00000022770",ENSMUSG00000023026",ENSMUSG00000025810",ENSMUSG00000024589",ENSMUSG00000041235",ENSMUSG00000026249",ENSMUSG00000020027",ENSMUSG00000052727",ENSMUSG00000067242",ENSMUSG00000013663",ENSMUSG00000055737",ENSMUSG00000047261…
									regulation of actin filament-based movement	GO:1903115	7	0.6978623	10.0306	1.426e-05	0.0015342	,ENSMUSG00000021699",ENSMUSG00000051331",ENSMUSG00000032826",ENSMUSG00000022770",ENSMUSG00000029467",ENSMUSG00000028525",ENSMUSG00000060843"		negative regulation of developmental growth	GO:0048640	9	1.617037	5.56573	5.9424e-05	0.0068227	,ENSMUSG00000020027",ENSMUSG00000038518",ENSMUSG00000027200",ENSMUSG00000052133",ENSMUSG00000013663",ENSMUSG00000063531",ENSMUSG00000023026",ENSMUSG00000025810",ENSMUSG00000013236"
									regulation of actin filament-based process	GO:0032970	22	6.28076	3.50276	8.1187e-07	0.00011784	,ENSMUSG00000029245",ENSMUSG00000051331",ENSMUSG00000058587",ENSMUSG00000052374",ENSMUSG00000026335",ENSMUSG00000063531",ENSMUSG00000022770",ENSMUSG00000029467",ENSMUSG00000025810",ENSMUSG00000024533",ENSMUSG00000040852",ENSMUSG00000024236",ENSMUSG00000028525",ENSMUSG00000060843",ENSMUSG00000045038",ENSMUSG00000021699",ENSMUSG00000024515",ENSMUSG00000000915",ENSMUSG00000042064",ENSMUSG00000034295…		regulation of developmental growth	GO:0048638	17	4.983415	3.41132	1.8638e-05	0.002731	,ENSMUSG00000038518",ENSMUSG00000027200",ENSMUSG00000052133",ENSMUSG00000051331",ENSMUSG00000033174",ENSMUSG00000063531",ENSMUSG00000022770",ENSMUSG00000023026",ENSMUSG00000025810",ENSMUSG00000024589",ENSMUSG00000041235",ENSMUSG00000020027",ENSMUSG00000052727",ENSMUSG00000013663",ENSMUSG00000055737",ENSMUSG00000013236",ENSMUSG00000031565"
									regulation of cellular component movement	GO:0051270	38	16.64401	2.2831	3.5e-06	0.00043779	,ENSMUSG00000059921",ENSMUSG00000030067",ENSMUSG00000037815",ENSMUSG00000052133",ENSMUSG00000006930",ENSMUSG00000025810",ENSMUSG00000020121",ENSMUSG00000041014",ENSMUSG00000004530",ENSMUSG00000040003",ENSMUSG00000020189",ENSMUSG00000042105",ENSMUSG00000028525",ENSMUSG00000045038",ENSMUSG00000021699",ENSMUSG00000018411",ENSMUSG00000062232",ENSMUSG00000013663",ENSMUSG00000032826",ENSMUSG00000036006…		regulation of axon extension	GO:0030516	8	1.470034	5.44205	0.0001766	0.016876	,ENSMUSG00000052727",ENSMUSG00000027200",ENSMUSG00000052133",ENSMUSG00000033174",ENSMUSG00000063531",ENSMUSG00000023026",ENSMUSG00000025810",ENSMUSG00000013236"
									regulation of cardiac muscle contraction	GO:0055117	7	1.06424	6.57746	0.00016163	0.010765	,ENSMUSG00000021699",ENSMUSG00000051331",ENSMUSG00000032826",ENSMUSG00000022770",ENSMUSG00000029467",ENSMUSG00000028525",ENSMUSG00000060843"		regulation of extent of cell growth	GO:0061387	8	1.631738	4.90275	0.00034322	0.027647	,ENSMUSG00000052727",ENSMUSG00000027200",ENSMUSG00000052133",ENSMUSG00000033174",ENSMUSG00000063531",ENSMUSG00000023026",ENSMUSG00000025810",ENSMUSG00000013236"
									regulation of striated muscle contraction	GO:0006942	7	1.325938	5.27928	0.00055628	0.029309	,ENSMUSG00000021699",ENSMUSG00000051331",ENSMUSG00000032826",ENSMUSG00000022770",ENSMUSG00000029467",ENSMUSG00000028525",ENSMUSG00000060843"		regulation of cell size	GO:0008361	11	2.631361	4.18035	0.00010654	0.011304	,ENSMUSG00000052727",ENSMUSG00000027200",ENSMUSG00000052133",ENSMUSG00000033174",ENSMUSG00000022419",ENSMUSG00000013663",ENSMUSG00000063531",ENSMUSG00000023026",ENSMUSG00000025810",ENSMUSG00000013236",ENSMUSG00000019699"
									regulation of muscle contraction	GO:0006937	10	2.547197	3.92588	0.0003687	0.021009	,ENSMUSG00000021699",ENSMUSG00000029761",ENSMUSG00000051331",ENSMUSG00000030592",ENSMUSG00000032826",ENSMUSG00000022770",ENSMUSG00000029467",ENSMUSG00000028525",ENSMUSG00000052920",ENSMUSG00000060843"		regulation of cellular component size	GO:0032535	19	5.21862	3.64081	2.4465e-06	0.00049525	,ENSMUSG00000027200",ENSMUSG00000052133",ENSMUSG00000052374",ENSMUSG00000033174",ENSMUSG00000063531",ENSMUSG00000022770",ENSMUSG00000023026",ENSMUSG00000025810",ENSMUSG00000003411",ENSMUSG00000061601",ENSMUSG00000040852",ENSMUSG00000024236",ENSMUSG00000045038",ENSMUSG00000052727",ENSMUSG00000042064",ENSMUSG00000022419",ENSMUSG00000013663",ENSMUSG00000013236",ENSMUSG00000019699"
									regulation of muscle system process	GO:0090257	13	3.873136	3.35645	0.00022109	0.013606	,ENSMUSG00000030067",ENSMUSG00000029761",ENSMUSG00000038518",ENSMUSG00000051331",ENSMUSG00000030592",ENSMUSG00000022770",ENSMUSG00000029467",ENSMUSG00000028525",ENSMUSG00000060843",ENSMUSG00000021699",ENSMUSG00000024515",ENSMUSG00000032826",ENSMUSG00000052920"		regulation of anatomical structure size	GO:0090066	24	7.261968	3.30489	5.9395e-07	0.00015755	,ENSMUSG00000034997",ENSMUSG00000027200",ENSMUSG00000052133",ENSMUSG00000051331",ENSMUSG00000052374",ENSMUSG00000033174",ENSMUSG00000063531",ENSMUSG00000022770",ENSMUSG00000023026",ENSMUSG00000025810",ENSMUSG00000061731",ENSMUSG00000003411",ENSMUSG00000061601",ENSMUSG00000040852",ENSMUSG00000024236",ENSMUSG00000045038",ENSMUSG00000052727",ENSMUSG00000036273",ENSMUSG00000042064",ENSMUSG00000022419…
									negative regulation of amyloid-beta formation	GO:1902430	4	0.3314846	12.0669	0.00058078	0.029984	,ENSMUSG00000038156",ENSMUSG00000055254",ENSMUSG00000049313",ENSMUSG00000006930"		negative regulation of response to stimulus	GO:0048585	38	21.08029	1.80263	0.00055521	0.041265	,ENSMUSG00000037815",ENSMUSG00000023150",ENSMUSG00000052133",ENSMUSG00000075254",ENSMUSG00000028885",ENSMUSG00000025810",ENSMUSG00000040003",ENSMUSG00000024268",ENSMUSG00000028525",ENSMUSG00000026249",ENSMUSG00000021699",ENSMUSG00000020027",ENSMUSG00000022307",ENSMUSG00000013663",ENSMUSG00000036006",ENSMUSG00000035314",ENSMUSG00000030223",ENSMUSG00000005034",ENSMUSG00000027200",ENSMUSG00000027660…
									negative regulation of amyloid precursor protein catabolic process	GO:1902992	4	0.3838242	10.4214	0.00094164	0.044034	,ENSMUSG00000038156",ENSMUSG00000055254",ENSMUSG00000049313",ENSMUSG00000006930"		regulation of locomotion	GO:0040012	29	13.55371	2.13964	0.00021084	0.019194	,ENSMUSG00000059921",ENSMUSG00000037815",ENSMUSG00000052133",ENSMUSG00000025810",ENSMUSG00000020121",ENSMUSG00000041014",ENSMUSG00000040003",ENSMUSG00000020189",ENSMUSG00000045038",ENSMUSG00000047414",ENSMUSG00000021699",ENSMUSG00000023913",ENSMUSG00000039671",ENSMUSG00000062232",ENSMUSG00000013663",ENSMUSG00000036006",ENSMUSG00000027200",ENSMUSG00000020151",ENSMUSG00000063531",ENSMUSG00000049313…
									regulation of amyloid precursor protein catabolic process	GO:1902991	6	0.7327554	8.18827	0.00016239	0.010769	,ENSMUSG00000038156",ENSMUSG00000055254",ENSMUSG00000036298",ENSMUSG00000049313",ENSMUSG00000042846",ENSMUSG00000006930"		negative regulation of locomotion	GO:0040013	15	4.380701	3.42411	5.5606e-05	0.0064811	,ENSMUSG00000037815",ENSMUSG00000027200",ENSMUSG00000052133",ENSMUSG00000020151",ENSMUSG00000063531",ENSMUSG00000025810",ENSMUSG00000020121",ENSMUSG00000041014",ENSMUSG00000040003",ENSMUSG00000020189",ENSMUSG00000039671",ENSMUSG00000013663",ENSMUSG00000055639",ENSMUSG00000036006",ENSMUSG00000052920"
									negative regulation of cellular metabolic process	GO:0031324	59	38.05094	1.55055	0.00069191	0.034674	,ENSMUSG00000030067",ENSMUSG00000041515",ENSMUSG00000004530",ENSMUSG00000024268",ENSMUSG00000028944",ENSMUSG00000026249",ENSMUSG00000045038",ENSMUSG00000018411",ENSMUSG00000013089",ENSMUSG00000038664",ENSMUSG00000030223",ENSMUSG00000054162",ENSMUSG00000051177",ENSMUSG00000053110",ENSMUSG00000055254",ENSMUSG00000063632",ENSMUSG00000036273",ENSMUSG00000061175",ENSMUSG00000053477",ENSMUSG00000030536…		adult walking behavior	GO:0007628	5	0.5586129	8.95074	0.00037752	0.029939	,ENSMUSG00000003934",ENSMUSG00000022307",ENSMUSG00000051331",ENSMUSG00000041235",ENSMUSG00000052613"
									regulation of amyloid-beta formation	GO:1902003	6	0.6106295	9.82593	6.5804e-05	0.0057522	,ENSMUSG00000038156",ENSMUSG00000055254",ENSMUSG00000036298",ENSMUSG00000049313",ENSMUSG00000042846",ENSMUSG00000006930"		adult locomotory behavior	GO:0008344	8	1.411233	5.6688	0.0001358	0.013656	,ENSMUSG00000038718",ENSMUSG00000000184",ENSMUSG00000030077",ENSMUSG00000003934",ENSMUSG00000022307",ENSMUSG00000051331",ENSMUSG00000041235",ENSMUSG00000052613"
									secondary palate development	GO:0062009	5	0.4187174	11.9412	0.00012171	0.0087499	,ENSMUSG00000024515",ENSMUSG00000046982",ENSMUSG00000063632",ENSMUSG00000022770",ENSMUSG00000041235"		adult behavior	GO:0030534	12	2.425556	4.94732	1.0883e-05	0.0017625	,ENSMUSG00000034997",ENSMUSG00000038718",ENSMUSG00000000184",ENSMUSG00000030077",ENSMUSG00000003934",ENSMUSG00000022307",ENSMUSG00000051331",ENSMUSG00000000766",ENSMUSG00000013663",ENSMUSG00000035566",ENSMUSG00000041235",ENSMUSG00000052613"
									innervation	GO:0060384	6	0.5059501	11.8589	2.59e-05	0.0026389	,ENSMUSG00000025427",ENSMUSG00000058897",ENSMUSG00000055078",ENSMUSG00000025810",ENSMUSG00000041235",ENSMUSG00000026249"		walking behavior	GO:0090659	5	0.5880136	8.50321	0.00046801	0.035645	,ENSMUSG00000003934",ENSMUSG00000022307",ENSMUSG00000051331",ENSMUSG00000041235",ENSMUSG00000052613"
									nerve development	GO:0021675	7	1.343385	5.21072	0.00059808	0.030672	,ENSMUSG00000025427",ENSMUSG00000058897",ENSMUSG00000055078",ENSMUSG00000025810",ENSMUSG00000061731",ENSMUSG00000041235",ENSMUSG00000026249"		receptor localization to synapse	GO:0097120	6	0.6762156	8.87291	0.00010187	0.010883	,ENSMUSG00000067242",ENSMUSG00000034813",ENSMUSG00000047454",ENSMUSG00000053930",ENSMUSG00000050321",ENSMUSG00000022770"
									gamma-aminobutyric acid signaling pathway	GO:0007214	5	0.4361639	11.4636	0.00014401	0.0098473	,ENSMUSG00000029212",ENSMUSG00000055026",ENSMUSG00000055078",ENSMUSG00000038349",ENSMUSG00000038910"		localization	GO:0051179	99	64.35809	1.53827	2.8136e-06	0.00055496	,ENSMUSG00000049281",ENSMUSG00000020189",ENSMUSG00000061601",ENSMUSG00000027777",ENSMUSG00000026600",ENSMUSG00000031517",ENSMUSG00000037852",ENSMUSG00000039115",ENSMUSG00000036006",ENSMUSG00000039629",ENSMUSG00000061298",ENSMUSG00000040612",ENSMUSG00000061576",ENSMUSG00000061731",ENSMUSG00000021541",ENSMUSG00000022995",ENSMUSG00000042078",ENSMUSG00000021700",ENSMUSG00000007817",ENSMUSG00000055737…
									cAMP-mediated signaling	GO:0019933	4	0.3489311	11.4636	0.00068759	0.03457	,ENSMUSG00000029245",ENSMUSG00000019990",ENSMUSG00000062232",ENSMUSG00000021373"		positive regulation of potassium ion transport	GO:0043268	5	0.6027139	8.29581	0.00051894	0.038945	,ENSMUSG00000052374",ENSMUSG00000032826",ENSMUSG00000061576",ENSMUSG00000022770",ENSMUSG00000032412"
									cyclic-nucleotide-mediated signaling	GO:0019935	5	0.6978623	7.16474	0.0010008	0.046379	,ENSMUSG00000029245",ENSMUSG00000019990",ENSMUSG00000062232",ENSMUSG00000021373",ENSMUSG00000052920"		regulation of ion transport	GO:0043269	22	9.334715	2.35679	0.00030275	0.025042	,ENSMUSG00000049281",ENSMUSG00000034997",ENSMUSG00000051331",ENSMUSG00000052374",ENSMUSG00000061576",ENSMUSG00000022770",ENSMUSG00000024589",ENSMUSG00000041235",ENSMUSG00000003411",ENSMUSG00000028525",ENSMUSG00000021730",ENSMUSG00000026249",ENSMUSG00000045038",ENSMUSG00000021699",ENSMUSG00000000766",ENSMUSG00000013663",ENSMUSG00000032826",ENSMUSG00000053930",ENSMUSG00000050321",ENSMUSG00000031565…
									intracellular signal transduction	GO:0035556	45	20.15077	2.23316	7.4892e-07	0.00011187	,ENSMUSG00000032267",ENSMUSG00000027692",ENSMUSG00000004633",ENSMUSG00000027797",ENSMUSG00000041977",ENSMUSG00000021373",ENSMUSG00000020121",ENSMUSG00000041014",ENSMUSG00000028944",ENSMUSG00000042105",ENSMUSG00000021895",ENSMUSG00000045038",ENSMUSG00000020027",ENSMUSG00000018411",ENSMUSG00000041112",ENSMUSG00000026527",ENSMUSG00000062232",ENSMUSG00000013663",ENSMUSG00000032826",ENSMUSG00000050711…		regulation of transport	GO:0051049	45	24.25556	1.85524	6.5758e-05	0.0073846	,ENSMUSG00000049281",ENSMUSG00000039959",ENSMUSG00000037936",ENSMUSG00000021071",ENSMUSG00000052374",ENSMUSG00000022186",ENSMUSG00000028488",ENSMUSG00000024589",ENSMUSG00000040003",ENSMUSG00000041235",ENSMUSG00000020189",ENSMUSG00000061601",ENSMUSG00000028525",ENSMUSG00000021730",ENSMUSG00000026249",ENSMUSG00000045038",ENSMUSG00000021699",ENSMUSG00000067786",ENSMUSG00000022829",ENSMUSG00000013663…
									signal transduction	GO:0007165	104	76.17167	1.36534	0.00046074	0.025316	,ENSMUSG00000059921",ENSMUSG00000015709",ENSMUSG00000021277",ENSMUSG00000061601",ENSMUSG00000027777",ENSMUSG00000018411",ENSMUSG00000037852",ENSMUSG00000039115",ENSMUSG00000036402",ENSMUSG00000050711",ENSMUSG00000061731",ENSMUSG00000043441",ENSMUSG00000019990",ENSMUSG00000007817",ENSMUSG00000061175",ENSMUSG00000031626",ENSMUSG00000038256",ENSMUSG00000055737",ENSMUSG00000030536",ENSMUSG00000034731…		regulation of potassium ion transport	GO:0043266	9	1.381832	6.51309	1.8854e-05	0.0027365	,ENSMUSG00000034997",ENSMUSG00000052374",ENSMUSG00000013663",ENSMUSG00000032826",ENSMUSG00000061576",ENSMUSG00000050321",ENSMUSG00000022770",ENSMUSG00000024589",ENSMUSG00000032412"
									positive regulation of potassium ion transmembrane transport	GO:1901381	6	0.5931829	10.1149	5.6989e-05	0.0050389	,ENSMUSG00000026527",ENSMUSG00000052374",ENSMUSG00000032826",ENSMUSG00000025221",ENSMUSG00000061576",ENSMUSG00000032412"		regulation of metal ion transport	GO:0010959	17	5.61553	3.02732	7.7553e-05	0.008462	,ENSMUSG00000049281",ENSMUSG00000034997",ENSMUSG00000051331",ENSMUSG00000052374",ENSMUSG00000061576",ENSMUSG00000022770",ENSMUSG00000024589",ENSMUSG00000041235",ENSMUSG00000028525",ENSMUSG00000026249",ENSMUSG00000045038",ENSMUSG00000021699",ENSMUSG00000013663",ENSMUSG00000032826",ENSMUSG00000050321",ENSMUSG00000019699",ENSMUSG00000032412"
									regulation of potassium ion transmembrane transport	GO:1901379	11	1.308492	8.40663	2.4773e-07	4.331e-05	,ENSMUSG00000054477",ENSMUSG00000026527",ENSMUSG00000052374",ENSMUSG00000013663",ENSMUSG00000032826",ENSMUSG00000025221",ENSMUSG00000061576",ENSMUSG00000050321",ENSMUSG00000022770",ENSMUSG00000024589",ENSMUSG00000032412"		regulation of potassium ion transmembrane transporter activity	GO:1901016	7	0.8526197	8.20999	4.2143e-05	0.0051053	,ENSMUSG00000052374",ENSMUSG00000013663",ENSMUSG00000032826",ENSMUSG00000050321",ENSMUSG00000022770",ENSMUSG00000024589",ENSMUSG00000032412"
									regulation of potassium ion transport	GO:0043266	12	1.639976	7.31718	2.7476e-07	4.5948e-05	,ENSMUSG00000034997",ENSMUSG00000054477",ENSMUSG00000026527",ENSMUSG00000052374",ENSMUSG00000013663",ENSMUSG00000032826",ENSMUSG00000025221",ENSMUSG00000061576",ENSMUSG00000050321",ENSMUSG00000022770",ENSMUSG00000024589",ENSMUSG00000032412"		regulation of potassium ion transmembrane transport	GO:1901379	8	1.102525	7.25607	2.7009e-05	0.0035214	,ENSMUSG00000052374",ENSMUSG00000013663",ENSMUSG00000032826",ENSMUSG00000061576",ENSMUSG00000050321",ENSMUSG00000022770",ENSMUSG00000024589",ENSMUSG00000032412"
									regulation of metal ion transport	GO:0010959	23	6.664585	3.45108	5.7958e-07	8.8286e-05	,ENSMUSG00000049281",ENSMUSG00000034997",ENSMUSG00000054477",ENSMUSG00000051331",ENSMUSG00000051177",ENSMUSG00000052374",ENSMUSG00000032020",ENSMUSG00000025221",ENSMUSG00000061576",ENSMUSG00000022770",ENSMUSG00000006930",ENSMUSG00000024589",ENSMUSG00000041235",ENSMUSG00000028525",ENSMUSG00000026249",ENSMUSG00000045038",ENSMUSG00000021699",ENSMUSG00000026527",ENSMUSG00000038473",ENSMUSG00000013663…		regulation of cation transmembrane transport	GO:1904062	17	4.76291	3.56925	1.0695e-05	0.0017505	,ENSMUSG00000049281",ENSMUSG00000051331",ENSMUSG00000052374",ENSMUSG00000061576",ENSMUSG00000022770",ENSMUSG00000024589",ENSMUSG00000041235",ENSMUSG00000028525",ENSMUSG00000021730",ENSMUSG00000045038",ENSMUSG00000021699",ENSMUSG00000000766",ENSMUSG00000013663",ENSMUSG00000032826",ENSMUSG00000053930",ENSMUSG00000050321",ENSMUSG00000032412"
									regulation of ion transport	GO:0043269	32	11.07856	2.88846	1.6798e-07	3.0404e-05	,ENSMUSG00000049281",ENSMUSG00000054477",ENSMUSG00000052374",ENSMUSG00000032020",ENSMUSG00000006930",ENSMUSG00000024589",ENSMUSG00000041235",ENSMUSG00000057182",ENSMUSG00000028525",ENSMUSG00000021730",ENSMUSG00000026249",ENSMUSG00000045038",ENSMUSG00000021699",ENSMUSG00000026527",ENSMUSG00000013663",ENSMUSG00000032826",ENSMUSG00000039059",ENSMUSG00000034997",ENSMUSG00000051331",ENSMUSG00000051177…		regulation of ion transmembrane transport	GO:0034765	17	6.174142	2.75342	0.00022992	0.019985	,ENSMUSG00000049281",ENSMUSG00000051331",ENSMUSG00000052374",ENSMUSG00000061576",ENSMUSG00000022770",ENSMUSG00000024589",ENSMUSG00000041235",ENSMUSG00000028525",ENSMUSG00000021730",ENSMUSG00000045038",ENSMUSG00000021699",ENSMUSG00000000766",ENSMUSG00000013663",ENSMUSG00000032826",ENSMUSG00000053930",ENSMUSG00000050321",ENSMUSG00000032412"
									regulation of transport	GO:0051049	68	28.78682	2.36219	5.7828e-11	2.17e-08	,ENSMUSG00000049281",ENSMUSG00000054477",ENSMUSG00000039959",ENSMUSG00000037936",ENSMUSG00000021071",ENSMUSG00000052374",ENSMUSG00000024589",ENSMUSG00000041235",ENSMUSG00000020189",ENSMUSG00000057182",ENSMUSG00000061601",ENSMUSG00000026249",ENSMUSG00000045038",ENSMUSG00000018411",ENSMUSG00000026527",ENSMUSG00000067786",ENSMUSG00000051331",ENSMUSG00000051177",ENSMUSG00000055254",ENSMUSG00000063632…		regulation of ion transmembrane transporter activity	GO:0032412	13	3.557482	3.65427	9.39e-05	0.010102	,ENSMUSG00000049281",ENSMUSG00000052374",ENSMUSG00000022770",ENSMUSG00000024589",ENSMUSG00000028525",ENSMUSG00000021730",ENSMUSG00000021699",ENSMUSG00000000766",ENSMUSG00000013663",ENSMUSG00000032826",ENSMUSG00000053930",ENSMUSG00000050321",ENSMUSG00000032412"
									regulation of cation transmembrane transport	GO:1904062	24	5.652684	4.24577	8.4859e-09	2.0399e-06	,ENSMUSG00000049281",ENSMUSG00000054477",ENSMUSG00000051331",ENSMUSG00000051177",ENSMUSG00000052374",ENSMUSG00000032020",ENSMUSG00000025221",ENSMUSG00000061576",ENSMUSG00000022770",ENSMUSG00000006930",ENSMUSG00000024589",ENSMUSG00000041235",ENSMUSG00000028525",ENSMUSG00000021730",ENSMUSG00000045038",ENSMUSG00000021699",ENSMUSG00000026527",ENSMUSG00000000766",ENSMUSG00000038473",ENSMUSG00000013663…		regulation of transmembrane transporter activity	GO:0022898	13	3.675085	3.53733	0.00012787	0.012943	,ENSMUSG00000049281",ENSMUSG00000052374",ENSMUSG00000022770",ENSMUSG00000024589",ENSMUSG00000028525",ENSMUSG00000021730",ENSMUSG00000021699",ENSMUSG00000000766",ENSMUSG00000013663",ENSMUSG00000032826",ENSMUSG00000053930",ENSMUSG00000050321",ENSMUSG00000032412"
									regulation of ion transmembrane transport	GO:0034765	27	7.327554	3.68472	1.6388e-08	3.6541e-06	,ENSMUSG00000049281",ENSMUSG00000054477",ENSMUSG00000052374",ENSMUSG00000032020",ENSMUSG00000006930",ENSMUSG00000024589",ENSMUSG00000041235",ENSMUSG00000057182",ENSMUSG00000028525",ENSMUSG00000021730",ENSMUSG00000045038",ENSMUSG00000021699",ENSMUSG00000026527",ENSMUSG00000013663",ENSMUSG00000032826",ENSMUSG00000051331",ENSMUSG00000051177",ENSMUSG00000028033",ENSMUSG00000025221",ENSMUSG00000061576…		regulation of transporter activity	GO:0032409	13	3.851489	3.37532	0.00019853	0.018625	,ENSMUSG00000049281",ENSMUSG00000052374",ENSMUSG00000022770",ENSMUSG00000024589",ENSMUSG00000028525",ENSMUSG00000021730",ENSMUSG00000021699",ENSMUSG00000000766",ENSMUSG00000013663",ENSMUSG00000032826",ENSMUSG00000053930",ENSMUSG00000050321",ENSMUSG00000032412"
									regulation of transmembrane transport	GO:0034762	29	8.897744	3.25925	5.9785e-08	1.1643e-05	,ENSMUSG00000049281",ENSMUSG00000054477",ENSMUSG00000052374",ENSMUSG00000032020",ENSMUSG00000006930",ENSMUSG00000024589",ENSMUSG00000041235",ENSMUSG00000020189",ENSMUSG00000057182",ENSMUSG00000028525",ENSMUSG00000021730",ENSMUSG00000045038",ENSMUSG00000021699",ENSMUSG00000026527",ENSMUSG00000013663",ENSMUSG00000032826",ENSMUSG00000051331",ENSMUSG00000051177",ENSMUSG00000028033",ENSMUSG00000025221…		neuron recognition	GO:0008038	5	0.6174142	8.09829	0.00057392	0.042248	,ENSMUSG00000020598",ENSMUSG00000003934",ENSMUSG00000047261",ENSMUSG00000025810",ENSMUSG00000061731"
									positive regulation of potassium ion transport	GO:0043268	7	0.7153088	9.78598	1.6452e-05	0.0017456	,ENSMUSG00000026527",ENSMUSG00000052374",ENSMUSG00000032826",ENSMUSG00000025221",ENSMUSG00000061576",ENSMUSG00000022770",ENSMUSG00000032412"		modulation of excitatory postsynaptic potential	GO:0098815	6	0.779118	7.70102	0.00020716	0.018971	,ENSMUSG00000036273",ENSMUSG00000039671",ENSMUSG00000013663",ENSMUSG00000050321",ENSMUSG00000024268",ENSMUSG00000061601"
									positive regulation of ion transport	GO:0043270	14	4.728017	2.96107	0.0004311	0.024031	,ENSMUSG00000049281",ENSMUSG00000051331",ENSMUSG00000051177",ENSMUSG00000052374",ENSMUSG00000025221",ENSMUSG00000061576",ENSMUSG00000022770",ENSMUSG00000006930",ENSMUSG00000024589",ENSMUSG00000003411",ENSMUSG00000021730",ENSMUSG00000026527",ENSMUSG00000032826",ENSMUSG00000032412"		regulation of nervous system process	GO:0031644	10	2.469657	4.04915	0.00027836	0.023275	,ENSMUSG00000036273",ENSMUSG00000000766",ENSMUSG00000039671",ENSMUSG00000033174",ENSMUSG00000013663",ENSMUSG00000053930",ENSMUSG00000050321",ENSMUSG00000024268",ENSMUSG00000031565",ENSMUSG00000061601"
									positive regulation of transport	GO:0051050	34	15.99849	2.1252	5.1148e-05	0.0046563	,ENSMUSG00000049281",ENSMUSG00000039959",ENSMUSG00000052374",ENSMUSG00000022186",ENSMUSG00000022340",ENSMUSG00000006930",ENSMUSG00000024589",ENSMUSG00000040003",ENSMUSG00000020189",ENSMUSG00000061601",ENSMUSG00000021730",ENSMUSG00000045038",ENSMUSG00000000915",ENSMUSG00000026527",ENSMUSG00000067786",ENSMUSG00000022829",ENSMUSG00000032826",ENSMUSG00000018634",ENSMUSG00000051331",ENSMUSG00000051177…		regulation of signal transduction	GO:0009966	60	36.48624	1.64446	0.00010926	0.011514	,ENSMUSG00000037815",ENSMUSG00000039959",ENSMUSG00000075254",ENSMUSG00000033174",ENSMUSG00000027692",ENSMUSG00000020189",ENSMUSG00000024268",ENSMUSG00000061601",ENSMUSG00000027777",ENSMUSG00000026249",ENSMUSG00000045038",ENSMUSG00000020027",ENSMUSG00000039671",ENSMUSG00000042680",ENSMUSG00000036006",ENSMUSG00000035314",ENSMUSG00000030465",ENSMUSG00000030223",ENSMUSG00000073514",ENSMUSG00000005034…
									positive regulation of biological process	GO:0048518	148	95.5199	1.54942	1.2858e-09	3.7325e-07	,ENSMUSG00000049281",ENSMUSG00000059921",ENSMUSG00000015709",ENSMUSG00000004530",ENSMUSG00000021277",ENSMUSG00000020189",ENSMUSG00000024268",ENSMUSG00000061601",ENSMUSG00000027777",ENSMUSG00000026600",ENSMUSG00000018411",ENSMUSG00000067786",ENSMUSG00000031517",ENSMUSG00000013089",ENSMUSG00000034981",ENSMUSG00000050711",ENSMUSG00000036006",ENSMUSG00000035314",ENSMUSG00000030096",ENSMUSG00000063632…		regulation of cell communication	GO:0010646	79	42.08707	1.87706	1.8475e-08	7.4798e-06	,ENSMUSG00000031673",ENSMUSG00000037815",ENSMUSG00000039959",ENSMUSG00000075254",ENSMUSG00000033174",ENSMUSG00000027692",ENSMUSG00000041235",ENSMUSG00000020189",ENSMUSG00000024268",ENSMUSG00000061601",ENSMUSG00000027777",ENSMUSG00000026249",ENSMUSG00000045038",ENSMUSG00000020027",ENSMUSG00000067786",ENSMUSG00000039671",ENSMUSG00000042680",ENSMUSG00000038349",ENSMUSG00000036006",ENSMUSG00000035314…
									positive regulation of cation transmembrane transport	GO:1904064	11	2.425071	4.53595	5.7017e-05	0.0050126	,ENSMUSG00000026527",ENSMUSG00000051331",ENSMUSG00000051177",ENSMUSG00000052374",ENSMUSG00000032826",ENSMUSG00000025221",ENSMUSG00000061576",ENSMUSG00000006930",ENSMUSG00000024589",ENSMUSG00000032412",ENSMUSG00000021730"		regulation of signaling	GO:0023051	79	42.21937	1.87118	2.9672e-08	1.1134e-05	,ENSMUSG00000031673",ENSMUSG00000037815",ENSMUSG00000039959",ENSMUSG00000075254",ENSMUSG00000033174",ENSMUSG00000027692",ENSMUSG00000041235",ENSMUSG00000020189",ENSMUSG00000024268",ENSMUSG00000061601",ENSMUSG00000027777",ENSMUSG00000026249",ENSMUSG00000045038",ENSMUSG00000020027",ENSMUSG00000067786",ENSMUSG00000039671",ENSMUSG00000042680",ENSMUSG00000038349",ENSMUSG00000036006",ENSMUSG00000035314…
									positive regulation of ion transmembrane transport	GO:0034767	11	2.756556	3.99049	0.00016583	0.010949	,ENSMUSG00000026527",ENSMUSG00000051331",ENSMUSG00000051177",ENSMUSG00000052374",ENSMUSG00000032826",ENSMUSG00000025221",ENSMUSG00000061576",ENSMUSG00000006930",ENSMUSG00000024589",ENSMUSG00000032412",ENSMUSG00000021730"		modulation of chemical synaptic transmission	GO:0050804	30	6.806257	4.40771	3.4777e-11	5.3504e-08	,ENSMUSG00000031673",ENSMUSG00000008153",ENSMUSG00000033174",ENSMUSG00000041014",ENSMUSG00000024268",ENSMUSG00000061601",ENSMUSG00000026249",ENSMUSG00000045038",ENSMUSG00000067242",ENSMUSG00000039671",ENSMUSG00000062232",ENSMUSG00000022829",ENSMUSG00000013663",ENSMUSG00000038349",ENSMUSG00000034997",ENSMUSG00000032177",ENSMUSG00000032452",ENSMUSG00000055254",ENSMUSG00000027820",ENSMUSG00000040479…
									positive regulation of transmembrane transport	GO:0034764	13	3.681223	3.53143	0.00013784	0.0095096	,ENSMUSG00000051331",ENSMUSG00000051177",ENSMUSG00000052374",ENSMUSG00000025221",ENSMUSG00000061576",ENSMUSG00000006930",ENSMUSG00000024589",ENSMUSG00000020189",ENSMUSG00000021730",ENSMUSG00000026527",ENSMUSG00000032826",ENSMUSG00000037643",ENSMUSG00000032412"		regulation of trans-synaptic signaling	GO:0099177	30	6.820957	4.39821	3.6555e-11	5.1127e-08	,ENSMUSG00000031673",ENSMUSG00000008153",ENSMUSG00000033174",ENSMUSG00000041014",ENSMUSG00000024268",ENSMUSG00000061601",ENSMUSG00000026249",ENSMUSG00000045038",ENSMUSG00000067242",ENSMUSG00000039671",ENSMUSG00000062232",ENSMUSG00000022829",ENSMUSG00000013663",ENSMUSG00000038349",ENSMUSG00000034997",ENSMUSG00000032177",ENSMUSG00000032452",ENSMUSG00000055254",ENSMUSG00000027820",ENSMUSG00000040479…
									positive regulation of cellular process	GO:0048522	142	87.47703	1.62328	1.2753e-10	4.4591e-08	,ENSMUSG00000059921",ENSMUSG00000015709",ENSMUSG00000004530",ENSMUSG00000021277",ENSMUSG00000020189",ENSMUSG00000024268",ENSMUSG00000027777",ENSMUSG00000026600",ENSMUSG00000018411",ENSMUSG00000067786",ENSMUSG00000031517",ENSMUSG00000013089",ENSMUSG00000034981",ENSMUSG00000050711",ENSMUSG00000036006",ENSMUSG00000035314",ENSMUSG00000030096",ENSMUSG00000063632",ENSMUSG00000020173",ENSMUSG00000061298…		regulation of synaptic vesicle exocytosis	GO:2000300	7	1.073125	6.52301	0.00015991	0.01567	,ENSMUSG00000034997",ENSMUSG00000045038",ENSMUSG00000036273",ENSMUSG00000062661",ENSMUSG00000019790",ENSMUSG00000022829",ENSMUSG00000029467"
									smooth muscle tissue development	GO:0048745	4	0.4012708	9.96833	0.0010906	0.049642	,ENSMUSG00000030067",ENSMUSG00000029563",ENSMUSG00000022770",ENSMUSG00000027777"		regulation of exocytosis	GO:0017157	12	3.131172	3.83243	0.00011402	0.011934	,ENSMUSG00000034997",ENSMUSG00000045038",ENSMUSG00000021700",ENSMUSG00000036273",ENSMUSG00000021071",ENSMUSG00000062661",ENSMUSG00000019790",ENSMUSG00000022829",ENSMUSG00000054423",ENSMUSG00000029467",ENSMUSG00000003411",ENSMUSG00000061601"
									muscle tissue development	GO:0060537	18	5.356093	3.36066	1.4014e-05	0.0015291	,ENSMUSG00000030067",ENSMUSG00000029563",ENSMUSG00000030592",ENSMUSG00000052374",ENSMUSG00000027660",ENSMUSG00000063632",ENSMUSG00000022770",ENSMUSG00000021200",ENSMUSG00000041235",ENSMUSG00000024236",ENSMUSG00000027777",ENSMUSG00000024515",ENSMUSG00000034295",ENSMUSG00000031626",ENSMUSG00000013663",ENSMUSG00000038256",ENSMUSG00000036006",ENSMUSG00000053702"		regulation of vesicle-mediated transport	GO:0060627	20	7.600075	2.63155	0.00011738	0.012202	,ENSMUSG00000034997",ENSMUSG00000039959",ENSMUSG00000037936",ENSMUSG00000021071",ENSMUSG00000052374",ENSMUSG00000049313",ENSMUSG00000028488",ENSMUSG00000029467",ENSMUSG00000040003",ENSMUSG00000003411",ENSMUSG00000061601",ENSMUSG00000045038",ENSMUSG00000021700",ENSMUSG00000036273",ENSMUSG00000062661",ENSMUSG00000019790",ENSMUSG00000022829",ENSMUSG00000013663",ENSMUSG00000054423",ENSMUSG00000034312"
									tissue development	GO:0009888	46	25.34985	1.81461	0.00010666	0.0080045	,ENSMUSG00000059921",ENSMUSG00000030067",ENSMUSG00000028681",ENSMUSG00000052133",ENSMUSG00000052374",ENSMUSG00000040606",ENSMUSG00000025810",ENSMUSG00000004530",ENSMUSG00000041235",ENSMUSG00000061887",ENSMUSG00000027777",ENSMUSG00000026249",ENSMUSG00000021699",ENSMUSG00000020701",ENSMUSG00000062232",ENSMUSG00000042064",ENSMUSG00000013663",ENSMUSG00000036006",ENSMUSG00000038648",ENSMUSG00000052613…		regulation of secretion by cell	GO:1903530	21	8.629099	2.43363	0.00034505	0.027649	,ENSMUSG00000034997",ENSMUSG00000029245",ENSMUSG00000021071",ENSMUSG00000055254",ENSMUSG00000022186",ENSMUSG00000026335",ENSMUSG00000004347",ENSMUSG00000029467",ENSMUSG00000041235",ENSMUSG00000003411",ENSMUSG00000061601",ENSMUSG00000045038",ENSMUSG00000021700",ENSMUSG00000036273",ENSMUSG00000000766",ENSMUSG00000067786",ENSMUSG00000062661",ENSMUSG00000019790",ENSMUSG00000022829",ENSMUSG00000054423…
									acetylcholine receptor signaling pathway	GO:0095500	5	0.5408433	9.24482	0.00035023	0.020031	,ENSMUSG00000000766",ENSMUSG00000051177",ENSMUSG00000031626",ENSMUSG00000039059",ENSMUSG00000026344"		regulation of neurotransmitter secretion	GO:0046928	8	1.572936	5.08603	0.00027203	0.02287	,ENSMUSG00000034997",ENSMUSG00000045038",ENSMUSG00000036273",ENSMUSG00000062661",ENSMUSG00000019790",ENSMUSG00000055254",ENSMUSG00000022829",ENSMUSG00000029467"
									synaptic signaling	GO:0099536	26	6.245867	4.16275	2.9242e-09	7.6251e-07	,ENSMUSG00000029212",ENSMUSG00000055026",ENSMUSG00000021071",ENSMUSG00000008153",ENSMUSG00000019906",ENSMUSG00000026344",ENSMUSG00000061601",ENSMUSG00000071454",ENSMUSG00000013663",ENSMUSG00000013089",ENSMUSG00000039059",ENSMUSG00000034997",ENSMUSG00000029420",ENSMUSG00000051331",ENSMUSG00000051177",ENSMUSG00000055254",ENSMUSG00000055078",ENSMUSG00000022770",ENSMUSG00000024897",ENSMUSG00000061731…		regulation of neurotransmitter levels	GO:0001505	15	3.145873	4.76815	1.3307e-06	0.00030106	,ENSMUSG00000034997",ENSMUSG00000021071",ENSMUSG00000055254",ENSMUSG00000029467",ENSMUSG00000000560",ENSMUSG00000003411",ENSMUSG00000061601",ENSMUSG00000026787",ENSMUSG00000045038",ENSMUSG00000036273",ENSMUSG00000062661",ENSMUSG00000019790",ENSMUSG00000070880",ENSMUSG00000022829",ENSMUSG00000054423"
									cellular response to acetylcholine	GO:1905145	5	0.5582898	8.95592	0.00039933	0.022587	,ENSMUSG00000000766",ENSMUSG00000051177",ENSMUSG00000031626",ENSMUSG00000039059",ENSMUSG00000026344"		regulation of neurotransmitter transport	GO:0051588	9	1.778741	5.05976	0.00011782	0.012166	,ENSMUSG00000034997",ENSMUSG00000045038",ENSMUSG00000036273",ENSMUSG00000062661",ENSMUSG00000019790",ENSMUSG00000055254",ENSMUSG00000022829",ENSMUSG00000029467",ENSMUSG00000003411"
									cellular response to oxygen-containing compound	GO:1901701	32	14.02703	2.28131	2.5905e-05	0.002622	,ENSMUSG00000030067",ENSMUSG00000048490",ENSMUSG00000004031",ENSMUSG00000037815",ENSMUSG00000052374",ENSMUSG00000041515",ENSMUSG00000026344",ENSMUSG00000028525",ENSMUSG00000021730",ENSMUSG00000045038",ENSMUSG00000021699",ENSMUSG00000020027",ENSMUSG00000022307",ENSMUSG00000062232",ENSMUSG00000013663",ENSMUSG00000039059",ENSMUSG00000018634",ENSMUSG00000034997",ENSMUSG00000029245",ENSMUSG00000030592…		central nervous system neuron development	GO:0021954	8	1.264229	6.32797	6.6462e-05	0.0074095	,ENSMUSG00000031673",ENSMUSG00000007817",ENSMUSG00000062232",ENSMUSG00000055254",ENSMUSG00000013663",ENSMUSG00000061298",ENSMUSG00000025810",ENSMUSG00000031565"
									cellular response to chemical stimulus	GO:0070887	61	37.07393	1.64536	0.00010681	0.0079771	,ENSMUSG00000059921",ENSMUSG00000030067",ENSMUSG00000037815",ENSMUSG00000052374",ENSMUSG00000041515",ENSMUSG00000021277",ENSMUSG00000057182",ENSMUSG00000045038",ENSMUSG00000020027",ENSMUSG00000018411",ENSMUSG00000042680",ENSMUSG00000013089",ENSMUSG00000039115",ENSMUSG00000050711",ENSMUSG00000036006",ENSMUSG00000030223",ENSMUSG00000051177",ENSMUSG00000053110",ENSMUSG00000055254",ENSMUSG00000029467…		central nervous system neuron differentiation	GO:0021953	10	2.793064	3.5803	0.00069647	0.049838	,ENSMUSG00000031673",ENSMUSG00000007817",ENSMUSG00000062232",ENSMUSG00000055254",ENSMUSG00000013663",ENSMUSG00000061298",ENSMUSG00000038664",ENSMUSG00000025810",ENSMUSG00000035314",ENSMUSG00000031565"
									response to chemical	GO:0042221	82	53.73539	1.526	8.5174e-05	0.0068969	,ENSMUSG00000059921",ENSMUSG00000030067",ENSMUSG00000015709",ENSMUSG00000037815",ENSMUSG00000037936",ENSMUSG00000052133",ENSMUSG00000052374",ENSMUSG00000041515",ENSMUSG00000024589",ENSMUSG00000041235",ENSMUSG00000021277",ENSMUSG00000057182",ENSMUSG00000045038",ENSMUSG00000020027",ENSMUSG00000018411",ENSMUSG00000067786",ENSMUSG00000047454",ENSMUSG00000042680",ENSMUSG00000013089",ENSMUSG00000039115…		central nervous system development	GO:0007417	29	11.17226	2.59572	4.3005e-06	0.00080687	,ENSMUSG00000031673",ENSMUSG00000059921",ENSMUSG00000025810",ENSMUSG00000041014",ENSMUSG00000041235",ENSMUSG00000061887",ENSMUSG00000026249",ENSMUSG00000067786",ENSMUSG00000062232",ENSMUSG00000013663",ENSMUSG00000038664",ENSMUSG00000035314",ENSMUSG00000029563",ENSMUSG00000038718",ENSMUSG00000029245",ENSMUSG00000027200",ENSMUSG00000055254",ENSMUSG00000061298",ENSMUSG00000061731",ENSMUSG00000020598…
									response to oxygen-containing compound	GO:1901700	39	20.0112	1.94891	0.00010602	0.0079959	,ENSMUSG00000030067",ENSMUSG00000048490",ENSMUSG00000004031",ENSMUSG00000037815",ENSMUSG00000037936",ENSMUSG00000052374",ENSMUSG00000041515",ENSMUSG00000026344",ENSMUSG00000028525",ENSMUSG00000021730",ENSMUSG00000045038",ENSMUSG00000021699",ENSMUSG00000020027",ENSMUSG00000022307",ENSMUSG00000067786",ENSMUSG00000062232",ENSMUSG00000013663",ENSMUSG00000015843",ENSMUSG00000039059",ENSMUSG00000018634…		mechanoreceptor differentiation	GO:0042490	7	1.117226	6.26552	0.00020144	0.01867	,ENSMUSG00000020701",ENSMUSG00000042064",ENSMUSG00000055254",ENSMUSG00000055078",ENSMUSG00000036006",ENSMUSG00000052613",ENSMUSG00000031565"
									response to acetylcholine	GO:1905144	5	0.5757364	8.68453	0.00045344	0.025094	,ENSMUSG00000000766",ENSMUSG00000051177",ENSMUSG00000031626",ENSMUSG00000039059",ENSMUSG00000026344"		negative regulation of synaptic transmission	GO:0050805	6	0.9849227	6.09185	0.00066112	0.048205	,ENSMUSG00000034997",ENSMUSG00000036273",ENSMUSG00000033174",ENSMUSG00000013663",ENSMUSG00000035566",ENSMUSG00000024268"
									cellular response to nitrogen compound	GO:1901699	22	7.95563	2.76534	2.8854e-05	0.002864	,ENSMUSG00000034997",ENSMUSG00000029212",ENSMUSG00000037815",ENSMUSG00000030592",ENSMUSG00000051177",ENSMUSG00000052374",ENSMUSG00000055254",ENSMUSG00000026344",ENSMUSG00000024238",ENSMUSG00000028525",ENSMUSG00000021730",ENSMUSG00000021699",ENSMUSG00000020027",ENSMUSG00000036273",ENSMUSG00000000766",ENSMUSG00000062232",ENSMUSG00000031626",ENSMUSG00000013663",ENSMUSG00000055737",ENSMUSG00000039059…		negative regulation of signaling	GO:0023057	36	17.80211	2.02223	6.9209e-05	0.0076055	,ENSMUSG00000037815",ENSMUSG00000023150",ENSMUSG00000075254",ENSMUSG00000033174",ENSMUSG00000028885",ENSMUSG00000025810",ENSMUSG00000040003",ENSMUSG00000024268",ENSMUSG00000028525",ENSMUSG00000026249",ENSMUSG00000021699",ENSMUSG00000020027",ENSMUSG00000022829",ENSMUSG00000013663",ENSMUSG00000036006",ENSMUSG00000035314",ENSMUSG00000030223",ENSMUSG00000034997",ENSMUSG00000005034",ENSMUSG00000027660…
									axon extension	GO:0048675	5	0.5931829	8.4291	0.00051289	0.027687	,ENSMUSG00000052727",ENSMUSG00000018411",ENSMUSG00000052133",ENSMUSG00000027797",ENSMUSG00000025810"		negative regulation of cell communication	GO:0010648	36	17.77271	2.02558	6.7545e-05	0.0074762	,ENSMUSG00000037815",ENSMUSG00000023150",ENSMUSG00000075254",ENSMUSG00000033174",ENSMUSG00000028885",ENSMUSG00000025810",ENSMUSG00000040003",ENSMUSG00000024268",ENSMUSG00000028525",ENSMUSG00000026249",ENSMUSG00000021699",ENSMUSG00000020027",ENSMUSG00000022829",ENSMUSG00000013663",ENSMUSG00000036006",ENSMUSG00000035314",ENSMUSG00000030223",ENSMUSG00000034997",ENSMUSG00000005034",ENSMUSG00000027660…
									neuron projection extension	GO:1990138	7	1.11658	6.26915	0.00021223	0.013437	,ENSMUSG00000052727",ENSMUSG00000018411",ENSMUSG00000052133",ENSMUSG00000027797",ENSMUSG00000030536",ENSMUSG00000028488",ENSMUSG00000025810"		cellular response to alcohol	GO:0097306	6	0.9849227	6.09185	0.00066112	0.047978	,ENSMUSG00000045038",ENSMUSG00000020532",ENSMUSG00000029245",ENSMUSG00000037815",ENSMUSG00000040111",ENSMUSG00000013663"
									developmental cell growth	GO:0048588	10	1.587637	6.29867	9.2507e-06	0.0010621	,ENSMUSG00000052727",ENSMUSG00000018411",ENSMUSG00000052133",ENSMUSG00000031626",ENSMUSG00000020173",ENSMUSG00000027797",ENSMUSG00000030536",ENSMUSG00000028488",ENSMUSG00000025810",ENSMUSG00000061731"		regulation of synapse assembly	GO:0051963	9	1.543536	5.83077	4.2404e-05	0.0050967	,ENSMUSG00000047414",ENSMUSG00000032452",ENSMUSG00000008153",ENSMUSG00000055254",ENSMUSG00000058571",ENSMUSG00000042846",ENSMUSG00000033569",ENSMUSG00000040037",ENSMUSG00000013236"
									developmental growth	GO:0048589	21	6.664585	3.15098	6.9273e-06	0.00082617	,ENSMUSG00000052133",ENSMUSG00000053110",ENSMUSG00000020173",ENSMUSG00000027797",ENSMUSG00000028488",ENSMUSG00000025810",ENSMUSG00000024897",ENSMUSG00000061731",ENSMUSG00000043441",ENSMUSG00000021699",ENSMUSG00000052727",ENSMUSG00000018411",ENSMUSG00000024515",ENSMUSG00000030519",ENSMUSG00000007817",ENSMUSG00000031626",ENSMUSG00000013663",ENSMUSG00000038256",ENSMUSG00000047261",ENSMUSG00000030536…		regulation of synapse organization	GO:0050807	19	3.336977	5.69378	3.494e-09	1.8536e-06	,ENSMUSG00000053580",ENSMUSG00000032452",ENSMUSG00000008153",ENSMUSG00000055254",ENSMUSG00000058571",ENSMUSG00000042846",ENSMUSG00000040003",ENSMUSG00000040037",ENSMUSG00000020598",ENSMUSG00000047414",ENSMUSG00000036095",ENSMUSG00000036273",ENSMUSG00000039671",ENSMUSG00000013663",ENSMUSG00000031517",ENSMUSG00000033569",ENSMUSG00000013236",ENSMUSG00000030223",ENSMUSG00000070866"
									growth	GO:0040007	22	6.751817	3.25838	2.5022e-06	0.00032624	,ENSMUSG00000029563",ENSMUSG00000052133",ENSMUSG00000053110",ENSMUSG00000020173",ENSMUSG00000027797",ENSMUSG00000028488",ENSMUSG00000025810",ENSMUSG00000024897",ENSMUSG00000061731",ENSMUSG00000043441",ENSMUSG00000021699",ENSMUSG00000052727",ENSMUSG00000018411",ENSMUSG00000024515",ENSMUSG00000030519",ENSMUSG00000007817",ENSMUSG00000031626",ENSMUSG00000013663",ENSMUSG00000038256",ENSMUSG00000047261…		regulation of synapse structure or activity	GO:0050803	19	3.425179	5.54716	5.2002e-09	2.2858e-06	,ENSMUSG00000053580",ENSMUSG00000032452",ENSMUSG00000008153",ENSMUSG00000055254",ENSMUSG00000058571",ENSMUSG00000042846",ENSMUSG00000040003",ENSMUSG00000040037",ENSMUSG00000020598",ENSMUSG00000047414",ENSMUSG00000036095",ENSMUSG00000036273",ENSMUSG00000039671",ENSMUSG00000013663",ENSMUSG00000031517",ENSMUSG00000033569",ENSMUSG00000013236",ENSMUSG00000030223",ENSMUSG00000070866"
									cell growth	GO:0016049	10	1.657423	6.03346	1.3076e-05	0.0014473	,ENSMUSG00000052727",ENSMUSG00000018411",ENSMUSG00000052133",ENSMUSG00000031626",ENSMUSG00000020173",ENSMUSG00000027797",ENSMUSG00000030536",ENSMUSG00000028488",ENSMUSG00000025810",ENSMUSG00000061731"		regulation of cell junction assembly	GO:1901888	13	2.704862	4.80616	6.2794e-06	0.0010978	,ENSMUSG00000032452",ENSMUSG00000008153",ENSMUSG00000055254",ENSMUSG00000058571",ENSMUSG00000042846",ENSMUSG00000025810",ENSMUSG00000024589",ENSMUSG00000040037",ENSMUSG00000047414",ENSMUSG00000062232",ENSMUSG00000013663",ENSMUSG00000033569",ENSMUSG00000013236"
									developmental growth involved in morphogenesis	GO:0060560	10	2.041247	4.89897	6.8037e-05	0.0059138	,ENSMUSG00000052727",ENSMUSG00000018411",ENSMUSG00000052133",ENSMUSG00000053110",ENSMUSG00000020173",ENSMUSG00000027797",ENSMUSG00000030536",ENSMUSG00000028488",ENSMUSG00000025810",ENSMUSG00000061731"		regulation of postsynapse organization	GO:0099175	8	1.396532	5.72848	0.00012692	0.013018	,ENSMUSG00000020598",ENSMUSG00000053580",ENSMUSG00000036095",ENSMUSG00000036273",ENSMUSG00000039671",ENSMUSG00000013663",ENSMUSG00000013236",ENSMUSG00000070866"
									axonogenesis	GO:0007409	25	5.425879	4.60755	8.6641e-10	2.5634e-07	,ENSMUSG00000031673",ENSMUSG00000059921",ENSMUSG00000030067",ENSMUSG00000058897",ENSMUSG00000052133",ENSMUSG00000027797",ENSMUSG00000025810",ENSMUSG00000018411",ENSMUSG00000067242",ENSMUSG00000013663",ENSMUSG00000030223",ENSMUSG00000029245",ENSMUSG00000030077",ENSMUSG00000027200",ENSMUSG00000029207",ENSMUSG00000020173",ENSMUSG00000063531",ENSMUSG00000061751",ENSMUSG00000061731",ENSMUSG00000020598…		homophilic cell adhesion via plasma membrane adhesion molecules	GO:0007156	8	1.455334	5.49702	0.00016556	0.01602	,ENSMUSG00000031673",ENSMUSG00000020598",ENSMUSG00000032452",ENSMUSG00000008153",ENSMUSG00000049100",ENSMUSG00000053166",ENSMUSG00000022321",ENSMUSG00000052613"
									cell morphogenesis involved in neuron differentiation	GO:0048667	31	6.89139	4.49837	1.3159e-11	5.9546e-09	,ENSMUSG00000031673",ENSMUSG00000059921",ENSMUSG00000030067",ENSMUSG00000058897",ENSMUSG00000052133",ENSMUSG00000027797",ENSMUSG00000025810",ENSMUSG00000018411",ENSMUSG00000067242",ENSMUSG00000042064",ENSMUSG00000013663",ENSMUSG00000036006",ENSMUSG00000052613",ENSMUSG00000030223",ENSMUSG00000029245",ENSMUSG00000034813",ENSMUSG00000030077",ENSMUSG00000027200",ENSMUSG00000029207",ENSMUSG00000020173…		cell-cell adhesion via plasma-membrane adhesion molecules	GO:0098742	12	2.513758	4.77373	1.5231e-05	0.0023201	,ENSMUSG00000031673",ENSMUSG00000020598",ENSMUSG00000032452",ENSMUSG00000008153",ENSMUSG00000049100",ENSMUSG00000053166",ENSMUSG00000058571",ENSMUSG00000040420",ENSMUSG00000035566",ENSMUSG00000022321",ENSMUSG00000052613",ENSMUSG00000013236"
									cell morphogenesis involved in differentiation	GO:0000904	33	8.793064	3.75296	2.4539e-10	8.2073e-08	,ENSMUSG00000031673",ENSMUSG00000059921",ENSMUSG00000030067",ENSMUSG00000058897",ENSMUSG00000052133",ENSMUSG00000027797",ENSMUSG00000025810",ENSMUSG00000018411",ENSMUSG00000067242",ENSMUSG00000042064",ENSMUSG00000013663",ENSMUSG00000036006",ENSMUSG00000052613",ENSMUSG00000030223",ENSMUSG00000029245",ENSMUSG00000034813",ENSMUSG00000030077",ENSMUSG00000033420",ENSMUSG00000027200",ENSMUSG00000029207…		cell-cell adhesion	GO:0098609	18	5.409725	3.32734	1.4557e-05	0.0022854	,ENSMUSG00000031673",ENSMUSG00000037815",ENSMUSG00000032452",ENSMUSG00000008153",ENSMUSG00000049100",ENSMUSG00000053166",ENSMUSG00000058571",ENSMUSG00000022770",ENSMUSG00000040420",ENSMUSG00000061731",ENSMUSG00000022321",ENSMUSG00000040037",ENSMUSG00000060843",ENSMUSG00000020598",ENSMUSG00000002900",ENSMUSG00000035566",ENSMUSG00000052613",ENSMUSG00000013236"
									axon development	GO:0061564	25	5.914383	4.22698	4.4667e-09	1.1084e-06	,ENSMUSG00000031673",ENSMUSG00000059921",ENSMUSG00000030067",ENSMUSG00000058897",ENSMUSG00000052133",ENSMUSG00000027797",ENSMUSG00000025810",ENSMUSG00000018411",ENSMUSG00000067242",ENSMUSG00000013663",ENSMUSG00000030223",ENSMUSG00000029245",ENSMUSG00000030077",ENSMUSG00000027200",ENSMUSG00000029207",ENSMUSG00000020173",ENSMUSG00000063531",ENSMUSG00000061751",ENSMUSG00000061731",ENSMUSG00000020598…		cell adhesion	GO:0007155	29	10.89295	2.66227	2.6756e-06	0.00053459	,ENSMUSG00000031673",ENSMUSG00000037815",ENSMUSG00000008153",ENSMUSG00000049100",ENSMUSG00000053166",ENSMUSG00000052374",ENSMUSG00000058571",ENSMUSG00000040420",ENSMUSG00000025810",ENSMUSG00000022321",ENSMUSG00000045038",ENSMUSG00000047414",ENSMUSG00000039115",ENSMUSG00000036006",ENSMUSG00000052613",ENSMUSG00000061080",ENSMUSG00000030077",ENSMUSG00000033420",ENSMUSG00000032452",ENSMUSG00000030075…
									cellular response to nerve growth factor stimulus	GO:1990090	5	0.6106295	8.18827	0.00057802	0.030145	,ENSMUSG00000062232",ENSMUSG00000055254",ENSMUSG00000036333",ENSMUSG00000028488",ENSMUSG00000040003"		biological adhesion	GO:0022610	30	11.01055	2.72466	1.1285e-06	0.00027558	,ENSMUSG00000031673",ENSMUSG00000037815",ENSMUSG00000037936",ENSMUSG00000008153",ENSMUSG00000049100",ENSMUSG00000053166",ENSMUSG00000052374",ENSMUSG00000058571",ENSMUSG00000040420",ENSMUSG00000025810",ENSMUSG00000022321",ENSMUSG00000045038",ENSMUSG00000047414",ENSMUSG00000039115",ENSMUSG00000036006",ENSMUSG00000052613",ENSMUSG00000061080",ENSMUSG00000030077",ENSMUSG00000033420",ENSMUSG00000032452…
									response to nerve growth factor	GO:1990089	5	0.6106295	8.18827	0.00057802	0.030044	,ENSMUSG00000062232",ENSMUSG00000055254",ENSMUSG00000036333",ENSMUSG00000028488",ENSMUSG00000040003"		axon guidance	GO:0007411	17	3.131172	5.42928	4.5486e-08	1.5213e-05	,ENSMUSG00000059921",ENSMUSG00000029245",ENSMUSG00000030077",ENSMUSG00000027200",ENSMUSG00000052133",ENSMUSG00000029207",ENSMUSG00000063531",ENSMUSG00000025810",ENSMUSG00000061731",ENSMUSG00000022995",ENSMUSG00000020598",ENSMUSG00000047414",ENSMUSG00000067242",ENSMUSG00000025427",ENSMUSG00000003934",ENSMUSG00000047261",ENSMUSG00000030223"
									response to growth factor	GO:0070848	16	6.455226	2.47861	0.0010877	0.049657	,ENSMUSG00000027660",ENSMUSG00000055254",ENSMUSG00000028488",ENSMUSG00000006930",ENSMUSG00000025810",ENSMUSG00000061731",ENSMUSG00000040003",ENSMUSG00000045038",ENSMUSG00000024515",ENSMUSG00000003518",ENSMUSG00000007817",ENSMUSG00000062232",ENSMUSG00000042680",ENSMUSG00000036333",ENSMUSG00000030536",ENSMUSG00000031565"		neuron projection guidance	GO:0097485	17	3.131172	5.42928	4.5486e-08	1.4889e-05	,ENSMUSG00000059921",ENSMUSG00000029245",ENSMUSG00000030077",ENSMUSG00000027200",ENSMUSG00000052133",ENSMUSG00000029207",ENSMUSG00000063531",ENSMUSG00000025810",ENSMUSG00000061731",ENSMUSG00000022995",ENSMUSG00000020598",ENSMUSG00000047414",ENSMUSG00000067242",ENSMUSG00000025427",ENSMUSG00000003934",ENSMUSG00000047261",ENSMUSG00000030223"
									response to endogenous stimulus	GO:0009719	35	16.94061	2.06604	7.8749e-05	0.0065489	,ENSMUSG00000029212",ENSMUSG00000037815",ENSMUSG00000052374",ENSMUSG00000028488",ENSMUSG00000040003",ENSMUSG00000028525",ENSMUSG00000021730",ENSMUSG00000045038",ENSMUSG00000021699",ENSMUSG00000020027",ENSMUSG00000062232",ENSMUSG00000042680",ENSMUSG00000013663",ENSMUSG00000018634",ENSMUSG00000034997",ENSMUSG00000029245",ENSMUSG00000030592",ENSMUSG00000051177",ENSMUSG00000027660",ENSMUSG00000053110…		chemotaxis	GO:0006935	22	6.453449	3.40903	1.0961e-06	0.00027645	,ENSMUSG00000059921",ENSMUSG00000029245",ENSMUSG00000030077",ENSMUSG00000027200",ENSMUSG00000052133",ENSMUSG00000029207",ENSMUSG00000063531",ENSMUSG00000025810",ENSMUSG00000041014",ENSMUSG00000061731",ENSMUSG00000022995",ENSMUSG00000028525",ENSMUSG00000020598",ENSMUSG00000047414",ENSMUSG00000021699",ENSMUSG00000067242",ENSMUSG00000025427",ENSMUSG00000003934",ENSMUSG00000047261",ENSMUSG00000039115…
									cellular response to endogenous stimulus	GO:0071495	34	13.6781	2.48573	2.3475e-06	0.00031405	,ENSMUSG00000029212",ENSMUSG00000037815",ENSMUSG00000052374",ENSMUSG00000028488",ENSMUSG00000040003",ENSMUSG00000028525",ENSMUSG00000021730",ENSMUSG00000045038",ENSMUSG00000021699",ENSMUSG00000020027",ENSMUSG00000062232",ENSMUSG00000042680",ENSMUSG00000013663",ENSMUSG00000018634",ENSMUSG00000034997",ENSMUSG00000029245",ENSMUSG00000030592",ENSMUSG00000051177",ENSMUSG00000027660",ENSMUSG00000053110…		taxis	GO:0042330	22	6.526951	3.37064	1.3099e-06	0.00030078	,ENSMUSG00000059921",ENSMUSG00000029245",ENSMUSG00000030077",ENSMUSG00000027200",ENSMUSG00000052133",ENSMUSG00000029207",ENSMUSG00000063531",ENSMUSG00000025810",ENSMUSG00000041014",ENSMUSG00000061731",ENSMUSG00000022995",ENSMUSG00000028525",ENSMUSG00000020598",ENSMUSG00000047414",ENSMUSG00000021699",ENSMUSG00000067242",ENSMUSG00000025427",ENSMUSG00000003934",ENSMUSG00000047261",ENSMUSG00000039115…
									cellular response to growth factor stimulus	GO:0071363	16	6.298207	2.54041	0.00084945	0.040586	,ENSMUSG00000027660",ENSMUSG00000055254",ENSMUSG00000028488",ENSMUSG00000006930",ENSMUSG00000025810",ENSMUSG00000061731",ENSMUSG00000040003",ENSMUSG00000045038",ENSMUSG00000024515",ENSMUSG00000003518",ENSMUSG00000007817",ENSMUSG00000062232",ENSMUSG00000042680",ENSMUSG00000036333",ENSMUSG00000030536",ENSMUSG00000031565"		locomotion	GO:0040011	42	16.31738	2.57394	2.9934e-08	1.0965e-05	,ENSMUSG00000059921",ENSMUSG00000037815",ENSMUSG00000037936",ENSMUSG00000052133",ENSMUSG00000058571",ENSMUSG00000025810",ENSMUSG00000020121",ENSMUSG00000041014",ENSMUSG00000028525",ENSMUSG00000027777",ENSMUSG00000047414",ENSMUSG00000021699",ENSMUSG00000067242",ENSMUSG00000041112",ENSMUSG00000022305",ENSMUSG00000062232",ENSMUSG00000013663",ENSMUSG00000031517",ENSMUSG00000039115",ENSMUSG00000036006…
									cellular response to organic substance	GO:0071310	47	27.8447	1.68793	0.00046109	0.025245	,ENSMUSG00000030067",ENSMUSG00000048490",ENSMUSG00000004031",ENSMUSG00000029212",ENSMUSG00000037815",ENSMUSG00000052374",ENSMUSG00000041515",ENSMUSG00000028444",ENSMUSG00000028488",ENSMUSG00000006930",ENSMUSG00000025810",ENSMUSG00000040003",ENSMUSG00000021277",ENSMUSG00000028525",ENSMUSG00000021730",ENSMUSG00000045038",ENSMUSG00000021699",ENSMUSG00000020027",ENSMUSG00000062232",ENSMUSG00000042680…		movement of cell or subcellular component	GO:0006928	46	19.13984	2.40336	4.5343e-08	1.5502e-05	,ENSMUSG00000049281",ENSMUSG00000059921",ENSMUSG00000037815",ENSMUSG00000037936",ENSMUSG00000052133",ENSMUSG00000058571",ENSMUSG00000025810",ENSMUSG00000020121",ENSMUSG00000041014",ENSMUSG00000028525",ENSMUSG00000027777",ENSMUSG00000047414",ENSMUSG00000021699",ENSMUSG00000067242",ENSMUSG00000041112",ENSMUSG00000022305",ENSMUSG00000062232",ENSMUSG00000013663",ENSMUSG00000032826",ENSMUSG00000031517…
									cortical actin cytoskeleton organization	GO:0030866	5	0.6106295	8.18827	0.00057802	0.029942	,ENSMUSG00000036053",ENSMUSG00000034295",ENSMUSG00000019978",ENSMUSG00000022770",ENSMUSG00000004530"		axonogenesis	GO:0007409	22	4.571806	4.8121	3.6675e-09	1.8808e-06	,ENSMUSG00000031673",ENSMUSG00000059921",ENSMUSG00000029245",ENSMUSG00000058897",ENSMUSG00000030077",ENSMUSG00000027200",ENSMUSG00000052133",ENSMUSG00000029207",ENSMUSG00000063531",ENSMUSG00000025810",ENSMUSG00000061731",ENSMUSG00000022995",ENSMUSG00000020598",ENSMUSG00000047414",ENSMUSG00000052727",ENSMUSG00000067242",ENSMUSG00000025427",ENSMUSG00000003934",ENSMUSG00000019790",ENSMUSG00000013663…
									cytoskeleton organization	GO:0007010	38	17.13252	2.218	8.4641e-06	0.0009791	,ENSMUSG00000040729",ENSMUSG00000030067",ENSMUSG00000037815",ENSMUSG00000039959",ENSMUSG00000052374",ENSMUSG00000027692",ENSMUSG00000021373",ENSMUSG00000025810",ENSMUSG00000004530",ENSMUSG00000061601",ENSMUSG00000018474",ENSMUSG00000018411",ENSMUSG00000041112",ENSMUSG00000000915",ENSMUSG00000052613",ENSMUSG00000053702",ENSMUSG00000029761",ENSMUSG00000033420",ENSMUSG00000039629",ENSMUSG00000058587…		cell morphogenesis involved in neuron differentiation	GO:0048667	27	5.806634	4.64985	1.1596e-10	1.3724e-07	,ENSMUSG00000031673",ENSMUSG00000059921",ENSMUSG00000058897",ENSMUSG00000052133",ENSMUSG00000025810",ENSMUSG00000047414",ENSMUSG00000067242",ENSMUSG00000042064",ENSMUSG00000013663",ENSMUSG00000036006",ENSMUSG00000052613",ENSMUSG00000030223",ENSMUSG00000029245",ENSMUSG00000034813",ENSMUSG00000030077",ENSMUSG00000027200",ENSMUSG00000029207",ENSMUSG00000063531",ENSMUSG00000061731",ENSMUSG00000022995…
									actin cytoskeleton organization	GO:0030036	30	8.095202	3.7059	2.221e-09	5.8914e-07	,ENSMUSG00000030067",ENSMUSG00000037815",ENSMUSG00000039959",ENSMUSG00000052374",ENSMUSG00000027692",ENSMUSG00000025810",ENSMUSG00000004530",ENSMUSG00000041112",ENSMUSG00000000915",ENSMUSG00000052613",ENSMUSG00000053702",ENSMUSG00000029761",ENSMUSG00000033420",ENSMUSG00000058587",ENSMUSG00000020173",ENSMUSG00000028434",ENSMUSG00000022770",ENSMUSG00000021200",ENSMUSG00000024533",ENSMUSG00000024236…		cell morphogenesis involved in differentiation	GO:0000904	30	7.408971	4.04915	2.426e-10	1.7773e-07	,ENSMUSG00000031673",ENSMUSG00000059921",ENSMUSG00000058897",ENSMUSG00000052133",ENSMUSG00000075254",ENSMUSG00000025810",ENSMUSG00000047414",ENSMUSG00000067242",ENSMUSG00000042064",ENSMUSG00000013663",ENSMUSG00000036006",ENSMUSG00000052613",ENSMUSG00000030223",ENSMUSG00000029245",ENSMUSG00000034813",ENSMUSG00000030077",ENSMUSG00000033420",ENSMUSG00000027200",ENSMUSG00000029207",ENSMUSG00000063531…
									negative regulation of axon extension	GO:0030517	6	0.7676485	7.81608	0.00020433	0.013153	,ENSMUSG00000027200",ENSMUSG00000052133",ENSMUSG00000063531",ENSMUSG00000023026",ENSMUSG00000025810",ENSMUSG00000013236"		axon development	GO:0061564	22	4.983415	4.41464	1.5957e-08	6.6351e-06	,ENSMUSG00000031673",ENSMUSG00000059921",ENSMUSG00000029245",ENSMUSG00000058897",ENSMUSG00000030077",ENSMUSG00000027200",ENSMUSG00000052133",ENSMUSG00000029207",ENSMUSG00000063531",ENSMUSG00000025810",ENSMUSG00000061731",ENSMUSG00000022995",ENSMUSG00000020598",ENSMUSG00000047414",ENSMUSG00000052727",ENSMUSG00000067242",ENSMUSG00000025427",ENSMUSG00000003934",ENSMUSG00000019790",ENSMUSG00000013663…
									negative regulation of axonogenesis	GO:0050771	7	1.081687	6.47138	0.00017728	0.011508	,ENSMUSG00000027200",ENSMUSG00000052133",ENSMUSG00000013663",ENSMUSG00000063531",ENSMUSG00000023026",ENSMUSG00000025810",ENSMUSG00000013236"		cell-cell junction assembly	GO:0007043	8	1.484734	5.38817	0.00018824	0.017877	,ENSMUSG00000031673",ENSMUSG00000037815",ENSMUSG00000075254",ENSMUSG00000053166",ENSMUSG00000022770",ENSMUSG00000040420",ENSMUSG00000022321",ENSMUSG00000030223"
									regulation of axonogenesis	GO:0050770	11	2.774002	3.96539	0.00017464	0.011433	,ENSMUSG00000052727",ENSMUSG00000018411",ENSMUSG00000027200",ENSMUSG00000052133",ENSMUSG00000027660",ENSMUSG00000055254",ENSMUSG00000013663",ENSMUSG00000063531",ENSMUSG00000023026",ENSMUSG00000025810",ENSMUSG00000013236"		cell-cell junction organization	GO:0045216	9	2.16095	4.16484	0.00046061	0.035432	,ENSMUSG00000031673",ENSMUSG00000037815",ENSMUSG00000075254",ENSMUSG00000053166",ENSMUSG00000022770",ENSMUSG00000040420",ENSMUSG00000061731",ENSMUSG00000022321",ENSMUSG00000030223"
									regulation of anatomical structure morphogenesis	GO:0022603	31	14.55043	2.13052	0.00012276	0.0087841	,ENSMUSG00000030067",ENSMUSG00000053580",ENSMUSG00000052133",ENSMUSG00000027692",ENSMUSG00000025810",ENSMUSG00000024589",ENSMUSG00000004530",ENSMUSG00000018411",ENSMUSG00000062232",ENSMUSG00000013663",ENSMUSG00000013089",ENSMUSG00000037852",ENSMUSG00000034813",ENSMUSG00000039629",ENSMUSG00000027200",ENSMUSG00000027660",ENSMUSG00000055254",ENSMUSG00000063531",ENSMUSG00000061751",ENSMUSG00000022770…		positive regulation of neuron differentiation	GO:0045666	8	1.558236	5.13401	0.00025627	0.021904	,ENSMUSG00000028351",ENSMUSG00000004031",ENSMUSG00000020027",ENSMUSG00000052727",ENSMUSG00000013663",ENSMUSG00000053477",ENSMUSG00000035314",ENSMUSG00000031565"
									negative regulation of neurogenesis	GO:0050768	11	2.564644	4.28909	9.1219e-05	0.0072715	,ENSMUSG00000037815",ENSMUSG00000027200",ENSMUSG00000052133",ENSMUSG00000062232",ENSMUSG00000013663",ENSMUSG00000063632",ENSMUSG00000063531",ENSMUSG00000049313",ENSMUSG00000023026",ENSMUSG00000025810",ENSMUSG00000013236"		positive regulation of developmental process	GO:0051094	36	18.53713	1.94205	0.00015781	0.015563	,ENSMUSG00000004031",ENSMUSG00000008153",ENSMUSG00000027692",ENSMUSG00000042846",ENSMUSG00000025810",ENSMUSG00000024589",ENSMUSG00000041235",ENSMUSG00000061887",ENSMUSG00000026249",ENSMUSG00000047414",ENSMUSG00000020027",ENSMUSG00000039671",ENSMUSG00000062078",ENSMUSG00000062232",ENSMUSG00000013663",ENSMUSG00000036006",ENSMUSG00000035314",ENSMUSG00000034997",ENSMUSG00000028351",ENSMUSG00000034813…
									regulation of neurogenesis	GO:0050767	26	6.751817	3.85082	1.3191e-08	3.0749e-06	,ENSMUSG00000037815",ENSMUSG00000052133",ENSMUSG00000027692",ENSMUSG00000006930",ENSMUSG00000025810",ENSMUSG00000041235",ENSMUSG00000026249",ENSMUSG00000018411",ENSMUSG00000062078",ENSMUSG00000062232",ENSMUSG00000013663",ENSMUSG00000013089",ENSMUSG00000027200",ENSMUSG00000027660",ENSMUSG00000053110",ENSMUSG00000055254",ENSMUSG00000027820",ENSMUSG00000063632",ENSMUSG00000063531",ENSMUSG00000049313…		protein localization to plasma membrane	GO:0072659	13	2.60196	4.99623	4.2272e-06	0.00080291	,ENSMUSG00000049281",ENSMUSG00000034813",ENSMUSG00000052374",ENSMUSG00000027692",ENSMUSG00000061576",ENSMUSG00000022770",ENSMUSG00000003411",ENSMUSG00000021700",ENSMUSG00000020658",ENSMUSG00000062232",ENSMUSG00000032826",ENSMUSG00000034353",ENSMUSG00000032412"
									regulation of nervous system development	GO:0051960	33	8.252221	3.99892	5.2119e-11	2.0046e-08	,ENSMUSG00000037815",ENSMUSG00000052133",ENSMUSG00000008153",ENSMUSG00000027692",ENSMUSG00000042846",ENSMUSG00000006930",ENSMUSG00000025810",ENSMUSG00000041235",ENSMUSG00000026249",ENSMUSG00000018411",ENSMUSG00000062078",ENSMUSG00000062232",ENSMUSG00000013663",ENSMUSG00000015843",ENSMUSG00000013089",ENSMUSG00000032452",ENSMUSG00000027200",ENSMUSG00000027660",ENSMUSG00000053110",ENSMUSG00000055254…		protein localization to membrane	GO:0072657	18	5.909536	3.04592	4.4307e-05	0.0052842	,ENSMUSG00000049281",ENSMUSG00000034813",ENSMUSG00000052374",ENSMUSG00000027692",ENSMUSG00000061576",ENSMUSG00000022770",ENSMUSG00000040003",ENSMUSG00000003411",ENSMUSG00000067242",ENSMUSG00000021700",ENSMUSG00000047454",ENSMUSG00000020658",ENSMUSG00000062232",ENSMUSG00000032826",ENSMUSG00000037852",ENSMUSG00000034353",ENSMUSG00000064181",ENSMUSG00000032412"
									regulation of multicellular organismal development	GO:2000026	48	22.33159	2.14942	8.4901e-07	0.00012208	,ENSMUSG00000030067",ENSMUSG00000028681",ENSMUSG00000037815",ENSMUSG00000052133",ENSMUSG00000027210",ENSMUSG00000008153",ENSMUSG00000032020",ENSMUSG00000027692",ENSMUSG00000042846",ENSMUSG00000006930",ENSMUSG00000025810",ENSMUSG00000041235",ENSMUSG00000026249",ENSMUSG00000018411",ENSMUSG00000062078",ENSMUSG00000062232",ENSMUSG00000013663",ENSMUSG00000015843",ENSMUSG00000013089",ENSMUSG00000052713…		localization within membrane	GO:0051668	20	6.747456	2.96408	2.4194e-05	0.0032651	,ENSMUSG00000049281",ENSMUSG00000026470",ENSMUSG00000034813",ENSMUSG00000052374",ENSMUSG00000027692",ENSMUSG00000061576",ENSMUSG00000022770",ENSMUSG00000040003",ENSMUSG00000003411",ENSMUSG00000067242",ENSMUSG00000021700",ENSMUSG00000047454",ENSMUSG00000020658",ENSMUSG00000062232",ENSMUSG00000032826",ENSMUSG00000053930",ENSMUSG00000037852",ENSMUSG00000034353",ENSMUSG00000064181",ENSMUSG00000032412"
									regulation of cell development	GO:0060284	30	8.880297	3.37827	1.6374e-08	3.7046e-06	,ENSMUSG00000037815",ENSMUSG00000052133",ENSMUSG00000027692",ENSMUSG00000006930",ENSMUSG00000025810",ENSMUSG00000004530",ENSMUSG00000041235",ENSMUSG00000026249",ENSMUSG00000018411",ENSMUSG00000062078",ENSMUSG00000062232",ENSMUSG00000013663",ENSMUSG00000013089",ENSMUSG00000027200",ENSMUSG00000051177",ENSMUSG00000027660",ENSMUSG00000053110",ENSMUSG00000055254",ENSMUSG00000027820",ENSMUSG00000063632…		protein localization to cell periphery	GO:1990778	15	3.219374	4.65929	1.7426e-06	0.00037237	,ENSMUSG00000049281",ENSMUSG00000034813",ENSMUSG00000052374",ENSMUSG00000027692",ENSMUSG00000061576",ENSMUSG00000022770",ENSMUSG00000003411",ENSMUSG00000067242",ENSMUSG00000021700",ENSMUSG00000047454",ENSMUSG00000020658",ENSMUSG00000062232",ENSMUSG00000032826",ENSMUSG00000034353",ENSMUSG00000032412"
									regulation of cell differentiation	GO:0045595	51	24.72177	2.06296	1.5353e-06	0.00020903	,ENSMUSG00000030067",ENSMUSG00000037815",ENSMUSG00000052133",ENSMUSG00000027210",ENSMUSG00000027692",ENSMUSG00000004530",ENSMUSG00000041235",ENSMUSG00000026249",ENSMUSG00000020027",ENSMUSG00000018411",ENSMUSG00000013089",ENSMUSG00000036006",ENSMUSG00000049090",ENSMUSG00000035314",ENSMUSG00000027200",ENSMUSG00000030096",ENSMUSG00000051177",ENSMUSG00000053110",ENSMUSG00000055254",ENSMUSG00000063632…		dendrite development	GO:0016358	8	1.661138	4.81597	0.00038413	0.030307	,ENSMUSG00000052727",ENSMUSG00000029245",ENSMUSG00000034813",ENSMUSG00000054728",ENSMUSG00000013663",ENSMUSG00000025810",ENSMUSG00000034312",ENSMUSG00000052920"
									negative regulation of nervous system development	GO:0051961	11	2.616983	4.20331	0.00010794	0.0080224	,ENSMUSG00000037815",ENSMUSG00000027200",ENSMUSG00000052133",ENSMUSG00000062232",ENSMUSG00000013663",ENSMUSG00000063632",ENSMUSG00000063531",ENSMUSG00000049313",ENSMUSG00000023026",ENSMUSG00000025810",ENSMUSG00000013236"		neuron migration	GO:0001764	9	1.911044	4.70947	0.00019588	0.018489	,ENSMUSG00000030077",ENSMUSG00000022305",ENSMUSG00000007817",ENSMUSG00000062232",ENSMUSG00000055254",ENSMUSG00000029207",ENSMUSG00000031517",ENSMUSG00000025810",ENSMUSG00000052920"
									negative regulation of multicellular organismal process	GO:0051241	34	16.76614	2.0279	0.00012954	0.0092267	,ENSMUSG00000030067",ENSMUSG00000037815",ENSMUSG00000052133",ENSMUSG00000032020",ENSMUSG00000025810",ENSMUSG00000004530",ENSMUSG00000028525",ENSMUSG00000026249",ENSMUSG00000021699",ENSMUSG00000020027",ENSMUSG00000062232",ENSMUSG00000013663",ENSMUSG00000037852",ENSMUSG00000038349",ENSMUSG00000052713",ENSMUSG00000030223",ENSMUSG00000038518",ENSMUSG00000027200",ENSMUSG00000063632",ENSMUSG00000020393…		cell migration	GO:0016477	31	11.68677	2.65257	1.2706e-06	0.00030544	,ENSMUSG00000037815",ENSMUSG00000037936",ENSMUSG00000052133",ENSMUSG00000058571",ENSMUSG00000025810",ENSMUSG00000020121",ENSMUSG00000041014",ENSMUSG00000028525",ENSMUSG00000027777",ENSMUSG00000021699",ENSMUSG00000041112",ENSMUSG00000022305",ENSMUSG00000062232",ENSMUSG00000013663",ENSMUSG00000031517",ENSMUSG00000039115",ENSMUSG00000030223",ENSMUSG00000030077",ENSMUSG00000039629",ENSMUSG00000027200…
									negative regulation of cell development	GO:0010721	12	3.227613	3.71792	0.00015806	0.010573	,ENSMUSG00000037815",ENSMUSG00000027200",ENSMUSG00000052133",ENSMUSG00000062232",ENSMUSG00000013663",ENSMUSG00000063632",ENSMUSG00000063531",ENSMUSG00000049313",ENSMUSG00000023026",ENSMUSG00000025810",ENSMUSG00000004530",ENSMUSG00000013236"		cell motility	GO:0048870	33	13.62721	2.42162	4.3584e-06	0.00079826	,ENSMUSG00000037815",ENSMUSG00000037936",ENSMUSG00000052133",ENSMUSG00000058571",ENSMUSG00000025810",ENSMUSG00000020121",ENSMUSG00000041014",ENSMUSG00000028525",ENSMUSG00000027777",ENSMUSG00000021699",ENSMUSG00000041112",ENSMUSG00000022305",ENSMUSG00000062232",ENSMUSG00000013663",ENSMUSG00000031517",ENSMUSG00000039115",ENSMUSG00000030223",ENSMUSG00000030077",ENSMUSG00000039629",ENSMUSG00000027200…
									negative regulation of cell differentiation	GO:0045596	24	10.76453	2.22955	0.00046557	0.0254	,ENSMUSG00000030067",ENSMUSG00000006586",ENSMUSG00000037815",ENSMUSG00000027200",ENSMUSG00000052133",ENSMUSG00000027210",ENSMUSG00000032020",ENSMUSG00000027660",ENSMUSG00000053110",ENSMUSG00000063632",ENSMUSG00000063531",ENSMUSG00000049313",ENSMUSG00000023026",ENSMUSG00000025810",ENSMUSG00000004530",ENSMUSG00000024238",ENSMUSG00000024515",ENSMUSG00000062232",ENSMUSG00000013663",ENSMUSG00000037940…		localization of cell	GO:0051674	33	13.62721	2.42162	4.3584e-06	0.00080787	,ENSMUSG00000037815",ENSMUSG00000037936",ENSMUSG00000052133",ENSMUSG00000058571",ENSMUSG00000025810",ENSMUSG00000020121",ENSMUSG00000041014",ENSMUSG00000028525",ENSMUSG00000027777",ENSMUSG00000021699",ENSMUSG00000041112",ENSMUSG00000022305",ENSMUSG00000062232",ENSMUSG00000013663",ENSMUSG00000031517",ENSMUSG00000039115",ENSMUSG00000030223",ENSMUSG00000030077",ENSMUSG00000039629",ENSMUSG00000027200…
									regulation of cell growth	GO:0001558	17	6.525012	2.60536	0.00044945	0.024963	,ENSMUSG00000030067",ENSMUSG00000028681",ENSMUSG00000027200",ENSMUSG00000052133",ENSMUSG00000008153",ENSMUSG00000033174",ENSMUSG00000063531",ENSMUSG00000023026",ENSMUSG00000025810",ENSMUSG00000024589",ENSMUSG00000026249",ENSMUSG00000020027",ENSMUSG00000052727",ENSMUSG00000018411",ENSMUSG00000067242",ENSMUSG00000024515",ENSMUSG00000013236"		regulation of cation channel activity	GO:2001257	10	2.381455	4.19911	0.00021114	0.019108	,ENSMUSG00000021699",ENSMUSG00000000766",ENSMUSG00000052374",ENSMUSG00000032826",ENSMUSG00000053930",ENSMUSG00000050321",ENSMUSG00000022770",ENSMUSG00000024589",ENSMUSG00000028525",ENSMUSG00000021730"
									regulation of growth	GO:0040008	28	10.6424	2.63099	5.702e-06	0.00069076	,ENSMUSG00000030067",ENSMUSG00000028681",ENSMUSG00000052133",ENSMUSG00000008153",ENSMUSG00000033174",ENSMUSG00000025810",ENSMUSG00000024589",ENSMUSG00000041235",ENSMUSG00000026249",ENSMUSG00000020027",ENSMUSG00000018411",ENSMUSG00000067242",ENSMUSG00000013663",ENSMUSG00000038518",ENSMUSG00000027200",ENSMUSG00000051331",ENSMUSG00000051177",ENSMUSG00000053110",ENSMUSG00000063531",ENSMUSG00000022770…		positive regulation of synaptic transmission	GO:0050806	9	2.17565	4.13669	0.00048255	0.036572	,ENSMUSG00000045038",ENSMUSG00000067242",ENSMUSG00000032452",ENSMUSG00000008153",ENSMUSG00000062661",ENSMUSG00000055254",ENSMUSG00000027820",ENSMUSG00000013663",ENSMUSG00000026249"
									negative regulation of growth	GO:0045926	13	3.942922	3.29705	0.00026055	0.015477	,ENSMUSG00000030067",ENSMUSG00000038518",ENSMUSG00000027200",ENSMUSG00000052133",ENSMUSG00000063531",ENSMUSG00000023026",ENSMUSG00000025810",ENSMUSG00000026249",ENSMUSG00000020027",ENSMUSG00000024515",ENSMUSG00000013663",ENSMUSG00000013236",ENSMUSG00000037624"		telencephalon development	GO:0021537	13	3.234075	4.0197	3.738e-05	0.0046378	,ENSMUSG00000029563",ENSMUSG00000029245",ENSMUSG00000055254",ENSMUSG00000041014",ENSMUSG00000061731",ENSMUSG00000041235",ENSMUSG00000036273",ENSMUSG00000002900",ENSMUSG00000054728",ENSMUSG00000007817",ENSMUSG00000013663",ENSMUSG00000013236",ENSMUSG00000031565"
									negative regulation of developmental growth	GO:0048640	11	1.919121	5.73179	7.592e-06	0.00088487	,ENSMUSG00000030067",ENSMUSG00000020027",ENSMUSG00000038518",ENSMUSG00000027200",ENSMUSG00000052133",ENSMUSG00000013663",ENSMUSG00000063531",ENSMUSG00000023026",ENSMUSG00000025810",ENSMUSG00000013236",ENSMUSG00000037624"		forebrain development	GO:0030900	17	4.895213	3.47278	1.4984e-05	0.0023286	,ENSMUSG00000029563",ENSMUSG00000029245",ENSMUSG00000055254",ENSMUSG00000025810",ENSMUSG00000041014",ENSMUSG00000061731",ENSMUSG00000041235",ENSMUSG00000036273",ENSMUSG00000002900",ENSMUSG00000054728",ENSMUSG00000007817",ENSMUSG00000062232",ENSMUSG00000013663",ENSMUSG00000035314",ENSMUSG00000013236",ENSMUSG00000031565",ENSMUSG00000052920"
									regulation of developmental growth	GO:0048638	22	5.914383	3.71975	3.1236e-07	5.1674e-05	,ENSMUSG00000030067",ENSMUSG00000038518",ENSMUSG00000027200",ENSMUSG00000052133",ENSMUSG00000051331",ENSMUSG00000051177",ENSMUSG00000053110",ENSMUSG00000033174",ENSMUSG00000063531",ENSMUSG00000022770",ENSMUSG00000023026",ENSMUSG00000025810",ENSMUSG00000024589",ENSMUSG00000041235",ENSMUSG00000020027",ENSMUSG00000052727",ENSMUSG00000018411",ENSMUSG00000013663",ENSMUSG00000055737",ENSMUSG00000013236…		brain development	GO:0007420	25	8.349793	2.99409	1.9126e-06	0.00039765	,ENSMUSG00000059921",ENSMUSG00000025810",ENSMUSG00000041014",ENSMUSG00000041235",ENSMUSG00000061887",ENSMUSG00000026249",ENSMUSG00000067786",ENSMUSG00000062232",ENSMUSG00000013663",ENSMUSG00000038664",ENSMUSG00000035314",ENSMUSG00000029563",ENSMUSG00000038718",ENSMUSG00000029245",ENSMUSG00000027200",ENSMUSG00000055254",ENSMUSG00000061731",ENSMUSG00000036273",ENSMUSG00000002900",ENSMUSG00000054728…
									regulation of axon extension	GO:0030516	9	1.744656	5.15861	0.00010882	0.0080109	,ENSMUSG00000052727",ENSMUSG00000018411",ENSMUSG00000027200",ENSMUSG00000052133",ENSMUSG00000033174",ENSMUSG00000063531",ENSMUSG00000023026",ENSMUSG00000025810",ENSMUSG00000013236"		head development	GO:0060322	26	9.026008	2.88056	2.3336e-06	0.0004787	,ENSMUSG00000059921",ENSMUSG00000025810",ENSMUSG00000041014",ENSMUSG00000041235",ENSMUSG00000061887",ENSMUSG00000027777",ENSMUSG00000026249",ENSMUSG00000067786",ENSMUSG00000062232",ENSMUSG00000013663",ENSMUSG00000038664",ENSMUSG00000035314",ENSMUSG00000029563",ENSMUSG00000038718",ENSMUSG00000029245",ENSMUSG00000027200",ENSMUSG00000055254",ENSMUSG00000061731",ENSMUSG00000036273",ENSMUSG00000002900…
									regulation of extent of cell growth	GO:0061387	9	1.936568	4.6474	0.00022651	0.013829	,ENSMUSG00000052727",ENSMUSG00000018411",ENSMUSG00000027200",ENSMUSG00000052133",ENSMUSG00000033174",ENSMUSG00000063531",ENSMUSG00000023026",ENSMUSG00000025810",ENSMUSG00000013236"		transmembrane receptor protein tyrosine kinase signaling pathway	GO:0007169	17	4.630607	3.67123	7.54e-06	0.0012889	,ENSMUSG00000029245",ENSMUSG00000055254",ENSMUSG00000020151",ENSMUSG00000028698",ENSMUSG00000025810",ENSMUSG00000061731",ENSMUSG00000027777",ENSMUSG00000047414",ENSMUSG00000020027",ENSMUSG00000021448",ENSMUSG00000003934",ENSMUSG00000062232",ENSMUSG00000042680",ENSMUSG00000013663",ENSMUSG00000055737",ENSMUSG00000031565",ENSMUSG00000073514"
									regulation of cell size	GO:0008361	11	3.122934	3.52233	0.00045474	0.025076	,ENSMUSG00000052727",ENSMUSG00000018411",ENSMUSG00000027200",ENSMUSG00000052133",ENSMUSG00000033174",ENSMUSG00000022419",ENSMUSG00000013663",ENSMUSG00000063531",ENSMUSG00000023026",ENSMUSG00000025810",ENSMUSG00000013236"		enzyme linked receptor protein signaling pathway	GO:0007167	21	7.173766	2.92733	1.804e-05	0.0026687	,ENSMUSG00000029245",ENSMUSG00000027660",ENSMUSG00000055254",ENSMUSG00000020151",ENSMUSG00000028698",ENSMUSG00000027784",ENSMUSG00000025810",ENSMUSG00000061731",ENSMUSG00000040003",ENSMUSG00000027777",ENSMUSG00000047414",ENSMUSG00000020027",ENSMUSG00000021448",ENSMUSG00000003934",ENSMUSG00000007817",ENSMUSG00000062232",ENSMUSG00000042680",ENSMUSG00000013663",ENSMUSG00000055737",ENSMUSG00000031565…
									regulation of cellular component size	GO:0032535	23	6.193528	3.71355	1.7198e-07	3.0767e-05	,ENSMUSG00000027200",ENSMUSG00000052133",ENSMUSG00000058587",ENSMUSG00000052374",ENSMUSG00000033174",ENSMUSG00000063531",ENSMUSG00000022770",ENSMUSG00000023026",ENSMUSG00000025810",ENSMUSG00000003411",ENSMUSG00000024533",ENSMUSG00000061601",ENSMUSG00000040852",ENSMUSG00000024236",ENSMUSG00000045038",ENSMUSG00000052727",ENSMUSG00000018411",ENSMUSG00000000915",ENSMUSG00000042064",ENSMUSG00000034295…		learning or memory	GO:0007611	15	4.116095	3.64423	2.8232e-05	0.00365	,ENSMUSG00000034997",ENSMUSG00000028351",ENSMUSG00000029563",ENSMUSG00000000184",ENSMUSG00000051331",ENSMUSG00000055254",ENSMUSG00000055078",ENSMUSG00000027820",ENSMUSG00000021699",ENSMUSG00000021448",ENSMUSG00000002900",ENSMUSG00000013663",ENSMUSG00000044071",ENSMUSG00000050321",ENSMUSG00000033569"
									regulation of anatomical structure size	GO:0090066	28	8.618599	3.24879	1.0881e-07	2.0415e-05	,ENSMUSG00000052133",ENSMUSG00000052374",ENSMUSG00000033174",ENSMUSG00000025810",ENSMUSG00000061601",ENSMUSG00000045038",ENSMUSG00000018411",ENSMUSG00000000915",ENSMUSG00000042064",ENSMUSG00000013663",ENSMUSG00000034997",ENSMUSG00000027200",ENSMUSG00000051331",ENSMUSG00000058587",ENSMUSG00000063531",ENSMUSG00000022770",ENSMUSG00000023026",ENSMUSG00000061731",ENSMUSG00000003411",ENSMUSG00000024533…		cognition	GO:0050890	18	4.557105	3.94988	1.5295e-06	0.00033616	,ENSMUSG00000034997",ENSMUSG00000028351",ENSMUSG00000029563",ENSMUSG00000000184",ENSMUSG00000030077",ENSMUSG00000051331",ENSMUSG00000055254",ENSMUSG00000055078",ENSMUSG00000027820",ENSMUSG00000041235",ENSMUSG00000021699",ENSMUSG00000021448",ENSMUSG00000002900",ENSMUSG00000013663",ENSMUSG00000044071",ENSMUSG00000038248",ENSMUSG00000050321",ENSMUSG00000033569"
									regulation of cardiac muscle cell proliferation	GO:0060043	6	0.785095	7.64239	0.00022828	0.013881	,ENSMUSG00000030067",ENSMUSG00000038518",ENSMUSG00000053110",ENSMUSG00000013663",ENSMUSG00000031565",ENSMUSG00000037624"		exocytosis	GO:0006887	11	3.02827	3.63244	0.00033865	0.027422	,ENSMUSG00000021687",ENSMUSG00000021700",ENSMUSG00000051331",ENSMUSG00000021071",ENSMUSG00000019790",ENSMUSG00000022829",ENSMUSG00000044912",ENSMUSG00000054423",ENSMUSG00000064181",ENSMUSG00000003411",ENSMUSG00000061601"
									fear response	GO:0042596	6	0.785095	7.64239	0.00022828	0.013773	,ENSMUSG00000055078",ENSMUSG00000061751",ENSMUSG00000026344",ENSMUSG00000061731",ENSMUSG00000018634",ENSMUSG00000024533"		secretion by cell	GO:0032940	16	4.968715	3.22015	6.3272e-05	0.0072107	,ENSMUSG00000051331",ENSMUSG00000021071",ENSMUSG00000055254",ENSMUSG00000032172",ENSMUSG00000040612",ENSMUSG00000044912",ENSMUSG00000003411",ENSMUSG00000061601",ENSMUSG00000026249",ENSMUSG00000021687",ENSMUSG00000021700",ENSMUSG00000019790",ENSMUSG00000022829",ENSMUSG00000037852",ENSMUSG00000054423",ENSMUSG00000064181"
									multicellular organismal response to stress	GO:0033555	7	1.413171	4.9534	0.00079091	0.038752	,ENSMUSG00000055078",ENSMUSG00000013663",ENSMUSG00000061751",ENSMUSG00000026344",ENSMUSG00000061731",ENSMUSG00000018634",ENSMUSG00000024533"		export from cell	GO:0140352	18	5.542028	3.24791	1.9805e-05	0.0028213	,ENSMUSG00000051331",ENSMUSG00000021071",ENSMUSG00000055254",ENSMUSG00000032172",ENSMUSG00000040612",ENSMUSG00000044912",ENSMUSG00000003411",ENSMUSG00000061601",ENSMUSG00000026249",ENSMUSG00000021687",ENSMUSG00000021700",ENSMUSG00000052726",ENSMUSG00000019790",ENSMUSG00000022829",ENSMUSG00000037852",ENSMUSG00000054423",ENSMUSG00000064181",ENSMUSG00000032412"
									regulation of synaptic transmission, GABAergic	GO:0032228	5	0.6629691	7.54183	0.00081087	0.039354	,ENSMUSG00000045038",ENSMUSG00000013663",ENSMUSG00000006930",ENSMUSG00000038349",ENSMUSG00000038910"		secretion	GO:0046903	17	6.468149	2.62826	0.00038553	0.030262	,ENSMUSG00000051331",ENSMUSG00000021071",ENSMUSG00000055254",ENSMUSG00000032172",ENSMUSG00000040612",ENSMUSG00000044912",ENSMUSG00000003411",ENSMUSG00000061601",ENSMUSG00000026249",ENSMUSG00000021687",ENSMUSG00000020027",ENSMUSG00000021700",ENSMUSG00000019790",ENSMUSG00000022829",ENSMUSG00000037852",ENSMUSG00000054423",ENSMUSG00000064181"
									modulation of chemical synaptic transmission	GO:0050804	38	8.077756	4.70428	1.4545e-14	1.4919e-11	,ENSMUSG00000031673",ENSMUSG00000054477",ENSMUSG00000008153",ENSMUSG00000033174",ENSMUSG00000022340",ENSMUSG00000006930",ENSMUSG00000041014",ENSMUSG00000024268",ENSMUSG00000061601",ENSMUSG00000026249",ENSMUSG00000045038",ENSMUSG00000018411",ENSMUSG00000067242",ENSMUSG00000062232",ENSMUSG00000022829",ENSMUSG00000013663",ENSMUSG00000038349",ENSMUSG00000018634",ENSMUSG00000034997",ENSMUSG00000032177…		muscle system process	GO:0003012	11	3.204674	3.43249	0.00053314	0.039818	,ENSMUSG00000049281",ENSMUSG00000034997",ENSMUSG00000021699",ENSMUSG00000051331",ENSMUSG00000052374",ENSMUSG00000031626",ENSMUSG00000032826",ENSMUSG00000029207",ENSMUSG00000022770",ENSMUSG00000029467",ENSMUSG00000052920"
									regulation of trans-synaptic signaling	GO:0099177	38	8.095202	4.69414	1.55e-14	1.4904e-11	,ENSMUSG00000031673",ENSMUSG00000054477",ENSMUSG00000008153",ENSMUSG00000033174",ENSMUSG00000022340",ENSMUSG00000006930",ENSMUSG00000041014",ENSMUSG00000024268",ENSMUSG00000061601",ENSMUSG00000026249",ENSMUSG00000045038",ENSMUSG00000018411",ENSMUSG00000067242",ENSMUSG00000062232",ENSMUSG00000022829",ENSMUSG00000013663",ENSMUSG00000038349",ENSMUSG00000018634",ENSMUSG00000034997",ENSMUSG00000032177…		positive regulation of nervous system development	GO:0051962	14	4.424802	3.16398	0.00021542	0.019157	,ENSMUSG00000032452",ENSMUSG00000008153",ENSMUSG00000027660",ENSMUSG00000027692",ENSMUSG00000055254",ENSMUSG00000027820",ENSMUSG00000042846",ENSMUSG00000025810",ENSMUSG00000026249",ENSMUSG00000047414",ENSMUSG00000052727",ENSMUSG00000000766",ENSMUSG00000062078",ENSMUSG00000033569"
									regulation of cell communication	GO:0010646	100	49.94949	2.00202	4.7009e-12	2.6787e-09	,ENSMUSG00000054477",ENSMUSG00000021277",ENSMUSG00000020189",ENSMUSG00000024268",ENSMUSG00000061601",ENSMUSG00000027777",ENSMUSG00000018411",ENSMUSG00000067786",ENSMUSG00000050711",ENSMUSG00000036006",ENSMUSG00000035314",ENSMUSG00000030096",ENSMUSG00000063632",ENSMUSG00000026399",ENSMUSG00000024897",ENSMUSG00000007817",ENSMUSG00000055737",ENSMUSG00000050321",ENSMUSG00000030536",ENSMUSG00000023150…		growth	GO:0040007	16	5.689031	2.81243	0.00027947	0.023242	,ENSMUSG00000029563",ENSMUSG00000052133",ENSMUSG00000075254",ENSMUSG00000026494",ENSMUSG00000028488",ENSMUSG00000025810",ENSMUSG00000061731",ENSMUSG00000043441",ENSMUSG00000021699",ENSMUSG00000052727",ENSMUSG00000007817",ENSMUSG00000031626",ENSMUSG00000013663",ENSMUSG00000038256",ENSMUSG00000047261",ENSMUSG00000052613"
									regulation of signaling	GO:0023051	101	50.10651	2.01571	2.5712e-12	1.7199e-09	,ENSMUSG00000054477",ENSMUSG00000021277",ENSMUSG00000020189",ENSMUSG00000024268",ENSMUSG00000061601",ENSMUSG00000027777",ENSMUSG00000018411",ENSMUSG00000067786",ENSMUSG00000050711",ENSMUSG00000036006",ENSMUSG00000035314",ENSMUSG00000030096",ENSMUSG00000063632",ENSMUSG00000026399",ENSMUSG00000024897",ENSMUSG00000007817",ENSMUSG00000055737",ENSMUSG00000050321",ENSMUSG00000030536",ENSMUSG00000023150…		cellular response to organonitrogen compound	GO:0071417	16	5.777233	2.76949	0.00032919	0.026797	,ENSMUSG00000034997",ENSMUSG00000029212",ENSMUSG00000037815",ENSMUSG00000052374",ENSMUSG00000055254",ENSMUSG00000028698",ENSMUSG00000028525",ENSMUSG00000021730",ENSMUSG00000021699",ENSMUSG00000020027",ENSMUSG00000036273",ENSMUSG00000000766",ENSMUSG00000062232",ENSMUSG00000013663",ENSMUSG00000055737",ENSMUSG00000019699"
									adult walking behavior	GO:0007628	5	0.6629691	7.54183	0.00081087	0.03923	,ENSMUSG00000018411",ENSMUSG00000022307",ENSMUSG00000051331",ENSMUSG00000041235",ENSMUSG00000052613"		cellular response to nitrogen compound	GO:1901699	17	6.703355	2.53604	0.00056896	0.042084	,ENSMUSG00000034997",ENSMUSG00000029212",ENSMUSG00000037815",ENSMUSG00000052374",ENSMUSG00000055254",ENSMUSG00000028698",ENSMUSG00000028525",ENSMUSG00000021730",ENSMUSG00000021699",ENSMUSG00000020027",ENSMUSG00000036273",ENSMUSG00000000766",ENSMUSG00000062232",ENSMUSG00000031626",ENSMUSG00000013663",ENSMUSG00000055737",ENSMUSG00000019699"
									adult locomotory behavior	GO:0008344	9	1.674869	5.37355	8.1427e-05	0.0066992	,ENSMUSG00000038718",ENSMUSG00000018411",ENSMUSG00000030077",ENSMUSG00000022307",ENSMUSG00000051331",ENSMUSG00000061751",ENSMUSG00000041235",ENSMUSG00000052613",ENSMUSG00000042105"		cellular response to endogenous stimulus	GO:0071495	28	11.52507	2.42949	2.5946e-05	0.0034412	,ENSMUSG00000029212",ENSMUSG00000037815",ENSMUSG00000052374",ENSMUSG00000028488",ENSMUSG00000040003",ENSMUSG00000028525",ENSMUSG00000021730",ENSMUSG00000045038",ENSMUSG00000047414",ENSMUSG00000021699",ENSMUSG00000020027",ENSMUSG00000062232",ENSMUSG00000042680",ENSMUSG00000013663",ENSMUSG00000034997",ENSMUSG00000029245",ENSMUSG00000027660",ENSMUSG00000055254",ENSMUSG00000028698",ENSMUSG00000061731…
									adult behavior	GO:0030534	14	2.878682	4.86334	2.6674e-06	0.00034198	,ENSMUSG00000034997",ENSMUSG00000038718",ENSMUSG00000030077",ENSMUSG00000051331",ENSMUSG00000040721",ENSMUSG00000061751",ENSMUSG00000041235",ENSMUSG00000042105",ENSMUSG00000018411",ENSMUSG00000022307",ENSMUSG00000000766",ENSMUSG00000013663",ENSMUSG00000052613",ENSMUSG00000018634"		response to endogenous stimulus	GO:0009719	30	14.27403	2.10172	0.0001758	0.016904	,ENSMUSG00000030222",ENSMUSG00000029212",ENSMUSG00000037815",ENSMUSG00000052374",ENSMUSG00000028488",ENSMUSG00000040003",ENSMUSG00000028525",ENSMUSG00000021730",ENSMUSG00000045038",ENSMUSG00000047414",ENSMUSG00000021699",ENSMUSG00000020027",ENSMUSG00000062232",ENSMUSG00000042680",ENSMUSG00000013663",ENSMUSG00000034997",ENSMUSG00000029245",ENSMUSG00000027660",ENSMUSG00000055254",ENSMUSG00000028698…
									walking behavior	GO:0090659	5	0.6978623	7.16474	0.0010008	0.04652	,ENSMUSG00000018411",ENSMUSG00000022307",ENSMUSG00000051331",ENSMUSG00000041235",ENSMUSG00000052613"		actin cytoskeleton organization	GO:0030036	18	6.820957	2.63893	0.00024883	0.021387	,ENSMUSG00000037815",ENSMUSG00000039959",ENSMUSG00000033420",ENSMUSG00000052374",ENSMUSG00000027692",ENSMUSG00000028434",ENSMUSG00000022770",ENSMUSG00000025810",ENSMUSG00000022995",ENSMUSG00000024236",ENSMUSG00000060843",ENSMUSG00000041112",ENSMUSG00000054728",ENSMUSG00000036053",ENSMUSG00000031626",ENSMUSG00000036452",ENSMUSG00000034312",ENSMUSG00000052613"
									neuromuscular junction development	GO:0007528	5	0.6804157	7.34845	0.00090214	0.042838	,ENSMUSG00000036273",ENSMUSG00000047454",ENSMUSG00000055254",ENSMUSG00000013089",ENSMUSG00000061751"		actin filament-based process	GO:0030029	21	7.526574	2.79011	3.5462e-05	0.0044356	,ENSMUSG00000049281",ENSMUSG00000037815",ENSMUSG00000039959",ENSMUSG00000033420",ENSMUSG00000051331",ENSMUSG00000052374",ENSMUSG00000027692",ENSMUSG00000028434",ENSMUSG00000022770",ENSMUSG00000025810",ENSMUSG00000022995",ENSMUSG00000024236",ENSMUSG00000060843",ENSMUSG00000041112",ENSMUSG00000054728",ENSMUSG00000036053",ENSMUSG00000031626",ENSMUSG00000032826",ENSMUSG00000036452",ENSMUSG00000034312…
									synapse organization	GO:0050808	22	4.483765	4.90659	3.1537e-09	7.9541e-07	,ENSMUSG00000029245",ENSMUSG00000008153",ENSMUSG00000055254",ENSMUSG00000040479",ENSMUSG00000058571",ENSMUSG00000022340",ENSMUSG00000063531",ENSMUSG00000061751",ENSMUSG00000042846",ENSMUSG00000025810",ENSMUSG00000040003",ENSMUSG00000061601",ENSMUSG00000018411",ENSMUSG00000071862",ENSMUSG00000036273",ENSMUSG00000047454",ENSMUSG00000038473",ENSMUSG00000013663",ENSMUSG00000031517",ENSMUSG00000013089…		regulation of cell migration	GO:0030334	27	12.14248	2.2236	0.00016406	0.015975	,ENSMUSG00000059921",ENSMUSG00000052133",ENSMUSG00000025810",ENSMUSG00000020121",ENSMUSG00000041014",ENSMUSG00000040003",ENSMUSG00000020189",ENSMUSG00000045038",ENSMUSG00000047414",ENSMUSG00000021699",ENSMUSG00000023913",ENSMUSG00000039671",ENSMUSG00000062232",ENSMUSG00000013663",ENSMUSG00000036006",ENSMUSG00000027200",ENSMUSG00000020151",ENSMUSG00000063531",ENSMUSG00000049313",ENSMUSG00000028434…
									cell junction organization	GO:0034330	32	7.467126	4.28545	1.9685e-11	8.4124e-09	,ENSMUSG00000031673",ENSMUSG00000037815",ENSMUSG00000008153",ENSMUSG00000053166",ENSMUSG00000052374",ENSMUSG00000058571",ENSMUSG00000022340",ENSMUSG00000042846",ENSMUSG00000040420",ENSMUSG00000025810",ENSMUSG00000040003",ENSMUSG00000022321",ENSMUSG00000061601",ENSMUSG00000018411",ENSMUSG00000047454",ENSMUSG00000013663",ENSMUSG00000031517",ENSMUSG00000013089",ENSMUSG00000030223",ENSMUSG00000029245…		regulation of cell motility	GO:2000145	28	12.8775	2.17434	0.00015188	0.015075	,ENSMUSG00000059921",ENSMUSG00000037815",ENSMUSG00000052133",ENSMUSG00000025810",ENSMUSG00000020121",ENSMUSG00000041014",ENSMUSG00000040003",ENSMUSG00000020189",ENSMUSG00000045038",ENSMUSG00000047414",ENSMUSG00000021699",ENSMUSG00000023913",ENSMUSG00000039671",ENSMUSG00000062232",ENSMUSG00000013663",ENSMUSG00000036006",ENSMUSG00000027200",ENSMUSG00000020151",ENSMUSG00000063531",ENSMUSG00000049313…
									regulation of filopodium assembly	GO:0051489	6	0.8374347	7.16474	0.00031358	0.018137	,ENSMUSG00000042064",ENSMUSG00000031517",ENSMUSG00000047261",ENSMUSG00000025810",ENSMUSG00000036006",ENSMUSG00000064181"		intracellular signal transduction	GO:0035556	34	16.97889	2.00249	0.00013734	0.01372	,ENSMUSG00000030222",ENSMUSG00000032267",ENSMUSG00000027692",ENSMUSG00000004633",ENSMUSG00000041977",ENSMUSG00000021373",ENSMUSG00000020121",ENSMUSG00000041014",ENSMUSG00000021895",ENSMUSG00000045038",ENSMUSG00000020027",ENSMUSG00000041112",ENSMUSG00000062232",ENSMUSG00000013663",ENSMUSG00000032826",ENSMUSG00000038349",ENSMUSG00000030465",ENSMUSG00000034997",ENSMUSG00000005034",ENSMUSG00000029245…
									regulation of cellular component biogenesis	GO:0044087	40	14.9517	2.67528	3.1924e-08	6.8215e-06	,ENSMUSG00000021071",ENSMUSG00000008153",ENSMUSG00000058571",ENSMUSG00000042846",ENSMUSG00000006930",ENSMUSG00000025810",ENSMUSG00000024589",ENSMUSG00000004530",ENSMUSG00000045038",ENSMUSG00000018411",ENSMUSG00000000915",ENSMUSG00000062232",ENSMUSG00000042064",ENSMUSG00000013663",ENSMUSG00000031517",ENSMUSG00000036006",ENSMUSG00000033420",ENSMUSG00000032452",ENSMUSG00000058587",ENSMUSG00000053110…		negative regulation of signal transduction	GO:0009968	31	16.09687	1.92584	0.00067222	0.048327	,ENSMUSG00000037815",ENSMUSG00000023150",ENSMUSG00000075254",ENSMUSG00000028885",ENSMUSG00000025810",ENSMUSG00000040003",ENSMUSG00000024268",ENSMUSG00000028525",ENSMUSG00000026249",ENSMUSG00000021699",ENSMUSG00000020027",ENSMUSG00000013663",ENSMUSG00000036006",ENSMUSG00000035314",ENSMUSG00000030223",ENSMUSG00000005034",ENSMUSG00000027660",ENSMUSG00000040479",ENSMUSG00000020151",ENSMUSG00000020393…
									regulation of potassium ion transmembrane transporter activity	GO:1901016	7	1.0119	6.91768	0.00012128	0.0087597	,ENSMUSG00000052374",ENSMUSG00000013663",ENSMUSG00000032826",ENSMUSG00000050321",ENSMUSG00000022770",ENSMUSG00000024589",ENSMUSG00000032412"		sensory perception of smell	GO:0007608	2	16.18507	0.123571	2.1204e-05	0.0029657	,ENSMUSG00000032177",ENSMUSG00000004347"
									regulation of ion transmembrane transporter activity	GO:0032412	16	4.222067	3.78961	1.0515e-05	0.0011723	,ENSMUSG00000049281",ENSMUSG00000051177",ENSMUSG00000052374",ENSMUSG00000022770",ENSMUSG00000006930",ENSMUSG00000024589",ENSMUSG00000028525",ENSMUSG00000021730",ENSMUSG00000021699",ENSMUSG00000000766",ENSMUSG00000038473",ENSMUSG00000013663",ENSMUSG00000032826",ENSMUSG00000053930",ENSMUSG00000050321",ENSMUSG00000032412"		sensory perception of chemical stimulus	GO:0007606	2	17.5081	0.114233	6.986e-06	0.0012076	,ENSMUSG00000032177",ENSMUSG00000004347"
									regulation of transmembrane transporter activity	GO:0022898	16	4.361639	3.66835	1.5375e-05	0.0016427	,ENSMUSG00000049281",ENSMUSG00000051177",ENSMUSG00000052374",ENSMUSG00000022770",ENSMUSG00000006930",ENSMUSG00000024589",ENSMUSG00000028525",ENSMUSG00000021730",ENSMUSG00000021699",ENSMUSG00000000766",ENSMUSG00000038473",ENSMUSG00000013663",ENSMUSG00000032826",ENSMUSG00000053930",ENSMUSG00000050321",ENSMUSG00000032412"
									regulation of transporter activity	GO:0032409	16	4.570998	3.50033	2.6422e-05	0.0026569	,ENSMUSG00000049281",ENSMUSG00000051177",ENSMUSG00000052374",ENSMUSG00000022770",ENSMUSG00000006930",ENSMUSG00000024589",ENSMUSG00000028525",ENSMUSG00000021730",ENSMUSG00000021699",ENSMUSG00000000766",ENSMUSG00000038473",ENSMUSG00000013663",ENSMUSG00000032826",ENSMUSG00000053930",ENSMUSG00000050321",ENSMUSG00000032412"
									regulation of molecular function	GO:0065009	66	38.57434	1.71098	2.0323e-05	0.002127	,ENSMUSG00000049281",ENSMUSG00000039959",ENSMUSG00000037936",ENSMUSG00000052374",ENSMUSG00000029999",ENSMUSG00000024589",ENSMUSG00000004530",ENSMUSG00000021277",ENSMUSG00000020189",ENSMUSG00000028944",ENSMUSG00000061601",ENSMUSG00000026249",ENSMUSG00000018411",ENSMUSG00000026527",ENSMUSG00000034981",ENSMUSG00000038349",ENSMUSG00000036006",ENSMUSG00000030223",ENSMUSG00000054162",ENSMUSG00000051331…
									regulation of synaptic vesicle exocytosis	GO:2000300	8	1.273599	6.28141	7.4368e-05	0.0062865	,ENSMUSG00000034997",ENSMUSG00000045038",ENSMUSG00000030519",ENSMUSG00000036273",ENSMUSG00000019790",ENSMUSG00000022829",ENSMUSG00000029467",ENSMUSG00000024897"
									regulation of regulated secretory pathway	GO:1903305	11	2.756556	3.99049	0.00016583	0.010903	,ENSMUSG00000034997",ENSMUSG00000045038",ENSMUSG00000030519",ENSMUSG00000036273",ENSMUSG00000021071",ENSMUSG00000019790",ENSMUSG00000022829",ENSMUSG00000054423",ENSMUSG00000029467",ENSMUSG00000024897",ENSMUSG00000018634"
									regulation of exocytosis	GO:0017157	15	3.716117	4.03647	9.8483e-06	0.001106	,ENSMUSG00000034997",ENSMUSG00000021071",ENSMUSG00000006930",ENSMUSG00000029467",ENSMUSG00000024897",ENSMUSG00000003411",ENSMUSG00000061601",ENSMUSG00000045038",ENSMUSG00000021700",ENSMUSG00000030519",ENSMUSG00000036273",ENSMUSG00000019790",ENSMUSG00000022829",ENSMUSG00000054423",ENSMUSG00000018634"
									regulation of vesicle-mediated transport	GO:0060627	26	9.01987	2.88253	2.6371e-06	0.00034094	,ENSMUSG00000039959",ENSMUSG00000037936",ENSMUSG00000021071",ENSMUSG00000052374",ENSMUSG00000028488",ENSMUSG00000006930",ENSMUSG00000040003",ENSMUSG00000042105",ENSMUSG00000061601",ENSMUSG00000045038",ENSMUSG00000000915",ENSMUSG00000022829",ENSMUSG00000013663",ENSMUSG00000018634",ENSMUSG00000034997",ENSMUSG00000049313",ENSMUSG00000029467",ENSMUSG00000024897",ENSMUSG00000003411",ENSMUSG00000021700…
									regulation of secretion by cell	GO:1903530	30	10.24113	2.92936	3.1454e-07	5.1481e-05	,ENSMUSG00000021071",ENSMUSG00000022186",ENSMUSG00000022340",ENSMUSG00000006930",ENSMUSG00000041235",ENSMUSG00000061601",ENSMUSG00000045038",ENSMUSG00000067786",ENSMUSG00000022829",ENSMUSG00000039059",ENSMUSG00000018634",ENSMUSG00000034997",ENSMUSG00000029245",ENSMUSG00000055254",ENSMUSG00000063632",ENSMUSG00000026335",ENSMUSG00000004347",ENSMUSG00000061751",ENSMUSG00000029467",ENSMUSG00000024897…
									regulation of secretion	GO:0051046	31	11.61941	2.66795	1.3336e-06	0.00018484	,ENSMUSG00000021071",ENSMUSG00000022186",ENSMUSG00000022340",ENSMUSG00000006930",ENSMUSG00000041235",ENSMUSG00000061601",ENSMUSG00000045038",ENSMUSG00000000915",ENSMUSG00000067786",ENSMUSG00000022829",ENSMUSG00000039059",ENSMUSG00000018634",ENSMUSG00000034997",ENSMUSG00000029245",ENSMUSG00000055254",ENSMUSG00000063632",ENSMUSG00000026335",ENSMUSG00000004347",ENSMUSG00000061751",ENSMUSG00000029467…
									regulation of neurotransmitter secretion	GO:0046928	9	1.866782	4.82113	0.00017529	0.011427	,ENSMUSG00000034997",ENSMUSG00000045038",ENSMUSG00000030519",ENSMUSG00000036273",ENSMUSG00000019790",ENSMUSG00000055254",ENSMUSG00000022829",ENSMUSG00000029467",ENSMUSG00000024897"
									regulation of neurotransmitter levels	GO:0001505	16	3.733563	4.28545	2.4283e-06	0.00032206	,ENSMUSG00000034997",ENSMUSG00000021071",ENSMUSG00000019906",ENSMUSG00000055254",ENSMUSG00000029467",ENSMUSG00000024897",ENSMUSG00000003411",ENSMUSG00000061601",ENSMUSG00000045038",ENSMUSG00000030519",ENSMUSG00000036273",ENSMUSG00000019790",ENSMUSG00000070880",ENSMUSG00000022829",ENSMUSG00000039059",ENSMUSG00000054423"
									regulation of neurotransmitter transport	GO:0051588	10	2.111033	4.73702	8.8353e-05	0.0071168	,ENSMUSG00000034997",ENSMUSG00000045038",ENSMUSG00000030519",ENSMUSG00000036273",ENSMUSG00000019790",ENSMUSG00000055254",ENSMUSG00000022829",ENSMUSG00000029467",ENSMUSG00000024897",ENSMUSG00000003411"
									dendrite morphogenesis	GO:0048813	7	1.134026	6.1727	0.00023168	0.013869	,ENSMUSG00000029245",ENSMUSG00000034813",ENSMUSG00000054728",ENSMUSG00000013663",ENSMUSG00000027797",ENSMUSG00000036333",ENSMUSG00000025810"
									dendrite development	GO:0016358	11	1.971461	5.57962	9.6082e-06	0.0010869	,ENSMUSG00000052727",ENSMUSG00000029245",ENSMUSG00000034813",ENSMUSG00000054728",ENSMUSG00000013663",ENSMUSG00000027797",ENSMUSG00000036333",ENSMUSG00000025810",ENSMUSG00000034312",ENSMUSG00000024533",ENSMUSG00000052920"
									regulation of cell-substrate junction organization	GO:0150116	6	0.9770072	6.1412	0.00066558	0.033574	,ENSMUSG00000003518",ENSMUSG00000013663",ENSMUSG00000030536",ENSMUSG00000025810",ENSMUSG00000004530",ENSMUSG00000034312"
									central nervous system neuron development	GO:0021954	9	1.500404	5.99839	3.6974e-05	0.0035776	,ENSMUSG00000031673",ENSMUSG00000007817",ENSMUSG00000062232",ENSMUSG00000055254",ENSMUSG00000013663",ENSMUSG00000061298",ENSMUSG00000027797",ENSMUSG00000025810",ENSMUSG00000031565"
									central nervous system neuron differentiation	GO:0021953	11	3.314846	3.3184	0.00072742	0.036101	,ENSMUSG00000031673",ENSMUSG00000007817",ENSMUSG00000062232",ENSMUSG00000055254",ENSMUSG00000013663",ENSMUSG00000061298",ENSMUSG00000027797",ENSMUSG00000038664",ENSMUSG00000025810",ENSMUSG00000035314",ENSMUSG00000031565"
									central nervous system development	GO:0007417	37	13.25938	2.79048	3.9608e-08	8.1249e-06	,ENSMUSG00000031673",ENSMUSG00000059921",ENSMUSG00000030067",ENSMUSG00000015709",ENSMUSG00000027210",ENSMUSG00000040721",ENSMUSG00000027797",ENSMUSG00000006930",ENSMUSG00000025810",ENSMUSG00000041014",ENSMUSG00000041235",ENSMUSG00000061887",ENSMUSG00000026249",ENSMUSG00000067786",ENSMUSG00000062232",ENSMUSG00000013663",ENSMUSG00000038664",ENSMUSG00000035314",ENSMUSG00000029563",ENSMUSG00000038718…
									phosphatidylinositol-mediated signaling	GO:0048015	6	1.029347	5.82894	0.00085675	0.040808	,ENSMUSG00000034997",ENSMUSG00000051177",ENSMUSG00000013663",ENSMUSG00000038349",ENSMUSG00000042105",ENSMUSG00000038910"
									inositol lipid-mediated signaling	GO:0048017	6	1.081687	5.54689	0.0010877	0.049803	,ENSMUSG00000034997",ENSMUSG00000051177",ENSMUSG00000013663",ENSMUSG00000038349",ENSMUSG00000042105",ENSMUSG00000038910"
									postsynapse organization	GO:0099173	8	1.395725	5.73179	0.00013399	0.0093703	,ENSMUSG00000029245",ENSMUSG00000047454",ENSMUSG00000038473",ENSMUSG00000013663",ENSMUSG00000040479",ENSMUSG00000013089",ENSMUSG00000025810",ENSMUSG00000040003"
									regulation of postsynapse organization	GO:0099175	9	1.657423	5.43012	7.5569e-05	0.0063531	,ENSMUSG00000020598",ENSMUSG00000053580",ENSMUSG00000036095",ENSMUSG00000071862",ENSMUSG00000036273",ENSMUSG00000013663",ENSMUSG00000061751",ENSMUSG00000013236",ENSMUSG00000070866"
									regulation of synapse organization	GO:0050807	20	3.960368	5.05004	1.0646e-08	2.5198e-06	,ENSMUSG00000053580",ENSMUSG00000032452",ENSMUSG00000008153",ENSMUSG00000055254",ENSMUSG00000058571",ENSMUSG00000061751",ENSMUSG00000042846",ENSMUSG00000040003",ENSMUSG00000040037",ENSMUSG00000020598",ENSMUSG00000036095",ENSMUSG00000071862",ENSMUSG00000036273",ENSMUSG00000013663",ENSMUSG00000031517",ENSMUSG00000013089",ENSMUSG00000033569",ENSMUSG00000013236",ENSMUSG00000030223",ENSMUSG00000070866"
									regulation of synapse structure or activity	GO:0050803	21	4.065048	5.16599	3.1195e-09	7.9988e-07	,ENSMUSG00000053580",ENSMUSG00000032452",ENSMUSG00000008153",ENSMUSG00000055254",ENSMUSG00000058571",ENSMUSG00000022340",ENSMUSG00000061751",ENSMUSG00000042846",ENSMUSG00000040003",ENSMUSG00000040037",ENSMUSG00000020598",ENSMUSG00000036095",ENSMUSG00000071862",ENSMUSG00000036273",ENSMUSG00000013663",ENSMUSG00000031517",ENSMUSG00000013089",ENSMUSG00000033569",ENSMUSG00000013236",ENSMUSG00000030223…
									positive regulation of neuron differentiation	GO:0045666	10	1.849335	5.40735	3.1322e-05	0.003089	,ENSMUSG00000004031",ENSMUSG00000020027",ENSMUSG00000052727",ENSMUSG00000013663",ENSMUSG00000063632",ENSMUSG00000013089",ENSMUSG00000053477",ENSMUSG00000024238",ENSMUSG00000035314",ENSMUSG00000031565"
									positive regulation of cell differentiation	GO:0045597	32	14.55043	2.19925	4.2896e-05	0.0040488	,ENSMUSG00000028681",ENSMUSG00000004031",ENSMUSG00000027692",ENSMUSG00000006930",ENSMUSG00000025810",ENSMUSG00000026249",ENSMUSG00000020027",ENSMUSG00000018411",ENSMUSG00000062078",ENSMUSG00000062232",ENSMUSG00000013663",ENSMUSG00000013089",ENSMUSG00000036006",ENSMUSG00000035314",ENSMUSG00000034997",ENSMUSG00000030096",ENSMUSG00000051177",ENSMUSG00000027660",ENSMUSG00000053110",ENSMUSG00000055254…
									positive regulation of developmental process	GO:0051094	49	22.00011	2.22726	2.1677e-07	3.8333e-05	,ENSMUSG00000027692",ENSMUSG00000042846",ENSMUSG00000024589",ENSMUSG00000004530",ENSMUSG00000041235",ENSMUSG00000061887",ENSMUSG00000026249",ENSMUSG00000020027",ENSMUSG00000018411",ENSMUSG00000013089",ENSMUSG00000052135",ENSMUSG00000036006",ENSMUSG00000035314",ENSMUSG00000034813",ENSMUSG00000030096",ENSMUSG00000051177",ENSMUSG00000053110",ENSMUSG00000055254",ENSMUSG00000063632",ENSMUSG00000020173…
									regulation of neuron differentiation	GO:0045664	12	3.611437	3.32278	0.00041764	0.023365	,ENSMUSG00000004031",ENSMUSG00000020027",ENSMUSG00000052727",ENSMUSG00000036273",ENSMUSG00000013663",ENSMUSG00000040721",ENSMUSG00000063632",ENSMUSG00000013089",ENSMUSG00000053477",ENSMUSG00000024238",ENSMUSG00000035314",ENSMUSG00000031565"
									synapse assembly	GO:0007416	7	1.308492	5.34967	0.00051683	0.027609	,ENSMUSG00000018411",ENSMUSG00000008153",ENSMUSG00000013663",ENSMUSG00000031517",ENSMUSG00000042846",ENSMUSG00000040003",ENSMUSG00000061601"
									cell junction assembly	GO:0034329	15	3.69867	4.05551	9.343e-06	0.0010648	,ENSMUSG00000031673",ENSMUSG00000037815",ENSMUSG00000008153",ENSMUSG00000053166",ENSMUSG00000052374",ENSMUSG00000022770",ENSMUSG00000042846",ENSMUSG00000040420",ENSMUSG00000040003",ENSMUSG00000022321",ENSMUSG00000061601",ENSMUSG00000018411",ENSMUSG00000013663",ENSMUSG00000031517",ENSMUSG00000030223"
									cellular component assembly	GO:0022607	52	31.89231	1.63049	0.00049771	0.026962	,ENSMUSG00000031673",ENSMUSG00000030067",ENSMUSG00000032289",ENSMUSG00000037815",ENSMUSG00000039959",ENSMUSG00000052374",ENSMUSG00000027692",ENSMUSG00000042846",ENSMUSG00000040420",ENSMUSG00000004530",ENSMUSG00000022321",ENSMUSG00000024268",ENSMUSG00000061887",ENSMUSG00000061601",ENSMUSG00000026600",ENSMUSG00000018411",ENSMUSG00000031517",ENSMUSG00000036006",ENSMUSG00000052613",ENSMUSG00000053702…
									mechanoreceptor differentiation	GO:0042490	7	1.325938	5.27928	0.00055628	0.029209	,ENSMUSG00000020701",ENSMUSG00000042064",ENSMUSG00000055254",ENSMUSG00000055078",ENSMUSG00000036006",ENSMUSG00000052613",ENSMUSG00000031565"
									neural crest cell differentiation	GO:0014033	8	1.51785	5.27061	0.00022848	0.013731	,ENSMUSG00000024515",ENSMUSG00000027200",ENSMUSG00000052133",ENSMUSG00000063632",ENSMUSG00000063531",ENSMUSG00000025810",ENSMUSG00000061731",ENSMUSG00000004530"
									stem cell differentiation	GO:0048863	10	2.808896	3.56012	0.00075722	0.037339	,ENSMUSG00000024515",ENSMUSG00000038518",ENSMUSG00000027200",ENSMUSG00000052133",ENSMUSG00000063632",ENSMUSG00000031517",ENSMUSG00000063531",ENSMUSG00000025810",ENSMUSG00000061731",ENSMUSG00000004530"
									animal organ development	GO:0048513	86	48.27462	1.78147	7.3447e-08	1.395e-05	,ENSMUSG00000059921",ENSMUSG00000030067",ENSMUSG00000015709",ENSMUSG00000052133",ENSMUSG00000027210",ENSMUSG00000052374",ENSMUSG00000019906",ENSMUSG00000029999",ENSMUSG00000040943",ENSMUSG00000041515",ENSMUSG00000004530",ENSMUSG00000041235",ENSMUSG00000061887",ENSMUSG00000027777",ENSMUSG00000026249",ENSMUSG00000020027",ENSMUSG00000020701",ENSMUSG00000067786",ENSMUSG00000031517",ENSMUSG00000037852…
									regulation of synapse assembly	GO:0051963	9	1.831888	4.91296	0.00015355	0.010361	,ENSMUSG00000071862",ENSMUSG00000032452",ENSMUSG00000008153",ENSMUSG00000055254",ENSMUSG00000058571",ENSMUSG00000042846",ENSMUSG00000033569",ENSMUSG00000040037",ENSMUSG00000013236"
									regulation of cell junction assembly	GO:1901888	16	3.210166	4.98417	3.7967e-07	6.0219e-05	,ENSMUSG00000032452",ENSMUSG00000008153",ENSMUSG00000055254",ENSMUSG00000058571",ENSMUSG00000042846",ENSMUSG00000025810",ENSMUSG00000024589",ENSMUSG00000004530",ENSMUSG00000040037",ENSMUSG00000071862",ENSMUSG00000003518",ENSMUSG00000062232",ENSMUSG00000013663",ENSMUSG00000030536",ENSMUSG00000033569",ENSMUSG00000013236"
									neuron migration	GO:0001764	11	2.268052	4.84998	3.2281e-05	0.0031433	,ENSMUSG00000018411",ENSMUSG00000030077",ENSMUSG00000022305",ENSMUSG00000007817",ENSMUSG00000062232",ENSMUSG00000055254",ENSMUSG00000029207",ENSMUSG00000031517",ENSMUSG00000027797",ENSMUSG00000025810",ENSMUSG00000052920"
									cell migration	GO:0016477	39	13.87001	2.81182	1.3504e-08	3.1008e-06	,ENSMUSG00000037815",ENSMUSG00000037936",ENSMUSG00000052133",ENSMUSG00000058571",ENSMUSG00000027797",ENSMUSG00000025810",ENSMUSG00000020121",ENSMUSG00000041014",ENSMUSG00000004530",ENSMUSG00000028525",ENSMUSG00000027777",ENSMUSG00000021699",ENSMUSG00000018411",ENSMUSG00000041112",ENSMUSG00000022305",ENSMUSG00000062232",ENSMUSG00000013663",ENSMUSG00000031517",ENSMUSG00000039115",ENSMUSG00000050711…
									cell motility	GO:0048870	40	16.17296	2.47326	2.7013e-07	4.567e-05	,ENSMUSG00000037815",ENSMUSG00000037936",ENSMUSG00000052133",ENSMUSG00000058571",ENSMUSG00000027797",ENSMUSG00000025810",ENSMUSG00000020121",ENSMUSG00000041014",ENSMUSG00000004530",ENSMUSG00000028525",ENSMUSG00000027777",ENSMUSG00000021699",ENSMUSG00000018411",ENSMUSG00000041112",ENSMUSG00000022305",ENSMUSG00000062232",ENSMUSG00000013663",ENSMUSG00000031517",ENSMUSG00000039115",ENSMUSG00000050711…
									localization of cell	GO:0051674	40	16.17296	2.47326	2.7013e-07	4.6178e-05	,ENSMUSG00000037815",ENSMUSG00000037936",ENSMUSG00000052133",ENSMUSG00000058571",ENSMUSG00000027797",ENSMUSG00000025810",ENSMUSG00000020121",ENSMUSG00000041014",ENSMUSG00000004530",ENSMUSG00000028525",ENSMUSG00000027777",ENSMUSG00000021699",ENSMUSG00000018411",ENSMUSG00000041112",ENSMUSG00000022305",ENSMUSG00000062232",ENSMUSG00000013663",ENSMUSG00000031517",ENSMUSG00000039115",ENSMUSG00000050711…
									locomotion	GO:0040011	49	19.36568	2.53025	5.2917e-09	1.2923e-06	,ENSMUSG00000059921",ENSMUSG00000030067",ENSMUSG00000037815",ENSMUSG00000037936",ENSMUSG00000052133",ENSMUSG00000004530",ENSMUSG00000027777",ENSMUSG00000018411",ENSMUSG00000041112",ENSMUSG00000031517",ENSMUSG00000039115",ENSMUSG00000050711",ENSMUSG00000036006",ENSMUSG00000030223",ENSMUSG00000039629",ENSMUSG00000027200",ENSMUSG00000055254",ENSMUSG00000061731",ENSMUSG00000060843",ENSMUSG00000025427…
									positive regulation of neuron projection development	GO:0010976	16	3.332292	4.8015	6.0371e-07	9.1059e-05	,ENSMUSG00000055254",ENSMUSG00000020173",ENSMUSG00000061751",ENSMUSG00000006930",ENSMUSG00000040003",ENSMUSG00000040037",ENSMUSG00000026249",ENSMUSG00000018411",ENSMUSG00000062078",ENSMUSG00000062232",ENSMUSG00000037643",ENSMUSG00000036333",ENSMUSG00000030536",ENSMUSG00000038648",ENSMUSG00000031565",ENSMUSG00000070866"
									positive regulation of cell projection organization	GO:0031346	25	6.559905	3.81103	3.0683e-08	6.6487e-06	,ENSMUSG00000027692",ENSMUSG00000006930",ENSMUSG00000025810",ENSMUSG00000004530",ENSMUSG00000040003",ENSMUSG00000026249",ENSMUSG00000018411",ENSMUSG00000062078",ENSMUSG00000062232",ENSMUSG00000042064",ENSMUSG00000031517",ENSMUSG00000036006",ENSMUSG00000038648",ENSMUSG00000070866",ENSMUSG00000034813",ENSMUSG00000027660",ENSMUSG00000055254",ENSMUSG00000020173",ENSMUSG00000061751",ENSMUSG00000040037…
									positive regulation of cellular component organization	GO:0051130	45	18.66782	2.41057	1.28e-07	2.3726e-05	,ENSMUSG00000039959",ENSMUSG00000008153",ENSMUSG00000052374",ENSMUSG00000027692",ENSMUSG00000029999",ENSMUSG00000028488",ENSMUSG00000042846",ENSMUSG00000006930",ENSMUSG00000025810",ENSMUSG00000004530",ENSMUSG00000040003",ENSMUSG00000026249",ENSMUSG00000045038",ENSMUSG00000018411",ENSMUSG00000000915",ENSMUSG00000062078",ENSMUSG00000062232",ENSMUSG00000042064",ENSMUSG00000031517",ENSMUSG00000036006…
									memory	GO:0007613	12	2.529751	4.74355	1.7439e-05	0.0018377	,ENSMUSG00000034997",ENSMUSG00000021699",ENSMUSG00000018411",ENSMUSG00000051177",ENSMUSG00000055254",ENSMUSG00000013663",ENSMUSG00000039059",ENSMUSG00000044071",ENSMUSG00000061751",ENSMUSG00000050321",ENSMUSG00000052135",ENSMUSG00000018634"
									learning or memory	GO:0007611	19	4.885036	3.88943	1.0879e-06	0.00015215	,ENSMUSG00000034997",ENSMUSG00000029563",ENSMUSG00000051331",ENSMUSG00000027210",ENSMUSG00000051177",ENSMUSG00000055254",ENSMUSG00000055078",ENSMUSG00000027820",ENSMUSG00000061751",ENSMUSG00000021699",ENSMUSG00000018411",ENSMUSG00000002900",ENSMUSG00000013663",ENSMUSG00000039059",ENSMUSG00000044071",ENSMUSG00000050321",ENSMUSG00000052135",ENSMUSG00000033569",ENSMUSG00000018634"
									cognition	GO:0050890	22	5.408433	4.06772	7.3169e-08	1.4071e-05	,ENSMUSG00000034997",ENSMUSG00000029563",ENSMUSG00000030077",ENSMUSG00000051331",ENSMUSG00000027210",ENSMUSG00000051177",ENSMUSG00000055254",ENSMUSG00000055078",ENSMUSG00000027820",ENSMUSG00000061751",ENSMUSG00000041235",ENSMUSG00000021699",ENSMUSG00000018411",ENSMUSG00000002900",ENSMUSG00000013663",ENSMUSG00000039059",ENSMUSG00000044071",ENSMUSG00000038248",ENSMUSG00000050321",ENSMUSG00000052135…
									positive regulation of synaptic transmission	GO:0050806	12	2.58209	4.6474	2.1082e-05	0.0021915	,ENSMUSG00000045038",ENSMUSG00000067242",ENSMUSG00000071862",ENSMUSG00000032452",ENSMUSG00000008153",ENSMUSG00000055254",ENSMUSG00000027820",ENSMUSG00000013663",ENSMUSG00000061751",ENSMUSG00000006930",ENSMUSG00000018634",ENSMUSG00000026249"
									positive regulation of cell communication	GO:0010647	45	26.39664	1.70476	0.00049485	0.026902	,ENSMUSG00000030067",ENSMUSG00000037815",ENSMUSG00000039959",ENSMUSG00000008153",ENSMUSG00000027692",ENSMUSG00000022186",ENSMUSG00000029999",ENSMUSG00000022340",ENSMUSG00000006930",ENSMUSG00000025810",ENSMUSG00000021277",ENSMUSG00000020189",ENSMUSG00000021895",ENSMUSG00000027777",ENSMUSG00000026249",ENSMUSG00000045038",ENSMUSG00000067242",ENSMUSG00000000915",ENSMUSG00000067786",ENSMUSG00000062232…
									positive regulation of signaling	GO:0023056	46	26.51877	1.73462	0.00032653	0.018745	,ENSMUSG00000030067",ENSMUSG00000037815",ENSMUSG00000039959",ENSMUSG00000008153",ENSMUSG00000027692",ENSMUSG00000022186",ENSMUSG00000029999",ENSMUSG00000022340",ENSMUSG00000006930",ENSMUSG00000025810",ENSMUSG00000021277",ENSMUSG00000020189",ENSMUSG00000042105",ENSMUSG00000021895",ENSMUSG00000027777",ENSMUSG00000026249",ENSMUSG00000045038",ENSMUSG00000067242",ENSMUSG00000000915",ENSMUSG00000067786…
									homophilic cell adhesion via plasma membrane adhesion molecules	GO:0007156	8	1.727209	4.63175	0.00051329	0.027612	,ENSMUSG00000031673",ENSMUSG00000020598",ENSMUSG00000032452",ENSMUSG00000008153",ENSMUSG00000049100",ENSMUSG00000053166",ENSMUSG00000022321",ENSMUSG00000052613"
									cell-cell adhesion via plasma-membrane adhesion molecules	GO:0098742	11	2.983361	3.68712	0.00031545	0.018177	,ENSMUSG00000031673",ENSMUSG00000020598",ENSMUSG00000032452",ENSMUSG00000008153",ENSMUSG00000049100",ENSMUSG00000053166",ENSMUSG00000058571",ENSMUSG00000040420",ENSMUSG00000022321",ENSMUSG00000052613",ENSMUSG00000013236"
									cell-cell adhesion	GO:0098609	18	6.420333	2.80359	0.00013055	0.0092132	,ENSMUSG00000031673",ENSMUSG00000037815",ENSMUSG00000032452",ENSMUSG00000008153",ENSMUSG00000049100",ENSMUSG00000053166",ENSMUSG00000032020",ENSMUSG00000058571",ENSMUSG00000022770",ENSMUSG00000040420",ENSMUSG00000061731",ENSMUSG00000022321",ENSMUSG00000040037",ENSMUSG00000060843",ENSMUSG00000020598",ENSMUSG00000002900",ENSMUSG00000052613",ENSMUSG00000013236"
									cell adhesion	GO:0007155	29	12.9279	2.24321	8.419e-05	0.0068532	,ENSMUSG00000031673",ENSMUSG00000037815",ENSMUSG00000008153",ENSMUSG00000049100",ENSMUSG00000053166",ENSMUSG00000052374",ENSMUSG00000032020",ENSMUSG00000058571",ENSMUSG00000040420",ENSMUSG00000025810",ENSMUSG00000022321",ENSMUSG00000045038",ENSMUSG00000039115",ENSMUSG00000036006",ENSMUSG00000052613",ENSMUSG00000061080",ENSMUSG00000030077",ENSMUSG00000033420",ENSMUSG00000032452",ENSMUSG00000030075…
									biological adhesion	GO:0022610	30	13.06747	2.29578	4.8507e-05	0.0044687	,ENSMUSG00000031673",ENSMUSG00000037815",ENSMUSG00000037936",ENSMUSG00000008153",ENSMUSG00000049100",ENSMUSG00000053166",ENSMUSG00000052374",ENSMUSG00000032020",ENSMUSG00000058571",ENSMUSG00000040420",ENSMUSG00000025810",ENSMUSG00000022321",ENSMUSG00000045038",ENSMUSG00000039115",ENSMUSG00000036006",ENSMUSG00000052613",ENSMUSG00000061080",ENSMUSG00000030077",ENSMUSG00000033420",ENSMUSG00000032452…
									axon guidance	GO:0007411	17	3.716117	4.57467	5.0472e-07	7.8436e-05	,ENSMUSG00000059921",ENSMUSG00000030067",ENSMUSG00000029245",ENSMUSG00000030077",ENSMUSG00000027200",ENSMUSG00000052133",ENSMUSG00000029207",ENSMUSG00000063531",ENSMUSG00000061751",ENSMUSG00000025810",ENSMUSG00000061731",ENSMUSG00000020598",ENSMUSG00000067242",ENSMUSG00000025427",ENSMUSG00000024515",ENSMUSG00000047261",ENSMUSG00000030223"
									neuron projection guidance	GO:0097485	17	3.716117	4.57467	5.0472e-07	7.7652e-05	,ENSMUSG00000059921",ENSMUSG00000030067",ENSMUSG00000029245",ENSMUSG00000030077",ENSMUSG00000027200",ENSMUSG00000052133",ENSMUSG00000029207",ENSMUSG00000063531",ENSMUSG00000061751",ENSMUSG00000025810",ENSMUSG00000061731",ENSMUSG00000020598",ENSMUSG00000067242",ENSMUSG00000025427",ENSMUSG00000024515",ENSMUSG00000047261",ENSMUSG00000030223"
									chemotaxis	GO:0006935	23	7.659038	3.00299	5.3642e-06	0.00065499	,ENSMUSG00000059921",ENSMUSG00000030067",ENSMUSG00000029245",ENSMUSG00000030077",ENSMUSG00000027200",ENSMUSG00000052133",ENSMUSG00000029207",ENSMUSG00000063531",ENSMUSG00000061751",ENSMUSG00000025810",ENSMUSG00000041014",ENSMUSG00000061731",ENSMUSG00000028525",ENSMUSG00000020598",ENSMUSG00000021699",ENSMUSG00000067242",ENSMUSG00000025427",ENSMUSG00000024515",ENSMUSG00000047261",ENSMUSG00000039115…
									taxis	GO:0042330	23	7.746271	2.96917	6.3975e-06	0.00076895	,ENSMUSG00000059921",ENSMUSG00000030067",ENSMUSG00000029245",ENSMUSG00000030077",ENSMUSG00000027200",ENSMUSG00000052133",ENSMUSG00000029207",ENSMUSG00000063531",ENSMUSG00000061751",ENSMUSG00000025810",ENSMUSG00000041014",ENSMUSG00000061731",ENSMUSG00000028525",ENSMUSG00000020598",ENSMUSG00000021699",ENSMUSG00000067242",ENSMUSG00000025427",ENSMUSG00000024515",ENSMUSG00000047261",ENSMUSG00000039115…
									actomyosin structure organization	GO:0031032	8	1.762102	4.54003	0.00058089	0.02989	,ENSMUSG00000030067",ENSMUSG00000054728",ENSMUSG00000058587",ENSMUSG00000052374",ENSMUSG00000034295",ENSMUSG00000019978",ENSMUSG00000028434",ENSMUSG00000053702"
									positive regulation of cell junction assembly	GO:1901890	8	1.779549	4.49552	0.00061729	0.031552	,ENSMUSG00000071862",ENSMUSG00000032452",ENSMUSG00000008153",ENSMUSG00000055254",ENSMUSG00000030536",ENSMUSG00000042846",ENSMUSG00000025810",ENSMUSG00000033569"
									positive regulation of cellular component biogenesis	GO:0044089	20	8.060309	2.48129	0.00026579	0.015727	,ENSMUSG00000032452",ENSMUSG00000008153",ENSMUSG00000055254",ENSMUSG00000020173",ENSMUSG00000022770",ENSMUSG00000042846",ENSMUSG00000006930",ENSMUSG00000025810",ENSMUSG00000024533",ENSMUSG00000045038",ENSMUSG00000052727",ENSMUSG00000018411",ENSMUSG00000071862",ENSMUSG00000000915",ENSMUSG00000042064",ENSMUSG00000061175",ENSMUSG00000031517",ENSMUSG00000030536",ENSMUSG00000036006",ENSMUSG00000033569"
									actin filament organization	GO:0007015	18	4.030155	4.46633	3.231e-07	5.2324e-05	,ENSMUSG00000029761",ENSMUSG00000037815",ENSMUSG00000039959",ENSMUSG00000058587",ENSMUSG00000020173",ENSMUSG00000022770",ENSMUSG00000004530",ENSMUSG00000024533",ENSMUSG00000024236",ENSMUSG00000060843",ENSMUSG00000041112",ENSMUSG00000000915",ENSMUSG00000054728",ENSMUSG00000034295",ENSMUSG00000031626",ENSMUSG00000037643",ENSMUSG00000052613",ENSMUSG00000053702"
									supramolecular fiber organization	GO:0097435	24	7.606699	3.15511	1.4822e-06	0.00020361	,ENSMUSG00000040729",ENSMUSG00000030067",ENSMUSG00000032289",ENSMUSG00000029761",ENSMUSG00000037815",ENSMUSG00000039959",ENSMUSG00000058587",ENSMUSG00000052374",ENSMUSG00000020173",ENSMUSG00000022770",ENSMUSG00000061731",ENSMUSG00000004530",ENSMUSG00000024533",ENSMUSG00000024236",ENSMUSG00000060843",ENSMUSG00000018411",ENSMUSG00000041112",ENSMUSG00000000915",ENSMUSG00000054728",ENSMUSG00000034295…
									regulation of cation channel activity	GO:2001257	12	2.826342	4.24577	4.8262e-05	0.0044729	,ENSMUSG00000021699",ENSMUSG00000000766",ENSMUSG00000052374",ENSMUSG00000038473",ENSMUSG00000032826",ENSMUSG00000053930",ENSMUSG00000050321",ENSMUSG00000022770",ENSMUSG00000006930",ENSMUSG00000024589",ENSMUSG00000028525",ENSMUSG00000021730"
									regulation of sequestering of calcium ion	GO:0051282	8	1.901675	4.20682	0.00092688	0.043609	,ENSMUSG00000034997",ENSMUSG00000045038",ENSMUSG00000021699",ENSMUSG00000030592",ENSMUSG00000032020",ENSMUSG00000032826",ENSMUSG00000006930",ENSMUSG00000041235"
									muscle cell development	GO:0055001	11	2.616983	4.20331	0.00010794	0.0079839	,ENSMUSG00000030067",ENSMUSG00000030592",ENSMUSG00000058587",ENSMUSG00000052374",ENSMUSG00000034295",ENSMUSG00000031626",ENSMUSG00000032826",ENSMUSG00000029467",ENSMUSG00000036006",ENSMUSG00000021200",ENSMUSG00000053702"
									muscle cell differentiation	GO:0042692	14	4.379086	3.19701	0.00020608	0.013102	,ENSMUSG00000030067",ENSMUSG00000030592",ENSMUSG00000058587",ENSMUSG00000052374",ENSMUSG00000029467",ENSMUSG00000021200",ENSMUSG00000062078",ENSMUSG00000034295",ENSMUSG00000031626",ENSMUSG00000032826",ENSMUSG00000038256",ENSMUSG00000036006",ENSMUSG00000033569",ENSMUSG00000053702"
									muscle structure development	GO:0061061	22	7.816057	2.81472	2.234e-05	0.0023067	,ENSMUSG00000030067",ENSMUSG00000029563",ENSMUSG00000030592",ENSMUSG00000058587",ENSMUSG00000052374",ENSMUSG00000027660",ENSMUSG00000063632",ENSMUSG00000028444",ENSMUSG00000029467",ENSMUSG00000021200",ENSMUSG00000041235",ENSMUSG00000024236",ENSMUSG00000025427",ENSMUSG00000024515",ENSMUSG00000062078",ENSMUSG00000034295",ENSMUSG00000031626",ENSMUSG00000032826",ENSMUSG00000038256",ENSMUSG00000036006…
									chemical synaptic transmission	GO:0007268	22	5.338646	4.12089	5.9097e-08	1.1808e-05	,ENSMUSG00000034997",ENSMUSG00000029420",ENSMUSG00000029212",ENSMUSG00000055026",ENSMUSG00000051331",ENSMUSG00000021071",ENSMUSG00000008153",ENSMUSG00000019906",ENSMUSG00000055078",ENSMUSG00000022770",ENSMUSG00000026344",ENSMUSG00000024897",ENSMUSG00000061731",ENSMUSG00000061601",ENSMUSG00000030519",ENSMUSG00000036273",ENSMUSG00000000766",ENSMUSG00000013663",ENSMUSG00000053930",ENSMUSG00000013089…
									anterograde trans-synaptic signaling	GO:0098916	22	5.338646	4.12089	5.9097e-08	1.1657e-05	,ENSMUSG00000034997",ENSMUSG00000029420",ENSMUSG00000029212",ENSMUSG00000055026",ENSMUSG00000051331",ENSMUSG00000021071",ENSMUSG00000008153",ENSMUSG00000019906",ENSMUSG00000055078",ENSMUSG00000022770",ENSMUSG00000026344",ENSMUSG00000024897",ENSMUSG00000061731",ENSMUSG00000061601",ENSMUSG00000030519",ENSMUSG00000036273",ENSMUSG00000000766",ENSMUSG00000013663",ENSMUSG00000053930",ENSMUSG00000013089…
									trans-synaptic signaling	GO:0099537	23	5.652684	4.06886	3.6492e-08	7.6908e-06	,ENSMUSG00000034997",ENSMUSG00000029420",ENSMUSG00000029212",ENSMUSG00000055026",ENSMUSG00000051331",ENSMUSG00000021071",ENSMUSG00000008153",ENSMUSG00000019906",ENSMUSG00000055254",ENSMUSG00000055078",ENSMUSG00000022770",ENSMUSG00000026344",ENSMUSG00000024897",ENSMUSG00000061731",ENSMUSG00000061601",ENSMUSG00000030519",ENSMUSG00000036273",ENSMUSG00000000766",ENSMUSG00000013663",ENSMUSG00000053930…
									skeletal muscle tissue development	GO:0007519	9	2.215713	4.0619	0.00057134	0.029898	,ENSMUSG00000030067",ENSMUSG00000029563",ENSMUSG00000030592",ENSMUSG00000027660",ENSMUSG00000063632",ENSMUSG00000038256",ENSMUSG00000036006",ENSMUSG00000021200",ENSMUSG00000024236"
									skeletal muscle organ development	GO:0060538	10	2.372732	4.21455	0.00021636	0.013368	,ENSMUSG00000030067",ENSMUSG00000029563",ENSMUSG00000030592",ENSMUSG00000027660",ENSMUSG00000063632",ENSMUSG00000038256",ENSMUSG00000028444",ENSMUSG00000036006",ENSMUSG00000021200",ENSMUSG00000024236"
									striated muscle tissue development	GO:0014706	16	5.059501	3.16237	8.3077e-05	0.0067986	,ENSMUSG00000030067",ENSMUSG00000029563",ENSMUSG00000030592",ENSMUSG00000052374",ENSMUSG00000027660",ENSMUSG00000063632",ENSMUSG00000021200",ENSMUSG00000041235",ENSMUSG00000024236",ENSMUSG00000024515",ENSMUSG00000034295",ENSMUSG00000031626",ENSMUSG00000013663",ENSMUSG00000038256",ENSMUSG00000036006",ENSMUSG00000053702"
									learning	GO:0007612	11	2.843789	3.86808	0.00021398	0.013492	,ENSMUSG00000029563",ENSMUSG00000051331",ENSMUSG00000027210",ENSMUSG00000055254",ENSMUSG00000055078",ENSMUSG00000039059",ENSMUSG00000044071",ENSMUSG00000061751",ENSMUSG00000050321",ENSMUSG00000033569",ENSMUSG00000018634"
									regulation of synaptic plasticity	GO:0048167	13	3.541651	3.6706	9.5767e-05	0.0074413	,ENSMUSG00000054477",ENSMUSG00000033174",ENSMUSG00000055254",ENSMUSG00000027820",ENSMUSG00000061751",ENSMUSG00000026249",ENSMUSG00000018411",ENSMUSG00000071862",ENSMUSG00000062232",ENSMUSG00000013663",ENSMUSG00000053930",ENSMUSG00000050321",ENSMUSG00000018634"
									telencephalon development	GO:0021537	14	3.838242	3.6475	5.5349e-05	0.0049508	,ENSMUSG00000029563",ENSMUSG00000029245",ENSMUSG00000051177",ENSMUSG00000055254",ENSMUSG00000041014",ENSMUSG00000061731",ENSMUSG00000041235",ENSMUSG00000036273",ENSMUSG00000002900",ENSMUSG00000054728",ENSMUSG00000007817",ENSMUSG00000013663",ENSMUSG00000013236",ENSMUSG00000031565"
									forebrain development	GO:0030900	20	5.809703	3.44252	3.3183e-06	0.00041846	,ENSMUSG00000029563",ENSMUSG00000029245",ENSMUSG00000051177",ENSMUSG00000055254",ENSMUSG00000027797",ENSMUSG00000006930",ENSMUSG00000025810",ENSMUSG00000041014",ENSMUSG00000061731",ENSMUSG00000041235",ENSMUSG00000036273",ENSMUSG00000002900",ENSMUSG00000054728",ENSMUSG00000007817",ENSMUSG00000062232",ENSMUSG00000013663",ENSMUSG00000035314",ENSMUSG00000013236",ENSMUSG00000031565",ENSMUSG00000052920"
									brain development	GO:0007420	30	9.909644	3.02735	1.613e-07	2.9544e-05	,ENSMUSG00000059921",ENSMUSG00000015709",ENSMUSG00000027210",ENSMUSG00000040721",ENSMUSG00000027797",ENSMUSG00000006930",ENSMUSG00000025810",ENSMUSG00000041014",ENSMUSG00000041235",ENSMUSG00000061887",ENSMUSG00000026249",ENSMUSG00000067786",ENSMUSG00000062232",ENSMUSG00000013663",ENSMUSG00000038664",ENSMUSG00000035314",ENSMUSG00000029563",ENSMUSG00000038718",ENSMUSG00000029245",ENSMUSG00000027200…
									head development	GO:0060322	31	10.71219	2.8939	2.5476e-07	4.404e-05	,ENSMUSG00000059921",ENSMUSG00000015709",ENSMUSG00000027210",ENSMUSG00000040721",ENSMUSG00000027797",ENSMUSG00000006930",ENSMUSG00000025810",ENSMUSG00000041014",ENSMUSG00000041235",ENSMUSG00000061887",ENSMUSG00000027777",ENSMUSG00000026249",ENSMUSG00000067786",ENSMUSG00000062232",ENSMUSG00000013663",ENSMUSG00000038664",ENSMUSG00000035314",ENSMUSG00000029563",ENSMUSG00000038718",ENSMUSG00000029245…
									exocytosis	GO:0006887	13	3.593991	3.61715	0.00011001	0.0080598	,ENSMUSG00000051331",ENSMUSG00000021071",ENSMUSG00000019906",ENSMUSG00000044912",ENSMUSG00000006930",ENSMUSG00000003411",ENSMUSG00000061601",ENSMUSG00000021700",ENSMUSG00000019124",ENSMUSG00000019790",ENSMUSG00000022829",ENSMUSG00000054423",ENSMUSG00000064181"
									secretion by cell	GO:0032940	19	5.896936	3.22201	1.4185e-05	0.0015369	,ENSMUSG00000051331",ENSMUSG00000021071",ENSMUSG00000019906",ENSMUSG00000055254",ENSMUSG00000040612",ENSMUSG00000044912",ENSMUSG00000006930",ENSMUSG00000024897",ENSMUSG00000003411",ENSMUSG00000061601",ENSMUSG00000026249",ENSMUSG00000021700",ENSMUSG00000019124",ENSMUSG00000019790",ENSMUSG00000022829",ENSMUSG00000037852",ENSMUSG00000054423",ENSMUSG00000064181",ENSMUSG00000018634"
									export from cell	GO:0140352	22	6.577352	3.34481	1.67e-06	0.00022538	,ENSMUSG00000051331",ENSMUSG00000021071",ENSMUSG00000019906",ENSMUSG00000055254",ENSMUSG00000040612",ENSMUSG00000025221",ENSMUSG00000044912",ENSMUSG00000006930",ENSMUSG00000024897",ENSMUSG00000003411",ENSMUSG00000061601",ENSMUSG00000026249",ENSMUSG00000021700",ENSMUSG00000019124",ENSMUSG00000052726",ENSMUSG00000019790",ENSMUSG00000022829",ENSMUSG00000037852",ENSMUSG00000054423",ENSMUSG00000064181…
									secretion	GO:0046903	21	7.676485	2.73563	5.0853e-05	0.004657	,ENSMUSG00000051331",ENSMUSG00000021071",ENSMUSG00000019906",ENSMUSG00000055254",ENSMUSG00000040612",ENSMUSG00000044912",ENSMUSG00000061751",ENSMUSG00000006930",ENSMUSG00000024897",ENSMUSG00000003411",ENSMUSG00000061601",ENSMUSG00000026249",ENSMUSG00000020027",ENSMUSG00000021700",ENSMUSG00000019124",ENSMUSG00000019790",ENSMUSG00000022829",ENSMUSG00000037852",ENSMUSG00000054423",ENSMUSG00000064181…
									protein localization to plasma membrane	GO:0072659	11	3.08804	3.56213	0.00041584	0.023349	,ENSMUSG00000049281",ENSMUSG00000021700",ENSMUSG00000034813",ENSMUSG00000052374",ENSMUSG00000062232",ENSMUSG00000027692",ENSMUSG00000032826",ENSMUSG00000061576",ENSMUSG00000022770",ENSMUSG00000003411",ENSMUSG00000032412"
									positive regulation of neurogenesis	GO:0050769	15	4.326746	3.46681	5.2218e-05	0.0046981	,ENSMUSG00000027660",ENSMUSG00000027692",ENSMUSG00000055254",ENSMUSG00000027820",ENSMUSG00000063632",ENSMUSG00000061751",ENSMUSG00000006930",ENSMUSG00000025810",ENSMUSG00000026249",ENSMUSG00000052727",ENSMUSG00000018411",ENSMUSG00000000766",ENSMUSG00000062078",ENSMUSG00000013089",ENSMUSG00000037643"
									positive regulation of nervous system development	GO:0051962	20	5.251413	3.8085	7.6991e-07	0.0001139	,ENSMUSG00000032452",ENSMUSG00000008153",ENSMUSG00000027660",ENSMUSG00000027692",ENSMUSG00000055254",ENSMUSG00000027820",ENSMUSG00000063632",ENSMUSG00000061751",ENSMUSG00000042846",ENSMUSG00000006930",ENSMUSG00000025810",ENSMUSG00000026249",ENSMUSG00000052727",ENSMUSG00000018411",ENSMUSG00000071862",ENSMUSG00000000766",ENSMUSG00000062078",ENSMUSG00000013089",ENSMUSG00000037643",ENSMUSG00000033569"
									positive regulation of cell development	GO:0010720	15	5.565452	2.6952	0.00069227	0.03458	,ENSMUSG00000027660",ENSMUSG00000027692",ENSMUSG00000055254",ENSMUSG00000027820",ENSMUSG00000063632",ENSMUSG00000061751",ENSMUSG00000006930",ENSMUSG00000025810",ENSMUSG00000026249",ENSMUSG00000052727",ENSMUSG00000018411",ENSMUSG00000000766",ENSMUSG00000062078",ENSMUSG00000013089",ENSMUSG00000037643"
									negative regulation of neuron death	GO:1901215	14	4.047601	3.45884	9.4614e-05	0.0074267	,ENSMUSG00000030077",ENSMUSG00000022270",ENSMUSG00000055254",ENSMUSG00000055078",ENSMUSG00000025477",ENSMUSG00000049313",ENSMUSG00000028444",ENSMUSG00000025810",ENSMUSG00000036273",ENSMUSG00000022307",ENSMUSG00000038473",ENSMUSG00000055737",ENSMUSG00000037643",ENSMUSG00000018634"
									regulation of nervous system process	GO:0031644	10	2.931021	3.41178	0.0010296	0.047567	,ENSMUSG00000036273",ENSMUSG00000000766",ENSMUSG00000033174",ENSMUSG00000013663",ENSMUSG00000040721",ENSMUSG00000053930",ENSMUSG00000050321",ENSMUSG00000024268",ENSMUSG00000031565",ENSMUSG00000061601"
									regulation of actin filament length	GO:0030832	10	2.931021	3.41178	0.0010296	0.047424	,ENSMUSG00000045038",ENSMUSG00000000915",ENSMUSG00000058587",ENSMUSG00000052374",ENSMUSG00000042064",ENSMUSG00000034295",ENSMUSG00000022770",ENSMUSG00000024533",ENSMUSG00000040852",ENSMUSG00000024236"
									regulation of actin cytoskeleton organization	GO:0032956	16	5.565452	2.87488	0.00023461	0.01399	,ENSMUSG00000029245",ENSMUSG00000058587",ENSMUSG00000052374",ENSMUSG00000026335",ENSMUSG00000063531",ENSMUSG00000022770",ENSMUSG00000025810",ENSMUSG00000024533",ENSMUSG00000040852",ENSMUSG00000024236",ENSMUSG00000045038",ENSMUSG00000024515",ENSMUSG00000000915",ENSMUSG00000042064",ENSMUSG00000034295",ENSMUSG00000030536"
									regulation of cytoskeleton organization	GO:0051493	20	8.199882	2.43906	0.00051503	0.027609	,ENSMUSG00000029245",ENSMUSG00000058587",ENSMUSG00000052374",ENSMUSG00000026335",ENSMUSG00000063531",ENSMUSG00000022770",ENSMUSG00000025810",ENSMUSG00000024533",ENSMUSG00000040852",ENSMUSG00000024236",ENSMUSG00000045038",ENSMUSG00000052727",ENSMUSG00000018411",ENSMUSG00000024515",ENSMUSG00000000915",ENSMUSG00000042064",ENSMUSG00000034295",ENSMUSG00000029094",ENSMUSG00000030536",ENSMUSG00000036006"
									striated muscle cell differentiation	GO:0051146	11	3.262506	3.37164	0.00064225	0.032718	,ENSMUSG00000030067",ENSMUSG00000030592",ENSMUSG00000058587",ENSMUSG00000052374",ENSMUSG00000034295",ENSMUSG00000031626",ENSMUSG00000038256",ENSMUSG00000036006",ENSMUSG00000033569",ENSMUSG00000021200",ENSMUSG00000053702"
									negative regulation of locomotion	GO:0040013	16	5.199074	3.07747	0.00011217	0.008179	,ENSMUSG00000037815",ENSMUSG00000027200",ENSMUSG00000052133",ENSMUSG00000051177",ENSMUSG00000063531",ENSMUSG00000025810",ENSMUSG00000020121",ENSMUSG00000041014",ENSMUSG00000004530",ENSMUSG00000040003",ENSMUSG00000020189",ENSMUSG00000003518",ENSMUSG00000013663",ENSMUSG00000055639",ENSMUSG00000036006",ENSMUSG00000052920"
									regulation of locomotion	GO:0040012	31	16.08573	1.92717	0.00071396	0.035548	,ENSMUSG00000059921",ENSMUSG00000030067",ENSMUSG00000037815",ENSMUSG00000052133",ENSMUSG00000025810",ENSMUSG00000020121",ENSMUSG00000041014",ENSMUSG00000004530",ENSMUSG00000040003",ENSMUSG00000020189",ENSMUSG00000042105",ENSMUSG00000045038",ENSMUSG00000021699",ENSMUSG00000062232",ENSMUSG00000013663",ENSMUSG00000050711",ENSMUSG00000036006",ENSMUSG00000027200",ENSMUSG00000051177",ENSMUSG00000063531…
									regulation of GTPase activity	GO:0043087	15	4.972269	3.01673	0.00022437	0.013753	,ENSMUSG00000029245",ENSMUSG00000055254",ENSMUSG00000004633",ENSMUSG00000061751",ENSMUSG00000003134",ENSMUSG00000004530",ENSMUSG00000042216",ENSMUSG00000026527",ENSMUSG00000036273",ENSMUSG00000062232",ENSMUSG00000030536",ENSMUSG00000036006",ENSMUSG00000034312",ENSMUSG00000039976",ENSMUSG00000052920"
									transmembrane receptor protein tyrosine kinase signaling pathway	GO:0007169	16	5.495665	2.91139	0.00020494	0.013083	,ENSMUSG00000029245",ENSMUSG00000051177",ENSMUSG00000032020",ENSMUSG00000055254",ENSMUSG00000029999",ENSMUSG00000006930",ENSMUSG00000025810",ENSMUSG00000061731",ENSMUSG00000027777",ENSMUSG00000020027",ENSMUSG00000062232",ENSMUSG00000042680",ENSMUSG00000013663",ENSMUSG00000055737",ENSMUSG00000030536",ENSMUSG00000031565"
									enzyme linked receptor protein signaling pathway	GO:0007167	21	8.51392	2.46655	0.00020247	0.013088	,ENSMUSG00000029245",ENSMUSG00000051177",ENSMUSG00000032020",ENSMUSG00000027660",ENSMUSG00000055254",ENSMUSG00000029999",ENSMUSG00000027784",ENSMUSG00000006930",ENSMUSG00000025810",ENSMUSG00000061731",ENSMUSG00000040003",ENSMUSG00000027777",ENSMUSG00000020027",ENSMUSG00000024515",ENSMUSG00000007817",ENSMUSG00000062232",ENSMUSG00000042680",ENSMUSG00000013663",ENSMUSG00000055737",ENSMUSG00000030536…
									cell surface receptor signaling pathway	GO:0007166	48	28.78682	1.66743	0.00055021	0.029089	,ENSMUSG00000059921",ENSMUSG00000028681",ENSMUSG00000052133",ENSMUSG00000032020",ENSMUSG00000027692",ENSMUSG00000029999",ENSMUSG00000028444",ENSMUSG00000006930",ENSMUSG00000025810",ENSMUSG00000040003",ENSMUSG00000021277",ENSMUSG00000028525",ENSMUSG00000027777",ENSMUSG00000045038",ENSMUSG00000021699",ENSMUSG00000020027",ENSMUSG00000061143",ENSMUSG00000062232",ENSMUSG00000042680",ENSMUSG00000013663…
									negative regulation of cellular component movement	GO:0051271	14	4.832696	2.89693	0.00053019	0.028128	,ENSMUSG00000037815",ENSMUSG00000027200",ENSMUSG00000058587",ENSMUSG00000051177",ENSMUSG00000020121",ENSMUSG00000041014",ENSMUSG00000004530",ENSMUSG00000040003",ENSMUSG00000020189",ENSMUSG00000003518",ENSMUSG00000013663",ENSMUSG00000055639",ENSMUSG00000036006",ENSMUSG00000052920"
									cellular response to organic cyclic compound	GO:0071407	17	5.896936	2.88285	0.00014598	0.0098937	,ENSMUSG00000034997",ENSMUSG00000030067",ENSMUSG00000048490",ENSMUSG00000029212",ENSMUSG00000029245",ENSMUSG00000037815",ENSMUSG00000030592",ENSMUSG00000051177",ENSMUSG00000053110",ENSMUSG00000028525",ENSMUSG00000021730",ENSMUSG00000021699",ENSMUSG00000040111",ENSMUSG00000036273",ENSMUSG00000000766",ENSMUSG00000007817",ENSMUSG00000062232"
									response to organic cyclic compound	GO:0014070	24	9.578159	2.5057	5.6606e-05	0.005034	,ENSMUSG00000034997",ENSMUSG00000030067",ENSMUSG00000048490",ENSMUSG00000029212",ENSMUSG00000029245",ENSMUSG00000037815",ENSMUSG00000030592",ENSMUSG00000051177",ENSMUSG00000053110",ENSMUSG00000061751",ENSMUSG00000028525",ENSMUSG00000021730",ENSMUSG00000045038",ENSMUSG00000020532",ENSMUSG00000021699",ENSMUSG00000020027",ENSMUSG00000040111",ENSMUSG00000036273",ENSMUSG00000000766",ENSMUSG00000007817…
									cellular response to organonitrogen compound	GO:0071417	19	6.856497	2.77109	9.8577e-05	0.0075831	,ENSMUSG00000034997",ENSMUSG00000029212",ENSMUSG00000037815",ENSMUSG00000030592",ENSMUSG00000051177",ENSMUSG00000052374",ENSMUSG00000055254",ENSMUSG00000024238",ENSMUSG00000028525",ENSMUSG00000021730",ENSMUSG00000021699",ENSMUSG00000020027",ENSMUSG00000036273",ENSMUSG00000000766",ENSMUSG00000062232",ENSMUSG00000013663",ENSMUSG00000055737",ENSMUSG00000037643",ENSMUSG00000018634"
									inorganic ion transmembrane transport	GO:0098660	20	7.432233	2.69098	9.4989e-05	0.0074183	,ENSMUSG00000049281",ENSMUSG00000034997",ENSMUSG00000029212",ENSMUSG00000055026",ENSMUSG00000054477",ENSMUSG00000030096",ENSMUSG00000051331",ENSMUSG00000030592",ENSMUSG00000028033",ENSMUSG00000055078",ENSMUSG00000025221",ENSMUSG00000029467",ENSMUSG00000021541",ENSMUSG00000057182",ENSMUSG00000045404",ENSMUSG00000021730",ENSMUSG00000052726",ENSMUSG00000035189",ENSMUSG00000032412",ENSMUSG00000037624"
									ion transmembrane transport	GO:0034220	21	9.386247	2.23732	0.00074925	0.037065	,ENSMUSG00000049281",ENSMUSG00000034997",ENSMUSG00000022180",ENSMUSG00000029212",ENSMUSG00000055026",ENSMUSG00000054477",ENSMUSG00000030096",ENSMUSG00000051331",ENSMUSG00000030592",ENSMUSG00000028033",ENSMUSG00000055078",ENSMUSG00000025221",ENSMUSG00000029467",ENSMUSG00000021541",ENSMUSG00000057182",ENSMUSG00000045404",ENSMUSG00000021730",ENSMUSG00000052726",ENSMUSG00000035189",ENSMUSG00000032412…
									regulation of hormone levels	GO:0010817	22	8.531366	2.57872	7.7638e-05	0.0064917	,ENSMUSG00000022180",ENSMUSG00000029245",ENSMUSG00000037936",ENSMUSG00000051331",ENSMUSG00000022186",ENSMUSG00000022340",ENSMUSG00000063632",ENSMUSG00000004347",ENSMUSG00000040612",ENSMUSG00000061751",ENSMUSG00000041235",ENSMUSG00000021587",ENSMUSG00000061601",ENSMUSG00000027777",ENSMUSG00000045038",ENSMUSG00000024515",ENSMUSG00000067786",ENSMUSG00000022829",ENSMUSG00000055737",ENSMUSG00000037852…
									sensory organ development	GO:0007423	23	9.316461	2.46875	0.00015657	0.010519	,ENSMUSG00000029563",ENSMUSG00000038718",ENSMUSG00000051331",ENSMUSG00000027210",ENSMUSG00000027660",ENSMUSG00000019906",ENSMUSG00000055254",ENSMUSG00000055078",ENSMUSG00000063632",ENSMUSG00000022770",ENSMUSG00000025810",ENSMUSG00000024238",ENSMUSG00000041235",ENSMUSG00000021730",ENSMUSG00000020701",ENSMUSG00000046982",ENSMUSG00000042064",ENSMUSG00000031517",ENSMUSG00000037643",ENSMUSG00000038248…
									epithelial cell differentiation	GO:0030855	19	7.85095	2.42009	0.00077591	0.038139	,ENSMUSG00000030067",ENSMUSG00000028681",ENSMUSG00000040606",ENSMUSG00000027660",ENSMUSG00000053110",ENSMUSG00000063632",ENSMUSG00000061731",ENSMUSG00000021699",ENSMUSG00000024515",ENSMUSG00000045763",ENSMUSG00000020701",ENSMUSG00000062232",ENSMUSG00000042064",ENSMUSG00000036006",ENSMUSG00000052613",ENSMUSG00000013236",ENSMUSG00000031565",ENSMUSG00000030223",ENSMUSG00000018634"
									animal organ morphogenesis	GO:0009887	33	15.91126	2.074	0.00014184	0.0097423	,ENSMUSG00000027210",ENSMUSG00000029999",ENSMUSG00000040943",ENSMUSG00000025810",ENSMUSG00000041014",ENSMUSG00000041235",ENSMUSG00000027777",ENSMUSG00000021730",ENSMUSG00000046982",ENSMUSG00000042064",ENSMUSG00000013663",ENSMUSG00000037852",ENSMUSG00000038248",ENSMUSG00000036006",ENSMUSG00000033713",ENSMUSG00000052613",ENSMUSG00000038718",ENSMUSG00000030592",ENSMUSG00000053110",ENSMUSG00000055254…
									negative regulation of signal transduction	GO:0009968	39	19.10398	2.04146	4.3273e-05	0.0040595	,ENSMUSG00000030067",ENSMUSG00000037815",ENSMUSG00000023150",ENSMUSG00000032020",ENSMUSG00000028885",ENSMUSG00000025810",ENSMUSG00000040003",ENSMUSG00000024268",ENSMUSG00000042105",ENSMUSG00000028525",ENSMUSG00000026249",ENSMUSG00000021699",ENSMUSG00000020027",ENSMUSG00000026527",ENSMUSG00000013663",ENSMUSG00000050711",ENSMUSG00000036006",ENSMUSG00000030226",ENSMUSG00000035314",ENSMUSG00000030223…
									regulation of signal transduction	GO:0009966	76	43.30235	1.7551	1.0469e-06	0.00014914	,ENSMUSG00000030067",ENSMUSG00000037815",ENSMUSG00000039959",ENSMUSG00000033174",ENSMUSG00000027692",ENSMUSG00000029999",ENSMUSG00000021277",ENSMUSG00000020189",ENSMUSG00000024268",ENSMUSG00000061601",ENSMUSG00000027777",ENSMUSG00000026249",ENSMUSG00000045038",ENSMUSG00000020027",ENSMUSG00000018411",ENSMUSG00000026527",ENSMUSG00000042680",ENSMUSG00000050711",ENSMUSG00000036006",ENSMUSG00000030226…
									negative regulation of cell communication	GO:0010648	44	21.09289	2.08601	7.3353e-06	0.0008681	,ENSMUSG00000030067",ENSMUSG00000037815",ENSMUSG00000023150",ENSMUSG00000032020",ENSMUSG00000033174",ENSMUSG00000028885",ENSMUSG00000025810",ENSMUSG00000040003",ENSMUSG00000024268",ENSMUSG00000042105",ENSMUSG00000028525",ENSMUSG00000026249",ENSMUSG00000021699",ENSMUSG00000020027",ENSMUSG00000026527",ENSMUSG00000022829",ENSMUSG00000013663",ENSMUSG00000050711",ENSMUSG00000036006",ENSMUSG00000030226…
									negative regulation of signaling	GO:0023057	44	21.12778	2.08257	7.4488e-06	0.00087481	,ENSMUSG00000030067",ENSMUSG00000037815",ENSMUSG00000023150",ENSMUSG00000032020",ENSMUSG00000033174",ENSMUSG00000028885",ENSMUSG00000025810",ENSMUSG00000040003",ENSMUSG00000024268",ENSMUSG00000042105",ENSMUSG00000028525",ENSMUSG00000026249",ENSMUSG00000021699",ENSMUSG00000020027",ENSMUSG00000026527",ENSMUSG00000022829",ENSMUSG00000013663",ENSMUSG00000050711",ENSMUSG00000036006",ENSMUSG00000030226…
									positive regulation of catalytic activity	GO:0043085	31	16.34742	1.89632	0.00081809	0.039455	,ENSMUSG00000039959",ENSMUSG00000037936",ENSMUSG00000029999",ENSMUSG00000004633",ENSMUSG00000004530",ENSMUSG00000040003",ENSMUSG00000020189",ENSMUSG00000028944",ENSMUSG00000000915",ENSMUSG00000026527",ENSMUSG00000062232",ENSMUSG00000013663",ENSMUSG00000034981",ENSMUSG00000039976",ENSMUSG00000034997",ENSMUSG00000029245",ENSMUSG00000033420",ENSMUSG00000051331",ENSMUSG00000055254",ENSMUSG00000040479…
									positive regulation of molecular function	GO:0044093	42	22.24436	1.88812	9.6177e-05	0.0074356	,ENSMUSG00000039959",ENSMUSG00000037936",ENSMUSG00000052374",ENSMUSG00000029999",ENSMUSG00000004633",ENSMUSG00000006930",ENSMUSG00000024589",ENSMUSG00000004530",ENSMUSG00000040003",ENSMUSG00000020189",ENSMUSG00000028944",ENSMUSG00000021730",ENSMUSG00000000915",ENSMUSG00000026527",ENSMUSG00000062232",ENSMUSG00000013663",ENSMUSG00000032826",ENSMUSG00000034981",ENSMUSG00000038349",ENSMUSG00000036006…
									regulation of intracellular signal transduction	GO:1902531	41	24.04135	1.70539	0.00091543	0.043202	,ENSMUSG00000023150",ENSMUSG00000027692",ENSMUSG00000029999",ENSMUSG00000025810",ENSMUSG00000040003",ENSMUSG00000021277",ENSMUSG00000020189",ENSMUSG00000042105",ENSMUSG00000021895",ENSMUSG00000027777",ENSMUSG00000026249",ENSMUSG00000045038",ENSMUSG00000021699",ENSMUSG00000018411",ENSMUSG00000062232",ENSMUSG00000042680",ENSMUSG00000037990",ENSMUSG00000013663",ENSMUSG00000036006",ENSMUSG00000030226…
									N/A	N/A	3	16.27764	0.184302	0.00013497	0.0093539	,ENSMUSG00000033948",ENSMUSG00000054027",ENSMUSG00000029534"
									sensory perception of smell	GO:0007608	2	19.20866	0.10412	1.0669e-06	0.00015059	,ENSMUSG00000032177",ENSMUSG00000004347"
									sensory perception of chemical stimulus	GO:0007606	2	20.77885	0.0962517	3.5495e-07	5.6884e-05	,ENSMUSG00000032177",ENSMUSG00000004347"

## Sheet: M_both
Homo sapiens									Mus musculus									Mus musculus
05-Oct-2021_SM_D1D2_Markers_Human_Control_MatrixMarker_both.txt									05-Oct-2021_SM_D1D2_Markers_zQ175_Control_MatrixMarker_both.txt									05-Oct-2021_SM_D1D2_Markers_R62_Control_MatrixMarker_both.txt
correction;FDR									correction;FDR									correction;FDR
test_type;FISHER									test_type;FISHER									test_type;FISHER
GO biological process complete	GO ID	number in list	expected	fold enrichment	pValue	FDR	mapped_id_list		GO biological process complete	GO ID	number in list	expected	fold enrichment	pValue	FDR	mapped_id_list		GO biological process complete	GO ID	number in list	expected	fold enrichment	pValue	FDR	mapped_id_list
cell-cell adhesion	GO:0098609	19	5.41008	3.512	4.024e-06	0.018693	,ENSG00000072786",ENSG00000179242",ENSG00000116815",ENSG00000154162",ENSG00000149571",ENSG00000115956",ENSG00000171587",ENSG00000130396",ENSG00000116147",ENSG00000154358",ENSG00000168952",ENSG00000113361",ENSG00000170558",ENSG00000164199",ENSG00000138594",ENSG00000169862",ENSG00000169851",ENSG00000169760",ENSG00000184226"		presynapse assembly	GO:0099054	5	0.261806	19.0981	1.6516e-05	0.00385	,ENSMUSG00000028399",ENSMUSG00000032076",ENSMUSG00000001300",ENSMUSG00000039488",ENSMUSG00000063887"		synaptic membrane adhesion	GO:0099560	5	0.306284	16.3247	2.8253e-05	0.010867	,ENSMUSG00000048915",ENSMUSG00000028399",ENSMUSG00000033295",ENSMUSG00000050587",ENSMUSG00000063887"
cell adhesion	GO:0007155	31	10.1038	3.0681	5.5533e-08	0.0007739	,ENSG00000072786",ENSG00000114948",ENSG00000179242",ENSG00000154162",ENSG00000149571",ENSG00000115956",ENSG00000116106",ENSG00000171587",ENSG00000130396",ENSG00000133401",ENSG00000116147",ENSG00000168952",ENSG00000148848",ENSG00000164176",ENSG00000164199",ENSG00000138594",ENSG00000169862",ENSG00000169760",ENSG00000155052",ENSG00000178031",ENSG00000184226",ENSG00000113805",ENSG00000116815",ENSG000…		presynapse organization	GO:0099172	5	0.323407	15.4604	3.9255e-05	0.0077429	,ENSMUSG00000028399",ENSMUSG00000032076",ENSMUSG00000001300",ENSMUSG00000039488",ENSMUSG00000063887"		synapse organization	GO:0050808	17	3.27979	5.18326	7.6311e-08	0.00016772	,ENSMUSG00000052581",ENSMUSG00000032036",ENSMUSG00000030310",ENSMUSG00000028399",ENSMUSG00000033295",ENSMUSG00000026235",ENSMUSG00000000632",ENSMUSG00000024304",ENSMUSG00000063887",ENSMUSG00000071424",ENSMUSG00000024935",ENSMUSG00000062151",ENSMUSG00000040265",ENSMUSG00000048915",ENSMUSG00000050587",ENSMUSG00000039488",ENSMUSG00000030525"
biological adhesion	GO:0022610	31	10.1604	3.0511	6.2595e-08	0.00043616	,ENSG00000072786",ENSG00000114948",ENSG00000179242",ENSG00000154162",ENSG00000149571",ENSG00000115956",ENSG00000116106",ENSG00000171587",ENSG00000130396",ENSG00000133401",ENSG00000116147",ENSG00000168952",ENSG00000148848",ENSG00000164176",ENSG00000164199",ENSG00000138594",ENSG00000169862",ENSG00000169760",ENSG00000155052",ENSG00000178031",ENSG00000184226",ENSG00000113805",ENSG00000116815",ENSG000…		synapse organization	GO:0050808	23	3.95789	5.81118	5.3941e-11	2.7663e-07	,ENSMUSG00000007653",ENSMUSG00000052581",ENSMUSG00000032036",ENSMUSG00000030310",ENSMUSG00000028184",ENSMUSG00000028399",ENSMUSG00000032076",ENSMUSG00000033295",ENSMUSG00000027296",ENSMUSG00000001300",ENSMUSG00000026235",ENSMUSG00000000632",ENSMUSG00000024304",ENSMUSG00000063887",ENSMUSG00000071424",ENSMUSG00000062151",ENSMUSG00000040265",ENSMUSG00000048915",ENSMUSG00000010066",ENSMUSG00000050587…		cell junction organization	GO:0034330	23	5.46206	4.21086	1.4747e-08	4.5377e-05	,ENSMUSG00000052581",ENSMUSG00000032036",ENSMUSG00000030310",ENSMUSG00000026991",ENSMUSG00000028399",ENSMUSG00000033295",ENSMUSG00000027087",ENSMUSG00000026235",ENSMUSG00000026312",ENSMUSG00000000378",ENSMUSG00000000632",ENSMUSG00000024304",ENSMUSG00000063887",ENSMUSG00000071424",ENSMUSG00000024935",ENSMUSG00000062151",ENSMUSG00000015143",ENSMUSG00000040265",ENSMUSG00000040452",ENSMUSG00000048915…
cellular metabolic process	GO:0044237	64	97.7585	0.65467	4.5829e-06	0.015967	,ENSG00000072786",ENSG00000148481",ENSG00000106688",ENSG00000115956",ENSG00000249853",ENSG00000133302",ENSG00000119125",ENSG00000006116",ENSG00000080298",ENSG00000136492",ENSG00000119729",ENSG00000178053",ENSG00000128513",ENSG00000070214",ENSG00000131459",ENSG00000197442",ENSG00000115866",ENSG00000158079",ENSG00000156219",ENSG00000079691",ENSG00000154358",ENSG00000154237",ENSG00000165475",ENSG000…		cell junction organization	GO:0034330	29	6.59135	4.3997	8.4491e-11	1.857e-07	,ENSMUSG00000028184",ENSMUSG00000033295",ENSMUSG00000027296",ENSMUSG00000001300",ENSMUSG00000000378",ENSMUSG00000000632",ENSMUSG00000024304",ENSMUSG00000063887",ENSMUSG00000062151",ENSMUSG00000015143",ENSMUSG00000040265",ENSMUSG00000048915",ENSMUSG00000030525",ENSMUSG00000007653",ENSMUSG00000052581",ENSMUSG00000032036",ENSMUSG00000030310",ENSMUSG00000026991",ENSMUSG00000028399",ENSMUSG00000032076…		cell-cell adhesion via plasma-membrane adhesion molecules	GO:0098742	16	2.18227	7.3318	1.9923e-09	1.0217e-05	,ENSMUSG00000032036",ENSMUSG00000053141",ENSMUSG00000028399",ENSMUSG00000033295",ENSMUSG00000030092",ENSMUSG00000026312",ENSMUSG00000024304",ENSMUSG00000063887",ENSMUSG00000071424",ENSMUSG00000028519",ENSMUSG00000040452",ENSMUSG00000048915",ENSMUSG00000000305",ENSMUSG00000050587",ENSMUSG00000039488",ENSMUSG00000039103"
									cellular component organization	GO:0016043	102	69.5788	1.46596	2.1454e-05	0.0047152	,ENSMUSG00000029673",ENSMUSG00000016918",ENSMUSG00000037736",ENSMUSG00000028184",ENSMUSG00000005583",ENSMUSG00000001300",ENSMUSG00000024304",ENSMUSG00000024940",ENSMUSG00000020589",ENSMUSG00000015143",ENSMUSG00000048915",ENSMUSG00000050315",ENSMUSG00000035158",ENSMUSG00000074923",ENSMUSG00000007653",ENSMUSG00000052581",ENSMUSG00000032036",ENSMUSG00000027087",ENSMUSG00000022076",ENSMUSG00000030092…		cell-cell adhesion	GO:0098609	22	4.69635	4.68448	5.012e-09	1.9277e-05	,ENSMUSG00000028373",ENSMUSG00000032036",ENSMUSG00000053141",ENSMUSG00000026991",ENSMUSG00000028399",ENSMUSG00000033295",ENSMUSG00000027087",ENSMUSG00000030092",ENSMUSG00000026312",ENSMUSG00000024304",ENSMUSG00000063887",ENSMUSG00000071424",ENSMUSG00000028519",ENSMUSG00000040452",ENSMUSG00000048915",ENSMUSG00000000305",ENSMUSG00000050587",ENSMUSG00000031558",ENSMUSG00000039488",ENSMUSG00000039103…
									cellular component organization or biogenesis	GO:0071840	102	72.2277	1.4122	0.0001172	0.01898	,ENSMUSG00000029673",ENSMUSG00000016918",ENSMUSG00000037736",ENSMUSG00000028184",ENSMUSG00000005583",ENSMUSG00000001300",ENSMUSG00000024304",ENSMUSG00000024940",ENSMUSG00000020589",ENSMUSG00000015143",ENSMUSG00000048915",ENSMUSG00000050315",ENSMUSG00000035158",ENSMUSG00000074923",ENSMUSG00000007653",ENSMUSG00000052581",ENSMUSG00000032036",ENSMUSG00000027087",ENSMUSG00000022076",ENSMUSG00000030092…		cell adhesion	GO:0007155	36	9.45652	3.8069	1.3014e-11	2.0022e-07	,ENSMUSG00000055421",ENSMUSG00000053141",ENSMUSG00000039419",ENSMUSG00000028047",ENSMUSG00000033295",ENSMUSG00000022762",ENSMUSG00000024304",ENSMUSG00000063887",ENSMUSG00000015143",ENSMUSG00000064293",ENSMUSG00000048915",ENSMUSG00000038048",ENSMUSG00000031558",ENSMUSG00000019966",ENSMUSG00000034488",ENSMUSG00000102692",ENSMUSG00000028373",ENSMUSG00000032036",ENSMUSG00000059974",ENSMUSG00000026991…
									synapse assembly	GO:0007416	10	1.15503	8.65781	6.3225e-07	0.00030397	,ENSMUSG00000007653",ENSMUSG00000071424",ENSMUSG00000032036",ENSMUSG00000040265",ENSMUSG00000028399",ENSMUSG00000032076",ENSMUSG00000001300",ENSMUSG00000039488",ENSMUSG00000024304",ENSMUSG00000063887"		biological adhesion	GO:0022610	36	9.55861	3.76624	1.7406e-11	1.3389e-07	,ENSMUSG00000055421",ENSMUSG00000053141",ENSMUSG00000039419",ENSMUSG00000028047",ENSMUSG00000033295",ENSMUSG00000022762",ENSMUSG00000024304",ENSMUSG00000063887",ENSMUSG00000015143",ENSMUSG00000064293",ENSMUSG00000048915",ENSMUSG00000038048",ENSMUSG00000031558",ENSMUSG00000019966",ENSMUSG00000034488",ENSMUSG00000102692",ENSMUSG00000028373",ENSMUSG00000032036",ENSMUSG00000059974",ENSMUSG00000026991…
									nervous system development	GO:0007399	53	28.5677	1.85524	1.6342e-05	0.003868	,ENSMUSG00000029673",ENSMUSG00000016918",ENSMUSG00000028184",ENSMUSG00000005583",ENSMUSG00000033295",ENSMUSG00000027296",ENSMUSG00000001300",ENSMUSG00000024304",ENSMUSG00000040265",ENSMUSG00000048915",ENSMUSG00000052534",ENSMUSG00000031558",ENSMUSG00000031997",ENSMUSG00000074923",ENSMUSG00000007653",ENSMUSG00000028373",ENSMUSG00000032036",ENSMUSG00000032076",ENSMUSG00000055373",ENSMUSG00000022076…		glandular epithelial cell development	GO:0002068	4	0.255237	15.6717	0.00021422	0.043944	,ENSMUSG00000040929",ENSMUSG00000039004",ENSMUSG00000024304",ENSMUSG00000001288"
									system development	GO:0048731	90	56.5809	1.59064	3.2507e-06	0.0010641	,ENSMUSG00000029673",ENSMUSG00000016918",ENSMUSG00000028184",ENSMUSG00000030583",ENSMUSG00000005583",ENSMUSG00000033295",ENSMUSG00000027296",ENSMUSG00000001300",ENSMUSG00000000530",ENSMUSG00000000378",ENSMUSG00000024304",ENSMUSG00000029359",ENSMUSG00000024940",ENSMUSG00000021313",ENSMUSG00000015143",ENSMUSG00000040265",ENSMUSG00000048915",ENSMUSG00000052534",ENSMUSG00000031558",ENSMUSG00000035158…		cell development	GO:0048468	37	19.8064	1.86809	0.00023734	0.047421	,ENSMUSG00000016918",ENSMUSG00000040929",ENSMUSG00000039419",ENSMUSG00000028382",ENSMUSG00000005583",ENSMUSG00000030020",ENSMUSG00000022261",ENSMUSG00000055067",ENSMUSG00000033295",ENSMUSG00000000378",ENSMUSG00000024304",ENSMUSG00000063887",ENSMUSG00000001288",ENSMUSG00000021379",ENSMUSG00000015143",ENSMUSG00000064293",ENSMUSG00000048915",ENSMUSG00000031558",ENSMUSG00000030525",ENSMUSG00000019966…
									anatomical structure development	GO:0048856	101	69.6404	1.45031	3.9824e-05	0.0077556	,ENSMUSG00000029673",ENSMUSG00000016918",ENSMUSG00000028184",ENSMUSG00000005583",ENSMUSG00000001300",ENSMUSG00000024304",ENSMUSG00000024940",ENSMUSG00000021313",ENSMUSG00000015143",ENSMUSG00000048915",ENSMUSG00000035158",ENSMUSG00000031997",ENSMUSG00000074923",ENSMUSG00000007653",ENSMUSG00000035305",ENSMUSG00000032036",ENSMUSG00000060924",ENSMUSG00000027087",ENSMUSG00000022076",ENSMUSG00000030092…		synaptic transmission, glutamatergic	GO:0035249	5	0.48495	10.3103	0.00019839	0.041812	,ENSMUSG00000071424",ENSMUSG00000062151",ENSMUSG00000041078",ENSMUSG00000024211",ENSMUSG00000032017"
									developmental process	GO:0032502	105	74.9073	1.40173	0.00010795	0.018251	,ENSMUSG00000029673",ENSMUSG00000016918",ENSMUSG00000028184",ENSMUSG00000005583",ENSMUSG00000001300",ENSMUSG00000024304",ENSMUSG00000024940",ENSMUSG00000021313",ENSMUSG00000015143",ENSMUSG00000048915",ENSMUSG00000035158",ENSMUSG00000031997",ENSMUSG00000074923",ENSMUSG00000007653",ENSMUSG00000035305",ENSMUSG00000032036",ENSMUSG00000060924",ENSMUSG00000027087",ENSMUSG00000022076",ENSMUSG00000030092…		chemical synaptic transmission	GO:0007268	17	3.90512	4.35326	7.8349e-07	0.0008036	,ENSMUSG00000005583",ENSMUSG00000053025",ENSMUSG00000030691",ENSMUSG00000024211",ENSMUSG00000062542",ENSMUSG00000025892",ENSMUSG00000000632",ENSMUSG00000024743",ENSMUSG00000063887",ENSMUSG00000071424",ENSMUSG00000062151",ENSMUSG00000041078",ENSMUSG00000009394",ENSMUSG00000050783",ENSMUSG00000030525",ENSMUSG00000033615",ENSMUSG00000032017"
									multicellular organism development	GO:0007275	98	65.1127	1.50508	1.3371e-05	0.0033179	,ENSMUSG00000029673",ENSMUSG00000016918",ENSMUSG00000028184",ENSMUSG00000005583",ENSMUSG00000001300",ENSMUSG00000024304",ENSMUSG00000024940",ENSMUSG00000021313",ENSMUSG00000015143",ENSMUSG00000048915",ENSMUSG00000035158",ENSMUSG00000031997",ENSMUSG00000074923",ENSMUSG00000007653",ENSMUSG00000035305",ENSMUSG00000032036",ENSMUSG00000060924",ENSMUSG00000027087",ENSMUSG00000022076",ENSMUSG00000030092…		anterograde trans-synaptic signaling	GO:0098916	17	3.90512	4.35326	7.8349e-07	0.00075337	,ENSMUSG00000005583",ENSMUSG00000053025",ENSMUSG00000030691",ENSMUSG00000024211",ENSMUSG00000062542",ENSMUSG00000025892",ENSMUSG00000000632",ENSMUSG00000024743",ENSMUSG00000063887",ENSMUSG00000071424",ENSMUSG00000062151",ENSMUSG00000041078",ENSMUSG00000009394",ENSMUSG00000050783",ENSMUSG00000030525",ENSMUSG00000033615",ENSMUSG00000032017"
									cell junction assembly	GO:0034329	15	3.26488	4.59436	2.1071e-06	0.00075389	,ENSMUSG00000007653",ENSMUSG00000032036",ENSMUSG00000026991",ENSMUSG00000028399",ENSMUSG00000032076",ENSMUSG00000027087",ENSMUSG00000001300",ENSMUSG00000026312",ENSMUSG00000024304",ENSMUSG00000063887",ENSMUSG00000071424",ENSMUSG00000015143",ENSMUSG00000040265",ENSMUSG00000040452",ENSMUSG00000039488"		trans-synaptic signaling	GO:0099537	18	4.13483	4.35326	3.6775e-07	0.00040414	,ENSMUSG00000005583",ENSMUSG00000028399",ENSMUSG00000053025",ENSMUSG00000030691",ENSMUSG00000024211",ENSMUSG00000062542",ENSMUSG00000025892",ENSMUSG00000000632",ENSMUSG00000024743",ENSMUSG00000063887",ENSMUSG00000071424",ENSMUSG00000062151",ENSMUSG00000041078",ENSMUSG00000009394",ENSMUSG00000050783",ENSMUSG00000030525",ENSMUSG00000033615",ENSMUSG00000032017"
									glandular epithelial cell development	GO:0002068	5	0.308007	16.2334	3.2102e-05	0.0065853	,ENSMUSG00000040929",ENSMUSG00000017491",ENSMUSG00000039004",ENSMUSG00000024304",ENSMUSG00000001288"		synaptic signaling	GO:0099536	18	4.56874	3.93982	1.4454e-06	0.0011704	,ENSMUSG00000005583",ENSMUSG00000028399",ENSMUSG00000053025",ENSMUSG00000030691",ENSMUSG00000024211",ENSMUSG00000062542",ENSMUSG00000025892",ENSMUSG00000000632",ENSMUSG00000024743",ENSMUSG00000063887",ENSMUSG00000071424",ENSMUSG00000062151",ENSMUSG00000041078",ENSMUSG00000009394",ENSMUSG00000050783",ENSMUSG00000030525",ENSMUSG00000033615",ENSMUSG00000032017"
									columnar/cuboidal epithelial cell development	GO:0002066	5	0.523612	9.54905	0.00029249	0.040908	,ENSMUSG00000040929",ENSMUSG00000017491",ENSMUSG00000039004",ENSMUSG00000024304",ENSMUSG00000001288"		regulation of dopamine secretion	GO:0014059	5	0.510473	9.79483	0.0002467	0.048661	,ENSMUSG00000090223",ENSMUSG00000048120",ENSMUSG00000062542",ENSMUSG00000024743",ENSMUSG00000052889"
									cell development	GO:0048468	48	23.9014	2.00825	4.8553e-06	0.0014365	,ENSMUSG00000029673",ENSMUSG00000016918",ENSMUSG00000040929",ENSMUSG00000039419",ENSMUSG00000029576",ENSMUSG00000030583",ENSMUSG00000005583",ENSMUSG00000028883",ENSMUSG00000022261",ENSMUSG00000055067",ENSMUSG00000033295",ENSMUSG00000001300",ENSMUSG00000000378",ENSMUSG00000024304",ENSMUSG00000060534",ENSMUSG00000063887",ENSMUSG00000001288",ENSMUSG00000021379",ENSMUSG00000015143",ENSMUSG00000048915…		regulation of catecholamine secretion	GO:0050433	6	0.791234	7.5831	0.00021422	0.043366	,ENSMUSG00000090223",ENSMUSG00000048120",ENSMUSG00000062542",ENSMUSG00000030525",ENSMUSG00000024743",ENSMUSG00000052889"
									synaptic membrane adhesion	GO:0099560	6	0.369609	16.2334	5.049e-06	0.0014656	,ENSMUSG00000048915",ENSMUSG00000028399",ENSMUSG00000032076",ENSMUSG00000033295",ENSMUSG00000050587",ENSMUSG00000063887"		regulation of localization	GO:0032879	56	32.364	1.73032	3.8209e-05	0.01336	,ENSMUSG00000055761",ENSMUSG00000038949",ENSMUSG00000016918",ENSMUSG00000053141",ENSMUSG00000037736",ENSMUSG00000079056",ENSMUSG00000005583",ENSMUSG00000056258",ENSMUSG00000042604",ENSMUSG00000024743",ENSMUSG00000046329",ENSMUSG00000024304",ENSMUSG00000024544",ENSMUSG00000021313",ENSMUSG00000046447",ENSMUSG00000015143",ENSMUSG00000040265",ENSMUSG00000048915",ENSMUSG00000031837",ENSMUSG00000031558…
									cell-cell adhesion via plasma-membrane adhesion molecules	GO:0098742	17	2.63346	6.45538	4.4149e-09	4.5282e-06	,ENSMUSG00000032036",ENSMUSG00000053141",ENSMUSG00000028399",ENSMUSG00000032076",ENSMUSG00000033295",ENSMUSG00000030092",ENSMUSG00000026312",ENSMUSG00000024304",ENSMUSG00000063887",ENSMUSG00000071424",ENSMUSG00000028519",ENSMUSG00000040452",ENSMUSG00000048915",ENSMUSG00000000305",ENSMUSG00000050587",ENSMUSG00000039488",ENSMUSG00000039103"		regulation of ion transport	GO:0043269	20	8.10376	2.46799	0.00024986	0.04866	,ENSMUSG00000055761",ENSMUSG00000029167",ENSMUSG00000030310",ENSMUSG00000079056",ENSMUSG00000005583",ENSMUSG00000056258",ENSMUSG00000058498",ENSMUSG00000059742",ENSMUSG00000048120",ENSMUSG00000062542",ENSMUSG00000042604",ENSMUSG00000024743",ENSMUSG00000063887",ENSMUSG00000092083",ENSMUSG00000021313",ENSMUSG00000019970",ENSMUSG00000090223",ENSMUSG00000066189",ENSMUSG00000052889",ENSMUSG00000031997"
									cell-cell adhesion	GO:0098609	23	5.66733	4.05835	3.3892e-08	3.0672e-05	,ENSMUSG00000028373",ENSMUSG00000032036",ENSMUSG00000053141",ENSMUSG00000026991",ENSMUSG00000028399",ENSMUSG00000032076",ENSMUSG00000033295",ENSMUSG00000027087",ENSMUSG00000030092",ENSMUSG00000026312",ENSMUSG00000024304",ENSMUSG00000063887",ENSMUSG00000071424",ENSMUSG00000028519",ENSMUSG00000040452",ENSMUSG00000048915",ENSMUSG00000000305",ENSMUSG00000050587",ENSMUSG00000031558",ENSMUSG00000039488…		positive regulation of synapse assembly	GO:0051965	7	0.867805	8.06633	4.4239e-05	0.014796	,ENSMUSG00000052581",ENSMUSG00000071424",ENSMUSG00000034648",ENSMUSG00000048915",ENSMUSG00000028399",ENSMUSG00000063887",ENSMUSG00000074736"
									cell adhesion	GO:0007155	39	11.4117	3.41756	5.5457e-11	2.133e-07	,ENSMUSG00000055421",ENSMUSG00000053141",ENSMUSG00000039419",ENSMUSG00000029576",ENSMUSG00000028047",ENSMUSG00000033295",ENSMUSG00000001300",ENSMUSG00000022762",ENSMUSG00000024304",ENSMUSG00000063887",ENSMUSG00000015143",ENSMUSG00000048915",ENSMUSG00000038048",ENSMUSG00000031558",ENSMUSG00000019966",ENSMUSG00000034488",ENSMUSG00000102692",ENSMUSG00000028373",ENSMUSG00000032036",ENSMUSG00000059974…		regulation of synapse assembly	GO:0051963	8	1.33999	5.97018	9.2725e-05	0.023386	,ENSMUSG00000052581",ENSMUSG00000071424",ENSMUSG00000034648",ENSMUSG00000005583",ENSMUSG00000048915",ENSMUSG00000028399",ENSMUSG00000063887",ENSMUSG00000074736"
									biological adhesion	GO:0022610	39	11.5349	3.38105	7.4982e-11	1.9227e-07	,ENSMUSG00000055421",ENSMUSG00000053141",ENSMUSG00000039419",ENSMUSG00000029576",ENSMUSG00000028047",ENSMUSG00000033295",ENSMUSG00000001300",ENSMUSG00000022762",ENSMUSG00000024304",ENSMUSG00000063887",ENSMUSG00000015143",ENSMUSG00000048915",ENSMUSG00000038048",ENSMUSG00000031558",ENSMUSG00000019966",ENSMUSG00000034488",ENSMUSG00000102692",ENSMUSG00000028373",ENSMUSG00000032036",ENSMUSG00000059974…		regulation of synapse organization	GO:0050807	16	2.89694	5.52308	8.2439e-08	0.00015854	,ENSMUSG00000052581",ENSMUSG00000053141",ENSMUSG00000034648",ENSMUSG00000057897",ENSMUSG00000005583",ENSMUSG00000028399",ENSMUSG00000058013",ENSMUSG00000033295",ENSMUSG00000026235",ENSMUSG00000024304",ENSMUSG00000063887",ENSMUSG00000071424",ENSMUSG00000040265",ENSMUSG00000048915",ENSMUSG00000030525",ENSMUSG00000074736"
									neuron projection arborization	GO:0140058	4	0.261806	15.2785	0.00025298	0.036374	,ENSMUSG00000028883",ENSMUSG00000030525",ENSMUSG00000063887",ENSMUSG00000074923"		regulation of cellular component organization	GO:0051128	54	27.4379	1.96808	1.2286e-06	0.0010502	,ENSMUSG00000053141",ENSMUSG00000037736",ENSMUSG00000005583",ENSMUSG00000033295",ENSMUSG00000041997",ENSMUSG00000024743",ENSMUSG00000024304",ENSMUSG00000024544",ENSMUSG00000021676",ENSMUSG00000020589",ENSMUSG00000040265",ENSMUSG00000048915",ENSMUSG00000031837",ENSMUSG00000031558",ENSMUSG00000033615",ENSMUSG00000010136",ENSMUSG00000031997",ENSMUSG00000052581",ENSMUSG00000059974",ENSMUSG00000021180…
									neuron projection morphogenesis	GO:0048812	22	6.56055	3.35338	1.4686e-06	0.00057934	,ENSMUSG00000029673",ENSMUSG00000032036",ENSMUSG00000039419",ENSMUSG00000005583",ENSMUSG00000028883",ENSMUSG00000022261",ENSMUSG00000029121",ENSMUSG00000030092",ENSMUSG00000001300",ENSMUSG00000026235",ENSMUSG00000028876",ENSMUSG00000060534",ENSMUSG00000063887",ENSMUSG00000019970",ENSMUSG00000048915",ENSMUSG00000045287",ENSMUSG00000000305",ENSMUSG00000031558",ENSMUSG00000039488",ENSMUSG00000039103…		regulation of synapse structure or activity	GO:0050803	16	2.97351	5.38085	1.1534e-07	0.00019717	,ENSMUSG00000052581",ENSMUSG00000053141",ENSMUSG00000034648",ENSMUSG00000057897",ENSMUSG00000005583",ENSMUSG00000028399",ENSMUSG00000058013",ENSMUSG00000033295",ENSMUSG00000026235",ENSMUSG00000024304",ENSMUSG00000063887",ENSMUSG00000071424",ENSMUSG00000040265",ENSMUSG00000048915",ENSMUSG00000030525",ENSMUSG00000074736"
									neuron projection development	GO:0031175	26	9.53282	2.72742	6.2155e-06	0.0017386	,ENSMUSG00000029673",ENSMUSG00000039419",ENSMUSG00000005583",ENSMUSG00000028883",ENSMUSG00000022261",ENSMUSG00000033295",ENSMUSG00000001300",ENSMUSG00000060534",ENSMUSG00000063887",ENSMUSG00000048915",ENSMUSG00000031558",ENSMUSG00000030525",ENSMUSG00000056755",ENSMUSG00000074923",ENSMUSG00000032036",ENSMUSG00000029121",ENSMUSG00000022076",ENSMUSG00000030092",ENSMUSG00000026235",ENSMUSG00000028876…		regulation of biological quality	GO:0065008	70	42.6628	1.64077	1.841e-05	0.0076551	,ENSMUSG00000053141",ENSMUSG00000028382",ENSMUSG00000005583",ENSMUSG00000056258",ENSMUSG00000019828",ENSMUSG00000033295",ENSMUSG00000024743",ENSMUSG00000046329",ENSMUSG00000024304",ENSMUSG00000021313",ENSMUSG00000046447",ENSMUSG00000021676",ENSMUSG00000020589",ENSMUSG00000040265",ENSMUSG00000048915",ENSMUSG00000030905",ENSMUSG00000009394",ENSMUSG00000021838",ENSMUSG00000031558",ENSMUSG00000033615…
									neuron development	GO:0048666	28	11.9199	2.34902	4.1316e-05	0.0079455	,ENSMUSG00000029673",ENSMUSG00000039419",ENSMUSG00000005583",ENSMUSG00000028883",ENSMUSG00000022261",ENSMUSG00000033295",ENSMUSG00000001300",ENSMUSG00000060534",ENSMUSG00000063887",ENSMUSG00000048915",ENSMUSG00000052534",ENSMUSG00000031558",ENSMUSG00000030525",ENSMUSG00000056755",ENSMUSG00000074923",ENSMUSG00000007653",ENSMUSG00000032036",ENSMUSG00000029121",ENSMUSG00000022076",ENSMUSG00000030092…		regulation of cell junction assembly	GO:1901888	10	2.34818	4.25862	0.00018183	0.038854	,ENSMUSG00000052581",ENSMUSG00000071424",ENSMUSG00000037736",ENSMUSG00000039419",ENSMUSG00000034648",ENSMUSG00000005583",ENSMUSG00000048915",ENSMUSG00000028399",ENSMUSG00000063887",ENSMUSG00000074736"
									neuron differentiation	GO:0030182	34	14.6457	2.32149	1.0001e-05	0.0026078	,ENSMUSG00000029673",ENSMUSG00000039419",ENSMUSG00000005583",ENSMUSG00000028883",ENSMUSG00000022261",ENSMUSG00000033295",ENSMUSG00000001300",ENSMUSG00000060534",ENSMUSG00000063887",ENSMUSG00000021379",ENSMUSG00000048915",ENSMUSG00000052534",ENSMUSG00000031558",ENSMUSG00000030525",ENSMUSG00000056755",ENSMUSG00000074923",ENSMUSG00000007653",ENSMUSG00000032036",ENSMUSG00000028399",ENSMUSG00000055373…		positive regulation of cell junction assembly	GO:1901890	8	1.30171	6.14578	7.6677e-05	0.021846	,ENSMUSG00000052581",ENSMUSG00000071424",ENSMUSG00000039419",ENSMUSG00000034648",ENSMUSG00000048915",ENSMUSG00000028399",ENSMUSG00000063887",ENSMUSG00000074736"
									generation of neurons	GO:0048699	39	18.619	2.09463	1.8298e-05	0.00414	,ENSMUSG00000029673",ENSMUSG00000039419",ENSMUSG00000005583",ENSMUSG00000028883",ENSMUSG00000022261",ENSMUSG00000033295",ENSMUSG00000027296",ENSMUSG00000001300",ENSMUSG00000060534",ENSMUSG00000063887",ENSMUSG00000021379",ENSMUSG00000048915",ENSMUSG00000052534",ENSMUSG00000031558",ENSMUSG00000030525",ENSMUSG00000056755",ENSMUSG00000031997",ENSMUSG00000074923",ENSMUSG00000007653",ENSMUSG00000028373…		positive regulation of cellular component organization	GO:0051130	29	13.6552	2.12374	0.00020736	0.043112	,ENSMUSG00000037736",ENSMUSG00000039419",ENSMUSG00000034648",ENSMUSG00000033295",ENSMUSG00000040964",ENSMUSG00000000632",ENSMUSG00000024743",ENSMUSG00000063887",ENSMUSG00000021676",ENSMUSG00000040265",ENSMUSG00000021338",ENSMUSG00000048915",ENSMUSG00000052581",ENSMUSG00000029167",ENSMUSG00000057897",ENSMUSG00000028399",ENSMUSG00000021180",ENSMUSG00000030691",ENSMUSG00000055373",ENSMUSG00000062542…
									neurogenesis	GO:0022008	41	20.3747	2.0123	2.5405e-05	0.0052818	,ENSMUSG00000029673",ENSMUSG00000039419",ENSMUSG00000005583",ENSMUSG00000028883",ENSMUSG00000022261",ENSMUSG00000033295",ENSMUSG00000027296",ENSMUSG00000001300",ENSMUSG00000024304",ENSMUSG00000060534",ENSMUSG00000063887",ENSMUSG00000021379",ENSMUSG00000048915",ENSMUSG00000052534",ENSMUSG00000031558",ENSMUSG00000030525",ENSMUSG00000056755",ENSMUSG00000031997",ENSMUSG00000074923",ENSMUSG00000007653…		positive regulation of nervous system development	GO:0051962	14	3.84131	3.64459	4.9257e-05	0.015788	,ENSMUSG00000052581",ENSMUSG00000034648",ENSMUSG00000057897",ENSMUSG00000028399",ENSMUSG00000033295",ENSMUSG00000026235",ENSMUSG00000063887",ENSMUSG00000071424",ENSMUSG00000019970",ENSMUSG00000048915",ENSMUSG00000037364",ENSMUSG00000000305",ENSMUSG00000010086",ENSMUSG00000074736"
									plasma membrane bounded cell projection organization	GO:0120036	33	15.1848	2.17323	5.0811e-05	0.0093062	,ENSMUSG00000029673",ENSMUSG00000040929",ENSMUSG00000039419",ENSMUSG00000005583",ENSMUSG00000028883",ENSMUSG00000022261",ENSMUSG00000033295",ENSMUSG00000027296",ENSMUSG00000001300",ENSMUSG00000060534",ENSMUSG00000063887",ENSMUSG00000040265",ENSMUSG00000021338",ENSMUSG00000048915",ENSMUSG00000031558",ENSMUSG00000030525",ENSMUSG00000056755",ENSMUSG00000074923",ENSMUSG00000032036",ENSMUSG00000029121…		regulation of developmental process	GO:0050793	53	28.4844	1.86067	8.383e-06	0.0046061	,ENSMUSG00000016918",ENSMUSG00000028382",ENSMUSG00000005583",ENSMUSG00000033295",ENSMUSG00000024304",ENSMUSG00000024544",ENSMUSG00000040265",ENSMUSG00000048915",ENSMUSG00000031558",ENSMUSG00000035158",ENSMUSG00000031997",ENSMUSG00000052581",ENSMUSG00000058325",ENSMUSG00000027087",ENSMUSG00000026235",ENSMUSG00000044813",ENSMUSG00000090223",ENSMUSG00000039145",ENSMUSG00000037364",ENSMUSG00000000305…
									cell projection organization	GO:0030030	34	15.9394	2.13308	4.4881e-05	0.0085245	,ENSMUSG00000029673",ENSMUSG00000040929",ENSMUSG00000039419",ENSMUSG00000005583",ENSMUSG00000028883",ENSMUSG00000022261",ENSMUSG00000033295",ENSMUSG00000027296",ENSMUSG00000001300",ENSMUSG00000060534",ENSMUSG00000063887",ENSMUSG00000040265",ENSMUSG00000021338",ENSMUSG00000048915",ENSMUSG00000031558",ENSMUSG00000030525",ENSMUSG00000056755",ENSMUSG00000074923",ENSMUSG00000032036",ENSMUSG00000057897…		regulation of nervous system development	GO:0051960	20	6.03635	3.31326	4.7026e-06	0.002894	,ENSMUSG00000052581",ENSMUSG00000034648",ENSMUSG00000057897",ENSMUSG00000028399",ENSMUSG00000033295",ENSMUSG00000026235",ENSMUSG00000024304",ENSMUSG00000063887",ENSMUSG00000001288",ENSMUSG00000021379",ENSMUSG00000071424",ENSMUSG00000028519",ENSMUSG00000019970",ENSMUSG00000048915",ENSMUSG00000037364",ENSMUSG00000000305",ENSMUSG00000031558",ENSMUSG00000010086",ENSMUSG00000031997",ENSMUSG00000074736"
									plasma membrane bounded cell projection morphogenesis	GO:0120039	22	6.62215	3.32218	1.6993e-06	0.00063764	,ENSMUSG00000029673",ENSMUSG00000032036",ENSMUSG00000039419",ENSMUSG00000005583",ENSMUSG00000028883",ENSMUSG00000022261",ENSMUSG00000029121",ENSMUSG00000030092",ENSMUSG00000001300",ENSMUSG00000026235",ENSMUSG00000028876",ENSMUSG00000060534",ENSMUSG00000063887",ENSMUSG00000019970",ENSMUSG00000048915",ENSMUSG00000045287",ENSMUSG00000000305",ENSMUSG00000031558",ENSMUSG00000039488",ENSMUSG00000039103…		homophilic cell adhesion via plasma membrane adhesion molecules	GO:0007156	10	1.26342	7.91502	1.1962e-06	0.0010826	,ENSMUSG00000032036",ENSMUSG00000053141",ENSMUSG00000040452",ENSMUSG00000000305",ENSMUSG00000033295",ENSMUSG00000030092",ENSMUSG00000026312",ENSMUSG00000039488",ENSMUSG00000039103",ENSMUSG00000024304"
									cell projection morphogenesis	GO:0048858	23	6.71455	3.42539	5.9387e-07	0.00029473	,ENSMUSG00000029673",ENSMUSG00000032036",ENSMUSG00000039419",ENSMUSG00000057897",ENSMUSG00000005583",ENSMUSG00000028883",ENSMUSG00000022261",ENSMUSG00000029121",ENSMUSG00000030092",ENSMUSG00000001300",ENSMUSG00000026235",ENSMUSG00000028876",ENSMUSG00000060534",ENSMUSG00000063887",ENSMUSG00000019970",ENSMUSG00000048915",ENSMUSG00000045287",ENSMUSG00000000305",ENSMUSG00000031558",ENSMUSG00000039488…		regulation of synaptic transmission, glutamatergic	GO:0051966	7	0.893328	7.83586	5.2469e-05	0.016145	,ENSMUSG00000005583",ENSMUSG00000019828",ENSMUSG00000066189",ENSMUSG00000024211",ENSMUSG00000025892",ENSMUSG00000024304",ENSMUSG00000063887"
									cell morphogenesis	GO:0000902	30	9.99483	3.00155	1.6854e-07	0.00011274	,ENSMUSG00000029673",ENSMUSG00000039419",ENSMUSG00000029576",ENSMUSG00000030583",ENSMUSG00000005583",ENSMUSG00000028883",ENSMUSG00000022261",ENSMUSG00000001300",ENSMUSG00000060534",ENSMUSG00000063887",ENSMUSG00000015143",ENSMUSG00000048915",ENSMUSG00000031558",ENSMUSG00000030525",ENSMUSG00000074923",ENSMUSG00000032036",ENSMUSG00000057897",ENSMUSG00000032076",ENSMUSG00000029121",ENSMUSG00000027087…		modulation of chemical synaptic transmission	GO:0050804	22	5.90873	3.72331	2.3776e-07	0.00033254	,ENSMUSG00000030310",ENSMUSG00000057897",ENSMUSG00000005583",ENSMUSG00000028399",ENSMUSG00000019828",ENSMUSG00000024211",ENSMUSG00000026235",ENSMUSG00000025892",ENSMUSG00000024743",ENSMUSG00000024304",ENSMUSG00000063887",ENSMUSG00000071424",ENSMUSG00000024935",ENSMUSG00000062151",ENSMUSG00000041078",ENSMUSG00000066189",ENSMUSG00000050587",ENSMUSG00000030525",ENSMUSG00000033615",ENSMUSG00000037996…
									anatomical structure morphogenesis	GO:0009653	53	30.5543	1.73462	0.0001036	0.01771	,ENSMUSG00000029673",ENSMUSG00000030583",ENSMUSG00000005583",ENSMUSG00000001300",ENSMUSG00000000530",ENSMUSG00000000378",ENSMUSG00000024304",ENSMUSG00000024940",ENSMUSG00000021313",ENSMUSG00000015143",ENSMUSG00000048915",ENSMUSG00000052534",ENSMUSG00000031558",ENSMUSG00000074923",ENSMUSG00000028373",ENSMUSG00000032036",ENSMUSG00000060924",ENSMUSG00000032076",ENSMUSG00000027087",ENSMUSG00000030092…		regulation of trans-synaptic signaling	GO:0099177	22	5.92149	3.71528	2.4628e-07	0.00031575	,ENSMUSG00000030310",ENSMUSG00000057897",ENSMUSG00000005583",ENSMUSG00000028399",ENSMUSG00000019828",ENSMUSG00000024211",ENSMUSG00000026235",ENSMUSG00000025892",ENSMUSG00000024743",ENSMUSG00000024304",ENSMUSG00000063887",ENSMUSG00000071424",ENSMUSG00000024935",ENSMUSG00000062151",ENSMUSG00000041078",ENSMUSG00000066189",ENSMUSG00000050587",ENSMUSG00000030525",ENSMUSG00000033615",ENSMUSG00000037996…
									cell part morphogenesis	GO:0032990	23	7.09956	3.23964	1.4745e-06	0.00056712	,ENSMUSG00000029673",ENSMUSG00000032036",ENSMUSG00000039419",ENSMUSG00000057897",ENSMUSG00000005583",ENSMUSG00000028883",ENSMUSG00000022261",ENSMUSG00000029121",ENSMUSG00000030092",ENSMUSG00000001300",ENSMUSG00000026235",ENSMUSG00000028876",ENSMUSG00000060534",ENSMUSG00000063887",ENSMUSG00000019970",ENSMUSG00000048915",ENSMUSG00000045287",ENSMUSG00000000305",ENSMUSG00000031558",ENSMUSG00000039488…		synapse assembly	GO:0007416	7	0.957137	7.31347	7.8646e-05	0.021999	,ENSMUSG00000071424",ENSMUSG00000032036",ENSMUSG00000040265",ENSMUSG00000028399",ENSMUSG00000039488",ENSMUSG00000024304",ENSMUSG00000063887"
									cellular component morphogenesis	GO:0032989	23	8.30079	2.77082	1.7098e-05	0.0039262	,ENSMUSG00000029673",ENSMUSG00000032036",ENSMUSG00000039419",ENSMUSG00000057897",ENSMUSG00000005583",ENSMUSG00000028883",ENSMUSG00000022261",ENSMUSG00000029121",ENSMUSG00000030092",ENSMUSG00000001300",ENSMUSG00000026235",ENSMUSG00000028876",ENSMUSG00000060534",ENSMUSG00000063887",ENSMUSG00000019970",ENSMUSG00000048915",ENSMUSG00000045287",ENSMUSG00000000305",ENSMUSG00000031558",ENSMUSG00000039488…		cell junction assembly	GO:0034329	12	2.70551	4.4354	2.8549e-05	0.010458	,ENSMUSG00000071424",ENSMUSG00000032036",ENSMUSG00000015143",ENSMUSG00000040265",ENSMUSG00000040452",ENSMUSG00000026991",ENSMUSG00000028399",ENSMUSG00000027087",ENSMUSG00000026312",ENSMUSG00000039488",ENSMUSG00000024304",ENSMUSG00000063887"
									synaptic transmission, glutamatergic	GO:0035249	7	0.585214	11.9614	4.7534e-06	0.001434	,ENSMUSG00000071424",ENSMUSG00000062151",ENSMUSG00000041078",ENSMUSG00000024211",ENSMUSG00000056073",ENSMUSG00000017412",ENSMUSG00000032017"		positive regulation of cell morphogenesis involved in differentiation	GO:0010770	8	1.09752	7.28918	2.4755e-05	0.0097657	,ENSMUSG00000019970",ENSMUSG00000058325",ENSMUSG00000021338",ENSMUSG00000057897",ENSMUSG00000028399",ENSMUSG00000033295",ENSMUSG00000026235",ENSMUSG00000039621"
									chemical synaptic transmission	GO:0007268	23	4.71251	4.88063	1.3053e-09	1.5448e-06	,ENSMUSG00000007653",ENSMUSG00000005583",ENSMUSG00000053025",ENSMUSG00000030691",ENSMUSG00000029054",ENSMUSG00000024211",ENSMUSG00000062542",ENSMUSG00000056073",ENSMUSG00000025892",ENSMUSG00000000632",ENSMUSG00000024743",ENSMUSG00000063887",ENSMUSG00000003279",ENSMUSG00000071424",ENSMUSG00000062151",ENSMUSG00000041078",ENSMUSG00000009394",ENSMUSG00000050783",ENSMUSG00000030525",ENSMUSG00000033615…		regulation of cell development	GO:0060284	18	6.49577	2.77103	0.00013186	0.03121	,ENSMUSG00000040929",ENSMUSG00000058325",ENSMUSG00000057897",ENSMUSG00000028399",ENSMUSG00000033295",ENSMUSG00000026235",ENSMUSG00000044813",ENSMUSG00000021379",ENSMUSG00000028519",ENSMUSG00000019970",ENSMUSG00000021338",ENSMUSG00000048915",ENSMUSG00000037364",ENSMUSG00000000305",ENSMUSG00000031558",ENSMUSG00000010086",ENSMUSG00000039621",ENSMUSG00000031997"
									anterograde trans-synaptic signaling	GO:0098916	23	4.71251	4.88063	1.3053e-09	1.4345e-06	,ENSMUSG00000007653",ENSMUSG00000005583",ENSMUSG00000053025",ENSMUSG00000030691",ENSMUSG00000029054",ENSMUSG00000024211",ENSMUSG00000062542",ENSMUSG00000056073",ENSMUSG00000025892",ENSMUSG00000000632",ENSMUSG00000024743",ENSMUSG00000063887",ENSMUSG00000003279",ENSMUSG00000071424",ENSMUSG00000062151",ENSMUSG00000041078",ENSMUSG00000009394",ENSMUSG00000050783",ENSMUSG00000030525",ENSMUSG00000033615…		regulation of cell morphogenesis involved in differentiation	GO:0010769	9	1.31447	6.84687	1.2259e-05	0.005894	,ENSMUSG00000019970",ENSMUSG00000058325",ENSMUSG00000021338",ENSMUSG00000057897",ENSMUSG00000048915",ENSMUSG00000028399",ENSMUSG00000033295",ENSMUSG00000026235",ENSMUSG00000039621"
									trans-synaptic signaling	GO:0099537	26	4.98972	5.21072	2.7277e-11	4.1965e-07	,ENSMUSG00000005583",ENSMUSG00000053025",ENSMUSG00000029054",ENSMUSG00000056073",ENSMUSG00000025892",ENSMUSG00000000632",ENSMUSG00000024743",ENSMUSG00000063887",ENSMUSG00000062151",ENSMUSG00000041078",ENSMUSG00000009394",ENSMUSG00000030525",ENSMUSG00000033615",ENSMUSG00000033910",ENSMUSG00000056755",ENSMUSG00000007653",ENSMUSG00000028399",ENSMUSG00000030691",ENSMUSG00000032076",ENSMUSG00000024211…		regulation of anatomical structure morphogenesis	GO:0022603	28	10.6434	2.63075	4.4203e-06	0.0029568	,ENSMUSG00000016918",ENSMUSG00000005583",ENSMUSG00000058498",ENSMUSG00000022261",ENSMUSG00000033295",ENSMUSG00000042500",ENSMUSG00000024304",ENSMUSG00000063887",ENSMUSG00000047712",ENSMUSG00000022788",ENSMUSG00000040265",ENSMUSG00000021338",ENSMUSG00000048915",ENSMUSG00000031558",ENSMUSG00000031997",ENSMUSG00000029167",ENSMUSG00000058325",ENSMUSG00000057897",ENSMUSG00000028399",ENSMUSG00000026235…
									synaptic signaling	GO:0099536	26	5.51333	4.71585	2.0916e-10	3.5755e-07	,ENSMUSG00000005583",ENSMUSG00000053025",ENSMUSG00000029054",ENSMUSG00000056073",ENSMUSG00000025892",ENSMUSG00000000632",ENSMUSG00000024743",ENSMUSG00000063887",ENSMUSG00000062151",ENSMUSG00000041078",ENSMUSG00000009394",ENSMUSG00000030525",ENSMUSG00000033615",ENSMUSG00000033910",ENSMUSG00000056755",ENSMUSG00000007653",ENSMUSG00000028399",ENSMUSG00000030691",ENSMUSG00000032076",ENSMUSG00000024211…		regulation of dendrite morphogenesis	GO:0048814	7	0.969899	7.21724	8.4979e-05	0.023347	,ENSMUSG00000019970",ENSMUSG00000057897",ENSMUSG00000028399",ENSMUSG00000022261",ENSMUSG00000033295",ENSMUSG00000026235",ENSMUSG00000031997"
									cell-cell signaling	GO:0007267	30	11.3347	2.64675	2.081e-06	0.00076228	,ENSMUSG00000005583",ENSMUSG00000053025",ENSMUSG00000029054",ENSMUSG00000056073",ENSMUSG00000025892",ENSMUSG00000000632",ENSMUSG00000024743",ENSMUSG00000063887",ENSMUSG00000021313",ENSMUSG00000062151",ENSMUSG00000041078",ENSMUSG00000009394",ENSMUSG00000030525",ENSMUSG00000033615",ENSMUSG00000035158",ENSMUSG00000033910",ENSMUSG00000056755",ENSMUSG00000007653",ENSMUSG00000035305",ENSMUSG00000028399…		regulation of dendrite development	GO:0050773	10	1.48037	6.75506	4.4855e-06	0.0028754	,ENSMUSG00000019970",ENSMUSG00000057897",ENSMUSG00000028399",ENSMUSG00000039145",ENSMUSG00000022261",ENSMUSG00000033295",ENSMUSG00000026235",ENSMUSG00000000632",ENSMUSG00000022861",ENSMUSG00000031997"
									heterophilic cell-cell adhesion via plasma membrane cell adhesion molecules	GO:0007157	6	0.631415	9.50247	7.3553e-05	0.013158	,ENSMUSG00000071424",ENSMUSG00000028399",ENSMUSG00000032076",ENSMUSG00000000305",ENSMUSG00000024304",ENSMUSG00000063887"		regulation of neuron projection development	GO:0010975	23	5.97254	3.85096	6.9983e-08	0.00017945	,ENSMUSG00000059974",ENSMUSG00000057897",ENSMUSG00000028399",ENSMUSG00000055373",ENSMUSG00000022261",ENSMUSG00000033295",ENSMUSG00000026235",ENSMUSG00000000632",ENSMUSG00000022861",ENSMUSG00000024304",ENSMUSG00000063887",ENSMUSG00000047712",ENSMUSG00000071424",ENSMUSG00000028519",ENSMUSG00000019970",ENSMUSG00000040265",ENSMUSG00000048915",ENSMUSG00000090223",ENSMUSG00000039145",ENSMUSG00000000305…
									neuron recognition	GO:0008038	6	0.646815	9.27622	8.3e-05	0.014678	,ENSMUSG00000039419",ENSMUSG00000028883",ENSMUSG00000030092",ENSMUSG00000026235",ENSMUSG00000039488",ENSMUSG00000039103"		regulation of plasma membrane bounded cell projection organization	GO:0120035	26	8.05272	3.22872	2.6364e-07	0.000312	,ENSMUSG00000022261",ENSMUSG00000033295",ENSMUSG00000000632",ENSMUSG00000022861",ENSMUSG00000024304",ENSMUSG00000063887",ENSMUSG00000047712",ENSMUSG00000040265",ENSMUSG00000021338",ENSMUSG00000048915",ENSMUSG00000031558",ENSMUSG00000031997",ENSMUSG00000059974",ENSMUSG00000057897",ENSMUSG00000028399",ENSMUSG00000055373",ENSMUSG00000026235",ENSMUSG00000049538",ENSMUSG00000071424",ENSMUSG00000028519…
									positive regulation of dendrite morphogenesis	GO:0050775	6	0.708416	8.4696	0.00013089	0.020976	,ENSMUSG00000019970",ENSMUSG00000057897",ENSMUSG00000028399",ENSMUSG00000033295",ENSMUSG00000027296",ENSMUSG00000026235"		regulation of cell projection organization	GO:0031344	27	8.24414	3.27505	1.16e-07	0.00017847	,ENSMUSG00000022261",ENSMUSG00000033295",ENSMUSG00000000632",ENSMUSG00000022861",ENSMUSG00000024304",ENSMUSG00000063887",ENSMUSG00000047712",ENSMUSG00000040265",ENSMUSG00000021338",ENSMUSG00000048915",ENSMUSG00000031558",ENSMUSG00000010136",ENSMUSG00000031997",ENSMUSG00000059974",ENSMUSG00000057897",ENSMUSG00000028399",ENSMUSG00000055373",ENSMUSG00000026235",ENSMUSG00000049538",ENSMUSG00000071424…
									positive regulation of nervous system development	GO:0051962	15	4.63551	3.23589	0.0001035	0.017891	,ENSMUSG00000052581",ENSMUSG00000028184",ENSMUSG00000057897",ENSMUSG00000028399",ENSMUSG00000033295",ENSMUSG00000027296",ENSMUSG00000026235",ENSMUSG00000063887",ENSMUSG00000071424",ENSMUSG00000019970",ENSMUSG00000048915",ENSMUSG00000037364",ENSMUSG00000000305",ENSMUSG00000010086",ENSMUSG00000074736"		regulation of postsynapse organization	GO:0099175	8	1.21237	6.59862	4.7984e-05	0.015707	,ENSMUSG00000071424",ENSMUSG00000040265",ENSMUSG00000057897",ENSMUSG00000028399",ENSMUSG00000033295",ENSMUSG00000026235",ENSMUSG00000024304",ENSMUSG00000063887"
									positive regulation of developmental process	GO:0051094	38	19.4198	1.95676	8.7142e-05	0.015235	,ENSMUSG00000040929",ENSMUSG00000028184",ENSMUSG00000005583",ENSMUSG00000028883",ENSMUSG00000033295",ENSMUSG00000027296",ENSMUSG00000001300",ENSMUSG00000000530",ENSMUSG00000000632",ENSMUSG00000063887",ENSMUSG00000029359",ENSMUSG00000024940",ENSMUSG00000021338",ENSMUSG00000048915",ENSMUSG00000035131",ENSMUSG00000019966",ENSMUSG00000035258",ENSMUSG00000031997",ENSMUSG00000052581",ENSMUSG00000029167…		synaptic vesicle cycle	GO:0099504	8	1.32723	6.02759	8.7093e-05	0.023507	,ENSMUSG00000062151",ENSMUSG00000040265",ENSMUSG00000009394",ENSMUSG00000062542",ENSMUSG00000033615",ENSMUSG00000024743",ENSMUSG00000063887",ENSMUSG00000074736"
									regulation of developmental process	GO:0050793	63	34.3736	1.8328	2.4646e-06	0.00084262	,ENSMUSG00000016918",ENSMUSG00000028184",ENSMUSG00000005583",ENSMUSG00000033295",ENSMUSG00000027296",ENSMUSG00000001300",ENSMUSG00000000530",ENSMUSG00000024304",ENSMUSG00000029359",ENSMUSG00000024940",ENSMUSG00000024544",ENSMUSG00000039031",ENSMUSG00000040265",ENSMUSG00000048915",ENSMUSG00000040183",ENSMUSG00000052534",ENSMUSG00000031558",ENSMUSG00000035158",ENSMUSG00000031997",ENSMUSG00000052581…		vesicle-mediated transport in synapse	GO:0099003	8	1.42933	5.59705	0.00014121	0.031036	,ENSMUSG00000062151",ENSMUSG00000040265",ENSMUSG00000009394",ENSMUSG00000062542",ENSMUSG00000033615",ENSMUSG00000024743",ENSMUSG00000063887",ENSMUSG00000074736"
									regulation of nervous system development	GO:0051960	23	7.28437	3.15745	2.2289e-06	0.00077935	,ENSMUSG00000052581",ENSMUSG00000028184",ENSMUSG00000057897",ENSMUSG00000028399",ENSMUSG00000028883",ENSMUSG00000033295",ENSMUSG00000027296",ENSMUSG00000026235",ENSMUSG00000024304",ENSMUSG00000063887",ENSMUSG00000001288",ENSMUSG00000021379",ENSMUSG00000071424",ENSMUSG00000028519",ENSMUSG00000019970",ENSMUSG00000048915",ENSMUSG00000017491",ENSMUSG00000037364",ENSMUSG00000000305",ENSMUSG00000031558…		potassium ion transmembrane transport	GO:0071805	9	1.5059	5.97651	3.3585e-05	0.012016	,ENSMUSG00000079056",ENSMUSG00000056258",ENSMUSG00000059742",ENSMUSG00000031129",ENSMUSG00000042604",ENSMUSG00000035355",ENSMUSG00000063873",ENSMUSG00000037996",ENSMUSG00000092083"
									regulation of cell differentiation	GO:0045595	40	21.8223	1.83299	0.0002947	0.040847	,ENSMUSG00000040929",ENSMUSG00000005583",ENSMUSG00000028883",ENSMUSG00000033295",ENSMUSG00000027296",ENSMUSG00000001300",ENSMUSG00000000530",ENSMUSG00000063887",ENSMUSG00000029359",ENSMUSG00000001288",ENSMUSG00000024940",ENSMUSG00000024544",ENSMUSG00000021379",ENSMUSG00000021338",ENSMUSG00000048915",ENSMUSG00000035131",ENSMUSG00000052534",ENSMUSG00000031558",ENSMUSG00000035158",ENSMUSG00000019966…		potassium ion transport	GO:0006813	9	1.72285	5.22391	8.9559e-05	0.023354	,ENSMUSG00000079056",ENSMUSG00000056258",ENSMUSG00000059742",ENSMUSG00000031129",ENSMUSG00000042604",ENSMUSG00000035355",ENSMUSG00000063873",ENSMUSG00000037996",ENSMUSG00000092083"
									regulation of cell development	GO:0060284	20	7.83878	2.55142	0.00017799	0.026847	,ENSMUSG00000040929",ENSMUSG00000057897",ENSMUSG00000028399",ENSMUSG00000028883",ENSMUSG00000033295",ENSMUSG00000027296",ENSMUSG00000026235",ENSMUSG00000044813",ENSMUSG00000022099",ENSMUSG00000021379",ENSMUSG00000028519",ENSMUSG00000019970",ENSMUSG00000021338",ENSMUSG00000048915",ENSMUSG00000037364",ENSMUSG00000000305",ENSMUSG00000031558",ENSMUSG00000010086",ENSMUSG00000039621",ENSMUSG00000031997"		metal ion transport	GO:0030001	21	6.34263	3.31093	2.7244e-06	0.0019959	,ENSMUSG00000030310",ENSMUSG00000079056",ENSMUSG00000057897",ENSMUSG00000056258",ENSMUSG00000059742",ENSMUSG00000027087",ENSMUSG00000028532",ENSMUSG00000042604",ENSMUSG00000063873",ENSMUSG00000046329",ENSMUSG00000092083",ENSMUSG00000021313",ENSMUSG00000021973",ENSMUSG00000024935",ENSMUSG00000066189",ENSMUSG00000031129",ENSMUSG00000030525",ENSMUSG00000035355",ENSMUSG00000037996",ENSMUSG00000052889…
									positive regulation of cell projection organization	GO:0031346	18	5.79053	3.10852	3.5173e-05	0.0070278	,ENSMUSG00000035305",ENSMUSG00000029673",ENSMUSG00000057897",ENSMUSG00000028399",ENSMUSG00000055373",ENSMUSG00000033295",ENSMUSG00000027296",ENSMUSG00000026235",ENSMUSG00000000632",ENSMUSG00000060534",ENSMUSG00000063887",ENSMUSG00000019970",ENSMUSG00000024998",ENSMUSG00000040265",ENSMUSG00000021338",ENSMUSG00000048915",ENSMUSG00000039145",ENSMUSG00000000305"		cation transport	GO:0006812	23	8.091	2.84266	1.0223e-05	0.0052428	,ENSMUSG00000030310",ENSMUSG00000079056",ENSMUSG00000057897",ENSMUSG00000056258",ENSMUSG00000059742",ENSMUSG00000027087",ENSMUSG00000028532",ENSMUSG00000042604",ENSMUSG00000063873",ENSMUSG00000046329",ENSMUSG00000092083",ENSMUSG00000021313",ENSMUSG00000021973",ENSMUSG00000024935",ENSMUSG00000066189",ENSMUSG00000031129",ENSMUSG00000034145",ENSMUSG00000030525",ENSMUSG00000035355",ENSMUSG00000037996…
									regulation of cellular component organization	GO:0051128	66	33.1108	1.99331	7.6509e-08	5.6052e-05	,ENSMUSG00000029673",ENSMUSG00000053141",ENSMUSG00000037736",ENSMUSG00000028184",ENSMUSG00000005583",ENSMUSG00000033295",ENSMUSG00000027296",ENSMUSG00000001300",ENSMUSG00000000530",ENSMUSG00000041997",ENSMUSG00000024743",ENSMUSG00000024304",ENSMUSG00000024544",ENSMUSG00000039031",ENSMUSG00000020589",ENSMUSG00000040265",ENSMUSG00000048915",ENSMUSG00000031837",ENSMUSG00000031558",ENSMUSG00000033615…		ion transport	GO:0006811	31	11.9451	2.59521	1.7039e-06	0.0013107	,ENSMUSG00000079056",ENSMUSG00000056258",ENSMUSG00000059742",ENSMUSG00000019828",ENSMUSG00000025892",ENSMUSG00000042604",ENSMUSG00000046329",ENSMUSG00000021313",ENSMUSG00000021973",ENSMUSG00000041078",ENSMUSG00000025938",ENSMUSG00000036565",ENSMUSG00000034145",ENSMUSG00000030525",ENSMUSG00000035355",ENSMUSG00000037996",ENSMUSG00000031997",ENSMUSG00000033720",ENSMUSG00000030310",ENSMUSG00000057897…
									regulation of cell projection organization	GO:0031344	36	9.94863	3.61859	7.3645e-11	2.2661e-07	,ENSMUSG00000029673",ENSMUSG00000028883",ENSMUSG00000022261",ENSMUSG00000033295",ENSMUSG00000027296",ENSMUSG00000001300",ENSMUSG00000000632",ENSMUSG00000022861",ENSMUSG00000024304",ENSMUSG00000060534",ENSMUSG00000063887",ENSMUSG00000047712",ENSMUSG00000040265",ENSMUSG00000021338",ENSMUSG00000048915",ENSMUSG00000031558",ENSMUSG00000031997",ENSMUSG00000035305",ENSMUSG00000059974",ENSMUSG00000057897…		inorganic cation transmembrane transport	GO:0098662	18	4.86226	3.70198	3.3362e-06	0.0023331	,ENSMUSG00000030310",ENSMUSG00000079056",ENSMUSG00000056258",ENSMUSG00000059742",ENSMUSG00000027087",ENSMUSG00000042604",ENSMUSG00000063873",ENSMUSG00000046329",ENSMUSG00000092083",ENSMUSG00000021313",ENSMUSG00000021973",ENSMUSG00000024935",ENSMUSG00000066189",ENSMUSG00000031129",ENSMUSG00000035355",ENSMUSG00000037996",ENSMUSG00000031997",ENSMUSG00000031543"
									positive regulation of cell morphogenesis involved in differentiation	GO:0010770	9	1.32443	6.79537	1.4074e-05	0.003437	,ENSMUSG00000019970",ENSMUSG00000021338",ENSMUSG00000057897",ENSMUSG00000028399",ENSMUSG00000033295",ENSMUSG00000027296",ENSMUSG00000026235",ENSMUSG00000022099",ENSMUSG00000039621"		cation transmembrane transport	GO:0098655	18	5.2834	3.4069	9.9481e-06	0.0052776	,ENSMUSG00000030310",ENSMUSG00000079056",ENSMUSG00000056258",ENSMUSG00000059742",ENSMUSG00000027087",ENSMUSG00000042604",ENSMUSG00000063873",ENSMUSG00000046329",ENSMUSG00000092083",ENSMUSG00000021313",ENSMUSG00000021973",ENSMUSG00000024935",ENSMUSG00000066189",ENSMUSG00000031129",ENSMUSG00000035355",ENSMUSG00000037996",ENSMUSG00000031997",ENSMUSG00000031543"
									regulation of cell morphogenesis involved in differentiation	GO:0010769	10	1.58624	6.30423	8.6415e-06	0.0022922	,ENSMUSG00000019970",ENSMUSG00000021338",ENSMUSG00000057897",ENSMUSG00000048915",ENSMUSG00000028399",ENSMUSG00000033295",ENSMUSG00000027296",ENSMUSG00000026235",ENSMUSG00000022099",ENSMUSG00000039621"		ion transmembrane transport	GO:0034220	20	6.86587	2.91296	2.8391e-05	0.010654	,ENSMUSG00000030310",ENSMUSG00000079056",ENSMUSG00000056258",ENSMUSG00000059742",ENSMUSG00000019828",ENSMUSG00000027087",ENSMUSG00000042604",ENSMUSG00000063873",ENSMUSG00000046329",ENSMUSG00000092083",ENSMUSG00000021313",ENSMUSG00000021973",ENSMUSG00000024935",ENSMUSG00000066189",ENSMUSG00000031129",ENSMUSG00000030525",ENSMUSG00000035355",ENSMUSG00000037996",ENSMUSG00000031997",ENSMUSG00000031543"
									regulation of anatomical structure morphogenesis	GO:0022603	34	12.8439	2.64717	4.1045e-07	0.00023388	,ENSMUSG00000016918",ENSMUSG00000005583",ENSMUSG00000058498",ENSMUSG00000028883",ENSMUSG00000022261",ENSMUSG00000033295",ENSMUSG00000027296",ENSMUSG00000001300",ENSMUSG00000000530",ENSMUSG00000042500",ENSMUSG00000024304",ENSMUSG00000063887",ENSMUSG00000047712",ENSMUSG00000039031",ENSMUSG00000040265",ENSMUSG00000021338",ENSMUSG00000048915",ENSMUSG00000040183",ENSMUSG00000031558",ENSMUSG00000031997…		transmembrane transport	GO:0055085	25	10.503	2.38027	8.9481e-05	0.023736	,ENSMUSG00000079056",ENSMUSG00000056258",ENSMUSG00000053025",ENSMUSG00000059742",ENSMUSG00000019828",ENSMUSG00000042604",ENSMUSG00000046329",ENSMUSG00000021313",ENSMUSG00000021973",ENSMUSG00000021852",ENSMUSG00000030525",ENSMUSG00000035355",ENSMUSG00000037996",ENSMUSG00000031997",ENSMUSG00000033720",ENSMUSG00000030310",ENSMUSG00000027087",ENSMUSG00000063873",ENSMUSG00000068747",ENSMUSG00000092083…
									regulation of dendrite morphogenesis	GO:0048814	9	1.17043	7.6895	5.6281e-06	0.0016035	,ENSMUSG00000019970",ENSMUSG00000057897",ENSMUSG00000028399",ENSMUSG00000022261",ENSMUSG00000033295",ENSMUSG00000027296",ENSMUSG00000026235",ENSMUSG00000031997",ENSMUSG00000021301"		inorganic ion transmembrane transport	GO:0098660	18	5.43654	3.31093	1.4391e-05	0.0065119	,ENSMUSG00000030310",ENSMUSG00000079056",ENSMUSG00000056258",ENSMUSG00000059742",ENSMUSG00000027087",ENSMUSG00000042604",ENSMUSG00000063873",ENSMUSG00000046329",ENSMUSG00000092083",ENSMUSG00000021313",ENSMUSG00000021973",ENSMUSG00000024935",ENSMUSG00000066189",ENSMUSG00000031129",ENSMUSG00000035355",ENSMUSG00000037996",ENSMUSG00000031997",ENSMUSG00000031543"
									regulation of dendrite development	GO:0050773	12	1.78644	6.71727	5.8432e-07	0.00029966	,ENSMUSG00000019970",ENSMUSG00000057897",ENSMUSG00000028399",ENSMUSG00000039145",ENSMUSG00000022261",ENSMUSG00000033295",ENSMUSG00000027296",ENSMUSG00000026235",ENSMUSG00000000632",ENSMUSG00000022861",ENSMUSG00000031997",ENSMUSG00000021301"		positive regulation of neuron differentiation	GO:0045666	8	1.35275	5.91386	9.8655e-05	0.024481	,ENSMUSG00000028519",ENSMUSG00000005583",ENSMUSG00000090223",ENSMUSG00000021219",ENSMUSG00000035131",ENSMUSG00000039004",ENSMUSG00000010086",ENSMUSG00000031997"
									regulation of neuron projection development	GO:0010975	30	7.20737	4.16241	1.3919e-10	2.6769e-07	,ENSMUSG00000028883",ENSMUSG00000022261",ENSMUSG00000033295",ENSMUSG00000027296",ENSMUSG00000001300",ENSMUSG00000000632",ENSMUSG00000022861",ENSMUSG00000024304",ENSMUSG00000060534",ENSMUSG00000063887",ENSMUSG00000047712",ENSMUSG00000040265",ENSMUSG00000048915",ENSMUSG00000031558",ENSMUSG00000031997",ENSMUSG00000035305",ENSMUSG00000059974",ENSMUSG00000057897",ENSMUSG00000028399",ENSMUSG00000055373…		regulation of neuron differentiation	GO:0045664	11	2.6417	4.16399	0.0001051	0.025667	,ENSMUSG00000021379",ENSMUSG00000028519",ENSMUSG00000064293",ENSMUSG00000005583",ENSMUSG00000090223",ENSMUSG00000021219",ENSMUSG00000035131",ENSMUSG00000039004",ENSMUSG00000010086",ENSMUSG00000031997",ENSMUSG00000063887"
									regulation of plasma membrane bounded cell projection organization	GO:0120035	36	9.71762	3.70461	3.9537e-11	3.0414e-07	,ENSMUSG00000029673",ENSMUSG00000028883",ENSMUSG00000022261",ENSMUSG00000033295",ENSMUSG00000027296",ENSMUSG00000001300",ENSMUSG00000000632",ENSMUSG00000022861",ENSMUSG00000024304",ENSMUSG00000060534",ENSMUSG00000063887",ENSMUSG00000047712",ENSMUSG00000040265",ENSMUSG00000021338",ENSMUSG00000048915",ENSMUSG00000031558",ENSMUSG00000031997",ENSMUSG00000035305",ENSMUSG00000059974",ENSMUSG00000057897…		neurotransmitter transport	GO:0006836	8	1.45485	5.49885	0.00015837	0.034318	,ENSMUSG00000030310",ENSMUSG00000062151",ENSMUSG00000053025",ENSMUSG00000009394",ENSMUSG00000062542",ENSMUSG00000033615",ENSMUSG00000024743",ENSMUSG00000063887"
									regulation of synaptic transmission, glutamatergic	GO:0051966	8	1.07802	7.42098	2.3745e-05	0.0050738	,ENSMUSG00000005583",ENSMUSG00000019828",ENSMUSG00000024211",ENSMUSG00000056073",ENSMUSG00000025892",ENSMUSG00000056755",ENSMUSG00000024304",ENSMUSG00000063887"		peptidyl-serine phosphorylation	GO:0018105	11	2.08018	5.28801	1.3366e-05	0.0062312	,ENSMUSG00000021115",ENSMUSG00000024935",ENSMUSG00000019970",ENSMUSG00000057897",ENSMUSG00000021180",ENSMUSG00000039145",ENSMUSG00000025915",ENSMUSG00000041997",ENSMUSG00000015981",ENSMUSG00000052889",ENSMUSG00000039954"
									modulation of chemical synaptic transmission	GO:0050804	29	7.13036	4.06711	4.7855e-10	7.3625e-07	,ENSMUSG00000005583",ENSMUSG00000019828",ENSMUSG00000027296",ENSMUSG00000056073",ENSMUSG00000025892",ENSMUSG00000024743",ENSMUSG00000024304",ENSMUSG00000060534",ENSMUSG00000063887",ENSMUSG00000062151",ENSMUSG00000041078",ENSMUSG00000030525",ENSMUSG00000033615",ENSMUSG00000037996",ENSMUSG00000056755",ENSMUSG00000030310",ENSMUSG00000057897",ENSMUSG00000028399",ENSMUSG00000024211",ENSMUSG00000026235…		peptidyl-serine modification	GO:0018209	12	2.34818	5.11035	7.4999e-06	0.0042735	,ENSMUSG00000021115",ENSMUSG00000024935",ENSMUSG00000019970",ENSMUSG00000057897",ENSMUSG00000021180",ENSMUSG00000039145",ENSMUSG00000025915",ENSMUSG00000043857",ENSMUSG00000041997",ENSMUSG00000015981",ENSMUSG00000052889",ENSMUSG00000039954"
									regulation of trans-synaptic signaling	GO:0099177	29	7.14576	4.05835	5.0165e-10	7.0162e-07	,ENSMUSG00000005583",ENSMUSG00000019828",ENSMUSG00000027296",ENSMUSG00000056073",ENSMUSG00000025892",ENSMUSG00000024743",ENSMUSG00000024304",ENSMUSG00000060534",ENSMUSG00000063887",ENSMUSG00000062151",ENSMUSG00000041078",ENSMUSG00000030525",ENSMUSG00000033615",ENSMUSG00000037996",ENSMUSG00000056755",ENSMUSG00000030310",ENSMUSG00000057897",ENSMUSG00000028399",ENSMUSG00000024211",ENSMUSG00000026235…		calcium ion transport	GO:0006816	12	2.46303	4.87204	1.1817e-05	0.0058646	,ENSMUSG00000021313",ENSMUSG00000021973",ENSMUSG00000057897",ENSMUSG00000066189",ENSMUSG00000027087",ENSMUSG00000030525",ENSMUSG00000028532",ENSMUSG00000063873",ENSMUSG00000046329",ENSMUSG00000037996",ENSMUSG00000052889",ENSMUSG00000031997"
									regulation of cell communication	GO:0010646	74	44.0912	1.67834	7.3475e-06	0.0020186	,ENSMUSG00000029673",ENSMUSG00000016918",ENSMUSG00000053141",ENSMUSG00000030583",ENSMUSG00000005583",ENSMUSG00000019828",ENSMUSG00000033295",ENSMUSG00000027296",ENSMUSG00000000530",ENSMUSG00000024743",ENSMUSG00000000296",ENSMUSG00000024304",ENSMUSG00000024544",ENSMUSG00000021313",ENSMUSG00000046447",ENSMUSG00000039031",ENSMUSG00000041078",ENSMUSG00000048915",ENSMUSG00000025915",ENSMUSG00000031837…		axon guidance	GO:0007411	11	2.71827	4.04669	0.00013358	0.031138	,ENSMUSG00000064293",ENSMUSG00000005583",ENSMUSG00000048915",ENSMUSG00000051650",ENSMUSG00000000305",ENSMUSG00000030092",ENSMUSG00000026235",ENSMUSG00000028876",ENSMUSG00000031558",ENSMUSG00000039488",ENSMUSG00000039103"
									regulation of signaling	GO:0023051	74	44.2298	1.67308	7.5742e-06	0.0020444	,ENSMUSG00000029673",ENSMUSG00000016918",ENSMUSG00000053141",ENSMUSG00000030583",ENSMUSG00000005583",ENSMUSG00000019828",ENSMUSG00000033295",ENSMUSG00000027296",ENSMUSG00000000530",ENSMUSG00000024743",ENSMUSG00000000296",ENSMUSG00000024304",ENSMUSG00000024544",ENSMUSG00000021313",ENSMUSG00000046447",ENSMUSG00000039031",ENSMUSG00000041078",ENSMUSG00000048915",ENSMUSG00000025915",ENSMUSG00000031837…		neuron projection guidance	GO:0097485	11	2.71827	4.04669	0.00013358	0.030674	,ENSMUSG00000064293",ENSMUSG00000005583",ENSMUSG00000048915",ENSMUSG00000051650",ENSMUSG00000000305",ENSMUSG00000030092",ENSMUSG00000026235",ENSMUSG00000028876",ENSMUSG00000031558",ENSMUSG00000039488",ENSMUSG00000039103"
									homophilic cell adhesion via plasma membrane adhesion molecules	GO:0007156	11	1.52464	7.21484	9.0951e-07	0.00039979	,ENSMUSG00000032036",ENSMUSG00000053141",ENSMUSG00000040452",ENSMUSG00000032076",ENSMUSG00000000305",ENSMUSG00000033295",ENSMUSG00000030092",ENSMUSG00000026312",ENSMUSG00000039488",ENSMUSG00000039103",ENSMUSG00000024304"		neuron projection morphogenesis	GO:0048812	17	5.43654	3.12699	4.9741e-05	0.015618	,ENSMUSG00000032036",ENSMUSG00000039419",ENSMUSG00000005583",ENSMUSG00000051650",ENSMUSG00000022261",ENSMUSG00000030092",ENSMUSG00000026235",ENSMUSG00000028876",ENSMUSG00000063887",ENSMUSG00000019970",ENSMUSG00000064293",ENSMUSG00000048915",ENSMUSG00000000305",ENSMUSG00000031558",ENSMUSG00000039488",ENSMUSG00000039103",ENSMUSG00000030525"
									regulation of postsynapse organization	GO:0099175	10	1.46303	6.83511	4.4659e-06	0.0013742	,ENSMUSG00000071424",ENSMUSG00000040265",ENSMUSG00000057897",ENSMUSG00000028399",ENSMUSG00000040490",ENSMUSG00000033295",ENSMUSG00000027296",ENSMUSG00000026235",ENSMUSG00000024304",ENSMUSG00000063887"		neuron projection development	GO:0031175	21	7.89957	2.65837	6.419e-05	0.018633	,ENSMUSG00000032036",ENSMUSG00000039419",ENSMUSG00000005583",ENSMUSG00000051650",ENSMUSG00000030020",ENSMUSG00000022261",ENSMUSG00000033295",ENSMUSG00000022076",ENSMUSG00000030092",ENSMUSG00000026235",ENSMUSG00000028876",ENSMUSG00000063887",ENSMUSG00000028519",ENSMUSG00000019970",ENSMUSG00000064293",ENSMUSG00000048915",ENSMUSG00000000305",ENSMUSG00000031558",ENSMUSG00000039488",ENSMUSG00000039103…
									regulation of synapse organization	GO:0050807	18	3.49588	5.14892	4.0201e-08	3.436e-05	,ENSMUSG00000052581",ENSMUSG00000053141",ENSMUSG00000028184",ENSMUSG00000057897",ENSMUSG00000005583",ENSMUSG00000028399",ENSMUSG00000058013",ENSMUSG00000033295",ENSMUSG00000027296",ENSMUSG00000026235",ENSMUSG00000024304",ENSMUSG00000063887",ENSMUSG00000071424",ENSMUSG00000040265",ENSMUSG00000048915",ENSMUSG00000040490",ENSMUSG00000030525",ENSMUSG00000074736"		plasma membrane bounded cell projection organization	GO:0120036	28	12.5832	2.22519	0.00010889	0.026175	,ENSMUSG00000040929",ENSMUSG00000039419",ENSMUSG00000005583",ENSMUSG00000030020",ENSMUSG00000022261",ENSMUSG00000033295",ENSMUSG00000063887",ENSMUSG00000022788",ENSMUSG00000064293",ENSMUSG00000040265",ENSMUSG00000021338",ENSMUSG00000048915",ENSMUSG00000031558",ENSMUSG00000030525",ENSMUSG00000010136",ENSMUSG00000032036",ENSMUSG00000051650",ENSMUSG00000022076",ENSMUSG00000030092",ENSMUSG00000026235…
									regulation of synapse structure or activity	GO:0050803	18	3.58828	5.01633	5.818e-08	4.4755e-05	,ENSMUSG00000052581",ENSMUSG00000053141",ENSMUSG00000028184",ENSMUSG00000057897",ENSMUSG00000005583",ENSMUSG00000028399",ENSMUSG00000058013",ENSMUSG00000033295",ENSMUSG00000027296",ENSMUSG00000026235",ENSMUSG00000024304",ENSMUSG00000063887",ENSMUSG00000071424",ENSMUSG00000040265",ENSMUSG00000048915",ENSMUSG00000040490",ENSMUSG00000030525",ENSMUSG00000074736"		cell projection organization	GO:0030030	29	13.2085	2.19556	9.0851e-05	0.023296	,ENSMUSG00000040929",ENSMUSG00000039419",ENSMUSG00000005583",ENSMUSG00000030020",ENSMUSG00000022261",ENSMUSG00000033295",ENSMUSG00000063887",ENSMUSG00000022788",ENSMUSG00000064293",ENSMUSG00000040265",ENSMUSG00000021338",ENSMUSG00000048915",ENSMUSG00000031558",ENSMUSG00000030525",ENSMUSG00000010136",ENSMUSG00000032036",ENSMUSG00000057897",ENSMUSG00000051650",ENSMUSG00000022076",ENSMUSG00000030092…
									regulation of biological quality	GO:0065008	89	51.4834	1.72871	1.0594e-07	7.4089e-05	,ENSMUSG00000053141",ENSMUSG00000028184",ENSMUSG00000005583",ENSMUSG00000056258",ENSMUSG00000019828",ENSMUSG00000033295",ENSMUSG00000027296",ENSMUSG00000001300",ENSMUSG00000000530",ENSMUSG00000024743",ENSMUSG00000046329",ENSMUSG00000024304",ENSMUSG00000029359",ENSMUSG00000024940",ENSMUSG00000021313",ENSMUSG00000046447",ENSMUSG00000039031",ENSMUSG00000074968",ENSMUSG00000019302",ENSMUSG00000020589…		plasma membrane bounded cell projection morphogenesis	GO:0120039	17	5.48759	3.0979	5.5584e-05	0.016768	,ENSMUSG00000032036",ENSMUSG00000039419",ENSMUSG00000005583",ENSMUSG00000051650",ENSMUSG00000022261",ENSMUSG00000030092",ENSMUSG00000026235",ENSMUSG00000028876",ENSMUSG00000063887",ENSMUSG00000019970",ENSMUSG00000064293",ENSMUSG00000048915",ENSMUSG00000000305",ENSMUSG00000031558",ENSMUSG00000039488",ENSMUSG00000039103",ENSMUSG00000030525"
									positive regulation of synapse assembly	GO:0051965	7	1.04722	6.68434	0.00014113	0.022384	,ENSMUSG00000052581",ENSMUSG00000071424",ENSMUSG00000028184",ENSMUSG00000048915",ENSMUSG00000028399",ENSMUSG00000063887",ENSMUSG00000074736"		cell projection morphogenesis	GO:0048858	18	5.56416	3.23499	1.9371e-05	0.0078429	,ENSMUSG00000032036",ENSMUSG00000039419",ENSMUSG00000057897",ENSMUSG00000005583",ENSMUSG00000051650",ENSMUSG00000022261",ENSMUSG00000030092",ENSMUSG00000026235",ENSMUSG00000028876",ENSMUSG00000063887",ENSMUSG00000019970",ENSMUSG00000064293",ENSMUSG00000048915",ENSMUSG00000000305",ENSMUSG00000031558",ENSMUSG00000039488",ENSMUSG00000039103",ENSMUSG00000030525"
									regulation of synapse assembly	GO:0051963	8	1.61704	4.94732	0.00032834	0.043548	,ENSMUSG00000052581",ENSMUSG00000071424",ENSMUSG00000028184",ENSMUSG00000005583",ENSMUSG00000048915",ENSMUSG00000028399",ENSMUSG00000063887",ENSMUSG00000074736"		cell morphogenesis	GO:0000902	23	8.28243	2.77696	1.4664e-05	0.0064461	,ENSMUSG00000032036",ENSMUSG00000039419",ENSMUSG00000057897",ENSMUSG00000005583",ENSMUSG00000051650",ENSMUSG00000022261",ENSMUSG00000021182",ENSMUSG00000027087",ENSMUSG00000030092",ENSMUSG00000026235",ENSMUSG00000028876",ENSMUSG00000026312",ENSMUSG00000063887",ENSMUSG00000015143",ENSMUSG00000019970",ENSMUSG00000064293",ENSMUSG00000040452",ENSMUSG00000048915",ENSMUSG00000000305",ENSMUSG00000031558…
									regulation of cell junction assembly	GO:1901888	12	2.83367	4.2348	4.7057e-05	0.0087225	,ENSMUSG00000052581",ENSMUSG00000071424",ENSMUSG00000037736",ENSMUSG00000039419",ENSMUSG00000028184",ENSMUSG00000005583",ENSMUSG00000048915",ENSMUSG00000028399",ENSMUSG00000000530",ENSMUSG00000022099",ENSMUSG00000063887",ENSMUSG00000074736"		cell part morphogenesis	GO:0032990	18	5.8832	3.05956	3.9173e-05	0.013393	,ENSMUSG00000032036",ENSMUSG00000039419",ENSMUSG00000057897",ENSMUSG00000005583",ENSMUSG00000051650",ENSMUSG00000022261",ENSMUSG00000030092",ENSMUSG00000026235",ENSMUSG00000028876",ENSMUSG00000063887",ENSMUSG00000019970",ENSMUSG00000064293",ENSMUSG00000048915",ENSMUSG00000000305",ENSMUSG00000031558",ENSMUSG00000039488",ENSMUSG00000039103",ENSMUSG00000030525"
									positive regulation of cell junction assembly	GO:1901890	8	1.57084	5.09283	0.00027334	0.038939	,ENSMUSG00000052581",ENSMUSG00000071424",ENSMUSG00000039419",ENSMUSG00000028184",ENSMUSG00000048915",ENSMUSG00000028399",ENSMUSG00000063887",ENSMUSG00000074736"		cellular component morphogenesis	GO:0032989	18	6.87863	2.6168	0.00025982	0.049967	,ENSMUSG00000032036",ENSMUSG00000039419",ENSMUSG00000057897",ENSMUSG00000005583",ENSMUSG00000051650",ENSMUSG00000022261",ENSMUSG00000030092",ENSMUSG00000026235",ENSMUSG00000028876",ENSMUSG00000063887",ENSMUSG00000019970",ENSMUSG00000064293",ENSMUSG00000048915",ENSMUSG00000000305",ENSMUSG00000031558",ENSMUSG00000039488",ENSMUSG00000039103",ENSMUSG00000030525"
									potassium ion transmembrane transport	GO:0071805	12	1.81724	6.60341	6.9094e-07	0.00032212	,ENSMUSG00000079056",ENSMUSG00000056258",ENSMUSG00000059742",ENSMUSG00000029088",ENSMUSG00000060882",ENSMUSG00000031129",ENSMUSG00000042604",ENSMUSG00000035355",ENSMUSG00000063873",ENSMUSG00000037996",ENSMUSG00000040896",ENSMUSG00000092083"		regulation of neurotransmitter levels	GO:0001505	11	2.73103	4.02778	0.00013891	0.030974	,ENSMUSG00000030310",ENSMUSG00000062151",ENSMUSG00000005583",ENSMUSG00000009394",ENSMUSG00000024211",ENSMUSG00000062542",ENSMUSG00000030525",ENSMUSG00000033615",ENSMUSG00000024743",ENSMUSG00000052889",ENSMUSG00000063887"
									potassium ion transport	GO:0006813	13	2.07905	6.25286	4.2078e-07	0.0002312	,ENSMUSG00000079056",ENSMUSG00000056258",ENSMUSG00000059742",ENSMUSG00000029088",ENSMUSG00000060882",ENSMUSG00000042604",ENSMUSG00000063873",ENSMUSG00000040896",ENSMUSG00000092083",ENSMUSG00000027827",ENSMUSG00000031129",ENSMUSG00000035355",ENSMUSG00000037996"		response to inorganic substance	GO:0010035	16	4.97711	3.21471	6.076e-05	0.017977	,ENSMUSG00000030310",ENSMUSG00000079056",ENSMUSG00000057897",ENSMUSG00000005583",ENSMUSG00000056258",ENSMUSG00000027087",ENSMUSG00000062542",ENSMUSG00000024743",ENSMUSG00000046329",ENSMUSG00000063887",ENSMUSG00000021313",ENSMUSG00000024935",ENSMUSG00000032946",ENSMUSG00000039004",ENSMUSG00000010086",ENSMUSG00000031997"
									metal ion transport	GO:0030001	25	7.65398	3.26628	4.3885e-07	0.00023282	,ENSMUSG00000079056",ENSMUSG00000056258",ENSMUSG00000059742",ENSMUSG00000042604",ENSMUSG00000046329",ENSMUSG00000041654",ENSMUSG00000021313",ENSMUSG00000030525",ENSMUSG00000035355",ENSMUSG00000037996",ENSMUSG00000031997",ENSMUSG00000030310",ENSMUSG00000057897",ENSMUSG00000029088",ENSMUSG00000027087",ENSMUSG00000060882",ENSMUSG00000063873",ENSMUSG00000060961",ENSMUSG00000040896",ENSMUSG00000092083…		positive regulation of cell projection organization	GO:0031346	15	4.79845	3.12601	0.00013883	0.031411	,ENSMUSG00000057897",ENSMUSG00000028399",ENSMUSG00000055373",ENSMUSG00000033295",ENSMUSG00000026235",ENSMUSG00000000632",ENSMUSG00000063887",ENSMUSG00000019970",ENSMUSG00000040265",ENSMUSG00000021338",ENSMUSG00000048915",ENSMUSG00000090223",ENSMUSG00000039145",ENSMUSG00000000305",ENSMUSG00000036533"
									cation transport	GO:0006812	27	9.76383	2.76531	3.2008e-06	0.0010705	,ENSMUSG00000079056",ENSMUSG00000056258",ENSMUSG00000059742",ENSMUSG00000042604",ENSMUSG00000046329",ENSMUSG00000041654",ENSMUSG00000021313",ENSMUSG00000019302",ENSMUSG00000038023",ENSMUSG00000030525",ENSMUSG00000035355",ENSMUSG00000037996",ENSMUSG00000031997",ENSMUSG00000030310",ENSMUSG00000057897",ENSMUSG00000029088",ENSMUSG00000027087",ENSMUSG00000060882",ENSMUSG00000063873",ENSMUSG00000060961…		sensory perception of smell	GO:0007608	1	14.0508	0.0711704	1.7848e-05	0.0076274	,ENSMUSG00000051650"
									ion transport	GO:0006811	42	14.4147	2.91369	1.0243e-09	1.3132e-06	,ENSMUSG00000079056",ENSMUSG00000056258",ENSMUSG00000059742",ENSMUSG00000019828",ENSMUSG00000029054",ENSMUSG00000056073",ENSMUSG00000025892",ENSMUSG00000042604",ENSMUSG00000046329",ENSMUSG00000041654",ENSMUSG00000021313",ENSMUSG00000074968",ENSMUSG00000019302",ENSMUSG00000041078",ENSMUSG00000038023",ENSMUSG00000025938",ENSMUSG00000038267",ENSMUSG00000036565",ENSMUSG00000030525",ENSMUSG00000035355…		sensory perception of chemical stimulus	GO:0007606	1	15.1993	0.0657923	5.3739e-06	0.0031799	,ENSMUSG00000051650"
									localization	GO:0051179	99	67.4228	1.46835	3.2209e-05	0.0065202	,ENSMUSG00000029673",ENSMUSG00000037736",ENSMUSG00000005583",ENSMUSG00000056258",ENSMUSG00000053025",ENSMUSG00000001300",ENSMUSG00000046329",ENSMUSG00000024304",ENSMUSG00000021313",ENSMUSG00000038023",ENSMUSG00000009394",ENSMUSG00000038267",ENSMUSG00000031997",ENSMUSG00000007653",ENSMUSG00000052581",ENSMUSG00000032036",ENSMUSG00000027087",ENSMUSG00000062542",ENSMUSG00000060882",ENSMUSG00000063873…
									inorganic cation transmembrane transport	GO:0098662	21	5.86754	3.57902	9.5889e-07	0.00040979	,ENSMUSG00000030310",ENSMUSG00000079056",ENSMUSG00000056258",ENSMUSG00000059742",ENSMUSG00000029088",ENSMUSG00000027087",ENSMUSG00000060882",ENSMUSG00000042604",ENSMUSG00000063873",ENSMUSG00000060961",ENSMUSG00000046329",ENSMUSG00000041654",ENSMUSG00000040896",ENSMUSG00000092083",ENSMUSG00000021313",ENSMUSG00000019302",ENSMUSG00000038023",ENSMUSG00000031129",ENSMUSG00000035355",ENSMUSG00000037996…
									cation transmembrane transport	GO:0098655	21	6.37575	3.29373	3.3439e-06	0.0010718	,ENSMUSG00000030310",ENSMUSG00000079056",ENSMUSG00000056258",ENSMUSG00000059742",ENSMUSG00000029088",ENSMUSG00000027087",ENSMUSG00000060882",ENSMUSG00000042604",ENSMUSG00000063873",ENSMUSG00000060961",ENSMUSG00000046329",ENSMUSG00000041654",ENSMUSG00000040896",ENSMUSG00000092083",ENSMUSG00000021313",ENSMUSG00000019302",ENSMUSG00000038023",ENSMUSG00000031129",ENSMUSG00000035355",ENSMUSG00000037996…
									ion transmembrane transport	GO:0034220	28	8.28539	3.37944	4.3778e-08	3.5449e-05	,ENSMUSG00000079056",ENSMUSG00000056258",ENSMUSG00000059742",ENSMUSG00000019828",ENSMUSG00000029054",ENSMUSG00000042604",ENSMUSG00000046329",ENSMUSG00000041654",ENSMUSG00000021313",ENSMUSG00000074968",ENSMUSG00000019302",ENSMUSG00000038023",ENSMUSG00000030525",ENSMUSG00000035355",ENSMUSG00000037996",ENSMUSG00000031997",ENSMUSG00000007653",ENSMUSG00000030310",ENSMUSG00000029088",ENSMUSG00000027087…
									transmembrane transport	GO:0055085	33	12.6745	2.60365	8.776e-07	0.00039711	,ENSMUSG00000079056",ENSMUSG00000056258",ENSMUSG00000053025",ENSMUSG00000059742",ENSMUSG00000019828",ENSMUSG00000029054",ENSMUSG00000042604",ENSMUSG00000046329",ENSMUSG00000041654",ENSMUSG00000021313",ENSMUSG00000074968",ENSMUSG00000019302",ENSMUSG00000038023",ENSMUSG00000038267",ENSMUSG00000030525",ENSMUSG00000035355",ENSMUSG00000037996",ENSMUSG00000031997",ENSMUSG00000007653",ENSMUSG00000033720…
									inorganic ion transmembrane transport	GO:0098660	25	6.56055	3.81066	2.7089e-08	2.6048e-05	,ENSMUSG00000079056",ENSMUSG00000056258",ENSMUSG00000059742",ENSMUSG00000029054",ENSMUSG00000042604",ENSMUSG00000046329",ENSMUSG00000041654",ENSMUSG00000021313",ENSMUSG00000074968",ENSMUSG00000019302",ENSMUSG00000038023",ENSMUSG00000035355",ENSMUSG00000037996",ENSMUSG00000031997",ENSMUSG00000007653",ENSMUSG00000030310",ENSMUSG00000029088",ENSMUSG00000027087",ENSMUSG00000060882",ENSMUSG00000063873…
									cellular response to calcium ion	GO:0071277	7	1.09343	6.4019	0.00018073	0.026995	,ENSMUSG00000005583",ENSMUSG00000062542",ENSMUSG00000032946",ENSMUSG00000022099",ENSMUSG00000024743",ENSMUSG00000046329",ENSMUSG00000063887"
									response to inorganic substance	GO:0010035	17	6.00614	2.83044	0.00017138	0.026105	,ENSMUSG00000030310",ENSMUSG00000079056",ENSMUSG00000057897",ENSMUSG00000005583",ENSMUSG00000056258",ENSMUSG00000027087",ENSMUSG00000062542",ENSMUSG00000022099",ENSMUSG00000024743",ENSMUSG00000046329",ENSMUSG00000063887",ENSMUSG00000021313",ENSMUSG00000071369",ENSMUSG00000032946",ENSMUSG00000039004",ENSMUSG00000010086",ENSMUSG00000031997"
									negative regulation of neuron projection development	GO:0010977	11	2.07905	5.29088	1.4421e-05	0.0034666	,ENSMUSG00000028519",ENSMUSG00000059974",ENSMUSG00000040265",ENSMUSG00000028883",ENSMUSG00000045287",ENSMUSG00000029121",ENSMUSG00000001300",ENSMUSG00000026235",ENSMUSG00000031558",ENSMUSG00000000632",ENSMUSG00000063887"
									negative regulation of cell projection organization	GO:0031345	14	2.74126	5.10713	1.453e-06	0.00058826	,ENSMUSG00000059974",ENSMUSG00000028883",ENSMUSG00000029121",ENSMUSG00000033295",ENSMUSG00000001300",ENSMUSG00000026235",ENSMUSG00000000632",ENSMUSG00000063887",ENSMUSG00000028519",ENSMUSG00000040265",ENSMUSG00000045287",ENSMUSG00000052302",ENSMUSG00000031558",ENSMUSG00000031997"
									negative regulation of cellular component organization	GO:0051129	24	9.81003	2.44648	0.00010975	0.018354	,ENSMUSG00000029167",ENSMUSG00000059974",ENSMUSG00000028883",ENSMUSG00000029121",ENSMUSG00000033295",ENSMUSG00000027087",ENSMUSG00000001300",ENSMUSG00000000530",ENSMUSG00000026235",ENSMUSG00000024201",ENSMUSG00000000632",ENSMUSG00000022099",ENSMUSG00000063887",ENSMUSG00000024544",ENSMUSG00000028519",ENSMUSG00000019970",ENSMUSG00000040265",ENSMUSG00000021338",ENSMUSG00000045287",ENSMUSG00000031837…
									synaptic vesicle cycle	GO:0099504	8	1.60164	4.99489	0.00030909	0.041713	,ENSMUSG00000062151",ENSMUSG00000040265",ENSMUSG00000009394",ENSMUSG00000062542",ENSMUSG00000033615",ENSMUSG00000024743",ENSMUSG00000063887",ENSMUSG00000074736"
									regulation of neurotransmitter secretion	GO:0046928	8	1.64784	4.85485	0.00036978	0.048213	,ENSMUSG00000005583",ENSMUSG00000024211",ENSMUSG00000030525",ENSMUSG00000033615",ENSMUSG00000017412",ENSMUSG00000056755",ENSMUSG00000052889",ENSMUSG00000063887"
									regulation of neurotransmitter levels	GO:0001505	13	3.29568	3.94456	4.5768e-05	0.0085872	,ENSMUSG00000030310",ENSMUSG00000005583",ENSMUSG00000024211",ENSMUSG00000062542",ENSMUSG00000024743",ENSMUSG00000063887",ENSMUSG00000062151",ENSMUSG00000009394",ENSMUSG00000030525",ENSMUSG00000033615",ENSMUSG00000017412",ENSMUSG00000056755",ENSMUSG00000052889"
									regulation of transport	GO:0051049	48	25.4106	1.88898	2.427e-05	0.005115	,ENSMUSG00000055761",ENSMUSG00000038949",ENSMUSG00000040929",ENSMUSG00000079056",ENSMUSG00000005583",ENSMUSG00000056258",ENSMUSG00000058498",ENSMUSG00000059742",ENSMUSG00000001300",ENSMUSG00000042604",ENSMUSG00000024743",ENSMUSG00000024304",ENSMUSG00000063887",ENSMUSG00000029359",ENSMUSG00000021313",ENSMUSG00000046447",ENSMUSG00000040265",ENSMUSG00000048915",ENSMUSG00000031837",ENSMUSG00000030525…
									regulation of localization	GO:0032879	72	39.0553	1.84354	2.4941e-07	0.00015349	,ENSMUSG00000055761",ENSMUSG00000038949",ENSMUSG00000016918",ENSMUSG00000053141",ENSMUSG00000037736",ENSMUSG00000079056",ENSMUSG00000005583",ENSMUSG00000056258",ENSMUSG00000001300",ENSMUSG00000000530",ENSMUSG00000042604",ENSMUSG00000024743",ENSMUSG00000046329",ENSMUSG00000024304",ENSMUSG00000029359",ENSMUSG00000024544",ENSMUSG00000021313",ENSMUSG00000046447",ENSMUSG00000039031",ENSMUSG00000015143…
									axon guidance	GO:0007411	14	3.28028	4.26793	1.0194e-05	0.0026138	,ENSMUSG00000005583",ENSMUSG00000028883",ENSMUSG00000029121",ENSMUSG00000030092",ENSMUSG00000001300",ENSMUSG00000026235",ENSMUSG00000028876",ENSMUSG00000060534",ENSMUSG00000048915",ENSMUSG00000045287",ENSMUSG00000000305",ENSMUSG00000031558",ENSMUSG00000039488",ENSMUSG00000039103"
									neuron projection guidance	GO:0097485	14	3.28028	4.26793	1.0194e-05	0.002571	,ENSMUSG00000005583",ENSMUSG00000028883",ENSMUSG00000029121",ENSMUSG00000030092",ENSMUSG00000001300",ENSMUSG00000026235",ENSMUSG00000028876",ENSMUSG00000060534",ENSMUSG00000048915",ENSMUSG00000045287",ENSMUSG00000000305",ENSMUSG00000031558",ENSMUSG00000039488",ENSMUSG00000039103"
									locomotion	GO:0040011	34	17.0944	1.98896	0.00022928	0.033278	,ENSMUSG00000029673",ENSMUSG00000037736",ENSMUSG00000040929",ENSMUSG00000029576",ENSMUSG00000005583",ENSMUSG00000028883",ENSMUSG00000022261",ENSMUSG00000033295",ENSMUSG00000001300",ENSMUSG00000000530",ENSMUSG00000068617",ENSMUSG00000024304",ENSMUSG00000060534",ENSMUSG00000021338",ENSMUSG00000048915",ENSMUSG00000031558",ENSMUSG00000030525",ENSMUSG00000019966",ENSMUSG00000028373",ENSMUSG00000032036…
									axonogenesis	GO:0007409	15	4.78951	3.13184	0.00014584	0.022895	,ENSMUSG00000029673",ENSMUSG00000005583",ENSMUSG00000028883",ENSMUSG00000029121",ENSMUSG00000030092",ENSMUSG00000001300",ENSMUSG00000026235",ENSMUSG00000028876",ENSMUSG00000060534",ENSMUSG00000048915",ENSMUSG00000045287",ENSMUSG00000000305",ENSMUSG00000031558",ENSMUSG00000039488",ENSMUSG00000039103"
									cell morphogenesis involved in neuron differentiation	GO:0048667	17	6.08314	2.79461	0.00019793	0.029281	,ENSMUSG00000029673",ENSMUSG00000005583",ENSMUSG00000028883",ENSMUSG00000022261",ENSMUSG00000029121",ENSMUSG00000030092",ENSMUSG00000001300",ENSMUSG00000026235",ENSMUSG00000028876",ENSMUSG00000060534",ENSMUSG00000048915",ENSMUSG00000045287",ENSMUSG00000000305",ENSMUSG00000031558",ENSMUSG00000039488",ENSMUSG00000039103",ENSMUSG00000030525"
									cell morphogenesis involved in differentiation	GO:0000904	21	7.76178	2.70557	5.5583e-05	0.01006	,ENSMUSG00000029673",ENSMUSG00000029576",ENSMUSG00000030583",ENSMUSG00000005583",ENSMUSG00000028883",ENSMUSG00000022261",ENSMUSG00000029121",ENSMUSG00000027087",ENSMUSG00000030092",ENSMUSG00000001300",ENSMUSG00000026235",ENSMUSG00000028876",ENSMUSG00000060534",ENSMUSG00000015143",ENSMUSG00000048915",ENSMUSG00000045287",ENSMUSG00000000305",ENSMUSG00000031558",ENSMUSG00000039488",ENSMUSG00000039103…
									axon development	GO:0061564	16	5.22072	3.06471	0.00011188	0.018508	,ENSMUSG00000029673",ENSMUSG00000005583",ENSMUSG00000028883",ENSMUSG00000029121",ENSMUSG00000030092",ENSMUSG00000001300",ENSMUSG00000026235",ENSMUSG00000028876",ENSMUSG00000060534",ENSMUSG00000048915",ENSMUSG00000045287",ENSMUSG00000000305",ENSMUSG00000031558",ENSMUSG00000039488",ENSMUSG00000039103",ENSMUSG00000056755"
									peptidyl-serine phosphorylation	GO:0018105	10	2.51026	3.98365	0.00031897	0.042672	,ENSMUSG00000021115",ENSMUSG00000019970",ENSMUSG00000057897",ENSMUSG00000021180",ENSMUSG00000039145",ENSMUSG00000025915",ENSMUSG00000041997",ENSMUSG00000015981",ENSMUSG00000052889",ENSMUSG00000039954"
									peptidyl-serine modification	GO:0018209	11	2.83367	3.8819	0.00019986	0.029285	,ENSMUSG00000021115",ENSMUSG00000019970",ENSMUSG00000057897",ENSMUSG00000021180",ENSMUSG00000039145",ENSMUSG00000025915",ENSMUSG00000043857",ENSMUSG00000041997",ENSMUSG00000015981",ENSMUSG00000052889",ENSMUSG00000039954"
									regulation of synaptic plasticity	GO:0048167	12	3.12627	3.83844	0.00011424	0.018697	,ENSMUSG00000071424",ENSMUSG00000062151",ENSMUSG00000057897",ENSMUSG00000005583",ENSMUSG00000027296",ENSMUSG00000026235",ENSMUSG00000022494",ENSMUSG00000056073",ENSMUSG00000030525",ENSMUSG00000024743",ENSMUSG00000037996",ENSMUSG00000063887"
									calcium ion transport	GO:0006816	11	2.97227	3.70088	0.00029506	0.040531	,ENSMUSG00000021313",ENSMUSG00000057897",ENSMUSG00000027087",ENSMUSG00000010066",ENSMUSG00000030525",ENSMUSG00000063873",ENSMUSG00000017412",ENSMUSG00000046329",ENSMUSG00000037996",ENSMUSG00000052889",ENSMUSG00000031997"
									regulation of ion transmembrane transport	GO:0034765	21	6.46815	3.24668	4.1371e-06	0.001299	,ENSMUSG00000029167",ENSMUSG00000079056",ENSMUSG00000005583",ENSMUSG00000056258",ENSMUSG00000058498",ENSMUSG00000059742",ENSMUSG00000029088",ENSMUSG00000022494",ENSMUSG00000060882",ENSMUSG00000042604",ENSMUSG00000063887",ENSMUSG00000029359",ENSMUSG00000021301",ENSMUSG00000040896",ENSMUSG00000092083",ENSMUSG00000021313",ENSMUSG00000027827",ENSMUSG00000010066",ENSMUSG00000046182",ENSMUSG00000017412…
									regulation of ion transport	GO:0043269	29	9.77923	2.96547	3.4845e-07	0.00020619	,ENSMUSG00000055761",ENSMUSG00000079056",ENSMUSG00000005583",ENSMUSG00000056258",ENSMUSG00000058498",ENSMUSG00000059742",ENSMUSG00000042604",ENSMUSG00000024743",ENSMUSG00000063887",ENSMUSG00000029359",ENSMUSG00000021313",ENSMUSG00000046182",ENSMUSG00000056755",ENSMUSG00000031997",ENSMUSG00000029167",ENSMUSG00000030310",ENSMUSG00000048120",ENSMUSG00000029088",ENSMUSG00000062542",ENSMUSG00000022494…
									regulation of transmembrane transport	GO:0034762	22	7.85418	2.80106	2.2347e-05	0.0048424	,ENSMUSG00000029167",ENSMUSG00000079056",ENSMUSG00000005583",ENSMUSG00000056258",ENSMUSG00000058498",ENSMUSG00000059742",ENSMUSG00000029088",ENSMUSG00000022494",ENSMUSG00000060882",ENSMUSG00000042604",ENSMUSG00000063887",ENSMUSG00000029359",ENSMUSG00000021301",ENSMUSG00000040896",ENSMUSG00000092083",ENSMUSG00000021313",ENSMUSG00000027827",ENSMUSG00000010066",ENSMUSG00000046182",ENSMUSG00000017412…
									kidney development	GO:0001822	13	4.09649	3.17344	0.00035549	0.046746	,ENSMUSG00000032036",ENSMUSG00000016918",ENSMUSG00000014329",ENSMUSG00000005583",ENSMUSG00000001300",ENSMUSG00000026235",ENSMUSG00000049538",ENSMUSG00000024998",ENSMUSG00000017491",ENSMUSG00000052534",ENSMUSG00000031558",ENSMUSG00000039004",ENSMUSG00000102692"
									urogenital system development	GO:0001655	15	4.78951	3.13184	0.00014584	0.022664	,ENSMUSG00000032036",ENSMUSG00000016918",ENSMUSG00000014329",ENSMUSG00000005583",ENSMUSG00000001300",ENSMUSG00000026235",ENSMUSG00000001288",ENSMUSG00000049538",ENSMUSG00000021379",ENSMUSG00000024998",ENSMUSG00000017491",ENSMUSG00000052534",ENSMUSG00000031558",ENSMUSG00000039004",ENSMUSG00000102692"
									negative regulation of cell motility	GO:2000146	13	4.1273	3.14976	0.00038055	0.0492	,ENSMUSG00000029167",ENSMUSG00000016918",ENSMUSG00000053141",ENSMUSG00000037736",ENSMUSG00000005583",ENSMUSG00000028883",ENSMUSG00000000530",ENSMUSG00000026235",ENSMUSG00000026834",ENSMUSG00000027238",ENSMUSG00000024544",ENSMUSG00000031558",ENSMUSG00000035158"
									negative regulation of cellular component movement	GO:0051271	14	4.2659	3.28184	0.00015262	0.023481	,ENSMUSG00000029167",ENSMUSG00000016918",ENSMUSG00000053141",ENSMUSG00000037736",ENSMUSG00000005583",ENSMUSG00000028883",ENSMUSG00000000530",ENSMUSG00000026235",ENSMUSG00000026834",ENSMUSG00000027238",ENSMUSG00000024544",ENSMUSG00000015143",ENSMUSG00000031558",ENSMUSG00000035158"
									regulation of membrane potential	GO:0042391	17	6.26794	2.71221	0.00027679	0.039067	,ENSMUSG00000007653",ENSMUSG00000005583",ENSMUSG00000056258",ENSMUSG00000058498",ENSMUSG00000059742",ENSMUSG00000029054",ENSMUSG00000056073",ENSMUSG00000060882",ENSMUSG00000000632",ENSMUSG00000060961",ENSMUSG00000063887",ENSMUSG00000040896",ENSMUSG00000021313",ENSMUSG00000071424",ENSMUSG00000030525",ENSMUSG00000035355",ENSMUSG00000017412"
									behavior	GO:0007610	25	9.62522	2.59734	2.0817e-05	0.0046415	,ENSMUSG00000029673",ENSMUSG00000039419",ENSMUSG00000079056",ENSMUSG00000005583",ENSMUSG00000019828",ENSMUSG00000056073",ENSMUSG00000000632",ENSMUSG00000005886",ENSMUSG00000041078",ENSMUSG00000052512",ENSMUSG00000030525",ENSMUSG00000037996",ENSMUSG00000056755",ENSMUSG00000074923",ENSMUSG00000032036",ENSMUSG00000030310",ENSMUSG00000060924",ENSMUSG00000022076",ENSMUSG00000026235",ENSMUSG00000060882…
									defense response to other organism	GO:0098542	2	13.5061	0.148081	0.00030204	0.041123	,ENSMUSG00000071369",ENSMUSG00000021703"
									sensory perception of smell	GO:0007608	1	16.9558	0.0589769	1.2634e-06	0.00052533	,ENSMUSG00000052512"
									sensory perception of chemical stimulus	GO:0007606	1	18.3418	0.0545202	2.4225e-07	0.00015529	,ENSMUSG00000052512"

## Sheet: D1_both
Homo sapiens									Mus musculus									Mus musculus
05-Oct-2021_SM_D1D2_Markers_Human_Control_D1Marker_both.txt									05-Oct-2021_SM_D1D2_Markers_zQ175_Control_D1Marker_both.txt									05-Oct-2021_SM_D1D2_Markers_R62_Control_D1Marker_both.txt
correction;FDR									correction;FDR									correction;FDR
test_type;FISHER									test_type;FISHER									test_type;FISHER
GO biological process complete	GO ID	number in list	expected	fold enrichment	pValue	FDR	mapped_id_list		GO biological process complete	GO ID	number in list	expected	fold enrichment	pValue	FDR	mapped_id_list		GO biological process complete	GO ID	number in list	expected	fold enrichment	pValue	FDR	mapped_id_list
detection of temperature stimulus	GO:0016048	4	0.165951	24.1034	4.3711e-05	0.035833	,ENSG00000083067",ENSG00000154928",ENSG00000006128",ENSG00000164418"		maintenance of postsynaptic specialization structure	GO:0098880	3	0.0439395	68.2757	3.0577e-05	0.01094	,ENSMUSG00000032076",ENSMUSG00000040479",ENSMUSG00000037541"		ureteric bud invasion	GO:0072092	2	0.0134618	148.568	0.00026375	0.041406	,ENSMUSG00000044042",ENSMUSG00000026494"
detection of external stimulus	GO:0009581	6	0.702853	8.53664	0.0001045	0.048543	,ENSG00000082684",ENSG00000083067",ENSG00000154928",ENSG00000006128",ENSG00000164418",ENSG00000155657"		postsynaptic density organization	GO:0097106	5	0.117172	42.6723	3.4956e-07	0.0004889	,ENSMUSG00000024109",ENSMUSG00000042453",ENSMUSG00000032076",ENSMUSG00000040479",ENSMUSG00000037541"		anatomical structure development	GO:0048856	51	30.4372	1.675579	5.8381e-05	0.014034	,ENSMUSG00000008136",ENSMUSG00000034987",ENSMUSG00000008496",ENSMUSG00000040506",ENSMUSG00000050272",ENSMUSG00000024420",ENSMUSG00000026640",ENSMUSG00000040420",ENSMUSG00000021474",ENSMUSG00000027777",ENSMUSG00000026249",ENSMUSG00000021478",ENSMUSG00000024109",ENSMUSG00000045991",ENSMUSG00000041272",ENSMUSG00000036564",ENSMUSG00000032356",ENSMUSG00000038738",ENSMUSG00000032076",ENSMUSG00000021182…
detection of abiotic stimulus	GO:0009582	6	0.722377	8.30592	0.00012036	0.047922	,ENSG00000082684",ENSG00000083067",ENSG00000154928",ENSG00000006128",ENSG00000164418",ENSG00000155657"		postsynaptic specialization organization	GO:0099084	5	0.124495	40.1622	4.4973e-07	0.00057659	,ENSMUSG00000024109",ENSMUSG00000042453",ENSMUSG00000032076",ENSMUSG00000040479",ENSMUSG00000037541"		developmental process	GO:0032502	53	32.7392	1.618854	9.167e-05	0.01932	,ENSMUSG00000008136",ENSMUSG00000034987",ENSMUSG00000008496",ENSMUSG00000040506",ENSMUSG00000050272",ENSMUSG00000024420",ENSMUSG00000026640",ENSMUSG00000040420",ENSMUSG00000021474",ENSMUSG00000027777",ENSMUSG00000048834",ENSMUSG00000026249",ENSMUSG00000021478",ENSMUSG00000024109",ENSMUSG00000045991",ENSMUSG00000041272",ENSMUSG00000036564",ENSMUSG00000032356",ENSMUSG00000038738",ENSMUSG00000022270…
sensory perception of temperature stimulus	GO:0050951	4	0.185475	21.5662	6.3714e-05	0.042282	,ENSG00000083067",ENSG00000154928",ENSG00000006128",ENSG00000164418"		postsynapse organization	GO:0099173	8	0.58586	13.6551	2.5009e-07	0.00042751	,ENSMUSG00000024109",ENSMUSG00000038738",ENSMUSG00000042453",ENSMUSG00000032076",ENSMUSG00000029608",ENSMUSG00000040479",ENSMUSG00000037541",ENSMUSG00000032537"		anatomical structure morphogenesis	GO:0009653	29	13.3542	2.171609	5.9018e-05	0.013969	,ENSMUSG00000008136",ENSMUSG00000034987",ENSMUSG00000058897",ENSMUSG00000053166",ENSMUSG00000050272",ENSMUSG00000001521",ENSMUSG00000026640",ENSMUSG00000040420",ENSMUSG00000041014",ENSMUSG00000027239",ENSMUSG00000027777",ENSMUSG00000026249",ENSMUSG00000024109",ENSMUSG00000045991",ENSMUSG00000044042",ENSMUSG00000062209",ENSMUSG00000038738",ENSMUSG00000032076",ENSMUSG00000026494",ENSMUSG00000025085…
sensory perception	GO:0007600	11	2.77236	3.96773	0.00013088	0.0456	,ENSG00000082684",ENSG00000083067",ENSG00000154928",ENSG00000101327",ENSG00000103888",ENSG00000006128",ENSG00000164418",ENSG00000166402",ENSG00000177106",ENSG00000118432",ENSG00000112320"		synapse organization	GO:0050808	11	1.88207	5.84462	4.2606e-06	0.0031214	,ENSMUSG00000021478",ENSMUSG00000062209",ENSMUSG00000024109",ENSMUSG00000038738",ENSMUSG00000042453",ENSMUSG00000032076",ENSMUSG00000029608",ENSMUSG00000040479",ENSMUSG00000034275",ENSMUSG00000037541",ENSMUSG00000032537"		system development	GO:0048731	43	24.7294	1.73882	0.00016683	0.030197	,ENSMUSG00000008136",ENSMUSG00000034987",ENSMUSG00000058897",ENSMUSG00000008496",ENSMUSG00000040506",ENSMUSG00000050272",ENSMUSG00000024420",ENSMUSG00000001521",ENSMUSG00000026640",ENSMUSG00000041014",ENSMUSG00000021474",ENSMUSG00000027239",ENSMUSG00000027777",ENSMUSG00000026249",ENSMUSG00000021478",ENSMUSG00000024109",ENSMUSG00000045991",ENSMUSG00000036264",ENSMUSG00000041272",ENSMUSG00000044042…
multicellular organismal process	GO:0032501	55	35.4941	1.54955	0.00016332	0.050579	,ENSG00000016082",ENSG00000107779",ENSG00000197410",ENSG00000134198",ENSG00000171587",ENSG00000136854",ENSG00000155657",ENSG00000134278",ENSG00000118432",ENSG00000154721",ENSG00000149091",ENSG00000112320",ENSG00000143995",ENSG00000143473",ENSG00000164418",ENSG00000185737",ENSG00000115904",ENSG00000091136",ENSG00000076356",ENSG00000103888",ENSG00000110497",ENSG00000168743",ENSG00000187164",ENSG000…		cell junction organization	GO:0034330	13	3.13435	4.14759	2.0322e-05	0.0082279	,ENSMUSG00000062209",ENSMUSG00000038738",ENSMUSG00000032076",ENSMUSG00000053166",ENSMUSG00000040479",ENSMUSG00000040420",ENSMUSG00000021478",ENSMUSG00000024109",ENSMUSG00000042453",ENSMUSG00000029608",ENSMUSG00000034275",ENSMUSG00000037541",ENSMUSG00000032537"		multicellular organism development	GO:0007275	50	28.4583	1.756954	2.285e-05	0.0079896	,ENSMUSG00000008136",ENSMUSG00000034987",ENSMUSG00000008496",ENSMUSG00000040506",ENSMUSG00000050272",ENSMUSG00000024420",ENSMUSG00000026640",ENSMUSG00000040420",ENSMUSG00000021474",ENSMUSG00000027777",ENSMUSG00000026249",ENSMUSG00000021478",ENSMUSG00000024109",ENSMUSG00000045991",ENSMUSG00000041272",ENSMUSG00000036564",ENSMUSG00000032356",ENSMUSG00000038738",ENSMUSG00000032076",ENSMUSG00000063873…
neuropeptide signaling pathway	GO:0007218	5	0.351426	14.2277	4.3953e-05	0.03403	,ENSG00000180269",ENSG00000108018",ENSG00000101327",ENSG00000006128",ENSG00000180616"		maintenance of synapse structure	GO:0099558	3	0.109849	27.3103	0.00028312	0.048397	,ENSMUSG00000032076",ENSMUSG00000040479",ENSMUSG00000037541"		maintenance of postsynaptic specialization structure	GO:0098880	3	0.0403855	74.284	2.3799e-05	0.0081367	,ENSMUSG00000032076",ENSMUSG00000040479",ENSMUSG00000037541"
signaling	GO:0023052	44	25.6444	1.71578	0.00011716	0.048024	,ENSG00000016082",ENSG00000093167",ENSG00000135905",ENSG00000107779",ENSG00000113319",ENSG00000154229",ENSG00000198648",ENSG00000115598",ENSG00000171587",ENSG00000136854",ENSG00000155657",ENSG00000177106",ENSG00000118432",ENSG00000116983",ENSG00000149091",ENSG00000189056",ENSG00000111052",ENSG00000144668",ENSG00000183098",ENSG00000143473",ENSG00000164418",ENSG00000184845",ENSG00000140563",ENSG000…		cerebellar granular layer development	GO:0021681	3	0.102525	29.261	0.00023719	0.043966	,ENSMUSG00000024109",ENSMUSG00000027239",ENSMUSG00000026249"		postsynaptic density organization	GO:0097106	5	0.107695	46.4275	2.3023e-07	0.00044277	,ENSMUSG00000024109",ENSMUSG00000042453",ENSMUSG00000032076",ENSMUSG00000040479",ENSMUSG00000037541"
telencephalon cell migration	GO:0022029	5	0.409997	12.1952	8.5909e-05	0.046047	,ENSG00000189056",ENSG00000185737",ENSG00000173406",ENSG00000091136",ENSG00000184845"		brain development	GO:0007420	15	4.1596	3.60611	2.2699e-05	0.0087305	,ENSMUSG00000062209",ENSMUSG00000029563",ENSMUSG00000026640",ENSMUSG00000041014",ENSMUSG00000042258",ENSMUSG00000027239",ENSMUSG00000061887",ENSMUSG00000026249",ENSMUSG00000021478",ENSMUSG00000024109",ENSMUSG00000042453",ENSMUSG00000041272",ENSMUSG00000032537",ENSMUSG00000017631",ENSMUSG00000052920"		postsynaptic specialization organization	GO:0099084	5	0.114426	43.69647	2.9636e-07	0.00045595	,ENSMUSG00000024109",ENSMUSG00000042453",ENSMUSG00000032076",ENSMUSG00000040479",ENSMUSG00000037541"
forebrain cell migration	GO:0021885	5	0.429521	11.6409	0.00010517	0.047277	,ENSG00000189056",ENSG00000185737",ENSG00000173406",ENSG00000091136",ENSG00000184845"		central nervous system development	GO:0007417	16	5.56567	2.87477	0.0001655	0.033067	,ENSMUSG00000062209",ENSMUSG00000029563",ENSMUSG00000026640",ENSMUSG00000041014",ENSMUSG00000042258",ENSMUSG00000027239",ENSMUSG00000061887",ENSMUSG00000026249",ENSMUSG00000068748",ENSMUSG00000021478",ENSMUSG00000024109",ENSMUSG00000042453",ENSMUSG00000041272",ENSMUSG00000032537",ENSMUSG00000017631",ENSMUSG00000052920"		postsynapse organization	GO:0099173	7	0.538474	12.9997	1.8918e-06	0.0015319	,ENSMUSG00000024109",ENSMUSG00000038738",ENSMUSG00000042453",ENSMUSG00000032076",ENSMUSG00000040479",ENSMUSG00000037541",ENSMUSG00000032537"
forebrain development	GO:0030900	11	2.33308	4.7148	2.9455e-05	0.031575	,ENSG00000189056",ENSG00000185737",ENSG00000016082",ENSG00000173406",ENSG00000128573",ENSG00000107779",ENSG00000091136",ENSG00000145242",ENSG00000180616",ENSG00000178568",ENSG00000184845"		nervous system development	GO:0007399	32	13.5846	2.3556	4.3964e-06	0.0030745	,ENSMUSG00000058897",ENSMUSG00000040506",ENSMUSG00000024420",ENSMUSG00000026640",ENSMUSG00000041014",ENSMUSG00000027239",ENSMUSG00000061887",ENSMUSG00000026249",ENSMUSG00000021478",ENSMUSG00000024109",ENSMUSG00000045991",ENSMUSG00000036264",ENSMUSG00000041272",ENSMUSG00000022705",ENSMUSG00000062209",ENSMUSG00000029563",ENSMUSG00000038738",ENSMUSG00000032076",ENSMUSG00000025085",ENSMUSG00000027500…		synapse organization	GO:0050808	10	1.72985	5.780856	1.2514e-05	0.0060166	,ENSMUSG00000021478",ENSMUSG00000062209",ENSMUSG00000024109",ENSMUSG00000038738",ENSMUSG00000042453",ENSMUSG00000032076",ENSMUSG00000040479",ENSMUSG00000058571",ENSMUSG00000037541",ENSMUSG00000032537"
brain development	GO:0007420	15	4.99806	3.00116	0.00016357	0.049553	,ENSG00000185737",ENSG00000016082",ENSG00000128573",ENSG00000115904",ENSG00000107779",ENSG00000091136",ENSG00000076356",ENSG00000134198",ENSG00000178568",ENSG00000143995",ENSG00000189056",ENSG00000173406",ENSG00000145242",ENSG00000180616",ENSG00000184845"		system development	GO:0048731	46	26.9056	1.70968	0.00013288	0.027258	,ENSMUSG00000008136",ENSMUSG00000034987",ENSMUSG00000058897",ENSMUSG00000008496",ENSMUSG00000040506",ENSMUSG00000024420",ENSMUSG00000026640",ENSMUSG00000041014",ENSMUSG00000021474",ENSMUSG00000027239",ENSMUSG00000061887",ENSMUSG00000027777",ENSMUSG00000026249",ENSMUSG00000021478",ENSMUSG00000024109",ENSMUSG00000045991",ENSMUSG00000036264",ENSMUSG00000041272",ENSMUSG00000022705",ENSMUSG00000069581…		cell junction organization	GO:0034330	12	2.88084	4.165458	3.9711e-05	0.011314	,ENSMUSG00000021478",ENSMUSG00000062209",ENSMUSG00000024109",ENSMUSG00000038738",ENSMUSG00000042453",ENSMUSG00000032076",ENSMUSG00000053166",ENSMUSG00000040479",ENSMUSG00000058571",ENSMUSG00000037541",ENSMUSG00000032537",ENSMUSG00000040420"
nervous system development	GO:0007399	31	14.7013	2.10865	5.9233e-05	0.041274	,ENSG00000016082",ENSG00000128573",ENSG00000160305",ENSG00000135905",ENSG00000107779",ENSG00000136156",ENSG00000134198",ENSG00000171587",ENSG00000136854",ENSG00000118432",ENSG00000116983",ENSG00000143995",ENSG00000189056",ENSG00000048052",ENSG00000184845",ENSG00000185737",ENSG00000115904",ENSG00000142949",ENSG00000091136",ENSG00000198795",ENSG00000076356",ENSG00000110497",ENSG00000152954",ENSG000…		multicellular organism development	GO:0007275	50	30.9627	1.61485	0.00028808	0.048705	,ENSMUSG00000008136",ENSMUSG00000034987",ENSMUSG00000008496",ENSMUSG00000040506",ENSMUSG00000024420",ENSMUSG00000026640",ENSMUSG00000040420",ENSMUSG00000021474",ENSMUSG00000061887",ENSMUSG00000027777",ENSMUSG00000026249",ENSMUSG00000021478",ENSMUSG00000024109",ENSMUSG00000045991",ENSMUSG00000041272",ENSMUSG00000035305",ENSMUSG00000038738",ENSMUSG00000032076",ENSMUSG00000036918",ENSMUSG00000063873…		maintenance of synapse structure	GO:0099558	3	0.100964	29.7136	0.00022123	0.036599	,ENSMUSG00000032076",ENSMUSG00000040479",ENSMUSG00000037541"
cell migration	GO:0016477	17	4.49045	3.78581	3.1256e-06	0.021779	,ENSG00000185737",ENSG00000016082",ENSG00000115904",ENSG00000142949",ENSG00000091136",ENSG00000076356",ENSG00000178568",ENSG00000151388",ENSG00000154721",ENSG00000149091",ENSG00000082684",ENSG00000187164",ENSG00000189056",ENSG00000173406",ENSG00000154928",ENSG00000183098",ENSG00000184845"		head development	GO:0060322	16	4.49647	3.55834	1.3965e-05	0.006714	,ENSMUSG00000062209",ENSMUSG00000029563",ENSMUSG00000026640",ENSMUSG00000041014",ENSMUSG00000042258",ENSMUSG00000027239",ENSMUSG00000061887",ENSMUSG00000027777",ENSMUSG00000026249",ENSMUSG00000021478",ENSMUSG00000024109",ENSMUSG00000042453",ENSMUSG00000041272",ENSMUSG00000032537",ENSMUSG00000017631",ENSMUSG00000052920"		cerebellar granular layer development	GO:0021681	3	0.0942329	31.836	0.00018526	0.032026	,ENSMUSG00000024109",ENSMUSG00000027239",ENSMUSG00000026249"
cell motility	GO:0048870	17	5.50568	3.08772	4.0841e-05	0.035573	,ENSG00000185737",ENSG00000016082",ENSG00000115904",ENSG00000142949",ENSG00000091136",ENSG00000076356",ENSG00000178568",ENSG00000151388",ENSG00000154721",ENSG00000149091",ENSG00000082684",ENSG00000187164",ENSG00000189056",ENSG00000173406",ENSG00000154928",ENSG00000183098",ENSG00000184845"		vocalization behavior	GO:0071625	4	0.139142	28.7477	2.1257e-05	0.0083856	,ENSMUSG00000024109",ENSMUSG00000029563",ENSMUSG00000038738",ENSMUSG00000037541"		brain development	GO:0007420	16	3.82317	4.185014	1.7881e-06	0.0016182	,ENSMUSG00000062209",ENSMUSG00000029563",ENSMUSG00000001521",ENSMUSG00000026640",ENSMUSG00000041014",ENSMUSG00000042258",ENSMUSG00000027239",ENSMUSG00000026249",ENSMUSG00000021478",ENSMUSG00000024109",ENSMUSG00000042453",ENSMUSG00000041272",ENSMUSG00000036564",ENSMUSG00000032537",ENSMUSG00000017631",ENSMUSG00000052920"
localization of cell	GO:0051674	17	5.50568	3.08772	4.0841e-05	0.037944	,ENSG00000185737",ENSG00000016082",ENSG00000115904",ENSG00000142949",ENSG00000091136",ENSG00000076356",ENSG00000178568",ENSG00000151388",ENSG00000154721",ENSG00000149091",ENSG00000082684",ENSG00000187164",ENSG00000189056",ENSG00000173406",ENSG00000154928",ENSG00000183098",ENSG00000184845"		behavior	GO:0007610	14	4.57703	3.05875	0.00023427	0.043953	,ENSMUSG00000034987",ENSMUSG00000029563",ENSMUSG00000038738",ENSMUSG00000056073",ENSMUSG00000061762",ENSMUSG00000027239",ENSMUSG00000068748",ENSMUSG00000021478",ENSMUSG00000024109",ENSMUSG00000042453",ENSMUSG00000022705",ENSMUSG00000037541",ENSMUSG00000078816",ENSMUSG00000033007"		central nervous system development	GO:0007417	17	5.1155	3.323232	1.6485e-05	0.0068546	,ENSMUSG00000062209",ENSMUSG00000029563",ENSMUSG00000001521",ENSMUSG00000026640",ENSMUSG00000041014",ENSMUSG00000042258",ENSMUSG00000027239",ENSMUSG00000026249",ENSMUSG00000068748",ENSMUSG00000021478",ENSMUSG00000024109",ENSMUSG00000042453",ENSMUSG00000041272",ENSMUSG00000036564",ENSMUSG00000032537",ENSMUSG00000017631",ENSMUSG00000052920"
locomotion	GO:0040011	19	6.83329	2.7805	5.5505e-05	0.040711	,ENSG00000185737",ENSG00000016082",ENSG00000115904",ENSG00000142949",ENSG00000091136",ENSG00000076356",ENSG00000178568",ENSG00000151388",ENSG00000171587",ENSG00000154721",ENSG00000149091",ENSG00000082684",ENSG00000187164",ENSG00000189056",ENSG00000173406",ENSG00000154928",ENSG00000183098",ENSG00000145242",ENSG00000184845"		synapse maturation	GO:0060074	3	0.109849	27.3103	0.00028312	0.048941	,ENSMUSG00000062209",ENSMUSG00000024109",ENSMUSG00000038738"		nervous system development	GO:0007399	33	12.4859	2.642989	1.6994e-07	0.0003735	,ENSMUSG00000058897",ENSMUSG00000040506",ENSMUSG00000050272",ENSMUSG00000024420",ENSMUSG00000001521",ENSMUSG00000026640",ENSMUSG00000041014",ENSMUSG00000027239",ENSMUSG00000026249",ENSMUSG00000021478",ENSMUSG00000024109",ENSMUSG00000045991",ENSMUSG00000036264",ENSMUSG00000041272",ENSMUSG00000044042",ENSMUSG00000036564",ENSMUSG00000032356",ENSMUSG00000062209",ENSMUSG00000029563",ENSMUSG00000038738…
positive regulation of synaptic transmission	GO:0050806	7	0.976184	7.17078	7.7324e-05	0.0449	,ENSG00000189056",ENSG00000113319",ENSG00000006128",ENSG00000164418",ENSG00000136854",ENSG00000184845",ENSG00000118432"		innervation	GO:0060384	4	0.212374	18.8347	9.2848e-05	0.02304	,ENSMUSG00000058897",ENSMUSG00000042258",ENSMUSG00000078816",ENSMUSG00000026249"		head development	GO:0060322	17	4.13279	4.113446	1.0395e-06	0.0011424	,ENSMUSG00000062209",ENSMUSG00000029563",ENSMUSG00000001521",ENSMUSG00000026640",ENSMUSG00000041014",ENSMUSG00000042258",ENSMUSG00000027239",ENSMUSG00000027777",ENSMUSG00000026249",ENSMUSG00000021478",ENSMUSG00000024109",ENSMUSG00000042453",ENSMUSG00000041272",ENSMUSG00000036564",ENSMUSG00000032537",ENSMUSG00000017631",ENSMUSG00000052920"
modulation of chemical synaptic transmission	GO:0050804	12	3.25069	3.69152	0.00012381	0.047929	,ENSG00000189056",ENSG00000185737",ENSG00000154928",ENSG00000113319",ENSG00000006128",ENSG00000164418",ENSG00000152910",ENSG00000136854",ENSG00000184845",ENSG00000140563",ENSG00000118432",ENSG00000149091"		positive regulation of synaptic transmission, glutamatergic	GO:0051968	4	0.234344	17.0689	0.00013142	0.027697	,ENSMUSG00000021478",ENSMUSG00000024109",ENSMUSG00000042453",ENSMUSG00000037541"		vocalization behavior	GO:0071625	4	0.127888	31.27747	1.5281e-05	0.0069147	,ENSMUSG00000024109",ENSMUSG00000029563",ENSMUSG00000038738",ENSMUSG00000037541"
regulation of trans-synaptic signaling	GO:0099177	12	3.26046	3.68047	0.00012723	0.046659	,ENSG00000189056",ENSG00000185737",ENSG00000154928",ENSG00000113319",ENSG00000006128",ENSG00000164418",ENSG00000152910",ENSG00000136854",ENSG00000184845",ENSG00000140563",ENSG00000118432",ENSG00000149091"		regulation of synaptic transmission, glutamatergic	GO:0051966	9	0.512627	17.5566	5.8127e-09	1.7886e-05	,ENSMUSG00000021478",ENSMUSG00000024109",ENSMUSG00000042453",ENSMUSG00000022705",ENSMUSG00000024211",ENSMUSG00000040479",ENSMUSG00000056073",ENSMUSG00000037541",ENSMUSG00000026249"		behavior	GO:0007610	16	4.20683	3.803341	5.8754e-06	0.0032283	,ENSMUSG00000034987",ENSMUSG00000029563",ENSMUSG00000038738",ENSMUSG00000050272",ENSMUSG00000056073",ENSMUSG00000061762",ENSMUSG00000027239",ENSMUSG00000068748",ENSMUSG00000021478",ENSMUSG00000024109",ENSMUSG00000042453",ENSMUSG00000022307",ENSMUSG00000037541",ENSMUSG00000036564",ENSMUSG00000078816",ENSMUSG00000033007"
axonogenesis	GO:0007409	10	2.31356	4.32235	0.00013735	0.046684	,ENSG00000082684",ENSG00000187164",ENSG00000189056",ENSG00000016082",ENSG00000154928",ENSG00000115904",ENSG00000076356",ENSG00000145242",ENSG00000171587",ENSG00000136854"		modulation of chemical synaptic transmission	GO:0050804	25	3.39066	7.37319	1.2846e-14	1.9764e-10	,ENSMUSG00000034987",ENSMUSG00000056073",ENSMUSG00000061762",ENSMUSG00000024743",ENSMUSG00000041014",ENSMUSG00000021596",ENSMUSG00000026249",ENSMUSG00000021478",ENSMUSG00000024109",ENSMUSG00000022705",ENSMUSG00000039713",ENSMUSG00000062209",ENSMUSG00000038738",ENSMUSG00000032452",ENSMUSG00000032890",ENSMUSG00000024211",ENSMUSG00000040479",ENSMUSG00000025867",ENSMUSG00000042453",ENSMUSG00000040490…		synapse maturation	GO:0060074	3	0.100964	29.7136	0.00022123	0.036996	,ENSMUSG00000062209",ENSMUSG00000024109",ENSMUSG00000038738"
cell morphogenesis involved in neuron differentiation	GO:0048667	12	2.86998	4.18121	3.924e-05	0.039061	,ENSG00000082684",ENSG00000187164",ENSG00000189056",ENSG00000016082",ENSG00000160305",ENSG00000154928",ENSG00000115904",ENSG00000135905",ENSG00000076356",ENSG00000145242",ENSG00000171587",ENSG00000136854"		regulation of trans-synaptic signaling	GO:0099177	25	3.39799	7.3573	1.3459e-14	1.0354e-10	,ENSMUSG00000034987",ENSMUSG00000056073",ENSMUSG00000061762",ENSMUSG00000024743",ENSMUSG00000041014",ENSMUSG00000021596",ENSMUSG00000026249",ENSMUSG00000021478",ENSMUSG00000024109",ENSMUSG00000022705",ENSMUSG00000039713",ENSMUSG00000062209",ENSMUSG00000038738",ENSMUSG00000032452",ENSMUSG00000032890",ENSMUSG00000024211",ENSMUSG00000040479",ENSMUSG00000025867",ENSMUSG00000042453",ENSMUSG00000040490…		innervation	GO:0060384	4	0.195197	20.49214	6.7057e-05	0.015398	,ENSMUSG00000058897",ENSMUSG00000042258",ENSMUSG00000078816",ENSMUSG00000026249"
cell morphogenesis involved in differentiation	GO:0000904	13	3.57284	3.63857	7.344e-05	0.046521	,ENSG00000016082",ENSG00000160305",ENSG00000115904",ENSG00000135905",ENSG00000091136",ENSG00000076356",ENSG00000171587",ENSG00000136854",ENSG00000082684",ENSG00000187164",ENSG00000189056",ENSG00000154928",ENSG00000145242"		regulation of cell communication	GO:0010646	50	20.9665	2.38476	1.2858e-09	6.5941e-06	,ENSMUSG00000008136",ENSMUSG00000053141",ENSMUSG00000034987",ENSMUSG00000061762",ENSMUSG00000024743",ENSMUSG00000021596",ENSMUSG00000027777",ENSMUSG00000026249",ENSMUSG00000021478",ENSMUSG00000024109",ENSMUSG00000045991",ENSMUSG00000020823",ENSMUSG00000040183",ENSMUSG00000039713",ENSMUSG00000035305",ENSMUSG00000038738",ENSMUSG00000021182",ENSMUSG00000024211",ENSMUSG00000071369",ENSMUSG00000025867…		nerve development	GO:0021675	5	0.518281	9.647273	0.00022294	0.036488	,ENSMUSG00000058897",ENSMUSG00000032537",ENSMUSG00000042258",ENSMUSG00000078816",ENSMUSG00000026249"
anatomical structure morphogenesis	GO:0009653	27	12.4561	2.16761	0.00011571	0.048866	,ENSG00000016082",ENSG00000160305",ENSG00000135905",ENSG00000107779",ENSG00000154229",ENSG00000171587",ENSG00000136854",ENSG00000155657",ENSG00000154721",ENSG00000112320",ENSG00000143995",ENSG00000189056",ENSG00000143473",ENSG00000185737",ENSG00000115904",ENSG00000091136",ENSG00000076356",ENSG00000178568",ENSG00000168743",ENSG00000082684",ENSG00000187164",ENSG00000173406",ENSG00000145526",ENSG000…		regulation of cellular process	GO:0050794	98	73.54	1.33261	2.8082e-05	0.010287	,ENSMUSG00000053141",ENSMUSG00000034987",ENSMUSG00000040506",ENSMUSG00000024420",ENSMUSG00000027777",ENSMUSG00000045991",ENSMUSG00000041272",ENSMUSG00000040183",ENSMUSG00000021838",ENSMUSG00000073557",ENSMUSG00000035305",ENSMUSG00000092083",ENSMUSG00000071369",ENSMUSG00000025867",ENSMUSG00000090223",ENSMUSG00000055737",ENSMUSG00000035268",ENSMUSG00000024242",ENSMUSG00000041014",ENSMUSG00000027239…		positive regulation of synaptic transmission, glutamatergic	GO:0051968	4	0.21539	18.571	9.5046e-05	0.019761	,ENSMUSG00000021478",ENSMUSG00000024109",ENSMUSG00000042453",ENSMUSG00000037541"
neuron development	GO:0048666	18	5.56425	3.23494	1.2879e-05	0.029913	,ENSG00000016082",ENSG00000160305",ENSG00000115904",ENSG00000135905",ENSG00000142949",ENSG00000091136",ENSG00000076356",ENSG00000134198",ENSG00000171587",ENSG00000136854",ENSG00000118432",ENSG00000082684",ENSG00000187164",ENSG00000189056",ENSG00000173406",ENSG00000154928",ENSG00000145242",ENSG00000184845"		regulation of biological process	GO:0050789	99	76.8501	1.28822	0.00011816	0.026733	,ENSMUSG00000053141",ENSMUSG00000034987",ENSMUSG00000040506",ENSMUSG00000024420",ENSMUSG00000027777",ENSMUSG00000045991",ENSMUSG00000041272",ENSMUSG00000040183",ENSMUSG00000021838",ENSMUSG00000073557",ENSMUSG00000035305",ENSMUSG00000063873",ENSMUSG00000092083",ENSMUSG00000071369",ENSMUSG00000025867",ENSMUSG00000090223",ENSMUSG00000055737",ENSMUSG00000035268",ENSMUSG00000024242",ENSMUSG00000041014…		regulation of synaptic transmission, glutamatergic	GO:0051966	8	0.471165	16.9792	5.0492e-08	0.00015536	,ENSMUSG00000021478",ENSMUSG00000024109",ENSMUSG00000042453",ENSMUSG00000024211",ENSMUSG00000040479",ENSMUSG00000056073",ENSMUSG00000037541",ENSMUSG00000026249"
neuron differentiation	GO:0030182	21	6.59901	3.1823	2.8265e-06	0.03939	,ENSG00000016082",ENSG00000160305",ENSG00000115904",ENSG00000135905",ENSG00000142949",ENSG00000091136",ENSG00000198795",ENSG00000076356",ENSG00000134198",ENSG00000178568",ENSG00000171587",ENSG00000136854",ENSG00000118432",ENSG00000082684",ENSG00000187164",ENSG00000189056",ENSG00000173406",ENSG00000154928",ENSG00000145242",ENSG00000048052",ENSG00000184845"		biological regulation	GO:0065007	104	80.585	1.29056	3.2556e-05	0.011384	,ENSMUSG00000053141",ENSMUSG00000034987",ENSMUSG00000040506",ENSMUSG00000024420",ENSMUSG00000027777",ENSMUSG00000045991",ENSMUSG00000041272",ENSMUSG00000040183",ENSMUSG00000021838",ENSMUSG00000073557",ENSMUSG00000035305",ENSMUSG00000036918",ENSMUSG00000063873",ENSMUSG00000021541",ENSMUSG00000092083",ENSMUSG00000071369",ENSMUSG00000025867",ENSMUSG00000090223",ENSMUSG00000055737",ENSMUSG00000035268…		modulation of chemical synaptic transmission	GO:0050804	24	3.11642	7.701149	1.5325e-14	2.3577e-10	,ENSMUSG00000032356",ENSMUSG00000062209",ENSMUSG00000034987",ENSMUSG00000038738",ENSMUSG00000032452",ENSMUSG00000024211",ENSMUSG00000040479",ENSMUSG00000056073",ENSMUSG00000061762",ENSMUSG00000024743",ENSMUSG00000041014",ENSMUSG00000021596",ENSMUSG00000026249",ENSMUSG00000021478",ENSMUSG00000024109",ENSMUSG00000042453",ENSMUSG00000040490",ENSMUSG00000037541",ENSMUSG00000032537",ENSMUSG00000078816…
generation of neurons	GO:0048699	22	8.18043	2.68935	2.1665e-05	0.030192	,ENSG00000016082",ENSG00000160305",ENSG00000115904",ENSG00000135905",ENSG00000107779",ENSG00000142949",ENSG00000091136",ENSG00000198795",ENSG00000076356",ENSG00000134198",ENSG00000178568",ENSG00000171587",ENSG00000136854",ENSG00000118432",ENSG00000082684",ENSG00000187164",ENSG00000189056",ENSG00000173406",ENSG00000154928",ENSG00000145242",ENSG00000048052",ENSG00000184845"		regulation of signaling	GO:0023051	50	21.0324	2.37729	1.4151e-09	5.4428e-06	,ENSMUSG00000008136",ENSMUSG00000053141",ENSMUSG00000034987",ENSMUSG00000061762",ENSMUSG00000024743",ENSMUSG00000021596",ENSMUSG00000027777",ENSMUSG00000026249",ENSMUSG00000021478",ENSMUSG00000024109",ENSMUSG00000045991",ENSMUSG00000020823",ENSMUSG00000040183",ENSMUSG00000039713",ENSMUSG00000035305",ENSMUSG00000038738",ENSMUSG00000021182",ENSMUSG00000024211",ENSMUSG00000071369",ENSMUSG00000025867…		regulation of trans-synaptic signaling	GO:0099177	24	3.12315	7.684552	1.6032e-14	1.2333e-10	,ENSMUSG00000032356",ENSMUSG00000062209",ENSMUSG00000034987",ENSMUSG00000038738",ENSMUSG00000032452",ENSMUSG00000024211",ENSMUSG00000040479",ENSMUSG00000056073",ENSMUSG00000061762",ENSMUSG00000024743",ENSMUSG00000041014",ENSMUSG00000021596",ENSMUSG00000026249",ENSMUSG00000021478",ENSMUSG00000024109",ENSMUSG00000042453",ENSMUSG00000040490",ENSMUSG00000037541",ENSMUSG00000032537",ENSMUSG00000078816…
neurogenesis	GO:0022008	22	9.04923	2.43115	9.5604e-05	0.047584	,ENSG00000016082",ENSG00000160305",ENSG00000115904",ENSG00000135905",ENSG00000107779",ENSG00000142949",ENSG00000091136",ENSG00000198795",ENSG00000076356",ENSG00000134198",ENSG00000178568",ENSG00000171587",ENSG00000136854",ENSG00000118432",ENSG00000082684",ENSG00000187164",ENSG00000189056",ENSG00000173406",ENSG00000154928",ENSG00000145242",ENSG00000048052",ENSG00000184845"		positive regulation of synaptic transmission	GO:0050806	11	1.08384	10.1491	2.3074e-08	5.9166e-05	,ENSMUSG00000021478",ENSMUSG00000062209",ENSMUSG00000024109",ENSMUSG00000042453",ENSMUSG00000032452",ENSMUSG00000032890",ENSMUSG00000056073",ENSMUSG00000037541",ENSMUSG00000061762",ENSMUSG00000078816",ENSMUSG00000026249"		regulation of cell communication	GO:0010646	47	19.2706	2.438944	2.166e-09	1.1108e-05	,ENSMUSG00000008136",ENSMUSG00000053141",ENSMUSG00000034987",ENSMUSG00000058571",ENSMUSG00000056073",ENSMUSG00000001521",ENSMUSG00000061762",ENSMUSG00000024743",ENSMUSG00000041014",ENSMUSG00000021596",ENSMUSG00000027239",ENSMUSG00000027777",ENSMUSG00000026249",ENSMUSG00000022788",ENSMUSG00000021478",ENSMUSG00000024109",ENSMUSG00000020007",ENSMUSG00000045991",ENSMUSG00000020823",ENSMUSG00000021219…
neuron projection morphogenesis	GO:0048812	12	3.21165	3.7364	0.00011093	0.048309	,ENSG00000082684",ENSG00000187164",ENSG00000189056",ENSG00000016082",ENSG00000160305",ENSG00000154928",ENSG00000115904",ENSG00000135905",ENSG00000076356",ENSG00000145242",ENSG00000171587",ENSG00000136854"		positive regulation of cell communication	GO:0010647	26	11.0801	2.34656	4.8884e-05	0.015349	,ENSMUSG00000027030",ENSMUSG00000056073",ENSMUSG00000061762",ENSMUSG00000027777",ENSMUSG00000026249",ENSMUSG00000022788",ENSMUSG00000021478",ENSMUSG00000024109",ENSMUSG00000020007",ENSMUSG00000040183",ENSMUSG00000022705",ENSMUSG00000054459",ENSMUSG00000035305",ENSMUSG00000062209",ENSMUSG00000038738",ENSMUSG00000032452",ENSMUSG00000032890",ENSMUSG00000042258",ENSMUSG00000071369",ENSMUSG00000042453…		regulation of cellular process	GO:0050794	89	67.5919	1.316725	0.0001351	0.025042	,ENSMUSG00000008136",ENSMUSG00000053141",ENSMUSG00000034987",ENSMUSG00000008496",ENSMUSG00000050473",ENSMUSG00000040506",ENSMUSG00000050272",ENSMUSG00000024420",ENSMUSG00000041119",ENSMUSG00000061762",ENSMUSG00000026640",ENSMUSG00000024743",ENSMUSG00000021596",ENSMUSG00000027777",ENSMUSG00000048834",ENSMUSG00000026249",ENSMUSG00000021478",ENSMUSG00000024109",ENSMUSG00000045991",ENSMUSG00000020823…
neuron projection development	GO:0031175	17	4.55878	3.72907	3.8015e-06	0.017659	,ENSG00000016082",ENSG00000160305",ENSG00000115904",ENSG00000135905",ENSG00000142949",ENSG00000091136",ENSG00000076356",ENSG00000134198",ENSG00000171587",ENSG00000136854",ENSG00000118432",ENSG00000082684",ENSG00000187164",ENSG00000189056",ENSG00000173406",ENSG00000154928",ENSG00000145242"		positive regulation of cellular process	GO:0048522	58	36.7188	1.57957	9.2853e-05	0.022675	,ENSMUSG00000008496",ENSMUSG00000050473",ENSMUSG00000040506",ENSMUSG00000024420",ENSMUSG00000061762",ENSMUSG00000026640",ENSMUSG00000024743",ENSMUSG00000061887",ENSMUSG00000027777",ENSMUSG00000048834",ENSMUSG00000026249",ENSMUSG00000021478",ENSMUSG00000024109",ENSMUSG00000045991",ENSMUSG00000038068",ENSMUSG00000041272",ENSMUSG00000040183",ENSMUSG00000021838",ENSMUSG00000035305",ENSMUSG00000038738…		biological regulation	GO:0065007	94	74.0671	1.26912	0.00023539	0.038121	,ENSMUSG00000008136",ENSMUSG00000053141",ENSMUSG00000034987",ENSMUSG00000008496",ENSMUSG00000050473",ENSMUSG00000040506",ENSMUSG00000050272",ENSMUSG00000024420",ENSMUSG00000041119",ENSMUSG00000061762",ENSMUSG00000026640",ENSMUSG00000024743",ENSMUSG00000021474",ENSMUSG00000021596",ENSMUSG00000027777",ENSMUSG00000048834",ENSMUSG00000026249",ENSMUSG00000021478",ENSMUSG00000024109",ENSMUSG00000045991…
plasma membrane bounded cell projection morphogenesis	GO:0120039	12	3.25069	3.69152	0.00012381	0.046634	,ENSG00000082684",ENSG00000187164",ENSG00000189056",ENSG00000016082",ENSG00000160305",ENSG00000154928",ENSG00000115904",ENSG00000135905",ENSG00000076356",ENSG00000145242",ENSG00000171587",ENSG00000136854"		positive regulation of biological process	GO:0048518	63	40.0948	1.57128	4.1632e-05	0.013628	,ENSMUSG00000034987",ENSMUSG00000008496",ENSMUSG00000050473",ENSMUSG00000040506",ENSMUSG00000024420",ENSMUSG00000041119",ENSMUSG00000061762",ENSMUSG00000026640",ENSMUSG00000024743",ENSMUSG00000061887",ENSMUSG00000027777",ENSMUSG00000048834",ENSMUSG00000026249",ENSMUSG00000021478",ENSMUSG00000024109",ENSMUSG00000045991",ENSMUSG00000038068",ENSMUSG00000041272",ENSMUSG00000040183",ENSMUSG00000021838…		regulation of signaling	GO:0023051	47	19.3312	2.431301	2.2939e-09	8.8228e-06	,ENSMUSG00000008136",ENSMUSG00000053141",ENSMUSG00000034987",ENSMUSG00000058571",ENSMUSG00000056073",ENSMUSG00000001521",ENSMUSG00000061762",ENSMUSG00000024743",ENSMUSG00000041014",ENSMUSG00000021596",ENSMUSG00000027239",ENSMUSG00000027777",ENSMUSG00000026249",ENSMUSG00000022788",ENSMUSG00000021478",ENSMUSG00000024109",ENSMUSG00000020007",ENSMUSG00000045991",ENSMUSG00000020823",ENSMUSG00000021219…
cell projection morphogenesis	GO:0048858	12	3.27022	3.66948	0.00013072	0.046711	,ENSG00000082684",ENSG00000187164",ENSG00000189056",ENSG00000016082",ENSG00000160305",ENSG00000154928",ENSG00000115904",ENSG00000135905",ENSG00000076356",ENSG00000145242",ENSG00000171587",ENSG00000136854"		positive regulation of signaling	GO:0023056	26	11.1313	2.33575	5.1689e-05	0.015593	,ENSMUSG00000027030",ENSMUSG00000056073",ENSMUSG00000061762",ENSMUSG00000027777",ENSMUSG00000026249",ENSMUSG00000022788",ENSMUSG00000021478",ENSMUSG00000024109",ENSMUSG00000020007",ENSMUSG00000040183",ENSMUSG00000022705",ENSMUSG00000054459",ENSMUSG00000035305",ENSMUSG00000062209",ENSMUSG00000038738",ENSMUSG00000032452",ENSMUSG00000032890",ENSMUSG00000042258",ENSMUSG00000071369",ENSMUSG00000042453…		positive regulation of synaptic transmission	GO:0050806	10	0.996177	10.03838	1.0768e-07	0.00027611	,ENSMUSG00000021478",ENSMUSG00000062209",ENSMUSG00000024109",ENSMUSG00000042453",ENSMUSG00000032452",ENSMUSG00000056073",ENSMUSG00000037541",ENSMUSG00000061762",ENSMUSG00000078816",ENSMUSG00000026249"
axon development	GO:0061564	12	2.58689	4.63878	1.4676e-05	0.025565	,ENSG00000082684",ENSG00000187164",ENSG00000189056",ENSG00000016082",ENSG00000154928",ENSG00000115904",ENSG00000076356",ENSG00000145242",ENSG00000134198",ENSG00000171587",ENSG00000136854",ENSG00000118432"		calcium-dependent cell-cell adhesion via plasma membrane cell adhesion molecules	GO:0016339	4	0.234344	17.0689	0.00013142	0.027322	,ENSMUSG00000024109",ENSMUSG00000053166",ENSMUSG00000040420",ENSMUSG00000031841"		positive regulation of cellular process	GO:0048522	54	33.7489	1.600054	0.00010661	0.020762	,ENSMUSG00000008496",ENSMUSG00000050473",ENSMUSG00000040506",ENSMUSG00000050272",ENSMUSG00000024420",ENSMUSG00000061762",ENSMUSG00000026640",ENSMUSG00000024743",ENSMUSG00000027777",ENSMUSG00000048834",ENSMUSG00000026249",ENSMUSG00000021478",ENSMUSG00000024109",ENSMUSG00000045991",ENSMUSG00000038068",ENSMUSG00000041272",ENSMUSG00000021838",ENSMUSG00000036564",ENSMUSG00000032356",ENSMUSG00000038738…
positive regulation of locomotion	GO:0040017	12	3.11403	3.85353	8.3647e-05	0.046628	,ENSG00000082684",ENSG00000187164",ENSG00000189056",ENSG00000091136",ENSG00000103888",ENSG00000006128",ENSG00000048052",ENSG00000154229",ENSG00000198648",ENSG00000171587",ENSG00000184845",ENSG00000154721"		cell-cell adhesion via plasma-membrane adhesion molecules	GO:0098742	8	1.25228	6.38837	4.992e-05	0.01536	,ENSMUSG00000024109",ENSMUSG00000053141",ENSMUSG00000032452",ENSMUSG00000032076",ENSMUSG00000053166",ENSMUSG00000034275",ENSMUSG00000040420",ENSMUSG00000031841"		positive regulation of biological process	GO:0048518	58	36.8518	1.573871	7.2164e-05	0.016327	,ENSMUSG00000034987",ENSMUSG00000008496",ENSMUSG00000050473",ENSMUSG00000040506",ENSMUSG00000050272",ENSMUSG00000024420",ENSMUSG00000041119",ENSMUSG00000061762",ENSMUSG00000026640",ENSMUSG00000024743",ENSMUSG00000027777",ENSMUSG00000048834",ENSMUSG00000026249",ENSMUSG00000021478",ENSMUSG00000024109",ENSMUSG00000045991",ENSMUSG00000038068",ENSMUSG00000041272",ENSMUSG00000021838",ENSMUSG00000036564…
regulation of locomotion	GO:0040012	18	5.62282	3.20124	1.4775e-05	0.022878	,ENSG00000185737",ENSG00000129422",ENSG00000135905",ENSG00000107779",ENSG00000091136",ENSG00000076356",ENSG00000103888",ENSG00000006128",ENSG00000154229",ENSG00000178568",ENSG00000198648",ENSG00000171587",ENSG00000154721",ENSG00000082684",ENSG00000187164",ENSG00000189056",ENSG00000048052",ENSG00000184845"		regulation of neuron migration	GO:2001222	5	0.358839	13.9338	4.4817e-05	0.014365	,ENSMUSG00000062209",ENSMUSG00000042453",ENSMUSG00000041014",ENSMUSG00000027239",ENSMUSG00000068748"		calcium-dependent cell-cell adhesion via plasma membrane cell adhesion molecules	GO:0016339	4	0.21539	18.571	9.5046e-05	0.019497	,ENSMUSG00000024109",ENSMUSG00000053166",ENSMUSG00000040420",ENSMUSG00000031841"
cell adhesion	GO:0007155	18	5.23235	3.44014	5.6935e-06	0.019836	,ENSG00000142949",ENSG00000091136",ENSG00000197410",ENSG00000106714",ENSG00000154529",ENSG00000154229",ENSG00000152910",ENSG00000151388",ENSG00000171587",ENSG00000136854",ENSG00000154721",ENSG00000168743",ENSG00000189056",ENSG00000144668",ENSG00000173406",ENSG00000145526",ENSG00000154928",ENSG00000183098"		regulation of localization	GO:0032879	44	18.5718	2.36919	2.4747e-08	5.4391e-05	,ENSMUSG00000027030",ENSMUSG00000053141",ENSMUSG00000034987",ENSMUSG00000050473",ENSMUSG00000061762",ENSMUSG00000026640",ENSMUSG00000024743",ENSMUSG00000041014",ENSMUSG00000021596",ENSMUSG00000009687",ENSMUSG00000027239",ENSMUSG00000048834",ENSMUSG00000026249",ENSMUSG00000021478",ENSMUSG00000024109",ENSMUSG00000045991",ENSMUSG00000022705",ENSMUSG00000054459",ENSMUSG00000062209",ENSMUSG00000029103…		cell-cell adhesion via plasma-membrane adhesion molecules	GO:0098742	9	1.15099	7.819368	3.4124e-06	0.0021	,ENSMUSG00000024109",ENSMUSG00000053141",ENSMUSG00000032452",ENSMUSG00000032076",ENSMUSG00000053166",ENSMUSG00000050272",ENSMUSG00000058571",ENSMUSG00000040420",ENSMUSG00000031841"
biological adhesion	GO:0022610	18	5.26163	3.42099	6.1353e-06	0.0171	,ENSG00000142949",ENSG00000091136",ENSG00000197410",ENSG00000106714",ENSG00000154529",ENSG00000154229",ENSG00000152910",ENSG00000151388",ENSG00000171587",ENSG00000136854",ENSG00000154721",ENSG00000168743",ENSG00000189056",ENSG00000144668",ENSG00000173406",ENSG00000145526",ENSG00000154928",ENSG00000183098"		behavioral fear response	GO:0001662	4	0.29293	13.6551	0.00028954	0.04842	,ENSMUSG00000021478",ENSMUSG00000056073",ENSMUSG00000033007",ENSMUSG00000027239"		regulation of neuron migration	GO:2001222	5	0.329815	15.16	2.9995e-05	0.010032	,ENSMUSG00000062209",ENSMUSG00000042453",ENSMUSG00000041014",ENSMUSG00000027239",ENSMUSG00000068748"
regulation of cell migration	GO:0030334	17	5.01759	3.38808	1.2927e-05	0.025735	,ENSG00000185737",ENSG00000129422",ENSG00000135905",ENSG00000107779",ENSG00000091136",ENSG00000076356",ENSG00000103888",ENSG00000006128",ENSG00000154229",ENSG00000178568",ENSG00000198648",ENSG00000154721",ENSG00000082684",ENSG00000187164",ENSG00000189056",ENSG00000048052",ENSG00000184845"		multicellular organismal response to stress	GO:0033555	7	0.593183	11.8007	3.5744e-06	0.0032348	,ENSMUSG00000021478",ENSMUSG00000042453",ENSMUSG00000056073",ENSMUSG00000061762",ENSMUSG00000078816",ENSMUSG00000033007",ENSMUSG00000027239"		regulation of localization	GO:0032879	38	17.0696	2.226177	1.3207e-06	0.0012699	,ENSMUSG00000053141",ENSMUSG00000034987",ENSMUSG00000050473",ENSMUSG00000058571",ENSMUSG00000061762",ENSMUSG00000026640",ENSMUSG00000024743",ENSMUSG00000041014",ENSMUSG00000021596",ENSMUSG00000027239",ENSMUSG00000048834",ENSMUSG00000026249",ENSMUSG00000021478",ENSMUSG00000024109",ENSMUSG00000045991",ENSMUSG00000036564",ENSMUSG00000032356",ENSMUSG00000062209",ENSMUSG00000029103",ENSMUSG00000038738…
regulation of cell motility	GO:2000145	17	5.34949	3.17787	2.87e-05	0.03333	,ENSG00000185737",ENSG00000129422",ENSG00000135905",ENSG00000107779",ENSG00000091136",ENSG00000076356",ENSG00000103888",ENSG00000006128",ENSG00000154229",ENSG00000178568",ENSG00000198648",ENSG00000154721",ENSG00000082684",ENSG00000187164",ENSG00000189056",ENSG00000048052",ENSG00000184845"		long-term synaptic potentiation	GO:0060291	5	0.373486	13.3874	5.3506e-05	0.01583	,ENSMUSG00000021478",ENSMUSG00000042453",ENSMUSG00000037541",ENSMUSG00000078816",ENSMUSG00000026249"		behavioral fear response	GO:0001662	4	0.269237	14.8568	0.00021018	0.035535	,ENSMUSG00000021478",ENSMUSG00000056073",ENSMUSG00000033007",ENSMUSG00000027239"
regulation of cellular component movement	GO:0051270	17	5.89615	2.88324	9.3212e-05	0.048111	,ENSG00000185737",ENSG00000129422",ENSG00000135905",ENSG00000107779",ENSG00000091136",ENSG00000076356",ENSG00000103888",ENSG00000006128",ENSG00000154229",ENSG00000178568",ENSG00000198648",ENSG00000154721",ENSG00000082684",ENSG00000187164",ENSG00000189056",ENSG00000048052",ENSG00000184845"		regulation of synaptic plasticity	GO:0048167	10	1.48662	6.72667	3.6197e-06	0.0030938	,ENSMUSG00000021478",ENSMUSG00000034987",ENSMUSG00000025867",ENSMUSG00000042453",ENSMUSG00000032890",ENSMUSG00000056073",ENSMUSG00000037541",ENSMUSG00000024743",ENSMUSG00000078816",ENSMUSG00000026249"		behavioral defense response	GO:0002209	4	0.282699	14.14933	0.00025007	0.039663	,ENSMUSG00000021478",ENSMUSG00000056073",ENSMUSG00000033007",ENSMUSG00000027239"
regulation of cell differentiation	GO:0045595	21	8.66852	2.42256	0.00014846	0.04926	,ENSG00000016082",ENSG00000115904",ENSG00000107779",ENSG00000076356",ENSG00000154229",ENSG00000151388",ENSG00000115598",ENSG00000171587",ENSG00000139304",ENSG00000168743",ENSG00000082684",ENSG00000187164",ENSG00000143995",ENSG00000143797",ENSG00000189056",ENSG00000173406",ENSG00000170419",ENSG00000079102",ENSG00000154928",ENSG00000139174",ENSG00000048052"		regulation of biological quality	GO:0065008	50	24.4816	2.04235	2.5193e-07	0.0003876	,ENSMUSG00000053141",ENSMUSG00000034987",ENSMUSG00000050473",ENSMUSG00000061762",ENSMUSG00000026640",ENSMUSG00000024743",ENSMUSG00000021474",ENSMUSG00000021596",ENSMUSG00000027777",ENSMUSG00000026249",ENSMUSG00000021478",ENSMUSG00000024109",ENSMUSG00000021838",ENSMUSG00000038738",ENSMUSG00000036918",ENSMUSG00000021182",ENSMUSG00000024211",ENSMUSG00000063873",ENSMUSG00000021541",ENSMUSG00000003411…		fear response	GO:0042596	4	0.302892	13.20604	0.0003197	0.047295	,ENSMUSG00000021478",ENSMUSG00000056073",ENSMUSG00000033007",ENSMUSG00000027239"
nucleic acid metabolic process	GO:0090304	3	15.6873	0.191238	9.7314e-05	0.046765	,ENSG00000079102",ENSG00000138785",ENSG00000131773"		negative regulation of synaptic transmission	GO:0050805	5	0.490657	10.1904	0.00017859	0.034779	,ENSMUSG00000021478",ENSMUSG00000022705",ENSMUSG00000056073",ENSMUSG00000037541",ENSMUSG00000057614"		multicellular organismal response to stress	GO:0033555	7	0.545205	12.83921	2.044e-06	0.0015723	,ENSMUSG00000021478",ENSMUSG00000042453",ENSMUSG00000056073",ENSMUSG00000061762",ENSMUSG00000078816",ENSMUSG00000033007",ENSMUSG00000027239"
organic cyclic compound metabolic process	GO:1901360	7	21.5053	0.3255	0.00016256	0.051487	,ENSG00000160305",ENSG00000079102",ENSG00000138785",ENSG00000184845",ENSG00000102595",ENSG00000131773",ENSG00000078295"		negative regulation of cellular process	GO:0048523	50	31.219	1.60159	0.00030666	0.049663	,ENSMUSG00000008136",ENSMUSG00000053141",ENSMUSG00000040506",ENSMUSG00000061762",ENSMUSG00000026640",ENSMUSG00000021596",ENSMUSG00000026249",ENSMUSG00000021478",ENSMUSG00000024109",ENSMUSG00000045991",ENSMUSG00000020823",ENSMUSG00000038068",ENSMUSG00000040183",ENSMUSG00000021838",ENSMUSG00000032355",ENSMUSG00000029103",ENSMUSG00000038738",ENSMUSG00000022270",ENSMUSG00000021180",ENSMUSG00000021182…		long-term synaptic potentiation	GO:0060291	5	0.343277	14.56549	3.5845e-05	0.011255	,ENSMUSG00000021478",ENSMUSG00000042453",ENSMUSG00000037541",ENSMUSG00000078816",ENSMUSG00000026249"
organic substance metabolic process	GO:0071704	31	51.113	0.606499	0.00015157	0.049121	,ENSG00000110328",ENSG00000160305",ENSG00000107779",ENSG00000154229",ENSG00000198648",ENSG00000155657",ENSG00000139304",ENSG00000149091",ENSG00000143797",ENSG00000144645",ENSG00000189056",ENSG00000145416",ENSG00000185352",ENSG00000079102",ENSG00000048052",ENSG00000161243",ENSG00000184845",ENSG00000146151",ENSG00000142949",ENSG00000103888",ENSG00000111962",ENSG00000178568",ENSG00000151388",ENSG000…		associative learning	GO:0008306	7	0.746971	9.37118	1.4783e-05	0.0068921	,ENSMUSG00000021478",ENSMUSG00000034987",ENSMUSG00000038738",ENSMUSG00000042453",ENSMUSG00000022705",ENSMUSG00000037541",ENSMUSG00000061762"		regulation of synaptic plasticity	GO:0048167	9	1.36638	6.586759	1.2837e-05	0.0059849	,ENSMUSG00000021478",ENSMUSG00000032356",ENSMUSG00000034987",ENSMUSG00000042453",ENSMUSG00000056073",ENSMUSG00000037541",ENSMUSG00000024743",ENSMUSG00000078816",ENSMUSG00000026249"
metabolic process	GO:0008152	33	54.2173	0.608662	7.4487e-05	0.045133	,ENSG00000110328",ENSG00000214113",ENSG00000160305",ENSG00000107779",ENSG00000154229",ENSG00000198648",ENSG00000155657",ENSG00000139304",ENSG00000149091",ENSG00000143797",ENSG00000144645",ENSG00000189056",ENSG00000145416",ENSG00000185352",ENSG00000079102",ENSG00000048052",ENSG00000161243",ENSG00000184845",ENSG00000146151",ENSG00000142949",ENSG00000103888",ENSG00000110497",ENSG00000111962",ENSG000…		learning	GO:0007612	9	1.19369	7.53965	4.6916e-06	0.0030075	,ENSMUSG00000021478",ENSMUSG00000024109",ENSMUSG00000034987",ENSMUSG00000029563",ENSMUSG00000038738",ENSMUSG00000042453",ENSMUSG00000022705",ENSMUSG00000037541",ENSMUSG00000061762"		regulation of biological quality	GO:0065008	47	22.5015	2.088751	2.5927e-07	0.00044321	,ENSMUSG00000053141",ENSMUSG00000034987",ENSMUSG00000050473",ENSMUSG00000050272",ENSMUSG00000058571",ENSMUSG00000056073",ENSMUSG00000061762",ENSMUSG00000026640",ENSMUSG00000024743",ENSMUSG00000021474",ENSMUSG00000021596",ENSMUSG00000027777",ENSMUSG00000026249",ENSMUSG00000022788",ENSMUSG00000021478",ENSMUSG00000024109",ENSMUSG00000020007",ENSMUSG00000036264",ENSMUSG00000044042",ENSMUSG00000021838…
cellular nitrogen compound metabolic process	GO:0034641	7	23.9653	0.292089	2.2951e-05	0.029076	,ENSG00000160305",ENSG00000079102",ENSG00000138785",ENSG00000184845",ENSG00000102595",ENSG00000131773",ENSG00000078295"		learning or memory	GO:0007611	11	2.05051	5.36452	9.3031e-06	0.0049354	,ENSMUSG00000021478",ENSMUSG00000024109",ENSMUSG00000034987",ENSMUSG00000029563",ENSMUSG00000038738",ENSMUSG00000042453",ENSMUSG00000022705",ENSMUSG00000037541",ENSMUSG00000061762",ENSMUSG00000027239",ENSMUSG00000068748"		regulation of tissue remodeling	GO:0034103	5	0.471165	10.612	0.00014637	0.026808	,ENSMUSG00000020007",ENSMUSG00000037940",ENSMUSG00000024743",ENSMUSG00000017631",ENSMUSG00000027239"
									cognition	GO:0050890	11	2.27021	4.84537	2.3181e-05	0.0086985	,ENSMUSG00000021478",ENSMUSG00000024109",ENSMUSG00000034987",ENSMUSG00000029563",ENSMUSG00000038738",ENSMUSG00000042453",ENSMUSG00000022705",ENSMUSG00000037541",ENSMUSG00000061762",ENSMUSG00000027239",ENSMUSG00000068748"		regulation of multicellular organismal process	GO:0051239	32	16.7802	1.90701	0.00030444	0.045473	,ENSMUSG00000034987",ENSMUSG00000008496",ENSMUSG00000050272",ENSMUSG00000041119",ENSMUSG00000061762",ENSMUSG00000026640",ENSMUSG00000024743",ENSMUSG00000027239",ENSMUSG00000026249",ENSMUSG00000021478",ENSMUSG00000024109",ENSMUSG00000020007",ENSMUSG00000036264",ENSMUSG00000041272",ENSMUSG00000062209",ENSMUSG00000032355",ENSMUSG00000029103",ENSMUSG00000038738",ENSMUSG00000032452",ENSMUSG00000032076…
									neurotransmitter secretion	GO:0007269	5	0.54192	9.22645	0.00027622	0.048847	,ENSMUSG00000024109",ENSMUSG00000025867",ENSMUSG00000032890",ENSMUSG00000029608",ENSMUSG00000024743"		associative learning	GO:0008306	7	0.686554	10.19584	8.5441e-06	0.0043817	,ENSMUSG00000021478",ENSMUSG00000034987",ENSMUSG00000038738",ENSMUSG00000042453",ENSMUSG00000037541",ENSMUSG00000061762",ENSMUSG00000036564"
									regulation of neurotransmitter levels	GO:0001505	11	1.56717	7.019	7.7854e-07	0.00092137	,ENSMUSG00000021478",ENSMUSG00000024109",ENSMUSG00000025867",ENSMUSG00000032890",ENSMUSG00000029608",ENSMUSG00000022705",ENSMUSG00000024211",ENSMUSG00000024743",ENSMUSG00000078816",ENSMUSG00000021596",ENSMUSG00000003411"		learning	GO:0007612	9	1.09714	8.203141	2.3475e-06	0.0016416	,ENSMUSG00000021478",ENSMUSG00000024109",ENSMUSG00000034987",ENSMUSG00000029563",ENSMUSG00000038738",ENSMUSG00000042453",ENSMUSG00000037541",ENSMUSG00000061762",ENSMUSG00000036564"
									signal release from synapse	GO:0099643	5	0.54192	9.22645	0.00027622	0.048292	,ENSMUSG00000024109",ENSMUSG00000025867",ENSMUSG00000032890",ENSMUSG00000029608",ENSMUSG00000024743"		learning or memory	GO:0007611	11	1.88466	5.8366	4.1432e-06	0.0024516	,ENSMUSG00000021478",ENSMUSG00000024109",ENSMUSG00000034987",ENSMUSG00000029563",ENSMUSG00000038738",ENSMUSG00000042453",ENSMUSG00000037541",ENSMUSG00000061762",ENSMUSG00000036564",ENSMUSG00000027239",ENSMUSG00000068748"
									synaptic signaling	GO:0099536	13	2.62172	4.95857	3.1955e-06	0.0030727	,ENSMUSG00000034987",ENSMUSG00000032076",ENSMUSG00000032890",ENSMUSG00000024211",ENSMUSG00000056073",ENSMUSG00000061762",ENSMUSG00000024743",ENSMUSG00000021478",ENSMUSG00000024109",ENSMUSG00000025867",ENSMUSG00000029608",ENSMUSG00000050783",ENSMUSG00000078816"		cognition	GO:0050890	11	2.08659	5.271768	1.0489e-05	0.0052058	,ENSMUSG00000021478",ENSMUSG00000024109",ENSMUSG00000034987",ENSMUSG00000029563",ENSMUSG00000038738",ENSMUSG00000042453",ENSMUSG00000037541",ENSMUSG00000061762",ENSMUSG00000036564",ENSMUSG00000027239",ENSMUSG00000068748"
									localization	GO:0051179	54	32.0612	1.68428	4.0608e-05	0.013582	,ENSMUSG00000034987",ENSMUSG00000050473",ENSMUSG00000026640",ENSMUSG00000024743",ENSMUSG00000021474",ENSMUSG00000057060",ENSMUSG00000027777",ENSMUSG00000026249",ENSMUSG00000021478",ENSMUSG00000024109",ENSMUSG00000020823",ENSMUSG00000039713",ENSMUSG00000055013",ENSMUSG00000029103",ENSMUSG00000038738",ENSMUSG00000032076",ENSMUSG00000036918",ENSMUSG00000021182",ENSMUSG00000020175",ENSMUSG00000063873…		synapse assembly	GO:0007416	5	0.504819	9.904533	0.00019852	0.033936	,ENSMUSG00000062209",ENSMUSG00000024109",ENSMUSG00000042453",ENSMUSG00000032076",ENSMUSG00000037541"
									chemical synaptic transmission	GO:0007268	12	2.24091	5.35496	3.6578e-06	0.0029618	,ENSMUSG00000021478",ENSMUSG00000024109",ENSMUSG00000034987",ENSMUSG00000025867",ENSMUSG00000032890",ENSMUSG00000029608",ENSMUSG00000024211",ENSMUSG00000056073",ENSMUSG00000050783",ENSMUSG00000061762",ENSMUSG00000024743",ENSMUSG00000078816"		dendrite development	GO:0016358	7	0.760594	9.203327	1.6054e-05	0.0068609	,ENSMUSG00000052727",ENSMUSG00000038738",ENSMUSG00000042453",ENSMUSG00000044042",ENSMUSG00000050272",ENSMUSG00000032537",ENSMUSG00000052920"
									anterograde trans-synaptic signaling	GO:0098916	12	2.24091	5.35496	3.6578e-06	0.0028137	,ENSMUSG00000021478",ENSMUSG00000024109",ENSMUSG00000034987",ENSMUSG00000025867",ENSMUSG00000032890",ENSMUSG00000029608",ENSMUSG00000024211",ENSMUSG00000056073",ENSMUSG00000050783",ENSMUSG00000061762",ENSMUSG00000024743",ENSMUSG00000078816"		neuron projection development	GO:0031175	15	4.16644	3.600194	2.2014e-05	0.0084671	,ENSMUSG00000032356",ENSMUSG00000038738",ENSMUSG00000058897",ENSMUSG00000025085",ENSMUSG00000050272",ENSMUSG00000027500",ENSMUSG00000026640",ENSMUSG00000042258",ENSMUSG00000068748",ENSMUSG00000024109",ENSMUSG00000052727",ENSMUSG00000042453",ENSMUSG00000044042",ENSMUSG00000032537",ENSMUSG00000052920"
									trans-synaptic signaling	GO:0099537	13	2.37273	5.47892	1.1049e-06	0.0012142	,ENSMUSG00000034987",ENSMUSG00000032076",ENSMUSG00000032890",ENSMUSG00000024211",ENSMUSG00000056073",ENSMUSG00000061762",ENSMUSG00000024743",ENSMUSG00000021478",ENSMUSG00000024109",ENSMUSG00000025867",ENSMUSG00000029608",ENSMUSG00000050783",ENSMUSG00000078816"		neuron development	GO:0048666	17	5.20974	3.263121	2.0714e-05	0.0081713	,ENSMUSG00000032356",ENSMUSG00000038738",ENSMUSG00000058897",ENSMUSG00000025085",ENSMUSG00000050272",ENSMUSG00000027500",ENSMUSG00000026640",ENSMUSG00000042258",ENSMUSG00000068748",ENSMUSG00000021478",ENSMUSG00000024109",ENSMUSG00000052727",ENSMUSG00000042453",ENSMUSG00000045991",ENSMUSG00000044042",ENSMUSG00000032537",ENSMUSG00000052920"
									synapse assembly	GO:0007416	5	0.549243	9.10343	0.00029293	0.04846	,ENSMUSG00000062209",ENSMUSG00000024109",ENSMUSG00000042453",ENSMUSG00000032076",ENSMUSG00000037541"		cell development	GO:0048468	25	10.4464	2.39317	5.4998e-05	0.014102	,ENSMUSG00000008136",ENSMUSG00000034987",ENSMUSG00000058897",ENSMUSG00000008496",ENSMUSG00000050272",ENSMUSG00000021098",ENSMUSG00000026640",ENSMUSG00000027239",ENSMUSG00000021478",ENSMUSG00000024109",ENSMUSG00000045991",ENSMUSG00000044042",ENSMUSG00000032356",ENSMUSG00000062209",ENSMUSG00000038738",ENSMUSG00000025085",ENSMUSG00000021182",ENSMUSG00000027500",ENSMUSG00000042258",ENSMUSG00000041301…
									homophilic cell adhesion via plasma membrane adhesion molecules	GO:0007156	6	0.725001	8.27585	0.00011796	0.027088	,ENSMUSG00000053141",ENSMUSG00000032452",ENSMUSG00000032076",ENSMUSG00000053166",ENSMUSG00000034275",ENSMUSG00000031841"		neuron differentiation	GO:0030182	21	6.40111	3.280681	1.8041e-06	0.001542	,ENSMUSG00000032356",ENSMUSG00000062209",ENSMUSG00000038738",ENSMUSG00000058897",ENSMUSG00000025085",ENSMUSG00000050272",ENSMUSG00000024420",ENSMUSG00000001521",ENSMUSG00000027500",ENSMUSG00000026640",ENSMUSG00000042258",ENSMUSG00000068748",ENSMUSG00000021478",ENSMUSG00000024109",ENSMUSG00000052727",ENSMUSG00000042453",ENSMUSG00000045991",ENSMUSG00000041272",ENSMUSG00000044042",ENSMUSG00000032537…
									regulation of neurotransmitter secretion	GO:0046928	6	0.783587	7.65709	0.00017663	0.034838	,ENSMUSG00000021478",ENSMUSG00000025867",ENSMUSG00000032890",ENSMUSG00000024211",ENSMUSG00000078816",ENSMUSG00000021596"		generation of neurons	GO:0048699	25	8.13769	3.072126	5.2652e-07	0.00073641	,ENSMUSG00000058897",ENSMUSG00000050272",ENSMUSG00000024420",ENSMUSG00000001521",ENSMUSG00000026640",ENSMUSG00000027239",ENSMUSG00000026249",ENSMUSG00000021478",ENSMUSG00000024109",ENSMUSG00000045991",ENSMUSG00000036264",ENSMUSG00000041272",ENSMUSG00000044042",ENSMUSG00000032356",ENSMUSG00000062209",ENSMUSG00000038738",ENSMUSG00000025085",ENSMUSG00000027500",ENSMUSG00000042258",ENSMUSG00000068748…
									regulation of secretion by cell	GO:1903530	16	4.29875	3.72202	8.1095e-06	0.0044559	,ENSMUSG00000032890",ENSMUSG00000024211",ENSMUSG00000061762",ENSMUSG00000024743",ENSMUSG00000042258",ENSMUSG00000021596",ENSMUSG00000003411",ENSMUSG00000021478",ENSMUSG00000024109",ENSMUSG00000025867",ENSMUSG00000090223",ENSMUSG00000022705",ENSMUSG00000039004",ENSMUSG00000078816",ENSMUSG00000017631",ENSMUSG00000054459"		neurogenesis	GO:0022008	25	8.90501	2.807407	2.6317e-06	0.001687	,ENSMUSG00000058897",ENSMUSG00000050272",ENSMUSG00000024420",ENSMUSG00000001521",ENSMUSG00000026640",ENSMUSG00000027239",ENSMUSG00000026249",ENSMUSG00000021478",ENSMUSG00000024109",ENSMUSG00000045991",ENSMUSG00000036264",ENSMUSG00000041272",ENSMUSG00000044042",ENSMUSG00000032356",ENSMUSG00000062209",ENSMUSG00000038738",ENSMUSG00000025085",ENSMUSG00000027500",ENSMUSG00000042258",ENSMUSG00000068748…
									regulation of secretion	GO:0051046	18	4.87728	3.69058	2.3618e-06	0.0024224	,ENSMUSG00000027030",ENSMUSG00000034987",ENSMUSG00000032890",ENSMUSG00000024211",ENSMUSG00000061762",ENSMUSG00000024743",ENSMUSG00000042258",ENSMUSG00000021596",ENSMUSG00000003411",ENSMUSG00000021478",ENSMUSG00000024109",ENSMUSG00000025867",ENSMUSG00000090223",ENSMUSG00000022705",ENSMUSG00000039004",ENSMUSG00000078816",ENSMUSG00000017631",ENSMUSG00000054459"		plasma membrane bounded cell projection organization	GO:0120036	19	6.63669	2.862872	3.8281e-05	0.011326	,ENSMUSG00000032356",ENSMUSG00000038738",ENSMUSG00000058897",ENSMUSG00000025085",ENSMUSG00000050272",ENSMUSG00000027500",ENSMUSG00000026640",ENSMUSG00000042258",ENSMUSG00000068748",ENSMUSG00000022788",ENSMUSG00000024109",ENSMUSG00000052727",ENSMUSG00000042453",ENSMUSG00000045991",ENSMUSG00000044042",ENSMUSG00000032537",ENSMUSG00000031028",ENSMUSG00000052920",ENSMUSG00000031841"
									regulation of transport	GO:0051049	34	12.0834	2.81379	2.8713e-08	5.5219e-05	,ENSMUSG00000027030",ENSMUSG00000034987",ENSMUSG00000050473",ENSMUSG00000061762",ENSMUSG00000024743",ENSMUSG00000021596",ENSMUSG00000009687",ENSMUSG00000026249",ENSMUSG00000021478",ENSMUSG00000024109",ENSMUSG00000022705",ENSMUSG00000054459",ENSMUSG00000062209",ENSMUSG00000029103",ENSMUSG00000038738",ENSMUSG00000032890",ENSMUSG00000028033",ENSMUSG00000024211",ENSMUSG00000042258",ENSMUSG00000003411…		cell projection organization	GO:0030030	20	6.96651	2.870879	2.2445e-05	0.008222	,ENSMUSG00000032356",ENSMUSG00000038738",ENSMUSG00000058897",ENSMUSG00000025085",ENSMUSG00000050272",ENSMUSG00000027500",ENSMUSG00000026640",ENSMUSG00000042258",ENSMUSG00000027239",ENSMUSG00000068748",ENSMUSG00000022788",ENSMUSG00000024109",ENSMUSG00000052727",ENSMUSG00000042453",ENSMUSG00000045991",ENSMUSG00000044042",ENSMUSG00000032537",ENSMUSG00000031028",ENSMUSG00000052920",ENSMUSG00000031841"
									regulation of neurotransmitter transport	GO:0051588	8	0.886113	9.0282	4.6214e-06	0.0030913	,ENSMUSG00000021478",ENSMUSG00000025867",ENSMUSG00000032890",ENSMUSG00000022705",ENSMUSG00000024211",ENSMUSG00000078816",ENSMUSG00000021596",ENSMUSG00000003411"		homophilic cell adhesion via plasma membrane adhesion molecules	GO:0007156	6	0.666362	9.004121	7.4236e-05	0.016316	,ENSMUSG00000053141",ENSMUSG00000032452",ENSMUSG00000032076",ENSMUSG00000053166",ENSMUSG00000050272",ENSMUSG00000031841"
									negative regulation of neuron apoptotic process	GO:0043524	8	1.20834	6.62068	3.9192e-05	0.013399	,ENSMUSG00000022270",ENSMUSG00000090223",ENSMUSG00000040506",ENSMUSG00000056073",ENSMUSG00000042258",ENSMUSG00000078816",ENSMUSG00000027239",ENSMUSG00000068748"		negative regulation of neuron apoptotic process	GO:0043524	9	1.1106	8.103709	2.5824e-06	0.0017274	,ENSMUSG00000022270",ENSMUSG00000090223",ENSMUSG00000022307",ENSMUSG00000040506",ENSMUSG00000056073",ENSMUSG00000042258",ENSMUSG00000078816",ENSMUSG00000027239",ENSMUSG00000068748"
									regulation of neuron death	GO:1901214	12	2.47526	4.84798	9.6784e-06	0.0049634	,ENSMUSG00000071369",ENSMUSG00000022270",ENSMUSG00000090223",ENSMUSG00000040506",ENSMUSG00000056073",ENSMUSG00000055737",ENSMUSG00000061762",ENSMUSG00000032537",ENSMUSG00000042258",ENSMUSG00000078816",ENSMUSG00000027239",ENSMUSG00000068748"		negative regulation of cell death	GO:0060548	18	6.50207	2.768348	9.522e-05	0.019276	,ENSMUSG00000062209",ENSMUSG00000008136",ENSMUSG00000029103",ENSMUSG00000022270",ENSMUSG00000040506",ENSMUSG00000056073",ENSMUSG00000061762",ENSMUSG00000042258",ENSMUSG00000041301",ENSMUSG00000027239",ENSMUSG00000068748",ENSMUSG00000021478",ENSMUSG00000021108",ENSMUSG00000090223",ENSMUSG00000022307",ENSMUSG00000038068",ENSMUSG00000055737",ENSMUSG00000078816"
									negative regulation of neuron death	GO:1901215	10	1.69899	5.88584	1.1145e-05	0.0055313	,ENSMUSG00000022270",ENSMUSG00000090223",ENSMUSG00000040506",ENSMUSG00000056073",ENSMUSG00000055737",ENSMUSG00000061762",ENSMUSG00000042258",ENSMUSG00000078816",ENSMUSG00000027239",ENSMUSG00000068748"		negative regulation of cellular process	GO:0048523	49	28.6939	1.707678	6.3554e-05	0.014815	,ENSMUSG00000008136",ENSMUSG00000053141",ENSMUSG00000040506",ENSMUSG00000050272",ENSMUSG00000061762",ENSMUSG00000026640",ENSMUSG00000021596",ENSMUSG00000026249",ENSMUSG00000021478",ENSMUSG00000024109",ENSMUSG00000045991",ENSMUSG00000020823",ENSMUSG00000038068",ENSMUSG00000021838",ENSMUSG00000036564",ENSMUSG00000032355",ENSMUSG00000029103",ENSMUSG00000038738",ENSMUSG00000022270",ENSMUSG00000021180…
									memory	GO:0007613	7	1.06187	6.59214	0.00012386	0.026466	,ENSMUSG00000021478",ENSMUSG00000034987",ENSMUSG00000038738",ENSMUSG00000042453",ENSMUSG00000037541",ENSMUSG00000061762",ENSMUSG00000027239"		negative regulation of biological process	GO:0048519	51	31.2719	1.630858	0.00011194	0.021528	,ENSMUSG00000008136",ENSMUSG00000053141",ENSMUSG00000034987",ENSMUSG00000040506",ENSMUSG00000050272",ENSMUSG00000061762",ENSMUSG00000026640",ENSMUSG00000021596",ENSMUSG00000026249",ENSMUSG00000021478",ENSMUSG00000024109",ENSMUSG00000045991",ENSMUSG00000020823",ENSMUSG00000038068",ENSMUSG00000021838",ENSMUSG00000036564",ENSMUSG00000032355",ENSMUSG00000029103",ENSMUSG00000038738",ENSMUSG00000022270…
									positive regulation of neuron projection development	GO:0010976	8	1.39874	5.71943	0.00010487	0.024821	,ENSMUSG00000035305",ENSMUSG00000042453",ENSMUSG00000090223",ENSMUSG00000041272",ENSMUSG00000027500",ENSMUSG00000027239",ENSMUSG00000026249",ENSMUSG00000068748"		regulation of neuron apoptotic process	GO:0043523	9	1.62888	5.525256	4.8495e-05	0.013089	,ENSMUSG00000022270",ENSMUSG00000090223",ENSMUSG00000022307",ENSMUSG00000040506",ENSMUSG00000056073",ENSMUSG00000042258",ENSMUSG00000078816",ENSMUSG00000027239",ENSMUSG00000068748"
									regulation of neuron projection development	GO:0010975	12	3.42728	3.50132	0.0002028	0.039	,ENSMUSG00000047712",ENSMUSG00000035305",ENSMUSG00000052727",ENSMUSG00000042453",ENSMUSG00000090223",ENSMUSG00000036264",ENSMUSG00000041272",ENSMUSG00000027500",ENSMUSG00000026640",ENSMUSG00000027239",ENSMUSG00000026249",ENSMUSG00000068748"		regulation of neuron death	GO:1901214	13	2.27505	5.714154	6.6598e-07	0.00085384	,ENSMUSG00000022270",ENSMUSG00000040506",ENSMUSG00000056073",ENSMUSG00000061762",ENSMUSG00000042258",ENSMUSG00000027239",ENSMUSG00000068748",ENSMUSG00000071369",ENSMUSG00000090223",ENSMUSG00000022307",ENSMUSG00000055737",ENSMUSG00000032537",ENSMUSG00000078816"
									regulation of cellular component organization	GO:0051128	34	15.745	2.15942	1.9582e-05	0.0086075	,ENSMUSG00000053141",ENSMUSG00000061762",ENSMUSG00000026640",ENSMUSG00000024743",ENSMUSG00000021596",ENSMUSG00000027239",ENSMUSG00000026249",ENSMUSG00000047712",ENSMUSG00000024109",ENSMUSG00000036264",ENSMUSG00000041272",ENSMUSG00000022705",ENSMUSG00000035305",ENSMUSG00000029103",ENSMUSG00000038738",ENSMUSG00000032452",ENSMUSG00000021180",ENSMUSG00000032890",ENSMUSG00000057058",ENSMUSG00000027500…		negative regulation of neuron death	GO:1901215	11	1.56157	7.044172	7.1877e-07	0.00085064	,ENSMUSG00000022270",ENSMUSG00000090223",ENSMUSG00000022307",ENSMUSG00000040506",ENSMUSG00000056073",ENSMUSG00000055737",ENSMUSG00000061762",ENSMUSG00000042258",ENSMUSG00000078816",ENSMUSG00000027239",ENSMUSG00000068748"
									positive regulation of cellular component organization	GO:0051130	20	7.83587	2.55236	0.00011936	0.025864	,ENSMUSG00000035305",ENSMUSG00000032452",ENSMUSG00000021180",ENSMUSG00000057058",ENSMUSG00000027500",ENSMUSG00000061762",ENSMUSG00000026640",ENSMUSG00000024743",ENSMUSG00000042258",ENSMUSG00000027239",ENSMUSG00000026249",ENSMUSG00000068748",ENSMUSG00000024109",ENSMUSG00000052727",ENSMUSG00000042453",ENSMUSG00000090223",ENSMUSG00000041272",ENSMUSG00000022705",ENSMUSG00000045083",ENSMUSG00000032537"		memory	GO:0007613	7	0.975984	7.172248	7.3155e-05	0.016311	,ENSMUSG00000021478",ENSMUSG00000034987",ENSMUSG00000038738",ENSMUSG00000042453",ENSMUSG00000037541",ENSMUSG00000061762",ENSMUSG00000027239"
									regulation of synapse organization	GO:0050807	9	1.66238	5.41393	5.7998e-05	0.016524	,ENSMUSG00000024109",ENSMUSG00000053141",ENSMUSG00000042453",ENSMUSG00000032452",ENSMUSG00000040490",ENSMUSG00000032890",ENSMUSG00000037541",ENSMUSG00000045083",ENSMUSG00000032537"		positive regulation of neuron projection development	GO:0010976	8	1.28561	6.222743	5.8122e-05	0.014423	,ENSMUSG00000042453",ENSMUSG00000090223",ENSMUSG00000041272",ENSMUSG00000027500",ENSMUSG00000036564",ENSMUSG00000027239",ENSMUSG00000026249",ENSMUSG00000068748"
									regulation of synapse structure or activity	GO:0050803	9	1.70632	5.27452	7.0361e-05	0.018991	,ENSMUSG00000024109",ENSMUSG00000053141",ENSMUSG00000042453",ENSMUSG00000032452",ENSMUSG00000040490",ENSMUSG00000032890",ENSMUSG00000037541",ENSMUSG00000045083",ENSMUSG00000032537"		regulation of neuron projection development	GO:0010975	13	3.15007	4.126889	2.0502e-05	0.0083005	,ENSMUSG00000050272",ENSMUSG00000027500",ENSMUSG00000026640",ENSMUSG00000027239",ENSMUSG00000026249",ENSMUSG00000068748",ENSMUSG00000047712",ENSMUSG00000052727",ENSMUSG00000042453",ENSMUSG00000090223",ENSMUSG00000036264",ENSMUSG00000041272",ENSMUSG00000036564"
									regulation of exocytosis	GO:0017157	8	1.55985	5.12869	0.00021544	0.040919	,ENSMUSG00000021478",ENSMUSG00000032890",ENSMUSG00000024211",ENSMUSG00000024743",ENSMUSG00000078816",ENSMUSG00000017631",ENSMUSG00000003411",ENSMUSG00000054459"		regulation of plasma membrane bounded cell projection organization	GO:0120035	14	4.24721	3.296279	0.00010567	0.020843	,ENSMUSG00000050272",ENSMUSG00000027500",ENSMUSG00000026640",ENSMUSG00000027239",ENSMUSG00000026249",ENSMUSG00000068748",ENSMUSG00000047712",ENSMUSG00000024109",ENSMUSG00000052727",ENSMUSG00000042453",ENSMUSG00000090223",ENSMUSG00000036264",ENSMUSG00000041272",ENSMUSG00000036564"
									regulation of vesicle-mediated transport	GO:0060627	15	3.78612	3.96184	7.733e-06	0.0044064	,ENSMUSG00000029103",ENSMUSG00000032890",ENSMUSG00000024211",ENSMUSG00000024743",ENSMUSG00000021596",ENSMUSG00000003411",ENSMUSG00000021478",ENSMUSG00000024109",ENSMUSG00000025867",ENSMUSG00000022705",ENSMUSG00000031028",ENSMUSG00000078816",ENSMUSG00000017631",ENSMUSG00000054459",ENSMUSG00000031841"		regulation of cell projection organization	GO:0031344	14	4.34818	3.21974	0.00013443	0.025222	,ENSMUSG00000050272",ENSMUSG00000027500",ENSMUSG00000026640",ENSMUSG00000027239",ENSMUSG00000026249",ENSMUSG00000068748",ENSMUSG00000047712",ENSMUSG00000024109",ENSMUSG00000052727",ENSMUSG00000042453",ENSMUSG00000090223",ENSMUSG00000036264",ENSMUSG00000041272",ENSMUSG00000036564"
									positive regulation of nervous system development	GO:0051962	11	2.2043	4.99025	1.7828e-05	0.0080672	,ENSMUSG00000024109",ENSMUSG00000052727",ENSMUSG00000042453",ENSMUSG00000032452",ENSMUSG00000021108",ENSMUSG00000045083",ENSMUSG00000026640",ENSMUSG00000032537",ENSMUSG00000027239",ENSMUSG00000026249",ENSMUSG00000068748"		regulation of cellular component organization	GO:0051128	33	14.4715	2.280346	7.5173e-06	0.0039881	,ENSMUSG00000053141",ENSMUSG00000050272",ENSMUSG00000058571",ENSMUSG00000061762",ENSMUSG00000026640",ENSMUSG00000024743",ENSMUSG00000021596",ENSMUSG00000027239",ENSMUSG00000026249",ENSMUSG00000047712",ENSMUSG00000024109",ENSMUSG00000036264",ENSMUSG00000041272",ENSMUSG00000044042",ENSMUSG00000036564",ENSMUSG00000029103",ENSMUSG00000038738",ENSMUSG00000032452",ENSMUSG00000021180",ENSMUSG00000027500…
									positive regulation of multicellular organismal process	GO:0051240	23	10.3111	2.2306	0.00027159	0.048586	,ENSMUSG00000062209",ENSMUSG00000034987",ENSMUSG00000032452",ENSMUSG00000008496",ENSMUSG00000032076",ENSMUSG00000041119",ENSMUSG00000061762",ENSMUSG00000026640",ENSMUSG00000042258",ENSMUSG00000027239",ENSMUSG00000026249",ENSMUSG00000068748",ENSMUSG00000024109",ENSMUSG00000052727",ENSMUSG00000042453",ENSMUSG00000021108",ENSMUSG00000041272",ENSMUSG00000022705",ENSMUSG00000055737",ENSMUSG00000034275…		positive regulation of cell projection organization	GO:0031346	11	2.53083	4.346404	5.8349e-05	0.014249	,ENSMUSG00000052727",ENSMUSG00000042453",ENSMUSG00000090223",ENSMUSG00000041272",ENSMUSG00000050272",ENSMUSG00000027500",ENSMUSG00000036564",ENSMUSG00000026640",ENSMUSG00000027239",ENSMUSG00000026249",ENSMUSG00000068748"
									regulation of nervous system development	GO:0051960	13	3.4639	3.753	5.5388e-05	0.016078	,ENSMUSG00000032452",ENSMUSG00000026640",ENSMUSG00000027239",ENSMUSG00000026249",ENSMUSG00000068748",ENSMUSG00000024109",ENSMUSG00000052727",ENSMUSG00000042453",ENSMUSG00000021108",ENSMUSG00000036264",ENSMUSG00000022705",ENSMUSG00000045083",ENSMUSG00000032537"		positive regulation of cellular component organization	GO:0051130	20	7.20209	2.776972	3.5687e-05	0.011438	,ENSMUSG00000032452",ENSMUSG00000021180",ENSMUSG00000050272",ENSMUSG00000027500",ENSMUSG00000061762",ENSMUSG00000026640",ENSMUSG00000024743",ENSMUSG00000042258",ENSMUSG00000027239",ENSMUSG00000026249",ENSMUSG00000068748",ENSMUSG00000024109",ENSMUSG00000052727",ENSMUSG00000042453",ENSMUSG00000090223",ENSMUSG00000041272",ENSMUSG00000044042",ENSMUSG00000045083",ENSMUSG00000036564",ENSMUSG00000032537"
									positive regulation of kinase activity	GO:0033674	11	2.8048	3.92184	0.00014566	0.029487	,ENSMUSG00000035305",ENSMUSG00000022788",ENSMUSG00000062209",ENSMUSG00000024109",ENSMUSG00000071369",ENSMUSG00000042453",ENSMUSG00000040506",ENSMUSG00000032571",ENSMUSG00000040479",ENSMUSG00000055737",ENSMUSG00000032537"		regulation of synapse organization	GO:0050807	9	1.52792	5.890361	3.0002e-05	0.0098208	,ENSMUSG00000024109",ENSMUSG00000053141",ENSMUSG00000042453",ENSMUSG00000032452",ENSMUSG00000040490",ENSMUSG00000058571",ENSMUSG00000037541",ENSMUSG00000045083",ENSMUSG00000032537"
									regulation of kinase activity	GO:0043549	15	4.57703	3.27724	6.5808e-05	0.018408	,ENSMUSG00000035305",ENSMUSG00000062209",ENSMUSG00000053141",ENSMUSG00000040506",ENSMUSG00000032571",ENSMUSG00000040479",ENSMUSG00000022788",ENSMUSG00000021478",ENSMUSG00000024109",ENSMUSG00000071369",ENSMUSG00000042453",ENSMUSG00000090223",ENSMUSG00000055737",ENSMUSG00000032537",ENSMUSG00000035268"		regulation of synapse structure or activity	GO:0050803	9	1.56831	5.738678	3.651e-05	0.011234	,ENSMUSG00000024109",ENSMUSG00000053141",ENSMUSG00000042453",ENSMUSG00000032452",ENSMUSG00000040490",ENSMUSG00000058571",ENSMUSG00000037541",ENSMUSG00000045083",ENSMUSG00000032537"
									regulation of phosphorylation	GO:0042325	21	8.18007	2.56722	7.3032e-05	0.019372	,ENSMUSG00000035305",ENSMUSG00000062209",ENSMUSG00000027030",ENSMUSG00000053141",ENSMUSG00000021180",ENSMUSG00000040506",ENSMUSG00000032571",ENSMUSG00000021182",ENSMUSG00000040479",ENSMUSG00000042258",ENSMUSG00000068748",ENSMUSG00000022788",ENSMUSG00000021478",ENSMUSG00000024109",ENSMUSG00000071369",ENSMUSG00000042453",ENSMUSG00000090223",ENSMUSG00000055737",ENSMUSG00000039004",ENSMUSG00000032537…		regulation of cell junction assembly	GO:1901888	7	1.23849	5.652043	0.00030066	0.045799	,ENSMUSG00000024109",ENSMUSG00000032452",ENSMUSG00000021108",ENSMUSG00000044042",ENSMUSG00000058571",ENSMUSG00000045083",ENSMUSG00000032537"
									positive regulation of phosphorylation	GO:0042327	16	5.40456	2.96047	0.00011908	0.026172	,ENSMUSG00000035305",ENSMUSG00000062209",ENSMUSG00000021180",ENSMUSG00000040506",ENSMUSG00000032571",ENSMUSG00000040479",ENSMUSG00000042258",ENSMUSG00000068748",ENSMUSG00000022788",ENSMUSG00000021478",ENSMUSG00000024109",ENSMUSG00000071369",ENSMUSG00000042453",ENSMUSG00000055737",ENSMUSG00000039004",ENSMUSG00000032537"		chemical synaptic transmission	GO:0007268	10	2.05966	4.855163	5.2667e-05	0.01397	,ENSMUSG00000021478",ENSMUSG00000024109",ENSMUSG00000034987",ENSMUSG00000024211",ENSMUSG00000056073",ENSMUSG00000050783",ENSMUSG00000061762",ENSMUSG00000024743",ENSMUSG00000078816",ENSMUSG00000032017"
									regulation of ion transmembrane transport	GO:0034765	12	3.07576	3.90147	7.5767e-05	0.019757	,ENSMUSG00000021478",ENSMUSG00000024109",ENSMUSG00000027030",ENSMUSG00000038738",ENSMUSG00000042453",ENSMUSG00000029608",ENSMUSG00000028033",ENSMUSG00000022705",ENSMUSG00000074575",ENSMUSG00000009687",ENSMUSG00000045404",ENSMUSG00000092083"		anterograde trans-synaptic signaling	GO:0098916	10	2.05966	4.855163	5.2667e-05	0.013734	,ENSMUSG00000021478",ENSMUSG00000024109",ENSMUSG00000034987",ENSMUSG00000024211",ENSMUSG00000056073",ENSMUSG00000050783",ENSMUSG00000061762",ENSMUSG00000024743",ENSMUSG00000078816",ENSMUSG00000032017"
									regulation of ion transport	GO:0043269	17	4.65026	3.65571	5.2157e-06	0.0032097	,ENSMUSG00000027030",ENSMUSG00000034987",ENSMUSG00000038738",ENSMUSG00000028033",ENSMUSG00000024743",ENSMUSG00000003411",ENSMUSG00000009687",ENSMUSG00000045404",ENSMUSG00000092083",ENSMUSG00000026249",ENSMUSG00000021478",ENSMUSG00000024109",ENSMUSG00000042453",ENSMUSG00000090223",ENSMUSG00000029608",ENSMUSG00000022705",ENSMUSG00000074575"		trans-synaptic signaling	GO:0099537	11	2.18082	5.043975	1.5622e-05	0.0068668	,ENSMUSG00000021478",ENSMUSG00000024109",ENSMUSG00000034987",ENSMUSG00000032076",ENSMUSG00000024211",ENSMUSG00000056073",ENSMUSG00000050783",ENSMUSG00000061762",ENSMUSG00000024743",ENSMUSG00000078816",ENSMUSG00000032017"
									regulation of transmembrane transport	GO:0034762	13	3.73486	3.48072	0.0001158	0.026993	,ENSMUSG00000062209",ENSMUSG00000027030",ENSMUSG00000038738",ENSMUSG00000028033",ENSMUSG00000009687",ENSMUSG00000045404",ENSMUSG00000092083",ENSMUSG00000021478",ENSMUSG00000024109",ENSMUSG00000042453",ENSMUSG00000029608",ENSMUSG00000022705",ENSMUSG00000074575"		synaptic signaling	GO:0099536	11	2.40967	4.564939	3.796e-05	0.011451	,ENSMUSG00000021478",ENSMUSG00000024109",ENSMUSG00000034987",ENSMUSG00000032076",ENSMUSG00000024211",ENSMUSG00000056073",ENSMUSG00000050783",ENSMUSG00000061762",ENSMUSG00000024743",ENSMUSG00000078816",ENSMUSG00000032017"
									protein phosphorylation	GO:0006468	15	4.10834	3.65111	1.9727e-05	0.0084305	,ENSMUSG00000035305",ENSMUSG00000062209",ENSMUSG00000027030",ENSMUSG00000021180",ENSMUSG00000032571",ENSMUSG00000024242",ENSMUSG00000021478",ENSMUSG00000071369",ENSMUSG00000042453",ENSMUSG00000021108",ENSMUSG00000055737",ENSMUSG00000032537",ENSMUSG00000034751",ENSMUSG00000078816",ENSMUSG00000052920"		positive regulation of neurogenesis	GO:0050769	8	1.66927	4.792516	0.00032821	0.047636	,ENSMUSG00000052727",ENSMUSG00000042453",ENSMUSG00000021108",ENSMUSG00000050272",ENSMUSG00000026640",ENSMUSG00000027239",ENSMUSG00000026249",ENSMUSG00000068748"
[truncated: 22 more rows]

## Sheet: D2_both
Homo sapiens									Mus musculus									Mus musculus
05-Oct-2021_SM_D1D2_Markers_Human_Control_D2Marker_both.txt									05-Oct-2021_SM_D1D2_Markers_zQ175_Control_D2Marker_both.txt									05-Oct-2021_SM_D1D2_Markers_R62_Control_D2Marker_both.txt
correction;FDR									correction;FDR									correction;FDR
test_type;FISHER									test_type;FISHER									test_type;FISHER
[truncated: 188 more rows]

## Sheet: Figure1_S_both
GO:0048856	anatomical structure development	Development
[truncated: 179 more rows]

[truncated: 9 more sheets: Figure1_M_both, Figure1_D1_both, Figure1_D2_both, Figure4_S, Figure4_M, Figure4_D1, Figure4_D2, TermMembers, ColorCode]
