# Supplementary material for: Transcriptional vulnerabilities of striatal neurons in human and rodent models of Huntington’s disease
Source: Nat Commun. 2023 Jan 17;14:282. doi: 10.1038/s41467-022-35752-x (PMC9845362; doi:10.1038/s41467-022-35752-x)
Supplement: Supplementary file 6 — Supplementary Data 4 [file 41467_2022_35752_MOESM6_ESM.xls]

## Sheet: R62_IncludingNonMarker
any_dysregulated	any_dysregulated	any_dysregulated	any_dysregulated	any_dysregulated	any_dysregulated	any_dysregulated	any_dysregulated	any_dysregulated	any_dysregulated	any_dysregulated	any_dysregulated	celltype_nonspecific	celltype_nonspecific	celltype_nonspecific	celltype_nonspecific	celltype_nonspecific	celltype_nonspecific	celltype_nonspecific	celltype_nonspecific	celltype_nonspecific	celltype_nonspecific	celltype_nonspecific	celltype_nonspecific	celltype_specific	celltype_specific	celltype_specific	celltype_specific	celltype_specific	celltype_specific	celltype_specific	celltype_specific	celltype_specific	celltype_specific	celltype_specific	celltype_specific
ENSEMBL	GENEx	log2FC	log2FC	log2FC	log2FC	log2FC	padj	padj	padj	padj	padj	ENSEMBL	GENEx	log2FC	log2FC	log2FC	log2FC	log2FC	padj	padj	padj	padj	padj	ENSEMBL	GENEx	log2FC	log2FC	log2FC	log2FC	log2FC	padj	padj	padj	padj	padj
		SPN.D1_Matrix	SPN.D1_Strio	SPN.D2_Matrix	SPN.D2_Other	SPN.D2_Strio	SPN.D1_Matrix	SPN.D1_Strio	SPN.D2_Matrix	SPN.D2_Other	SPN.D2_Strio			SPN.D1_Matrix	SPN.D1_Strio	SPN.D2_Matrix	SPN.D2_Other	SPN.D2_Strio	SPN.D1_Matrix	SPN.D1_Strio	SPN.D2_Matrix	SPN.D2_Other	SPN.D2_Strio			SPN.D1_Matrix	SPN.D1_Strio	SPN.D2_Matrix	SPN.D2_Other	SPN.D2_Strio	SPN.D1_Matrix	SPN.D1_Strio	SPN.D2_Matrix	SPN.D2_Other	SPN.D2_Strio
ENSMUSG00000000085	Scmh1	-0.046367	-0.14402	-0.10625	-0.2362	-0.16153	0.002477	9.5909e-13	5.7176e-07	8.8312e-14	6.778e-10	ENSMUSG00000000085	Scmh1	-0.046367	-0.14402	-0.10625	-0.2362	-0.16153	0.002477	9.5909e-13	5.7176e-07	8.8312e-14	6.778e-10	ENSMUSG00000015305	Sash1	-0.15775	-0.029998	-0.088283	0.11618	0.0353	8.768e-12	0.043577	7.263e-07	2.955e-10	0.0031957
ENSMUSG00000000088	Cox5a	0.097858	0.097334	0.085891	0.10913	0.12374	0.0011456	0.0010519	0.0030449	0.00017137	1.324e-05	ENSMUSG00000000088	Cox5a	0.097858	0.097334	0.085891	0.10913	0.12374	0.0011456	0.0010519	0.0030449	0.00017137	1.324e-05	ENSMUSG00000016200	Syt14	-0.040733	0.10622	-0.0024627	0.10942	0.10619	0.065096	3.7411e-06	0.52988	7.2546e-05	3.5443e-06
ENSMUSG00000000127	Fer	0.11405	0.069751	0.15902	0.13842	0.14317	5.995e-14	4.0427e-06	6.3188e-17	7.7751e-05	2.6788e-12	ENSMUSG00000000127	Fer	0.11405	0.069751	0.15902	0.13842	0.14317	5.995e-14	4.0427e-06	6.3188e-17	7.7751e-05	2.6788e-12	ENSMUSG00000016918	Sulf1	-0.16434	-0.022737	-0.0095076	-0.0064194	0.03361	1.1394e-09	0.0046938	0.34837	0.074092	9.5123e-05
ENSMUSG00000000131	Xpo6	0.16586	0.13389	0.17287	0.10614	0.13195	9.9847e-19	1.4091e-15	8.4118e-22	8.1427e-05	5.3814e-15	ENSMUSG00000000131	Xpo6	0.16586	0.13389	0.17287	0.10614	0.13195	9.9847e-19	1.4091e-15	8.4118e-22	8.1427e-05	5.3814e-15	ENSMUSG00000019820	Utrn	-0.12058	0.048187	-0.22204	-0.25227	-0.09884	8.8868e-10	0.001434	2.0183e-17	9.9889e-12	2.8756e-06
ENSMUSG00000000168	Dlat	0.10917	0.10063	0.10328	0.14356	0.073782	3.5768e-08	8.6392e-09	1.0792e-09	8.9215e-08	4.0632e-06	ENSMUSG00000000168	Dlat	0.10917	0.10063	0.10328	0.14356	0.073782	3.5768e-08	8.6392e-09	1.0792e-09	8.9215e-08	4.0632e-06	ENSMUSG00000020589	Fam49a	-0.095746	0.052672	-0.1035	0.007951	0.014256	5.3307e-06	0.015268	3.2363e-06	0.19568	0.27738
ENSMUSG00000000184	Ccnd2	-0.24584	-0.24107	-0.32774	-0.22217	-0.32422	2.4376e-14	1.6423e-13	2.8188e-16	8.1017e-08	7.4163e-21	ENSMUSG00000000184	Ccnd2	-0.24584	-0.24107	-0.32774	-0.22217	-0.32422	2.4376e-14	1.6423e-13	2.8188e-16	8.1017e-08	7.4163e-21	ENSMUSG00000020728	Cep112	-0.066619	-0.0033732	0.010293	0.1898	0.10883	1.5215e-05	0.2974	0.0721	5.4541e-07	3.7956e-07
ENSMUSG00000000194	Gpr107	0.10892	0.076956	0.079694	0.13459	0.045093	8.7394e-13	1.2703e-06	1.0306e-08	8.6408e-09	3.7761e-05	ENSMUSG00000000194	Gpr107	0.10892	0.076956	0.079694	0.13459	0.045093	8.7394e-13	1.2703e-06	1.0306e-08	8.6408e-09	3.7761e-05	ENSMUSG00000021596	Mctp1	-0.093391	-0.1796	0.062442	0.73877	0.034256	8.198e-08	1.4402e-11	0.00025188	6.031e-24	0.043771
ENSMUSG00000000197	Nalcn	0.19573	0.19934	0.18867	0.28099	0.21727	6.8201e-19	2.0628e-19	3.4429e-18	6.1613e-21	5.9776e-20	ENSMUSG00000000197	Nalcn	0.19573	0.19934	0.18867	0.28099	0.21727	6.8201e-19	2.0628e-19	3.4429e-18	6.1613e-21	5.9776e-20	ENSMUSG00000022321	Cdh10	0.45439	-0.00072014	0.34564	0.084819	0.14212	3.3984e-22	0.69926	8.7413e-15	0.0066456	0.00071642
ENSMUSG00000000253	Gmpr	-0.1041	-0.1287	-0.09395	-0.097061	-0.097031	2.0685e-10	6.3926e-11	7.6807e-10	0.0010505	1.588e-07	ENSMUSG00000000253	Gmpr	-0.1041	-0.1287	-0.09395	-0.097061	-0.097031	2.0685e-10	6.3926e-11	7.6807e-10	0.0010505	1.588e-07	ENSMUSG00000022332	Khdrbs3	0.18193	-0.063627	0.15966	-0.11557	-0.088396	1.398e-20	4.7297e-05	1.1819e-19	0.00010664	1.5061e-06
ENSMUSG00000000276	Dgke	0.092742	0.079583	0.10208	0.11069	0.093126	6.3969e-07	3.9579e-05	4.3103e-09	0.000132	1.9102e-06	ENSMUSG00000000276	Dgke	0.092742	0.079583	0.10208	0.11069	0.093126	6.3969e-07	3.9579e-05	4.3103e-09	0.000132	1.9102e-06	ENSMUSG00000022375	Lrrc6	-0.14059	-0.02983	-0.03705	-0.046512	0.0087913	1.1392e-15	0.0027812	7.9984e-05	0.0077455	0.21404
ENSMUSG00000000296	Tpd52l1	-0.11041	-0.080921	-0.067115	-0.036585	-0.014292	6.3803e-12	6.5169e-07	1.419e-08	0.026733	0.070261	ENSMUSG00000000296	Tpd52l1	-0.11041	-0.080921	-0.067115	-0.036585	-0.014292	6.3803e-12	6.5169e-07	1.419e-08	0.026733	0.070261	ENSMUSG00000022607	Ptk2	-0.024442	0.030737	0.048805	0.23967	0.14663	0.010197	0.0049028	8.009e-06	6.5449e-14	1.0169e-11
ENSMUSG00000000340	Dbt	0.11125	0.079405	0.10935	0.01303	0.069563	1.6993e-13	9.3754e-11	1.3201e-13	0.00015111	1.8664e-07	ENSMUSG00000000340	Dbt	0.11125	0.079405	0.10935	0.01303	0.069563	1.6993e-13	9.3754e-11	1.3201e-13	0.00015111	1.8664e-07	ENSMUSG00000022762	Ncam2	-0.12992	0.12895	0.11403	0.71501	0.43522	4.1149e-13	8.4356e-08	7.9451e-07	1.0248e-27	1.7404e-20
ENSMUSG00000000378	Ccm2	-0.32169	-0.13034	-0.29509	-0.090434	-0.15294	1.8155e-28	6.6141e-14	2.0923e-28	0.00018756	4.6088e-12	ENSMUSG00000000378	Ccm2	-0.32169	-0.13034	-0.29509	-0.090434	-0.15294	1.8155e-28	6.6141e-14	2.0923e-28	0.00018756	4.6088e-12	ENSMUSG00000022861	Dgkg	-0.12043	0.1207	-0.14214	0.069173	0.0074707	5.0127e-10	2.1065e-08	4.7334e-11	0.011918	0.10223
ENSMUSG00000000416	Cttnbp2	-0.29807	-0.30616	-0.23493	-0.071306	-0.30389	1.0798e-18	7.8881e-16	1.9619e-15	0.0011249	1.8651e-17	ENSMUSG00000000416	Cttnbp2	-0.29807	-0.30616	-0.23493	-0.071306	-0.30389	1.0798e-18	7.8881e-16	1.9619e-15	0.0011249	1.8651e-17	ENSMUSG00000023026	Dip2b	0.0023343	-0.13575	-0.015639	-0.12016	-0.11333	0.16239	1.8356e-11	0.0052563	3.1755e-08	1.4734e-07
ENSMUSG00000000441	Raf1	0.14069	0.1214	0.13274	0.14011	0.12889	2.1852e-15	2.6704e-09	9.2172e-14	9.0752e-05	1.0972e-10	ENSMUSG00000000441	Raf1	0.14069	0.1214	0.13274	0.14011	0.12889	2.1852e-15	2.6704e-09	9.2172e-14	9.0752e-05	1.0972e-10	ENSMUSG00000024211	Grm8	-0.046289	0.16293	-0.045718	0.38183	0.22767	0.093831	0.00094506	0.10854	7.594e-12	9.7688e-08
ENSMUSG00000000538	Tom1l2	0.092609	0.063717	0.12585	-0.0055177	0.10479	1.7555e-06	0.00013639	4.0343e-08	0.082254	4.1269e-07	ENSMUSG00000000538	Tom1l2	0.092609	0.063717	0.12585	-0.0055177	0.10479	1.7555e-06	0.00013639	4.0343e-08	0.082254	4.1269e-07	ENSMUSG00000024268	Celf4	0.029819	-0.077537	0.12193	-0.13004	0.020399	0.24983	0.028638	1.6675e-05	0.00013805	0.26265
ENSMUSG00000000555	Itga5	-0.34398	-0.36362	-0.31213	-0.45997	-0.30278	1.3063e-18	1.9197e-23	1.5743e-19	3.6833e-19	7.6738e-21	ENSMUSG00000000555	Itga5	-0.34398	-0.36362	-0.31213	-0.45997	-0.30278	1.3063e-18	1.9197e-23	1.5743e-19	3.6833e-19	7.6738e-21	ENSMUSG00000025810	Nrp1	0.038603	-0.10455	-0.040949	-0.17882	-0.25599	0.00049854	8.71e-07	0.0047976	5.6382e-07	3.9507e-13
ENSMUSG00000000563	Atp5pb	0.14547	0.12142	0.14097	0.078289	0.15462	4.33e-06	2.0802e-05	3.1342e-06	0.0068497	1.107e-07	ENSMUSG00000000563	Atp5pb	0.14547	0.12142	0.14097	0.078289	0.15462	4.33e-06	2.0802e-05	3.1342e-06	0.0068497	1.107e-07	ENSMUSG00000025854	Fam20c	-0.043528	0.011905	-0.12346	-0.090819	-0.078474	0.00027284	0.033312	8.1994e-10	4.7765e-05	7.5775e-07
ENSMUSG00000000600	Krit1	0.14127	0.11971	0.13942	0.099673	0.13829	4.553e-07	2.4699e-06	3.4776e-07	1.7616e-05	6.5819e-08	ENSMUSG00000000600	Krit1	0.14127	0.11971	0.13942	0.099673	0.13829	4.553e-07	2.4699e-06	3.4776e-07	1.7616e-05	6.5819e-08	ENSMUSG00000025892	Gria4	-0.066775	0.11606	0.058555	0.060932	0.26915	0.00020048	6.9702e-08	0.00010586	0.011969	6.2367e-17
ENSMUSG00000000631	Myo18a	-0.13539	-0.069874	-0.12354	-0.052812	-0.079415	1.5163e-10	9.3397e-06	5.1903e-11	0.0025019	3.2948e-08	ENSMUSG00000000631	Myo18a	-0.13539	-0.069874	-0.12354	-0.052812	-0.079415	1.5163e-10	9.3397e-06	5.1903e-11	0.0025019	3.2948e-08	ENSMUSG00000026109	Tmeff2	-0.0054899	-0.023564	0.11412	0.14816	0.07522	0.45136	0.19172	2.5082e-07	1.3187e-06	0.00013346
ENSMUSG00000000632	Sez6	-0.69897	-0.47421	-0.59037	-0.4467	-0.44381	2.0016e-22	2.612e-20	6.1577e-20	1.7261e-17	5.0302e-19	ENSMUSG00000000632	Sez6	-0.69897	-0.47421	-0.59037	-0.4467	-0.44381	2.0016e-22	2.612e-20	6.1577e-20	1.7261e-17	5.0302e-19	ENSMUSG00000026322	Htr4	-0.06506	0.015947	-0.57747	-0.66397	-0.073495	3.8335e-06	0.075956	3.2549e-25	1.4035e-21	2.1371e-05
ENSMUSG00000000708	Kat2b	0.24284	0.2417	0.22909	0.1083	0.23692	2.7311e-15	5.0149e-20	1.1428e-15	0.00048002	1.2692e-14	ENSMUSG00000000708	Kat2b	0.24284	0.2417	0.22909	0.1083	0.23692	2.7311e-15	5.0149e-20	1.1428e-15	0.00048002	1.2692e-14	ENSMUSG00000026640	Plxna2	-0.1239	0.064706	-0.041997	0.29769	0.10712	1.6755e-10	0.00012429	0.0071266	3.8031e-14	7.1781e-09
ENSMUSG00000000711	Rab5b	0.10033	0.11965	0.092565	0.10224	0.13305	1.3179e-05	3.9034e-07	1.0334e-05	0.0038048	4.0153e-08	ENSMUSG00000000711	Rab5b	0.10033	0.11965	0.092565	0.10224	0.13305	1.3179e-05	3.9034e-07	1.0334e-05	0.0038048	4.0153e-08	ENSMUSG00000026721	Rabgap1l	-0.025953	0.019869	-0.14992	-0.18112	-0.1169	0.0108	0.12744	1.2874e-15	2.9524e-10	3.3529e-10
ENSMUSG00000000738	Spg7	0.09401	0.098683	0.10189	0.064811	0.083048	1.3977e-09	1.0301e-09	2.4965e-13	9.6444e-05	1.4151e-08	ENSMUSG00000000738	Spg7	0.09401	0.098683	0.10189	0.064811	0.083048	1.3977e-09	1.0301e-09	2.4965e-13	9.6444e-05	1.4151e-08	ENSMUSG00000026748	Plxdc2	-0.0049064	-0.011494	-0.10206	0.21842	0.2364	0.29381	0.35017	1.9044e-08	6.4087e-06	6.2425e-13
ENSMUSG00000000740	Rpl13	0.14233	0.14555	0.11783	0.1286	0.10409	0.000347	7.2753e-05	0.00065675	0.0012478	0.0022283	ENSMUSG00000000740	Rpl13	0.14233	0.14555	0.11783	0.1286	0.10409	0.000347	7.2753e-05	0.00065675	0.0012478	0.0022283	ENSMUSG00000027669	Gnb4	-0.030256	-0.10607	0.048779	-0.055752	0.057685	0.028196	2.1074e-08	6.3669e-08	0.0033385	5.9708e-06
ENSMUSG00000000787	Ddx3x	0.10078	0.0726	0.094134	0.16355	0.10794	3.9825e-15	6.1106e-09	3.0474e-14	4.0466e-11	6.0054e-06	ENSMUSG00000000787	Ddx3x	0.10078	0.0726	0.094134	0.16355	0.10794	3.9825e-15	6.1106e-09	3.0474e-14	4.0466e-11	6.0054e-06	ENSMUSG00000028519	Dab1	-0.11648	0.015677	-0.11722	0.1536	-0.076824	1.1669e-05	0.46821	1.0437e-05	6.1919e-05	0.023157
ENSMUSG00000000861	Bcl11a	0.19213	0.12571	0.19708	0.11859	0.11112	6.0249e-11	4.4354e-06	3.5138e-12	1.1872e-05	2.0728e-06	ENSMUSG00000000861	Bcl11a	0.19213	0.12571	0.19708	0.11859	0.11112	6.0249e-11	4.4354e-06	3.5138e-12	1.1872e-05	2.0728e-06	ENSMUSG00000028525	Pde4b	0.11483	-0.057676	-0.137	-0.116	-0.12207	1.541e-05	0.017675	9.4522e-07	9.2107e-06	1.2163e-12
ENSMUSG00000001052	Sec24b	0.11364	0.137	0.10913	0.10911	0.083084	1.4537e-14	2.653e-10	5.5394e-15	0.00013812	4.387e-10	ENSMUSG00000001052	Sec24b	0.11364	0.137	0.10913	0.10911	0.083084	1.4537e-14	2.653e-10	5.5394e-15	0.00013812	4.387e-10	ENSMUSG00000029094	Afap1	0.022103	-0.030013	0.0078781	-0.10188	-0.13642	3.8159e-06	0.029261	3.3424e-05	3.2685e-05	2.3052e-07
ENSMUSG00000001054	Rmnd5b	-0.097919	-0.079422	-0.10612	-0.032851	-0.067316	1.1807e-15	7.1312e-11	3.4337e-16	0.098298	1.3987e-06	ENSMUSG00000001054	Rmnd5b	-0.097919	-0.079422	-0.10612	-0.032851	-0.067316	1.1807e-15	7.1312e-11	3.4337e-16	0.098298	1.3987e-06	ENSMUSG00000029313	Aff1	0.15751	0.06386	0.0071656	-0.027631	-0.00011278	1.8157e-08	0.00017099	0.0080237	0.034619	0.14265
ENSMUSG00000001089	Luzp1	0.26427	0.24981	0.23577	0.22176	0.21137	5.5682e-18	4.3776e-19	5.8713e-20	4.0442e-10	3.7313e-19	ENSMUSG00000001089	Luzp1	0.26427	0.24981	0.23577	0.22176	0.21137	5.5682e-18	4.3776e-19	5.8713e-20	4.0442e-10	3.7313e-19	ENSMUSG00000029467	Atp2a2	0.010978	-0.055423	-0.045798	-0.078508	-0.11913	0.63415	0.079494	0.060157	0.0044036	0.00013299
ENSMUSG00000001127	Araf	0.095942	0.10263	0.1791	0.1801	0.20833	1.1201e-06	3.3543e-06	7.4508e-13	1.3592e-07	1.0962e-14	ENSMUSG00000001127	Araf	0.095942	0.10263	0.1791	0.1801	0.20833	1.1201e-06	3.3543e-06	7.4508e-13	1.3592e-07	1.0962e-14	ENSMUSG00000029563	Foxp2	0.12833	-0.015499	0.0532	-0.16324	-0.090436	1.7469e-12	0.15566	0.024709	3.6836e-05	6.9186e-05
ENSMUSG00000001143	Lman2l	0.092833	0.10854	0.11038	0.13739	0.13391	0.00066763	2.2044e-05	1.6333e-05	2.7204e-05	4.3952e-07	ENSMUSG00000001143	Lman2l	0.092833	0.10854	0.11038	0.13739	0.13391	0.00066763	2.2044e-05	1.6333e-05	2.7204e-05	4.3952e-07	ENSMUSG00000030075	Cntn3	0.21338	-0.011497	0.17525	-0.054579	0.0061404	2.2805e-08	0.36078	1.4474e-07	0.051337	0.55653
ENSMUSG00000001270	Ckb	-0.24875	-0.18518	-0.2465	-0.32927	-0.24319	6.1024e-05	0.00072206	9.8961e-05	3.1583e-06	0.00011545	ENSMUSG00000001270	Ckb	-0.24875	-0.18518	-0.2465	-0.32927	-0.24319	6.1024e-05	0.00072206	9.8961e-05	3.1583e-06	0.00011545	ENSMUSG00000030306	Tmtc1	0.01515	0.11998	-0.0090388	0.17528	0.0081828	0.2908	7.8891e-08	0.54979	2.2271e-06	0.40799
ENSMUSG00000001289	Pfdn5	0.082937	0.081375	0.089114	0.071523	0.10642	4.2194e-06	4.3459e-06	1.686e-05	0.00097189	6.9487e-06	ENSMUSG00000001289	Pfdn5	0.082937	0.081375	0.089114	0.071523	0.10642	4.2194e-06	4.3459e-06	1.686e-05	0.00097189	6.9487e-06	ENSMUSG00000030310	Slc6a1	-0.16339	-0.097768	-0.060797	0.024518	0.061655	6.4148e-11	3.0058e-06	6.9808e-05	0.068199	0.0032308
ENSMUSG00000001323	Srr	0.10159	0.096017	0.093693	0.088677	0.095492	1.3043e-05	3.2675e-05	1.28e-06	0.00084405	3.6055e-05	ENSMUSG00000001323	Srr	0.10159	0.096017	0.093693	0.088677	0.095492	1.3043e-05	3.2675e-05	1.28e-06	0.00084405	3.6055e-05	ENSMUSG00000030465	Psd3	0.01019	-0.06984	0.029443	-0.14379	-0.1138	0.67834	0.013935	0.2684	4.482e-09	2.8374e-05
ENSMUSG00000001415	Smg5	-0.26068	-0.23431	-0.21328	-0.10151	-0.13871	5.03e-18	2.1228e-16	1.63e-13	4.1185e-06	6.9946e-09	ENSMUSG00000001415	Smg5	-0.26068	-0.23431	-0.21328	-0.10151	-0.13871	5.03e-18	2.1228e-16	1.63e-13	4.1185e-06	6.9946e-09	ENSMUSG00000030621	Me3	-0.032317	0.12852	0.030052	0.19698	0.21394	0.13634	2.8769e-07	0.10417	4.5314e-09	7.1737e-13
ENSMUSG00000001416	Cct3	0.11712	0.0596	0.10748	0.06281	0.077993	1.1452e-09	1.0489e-09	1.6639e-09	0.0046839	0.00022593	ENSMUSG00000001416	Cct3	0.11712	0.0596	0.10748	0.06281	0.077993	1.1452e-09	1.0489e-09	1.6639e-09	0.0046839	0.00022593	ENSMUSG00000030643	Rab30	-0.038497	0.15939	-8.1384e-05	0.16006	0.15822	0.03912	2.4459e-08	0.52094	6.1729e-06	1.7726e-10
ENSMUSG00000001424	Snd1	0.1447	0.11797	0.13958	0.12841	0.091602	1.7789e-14	5.5007e-14	3.772e-15	1.4011e-08	2.718e-08	ENSMUSG00000001424	Snd1	0.1447	0.11797	0.13958	0.12841	0.091602	1.7789e-14	5.5007e-14	3.772e-15	1.4011e-08	2.718e-08	ENSMUSG00000030657	Xylt1	-0.10725	-0.081529	0.033033	0.017835	-0.048333	1.3786e-11	5.4628e-06	3.6923e-05	1.8737e-05	0.00042776
ENSMUSG00000001441	Npepps	0.10738	0.1173	0.083145	0.13263	0.13178	3.5166e-07	8.4311e-11	9.507e-07	1.6496e-06	4.0819e-13	ENSMUSG00000001441	Npepps	0.10738	0.1173	0.083145	0.13263	0.13178	3.5166e-07	8.4311e-11	9.507e-07	1.6496e-06	4.0819e-13	ENSMUSG00000032024	Clmp	-0.19081	-0.0092299	-0.034803	-0.074664	0.01145	1.5095e-09	0.28085	0.043045	0.018832	0.10548
ENSMUSG00000001768	Rin2	0.19972	0.10003	0.15286	0.091791	0.10802	1.8987e-20	4.5878e-13	4.8051e-16	7.945e-07	1.1866e-16	ENSMUSG00000001768	Rin2	0.19972	0.10003	0.15286	0.091791	0.10802	1.8987e-20	4.5878e-13	4.8051e-16	7.945e-07	1.1866e-16	ENSMUSG00000032036	Kirrel3	-0.13462	0.082887	-0.16005	-0.076874	0.082902	2.9098e-06	0.00034213	7.4584e-08	0.026918	0.0024581
ENSMUSG00000001774	Chordc1	0.13907	0.11812	0.12878	0.12588	0.12513	8.7312e-20	1.3094e-14	8.4373e-17	2.5651e-05	3.8989e-15	ENSMUSG00000001774	Chordc1	0.13907	0.11812	0.12878	0.12588	0.12513	8.7312e-20	1.3094e-14	8.4373e-17	2.5651e-05	3.8989e-15	ENSMUSG00000032939	Nup93	-0.10423	-0.040235	-0.049852	-0.032617	0.022502	5.9874e-07	0.036289	0.0017662	0.00045383	0.27599
ENSMUSG00000001829	Clpb	0.036086	0.033463	0.10853	0.13713	0.097307	5.8395e-05	0.0011616	1.4377e-11	2.6479e-09	5.5623e-08	ENSMUSG00000001829	Clpb	0.036086	0.033463	0.10853	0.13713	0.097307	5.8395e-05	0.0011616	1.4377e-11	2.6479e-09	5.5623e-08	ENSMUSG00000033569	Adgrb3	0.016762	-0.033092	-0.057655	-0.17471	-0.11019	0.051495	0.011198	4.6513e-05	5.6835e-11	5.9501e-10
ENSMUSG00000001833	Septin7	0.10092	0.09131	0.12354	0.16173	0.10257	2.2575e-10	3.7085e-07	2.0097e-11	2.3206e-06	7.4924e-09	ENSMUSG00000001833	Septin7	0.10092	0.09131	0.12354	0.16173	0.10257	2.2575e-10	3.7085e-07	2.0097e-11	2.3206e-06	7.4924e-09	ENSMUSG00000034295	Fhod3	0.040723	0.028355	0.0085894	-0.36591	-0.11001	4.4855e-06	0.00096521	0.25611	4.0005e-15	2.4331e-07
ENSMUSG00000001986	Gria3	-0.10448	-0.10633	-0.11972	-0.16468	-0.085812	5.3606e-13	7.4192e-12	5.0378e-13	1.5346e-10	2.9589e-08	ENSMUSG00000001986	Gria3	-0.10448	-0.10633	-0.11972	-0.16468	-0.085812	5.3606e-13	7.4192e-12	5.0378e-13	1.5346e-10	2.9589e-08	ENSMUSG00000034310	Tmem132d	0.087243	-0.089408	0.013751	0.0087836	-0.11392	1.2901e-05	1.5048e-05	0.080363	0.018056	1.6013e-09
ENSMUSG00000001998	Ap4e1	0.09105	0.084702	0.069582	-0.017443	0.11249	1.9945e-10	5.0047e-07	3.0174e-09	0.017887	5.8024e-09	ENSMUSG00000001998	Ap4e1	0.09105	0.084702	0.069582	-0.017443	0.11249	1.9945e-10	5.0047e-07	3.0174e-09	0.017887	5.8024e-09	ENSMUSG00000034480	Diaph2	-0.1259	-0.040426	-0.067428	-0.0047881	0.025103	1.0926e-10	0.0030888	9.2744e-07	0.32243	0.15697
ENSMUSG00000002015	Bcap31	0.12603	0.092585	0.14387	0.13232	0.096405	2.1543e-11	4.8477e-08	1.1129e-14	9.3933e-09	5.1723e-08	ENSMUSG00000002015	Bcap31	0.12603	0.092585	0.14387	0.13232	0.096405	2.1543e-11	4.8477e-08	1.1129e-14	9.3933e-09	5.1723e-08	ENSMUSG00000034981	Parm1	0.10696	-0.031163	-0.030713	0.052784	-0.045298	8.0727e-09	0.070882	0.022485	0.052879	0.025263
ENSMUSG00000002064	Sdf2	0.16128	0.13927	0.14509	0.21073	0.12615	4.5837e-11	2.4729e-09	9.5219e-12	5.997e-10	5.9296e-09	ENSMUSG00000002064	Sdf2	0.16128	0.13927	0.14509	0.21073	0.12615	4.5837e-11	2.4729e-09	9.5219e-12	5.997e-10	5.9296e-09	ENSMUSG00000036469	Marchf1	0.21434	0.080766	0.19721	0.1844	-0.013725	2.7806e-08	0.0015519	5.2498e-08	1.3563e-06	0.24741
ENSMUSG00000002107	Celf2	-0.47035	-0.43571	-0.43757	-0.52584	-0.43593	2.4906e-24	4.6385e-23	3.3876e-26	3.3005e-27	7.2726e-24	ENSMUSG00000002107	Celf2	-0.47035	-0.43571	-0.43757	-0.52584	-0.43593	2.4906e-24	4.6385e-23	3.3876e-26	3.3005e-27	7.2726e-24	ENSMUSG00000036617	Etl4	-0.044857	0.074687	-0.1494	0.073589	-0.033577	0.010497	0.0048926	1.5157e-08	0.021958	0.11112
ENSMUSG00000002222	Rmnd5a	-0.20158	-0.14744	-0.17596	-0.14007	-0.14546	4.2101e-20	2.4055e-12	3.7034e-18	1.0374e-08	1.7024e-12	ENSMUSG00000002222	Rmnd5a	-0.20158	-0.14744	-0.17596	-0.14007	-0.14546	4.2101e-20	2.4055e-12	3.7034e-18	1.0374e-08	1.7024e-12	ENSMUSG00000038332	Sesn1	-0.11528	-0.046297	-0.073308	-0.0016176	0.030194	3.3517e-10	0.0020376	3.1492e-05	0.49998	0.021515
ENSMUSG00000002341	Ncan	-0.072844	-0.096563	-0.038599	-0.11695	-0.11527	4.4128e-05	5.5093e-09	0.00039887	3.4451e-05	1.0669e-09	ENSMUSG00000002341	Ncan	-0.072844	-0.096563	-0.038599	-0.11695	-0.11527	4.4128e-05	5.5093e-09	0.00039887	3.4451e-05	1.0669e-09	ENSMUSG00000038417	Fig4	0.016259	-0.0085241	-0.25029	-0.46525	-0.36192	0.00065284	0.17407	4.9986e-17	2.6353e-23	5.2239e-25
ENSMUSG00000002413	Braf	0.14107	0.13328	0.14718	0.13471	0.10889	8.2784e-10	1.3768e-11	5.6698e-09	6.5684e-07	1.3481e-07	ENSMUSG00000002413	Braf	0.14107	0.13328	0.14718	0.13471	0.10889	8.2784e-10	1.3768e-11	5.6698e-09	6.5684e-07	1.3481e-07	ENSMUSG00000038578	Susd1	-0.1134	-0.074408	-0.022934	0.0028771	0.022911	7.029e-10	7.8034e-07	0.011319	0.1136	0.0047121
ENSMUSG00000002416	Ndufb2	0.10911	0.085486	0.076143	0.062635	0.072035	3.274e-08	8.4605e-06	1.5636e-05	6.3226e-05	5.0854e-05	ENSMUSG00000002416	Ndufb2	0.10911	0.085486	0.076143	0.062635	0.072035	3.274e-08	8.4605e-06	1.5636e-05	6.3226e-05	5.0854e-05	ENSMUSG00000038602	Slc35f1	0.15232	-0.18012	0.044907	-0.2748	-0.10509	2.727e-11	1.9825e-13	0.00022347	3.407e-16	6.1403e-10
ENSMUSG00000002455	Prpf6	0.11004	0.10839	0.11785	0.055527	0.092438	4.3905e-09	9.1837e-09	1.9692e-10	0.007572	2.1694e-05	ENSMUSG00000002455	Prpf6	0.11004	0.10839	0.11785	0.055527	0.092438	4.3905e-09	9.1837e-09	1.9692e-10	0.007572	2.1694e-05	ENSMUSG00000038718	Pbx3	0.044677	-0.02472	0.026307	0.0016085	-0.12414	0.046147	0.13155	0.15475	0.5426	5.9071e-07
ENSMUSG00000002459	Rgs20	-0.23005	-0.24513	-0.25336	-0.23289	-0.319	1.4934e-08	4.9096e-11	1.3532e-10	1.7599e-08	5.7319e-18	ENSMUSG00000002459	Rgs20	-0.23005	-0.24513	-0.25336	-0.23289	-0.319	1.4934e-08	4.9096e-11	1.3532e-10	1.7599e-08	5.7319e-18	ENSMUSG00000039419	Cntnap2	0.010442	0.18237	-0.00085184	0.27356	0.19947	0.30984	2.8907e-10	0.62872	1.2735e-15	6.3685e-11
ENSMUSG00000002475	Abhd3	0.14486	0.078299	0.12329	0.10277	0.044178	2.7973e-18	2.0558e-07	2.9914e-13	0.00034318	4.2896e-05	ENSMUSG00000002475	Abhd3	0.14486	0.078299	0.12329	0.10277	0.044178	2.7973e-18	2.0558e-07	2.9914e-13	0.00034318	4.2896e-05	ENSMUSG00000039683	Sdk1	0.00384	-0.33657	-0.017942	-0.015687	-0.17132	0.61446	1.0395e-16	0.10553	0.10561	3.3241e-10
ENSMUSG00000002617	Zfp40	0.14884	0.11953	0.12611	0.068552	0.10071	5.1966e-15	7.3887e-10	4.3921e-13	0.008688	8.9786e-07	ENSMUSG00000002617	Zfp40	0.14884	0.11953	0.12611	0.068552	0.10071	5.1966e-15	7.3887e-10	4.3921e-13	0.008688	8.9786e-07	ENSMUSG00000039959	Hip1	0.10251	-0.024432	0.063662	-0.066343	-0.070881	3.0741e-07	0.064232	4.3684e-05	0.0019598	1.2976e-05
ENSMUSG00000002688	Prkd1	-0.15909	-0.19851	-0.34173	-0.26007	-0.28407	0.00094575	0.0010886	6.6718e-14	4.622e-07	8.9435e-11	ENSMUSG00000002688	Prkd1	-0.15909	-0.19851	-0.34173	-0.26007	-0.28407	0.00094575	0.0010886	6.6718e-14	4.622e-07	8.9435e-11	ENSMUSG00000040270	Bach2	0.020304	-0.10876	-0.062054	-0.28017	-0.14923	0.077163	3.4814e-06	0.0031763	1.7168e-12	1.5929e-07
ENSMUSG00000002728	Naa20	0.11155	0.048587	0.094507	0.044546	0.075791	6.2645e-05	0.0065016	0.0001118	0.027031	0.00030715	ENSMUSG00000002728	Naa20	0.11155	0.048587	0.094507	0.044546	0.075791	6.2645e-05	0.0065016	0.0001118	0.027031	0.00030715	ENSMUSG00000040479	Dgkz	-0.13987	-0.22997	0.0059283	-0.2199	-0.10314	3.9085e-14	7.2774e-16	0.010937	6.6245e-11	1.9847e-07
ENSMUSG00000002748	Baz1b	0.15405	0.17471	0.12312	0.082881	0.13316	1.9088e-15	3.6508e-12	1.6992e-15	0.00063416	1.7011e-11	ENSMUSG00000002748	Baz1b	0.15405	0.17471	0.12312	0.082881	0.13316	1.9088e-15	3.6508e-12	1.6992e-15	0.00063416	1.7011e-11	ENSMUSG00000041014	Nrg3	0.2577	-0.044155	0.55002	-0.27256	-0.13302	1.016e-16	0.00043195	4.2073e-16	1.9405e-16	3.8447e-09
ENSMUSG00000002985	Apoe	0.21206	0.16454	0.19015	0.15556	0.17167	2.4261e-06	8.3548e-05	1.7551e-05	3.3754e-05	1.9357e-05	ENSMUSG00000002985	Apoe	0.21206	0.16454	0.19015	0.15556	0.17167	2.4261e-06	8.3548e-05	1.7551e-05	3.3754e-05	1.9357e-05	ENSMUSG00000041078	Grid1	-0.11784	0.00049516	-0.057134	0.14953	0.085562	1.4215e-08	0.4678	0.00060744	1.3114e-10	5.4792e-07
ENSMUSG00000002997	Prkar2b	-0.0982	-0.10101	-0.099621	-0.085059	-0.097463	1.1042e-09	6.3442e-08	1.0359e-09	5.959e-06	6.0735e-09	ENSMUSG00000002997	Prkar2b	-0.0982	-0.10101	-0.099621	-0.085059	-0.097463	1.1042e-09	6.3442e-08	1.0359e-09	5.959e-06	6.0735e-09	ENSMUSG00000041216	Clvs1	0.0095643	-0.04881	-0.061156	0.024705	-0.12231	0.46535	0.026912	0.0030712	0.10626	4.8102e-07
ENSMUSG00000003119	Cdk12	0.13155	0.11401	0.10433	0.14307	0.13402	4.2069e-09	3.7258e-11	2.4017e-07	4.9045e-06	1.7188e-09	ENSMUSG00000003119	Cdk12	0.13155	0.11401	0.10433	0.14307	0.13402	4.2069e-09	3.7258e-11	2.4017e-07	4.9045e-06	1.7188e-09	ENSMUSG00000041235	Chd7	0.034247	-0.081835	0.024296	-0.17333	-0.15066	5.6039e-05	0.00034289	0.0021125	1.9297e-07	6.4326e-14
ENSMUSG00000003134	Tbc1d8	-0.44131	-0.3986	-0.41918	-0.30544	-0.35189	1.0898e-28	2.5644e-31	7.2691e-29	3.3475e-18	3.5616e-26	ENSMUSG00000003134	Tbc1d8	-0.44131	-0.3986	-0.41918	-0.30544	-0.35189	1.0898e-28	2.5644e-31	7.2691e-29	3.3475e-18	3.5616e-26	ENSMUSG00000041565	L3mbtl4	-0.015496	-0.12213	0.0061369	-0.17425	-0.17254	0.034898	2.6036e-06	0.067542	1.9347e-07	3.3131e-08
ENSMUSG00000003228	Grk5	0.12048	0.12906	0.13194	0.08899	0.11546	4.6757e-09	6.1154e-09	8.2348e-13	5.8493e-05	4.3925e-06	ENSMUSG00000003228	Grk5	0.12048	0.12906	0.13194	0.08899	0.11546	4.6757e-09	6.1154e-09	8.2348e-13	5.8493e-05	4.3925e-06	ENSMUSG00000041836	Ptpre	-0.038717	-0.048795	0.0088649	-0.10736	-0.12213	0.0010775	0.0013399	0.00010997	3.2582e-05	1.2058e-06
ENSMUSG00000003273	Car11	-0.4589	-0.42966	-0.44554	-0.39435	-0.40341	5.8297e-15	9.8931e-14	2.8193e-13	4.8072e-21	1.253e-12	ENSMUSG00000003273	Car11	-0.4589	-0.42966	-0.44554	-0.39435	-0.40341	5.8297e-15	9.8931e-14	2.8193e-13	4.8072e-21	1.253e-12	ENSMUSG00000042099	Kank3	0.010726	-0.018185	-0.073478	-0.23498	-0.13897	0.080717	0.025991	5.972e-07	3.4806e-14	3.3558e-11
ENSMUSG00000003279	Dlgap1	0.26721	0.15	0.34524	0.3343	0.23471	1.5494e-29	5.3029e-13	1.9887e-25	8.011e-16	1.4506e-16	ENSMUSG00000003279	Dlgap1	0.26721	0.15	0.34524	0.3343	0.23471	1.5494e-29	5.3029e-13	1.9887e-25	8.011e-16	1.4506e-16	ENSMUSG00000042581	Thsd7b	-0.0069924	-0.058608	0.084144	0.20796	0.14704	0.16076	8.0287e-05	1.2355e-06	3.8877e-07	3.1974e-09
ENSMUSG00000003282	Plag1	-0.082378	-0.097035	-0.081439	-0.067464	-0.1163	1.3726e-11	2.5752e-11	1.0892e-12	0.00057576	1.3005e-12	ENSMUSG00000003282	Plag1	-0.082378	-0.097035	-0.081439	-0.067464	-0.1163	1.3726e-11	2.5752e-11	1.0892e-12	0.00057576	1.3005e-12	ENSMUSG00000043289	Mei4	-0.063472	0.13611	-0.076084	0.23107	0.13537	0.079537	7.9734e-08	0.029792	8.2711e-09	6.8925e-07
ENSMUSG00000003352	Cacnb3	-0.11566	-0.074829	-0.057919	-0.082803	-0.051936	9.9009e-17	1.2884e-12	4.0929e-13	3.1755e-08	8.2407e-07	ENSMUSG00000003352	Cacnb3	-0.11566	-0.074829	-0.057919	-0.082803	-0.051936	9.9009e-17	1.2884e-12	4.0929e-13	3.1755e-08	8.2407e-07	ENSMUSG00000044499	Hs3st5	0.10966	0.061303	0.11735	0.22825	-0.0016826	1.8716e-09	0.00078755	8.7451e-08	1.6693e-05	0.32287
ENSMUSG00000003378	Grik5	-0.1556	-0.20134	-0.18403	-0.28828	-0.2626	9.1549e-12	2.2504e-12	5.3894e-14	7.0996e-11	1.3245e-14	ENSMUSG00000003378	Grik5	-0.1556	-0.20134	-0.18403	-0.28828	-0.2626	9.1549e-12	2.2504e-12	5.3894e-14	7.0996e-11	1.3245e-14	ENSMUSG00000045038	Prkce	-0.035463	-0.11523	0.0077504	-0.048338	-0.071658	0.023646	2.7773e-07	0.55293	0.037254	0.00073658
ENSMUSG00000003380	Rabac1	0.21039	0.17549	0.18742	0.23905	0.17652	8.6523e-07	1.8428e-06	6.1339e-07	6.2403e-08	9.4913e-09	ENSMUSG00000003380	Rabac1	0.21039	0.17549	0.18742	0.23905	0.17652	8.6523e-07	1.8428e-06	6.1339e-07	6.2403e-08	9.4913e-09	ENSMUSG00000046159	Chrm3	-0.017527	-0.019088	0.007116	0.23278	-0.16632	0.014703	0.0064593	0.042425	1.3668e-05	8.5382e-05
ENSMUSG00000003410	Elavl3	0.21967	0.21864	0.21158	0.16319	0.23611	1.1609e-16	8.4523e-15	3.7515e-18	1.7865e-07	2.6077e-15	ENSMUSG00000003410	Elavl3	0.21967	0.21864	0.21158	0.16319	0.23611	1.1609e-16	8.4523e-15	3.7515e-18	1.7865e-07	2.6077e-15	ENSMUSG00000046168	Kcnrg	-0.015344	0.12882	-0.0036447	0.0051333	-0.0071086	0.1613	1.6222e-08	0.16396	0.032394	0.1346
ENSMUSG00000003411	Rab3b	-0.11592	-0.1564	-0.01712	-0.022472	-0.031912	7.2031e-10	6.2472e-09	9.1202e-05	0.23087	0.010916	ENSMUSG00000003411	Rab3b	-0.11592	-0.1564	-0.01712	-0.022472	-0.031912	7.2031e-10	6.2472e-09	9.1202e-05	0.23087	0.010916	ENSMUSG00000049148	Plcxd3	-0.031223	-0.16532	0.018537	-0.064969	-0.058649	0.066907	8.2266e-11	0.16043	0.031469	0.0051267
ENSMUSG00000003435	Supt5	0.069747	0.062444	0.08307	0.10593	0.1066	8.1828e-11	3.3617e-10	6.9898e-10	3.696e-06	2.6638e-09	ENSMUSG00000003435	Supt5	0.069747	0.062444	0.08307	0.10593	0.1066	8.1828e-11	3.3617e-10	6.9898e-10	3.696e-06	2.6638e-09	ENSMUSG00000049252	Lrp1b	-0.014554	0.10567	-0.10276	0.21208	0.067905	0.13396	0.00035884	1.6259e-07	1.3941e-05	0.022033
ENSMUSG00000003452	Bicd1	0.3141	0.28485	0.32101	0.28805	0.2967	1.9516e-20	8.705e-23	3.3509e-24	1.0145e-17	4.9789e-22	ENSMUSG00000003452	Bicd1	0.3141	0.28485	0.32101	0.28805	0.2967	1.9516e-20	8.705e-23	3.3509e-24	1.0145e-17	4.9789e-22	ENSMUSG00000050271	Prag1	-0.11335	-0.018093	-0.064937	-0.012947	0.012723	1.085e-19	0.0028172	3.5609e-12	0.12623	0.069548
ENSMUSG00000003469	Phyhip	-0.12303	-0.07866	-0.11634	-0.052721	-0.085177	8.2726e-21	5.3365e-12	1.1294e-17	0.0019026	8.7149e-10	ENSMUSG00000003469	Phyhip	-0.12303	-0.07866	-0.11634	-0.052721	-0.085177	8.2726e-21	5.3365e-12	1.1294e-17	0.0019026	8.7149e-10	ENSMUSG00000050272	Dscam	0.35099	0.19105	0.000359	0.028746	-0.0043598	9.2855e-16	1.5271e-10	0.13405	1.2383e-05	0.10872
ENSMUSG00000003518	Dusp3	-0.079026	-0.060794	-0.067187	-0.07993	-0.13568	0.0002422	0.000842	0.00014416	4.4696e-05	3.8355e-07	ENSMUSG00000003518	Dusp3	-0.079026	-0.060794	-0.067187	-0.07993	-0.13568	0.0002422	0.000842	0.00014416	4.4696e-05	3.8355e-07	ENSMUSG00000050587	Lrrc4c	-0.051796	-0.0047011	-0.10599	0.10729	0.041997	1.8451e-07	4.2599e-06	2.4317e-09	4.2784e-08	1.2004e-08
ENSMUSG00000003575	Crtc1	-0.14299	-0.096644	-0.11628	-0.098639	-0.084168	1.2304e-14	3.6026e-09	1.0142e-10	2.6865e-05	1.0455e-06	ENSMUSG00000003575	Crtc1	-0.14299	-0.096644	-0.11628	-0.098639	-0.084168	1.2304e-14	3.6026e-09	1.0142e-10	2.6865e-05	1.0455e-06	ENSMUSG00000050663	Trhde	0.15371	0.038625	0.27458	-0.2694	-0.0042671	1.9145e-21	4.0948e-08	2.5744e-23	1.0518e-07	0.54435
ENSMUSG00000003746	Man1a	-0.11803	-0.0037064	-0.14742	-0.076551	-0.082207	6.1818e-05	0.51271	1.9183e-05	0.011974	0.00021446	ENSMUSG00000003746	Man1a	-0.11803	-0.0037064	-0.14742	-0.076551	-0.082207	6.1818e-05	0.51271	1.9183e-05	0.011974	0.00021446	ENSMUSG00000052544	St6galnac3	-0.12888	0.039231	0.049867	0.14233	0.13247	2.5005e-07	0.012898	0.0065848	3.8167e-05	7.0546e-06
ENSMUSG00000003810	Mast2	0.28858	0.22105	0.30211	0.35647	0.26652	1.1126e-21	5.2014e-21	2.3707e-23	4.1131e-16	6.7351e-21	ENSMUSG00000003810	Mast2	0.28858	0.22105	0.30211	0.35647	0.26652	1.1126e-21	5.2014e-21	2.3707e-23	4.1131e-16	6.7351e-21	ENSMUSG00000053580	Tanc2	0.12061	0.021242	0.06212	-0.038251	-0.018465	1.0427e-13	0.054229	8.2651e-07	0.018851	0.0049856
ENSMUSG00000003814	Calr	0.14152	0.12864	0.18172	0.11121	0.15826	0.0017923	0.00085556	1.1681e-05	0.010582	7.1557e-05	ENSMUSG00000003814	Calr	0.14152	0.12864	0.18172	0.11121	0.15826	0.0017923	0.00085556	1.1681e-05	0.010582	7.1557e-05	ENSMUSG00000053626	Tll1	0.0066052	-0.2326	0.029212	-0.18662	-0.25991	0.0082117	3.2468e-15	0.00014546	5.2931e-07	4.2042e-16
ENSMUSG00000003847	Nfat5	0.12163	0.16118	0.13034	0.13778	0.147	9.8211e-11	3.8188e-14	1.1579e-12	3.0629e-06	2.3145e-12	ENSMUSG00000003847	Nfat5	0.12163	0.16118	0.13034	0.13778	0.147	9.8211e-11	3.8188e-14	1.1579e-12	3.0629e-06	2.3145e-12	ENSMUSG00000054477	Kcnn2	0.12405	0.19778	0.045196	-0.14172	-0.037436	0.0010619	2.3054e-07	0.26133	0.00025821	0.19326
ENSMUSG00000003872	Lin7b	-0.22243	-0.117	-0.1809	-0.11228	-0.17496	3.8625e-15	1.3724e-09	4.5387e-13	3.3873e-08	1.8379e-09	ENSMUSG00000003872	Lin7b	-0.22243	-0.117	-0.1809	-0.11228	-0.17496	3.8625e-15	1.3724e-09	4.5387e-13	3.3873e-08	1.8379e-09	ENSMUSG00000055013	Agap1	-0.063329	0.042274	0.001682	0.16341	0.13518	2.3797e-06	0.0029759	0.50078	1.1275e-07	2.9892e-12
ENSMUSG00000003934	Efnb3	-0.22027	-0.26552	-0.22409	-0.26991	-0.24829	8.6129e-18	5.7463e-17	2.0364e-21	8.9366e-17	6.169e-19	ENSMUSG00000003934	Efnb3	-0.22027	-0.26552	-0.22409	-0.26991	-0.24829	8.6129e-18	5.7463e-17	2.0364e-21	8.9366e-17	6.169e-19	ENSMUSG00000055067	Smyd3	-0.070253	-0.0058415	-0.055792	0.16052	0.1049	5.0733e-06	0.34355	9.3217e-06	7.9424e-09	8.4436e-08
ENSMUSG00000003948	Mmd	-0.11625	-0.095864	-0.11244	-0.091916	-0.083672	6.8808e-12	5.5979e-07	2.1666e-09	0.00015945	6.0675e-07	ENSMUSG00000003948	Mmd	-0.11625	-0.095864	-0.11244	-0.091916	-0.083672	6.8808e-12	5.5979e-07	2.1666e-09	0.00015945	6.0675e-07	ENSMUSG00000055409	Nell1	-0.0063072	0.0050334	-0.14953	-0.087718	0.10491	0.27398	0.027763	4.8572e-05	0.04984	0.036711
ENSMUSG00000003949	Hlf	-0.24226	-0.26348	-0.20758	-0.17548	-0.22311	2.0535e-17	2.0466e-18	6.0225e-16	4.8823e-06	7.4397e-23	ENSMUSG00000003949	Hlf	-0.24226	-0.26348	-0.20758	-0.17548	-0.22311	2.0535e-17	2.0466e-18	6.0225e-16	4.8823e-06	7.4397e-23	ENSMUSG00000055471	Alk	-0.0015389	-0.0022535	0.016836	-0.68155	-0.3926	0.070383	0.62486	0.0041975	1.7209e-22	5.3274e-10
ENSMUSG00000003970	Rpl8	0.11843	0.12527	0.11669	0.12841	0.13069	2.3834e-05	2.0604e-05	2.5605e-05	3.3664e-05	1.0853e-06	ENSMUSG00000003970	Rpl8	0.11843	0.12527	0.11669	0.12841	0.13069	2.3834e-05	2.0604e-05	2.5605e-05	3.3664e-05	1.0853e-06	ENSMUSG00000056870	Gulp1	-0.030448	0.19764	0.060354	0.20547	0.15599	0.16773	7.0234e-10	0.05645	2.6022e-09	4.0028e-09
ENSMUSG00000003974	Grm3	-0.4153	-0.46155	-0.36873	-0.14608	-0.36327	1.0445e-21	6.6916e-21	1.0611e-17	6.348e-05	7.9218e-19	ENSMUSG00000003974	Grm3	-0.4153	-0.46155	-0.36873	-0.14608	-0.36327	1.0445e-21	6.6916e-21	1.0611e-17	6.348e-05	7.9218e-19	ENSMUSG00000057715	A830018L16Rik	-0.1352	-0.20675	-0.085895	0.066922	0.0021881	8.0744e-05	1.0833e-13	0.0027371	0.00013515	0.1685
ENSMUSG00000003992	Ssbp2	-0.15886	-0.24543	-0.16357	-0.27261	-0.13675	2.0427e-12	8.1323e-18	2.562e-15	4.088e-18	5.8468e-10	ENSMUSG00000003992	Ssbp2	-0.15886	-0.24543	-0.16357	-0.27261	-0.13675	2.0427e-12	8.1323e-18	2.562e-15	4.088e-18	5.8468e-10	ENSMUSG00000058152	Chsy3	0.07283	0.1149	-0.013386	0.031798	-0.024562	4.4597e-06	4.3591e-09	0.21829	0.27062	0.034327
ENSMUSG00000004031	Brinp2	-0.10885	-0.14519	-0.047895	-0.07464	-0.07518	3.3926e-06	1.9425e-07	0.00035436	0.0068034	0.00046065	ENSMUSG00000004031	Brinp2	-0.10885	-0.14519	-0.047895	-0.07464	-0.07518	3.3926e-06	1.9425e-07	0.00035436	0.0068034	0.00046065	ENSMUSG00000058624	Gda	0.21878	0.062945	0.1727	-0.067839	-0.020183	1.7606e-14	8.5806e-05	1.3678e-11	0.0063953	0.13038
ENSMUSG00000004056	Akt2	-0.20694	-0.15089	-0.18129	-0.085727	-0.098187	9.833e-27	7.5928e-17	4.0227e-24	0.00021285	9.0324e-16	ENSMUSG00000004056	Akt2	-0.20694	-0.15089	-0.18129	-0.085727	-0.098187	9.833e-27	7.5928e-17	4.0227e-24	0.00021285	9.0324e-16	ENSMUSG00000059401	Mamld1	-0.035242	0.10875	-0.059537	0.0025308	0.00039021	1.239e-08	4.9634e-07	2.0072e-08	0.44476	0.11551
ENSMUSG00000004071	Cdip1	0.1177	0.089469	0.10477	0.085156	0.075159	7.1008e-12	1.9806e-07	4.799e-10	0.00096173	3.006e-06	ENSMUSG00000004071	Cdip1	0.1177	0.089469	0.10477	0.085156	0.075159	7.1008e-12	1.9806e-07	4.799e-10	0.00096173	3.006e-06	ENSMUSG00000059921	Unc5c	0.24961	0.1326	0.18017	-0.38519	-0.13922	4.7856e-12	6.9068e-06	2.2844e-09	6.7138e-18	2.7706e-08
ENSMUSG00000004110	Cacna1e	-0.30997	-0.23486	-0.42844	0.053466	-0.23372	1.4776e-14	2.7793e-12	4.035e-18	0.050428	6.5183e-11	ENSMUSG00000004110	Cacna1e	-0.30997	-0.23486	-0.42844	0.053466	-0.23372	1.4776e-14	2.7793e-12	4.035e-18	0.050428	6.5183e-11	ENSMUSG00000060487	Samd5	-0.22814	-0.14041	-0.13452	0.034768	0.072842	1.0121e-11	3.9537e-08	2.6414e-06	0.099539	0.0021535
ENSMUSG00000004113	Cacna1b	0.089896	0.096385	0.082546	0.11537	0.12328	4.0131e-08	4.0856e-08	1.9831e-06	0.00011427	5.7272e-12	ENSMUSG00000004113	Cacna1b	0.089896	0.096385	0.082546	0.11537	0.12328	4.0131e-08	4.0856e-08	1.9831e-06	0.00011427	5.7272e-12	ENSMUSG00000061175	Fnip2	0.036744	-0.012779	-0.10171	0.0033828	-0.127	1.7132e-05	0.19827	5.8792e-10	1.1311e-05	2.7825e-09
ENSMUSG00000004207	Psap	0.15468	0.15969	0.17625	0.26733	0.1707	0.0027352	0.001673	0.0001285	1.4002e-09	0.00016367	ENSMUSG00000004207	Psap	0.15468	0.15969	0.17625	0.26733	0.1707	0.0027352	0.001673	0.0001285	1.4002e-09	0.00016367	ENSMUSG00000061576	Dpp6	0.18083	0.04617	0.1315	-0.32792	-0.022271	1.1478e-09	0.00054261	5.5638e-07	1.3357e-16	0.00098436
ENSMUSG00000004263	Atn1	0.059748	0.037507	0.066079	0.091522	0.11612	1.6173e-07	8.3866e-07	2.9107e-08	2.7899e-06	1.299e-10	ENSMUSG00000004263	Atn1	0.059748	0.037507	0.066079	0.091522	0.11612	1.6173e-07	8.3866e-07	2.9107e-08	2.7899e-06	1.299e-10	ENSMUSG00000062184	Hs6st2	0.020238	-0.20957	0.01532	-0.3311	-0.18806	0.081606	2.7096e-22	0.11881	3.2604e-14	1.2333e-16
ENSMUSG00000004319	Clcn3	0.11891	0.10632	0.13362	0.1167	0.095814	5.6349e-06	1.0776e-05	6.9243e-08	7.4658e-05	3.9415e-06	ENSMUSG00000004319	Clcn3	0.11891	0.10632	0.13362	0.1167	0.095814	5.6349e-06	1.0776e-05	6.9243e-08	7.4658e-05	3.9415e-06	ENSMUSG00000062257	Opcml	-0.27843	-0.22061	-0.28888	-0.3194	0.020778	1.0226e-14	8.3946e-07	1.2531e-17	3.5481e-13	0.0022289
ENSMUSG00000004347	Pde1c	-0.57615	-0.63997	-0.43152	-0.35701	-0.64669	1.8519e-18	4.6922e-26	8.0715e-16	5.641e-15	3.3711e-26	ENSMUSG00000004347	Pde1c	-0.57615	-0.63997	-0.43152	-0.35701	-0.64669	1.8519e-18	4.6922e-26	8.0715e-16	5.641e-15	3.3711e-26	ENSMUSG00000066392	Nrxn3	-0.00173	-0.027096	-0.10411	-0.17853	0.029658	0.00088872	0.00063096	3.2215e-09	2.6279e-14	0.043941
ENSMUSG00000004356	Utp20	0.098166	0.10524	0.11068	0.076247	0.074772	2.5649e-15	1.6009e-11	3.7567e-15	0.00014389	6.2538e-08	ENSMUSG00000004356	Utp20	0.098166	0.10524	0.11068	0.076247	0.074772	2.5649e-15	1.6009e-11	3.7567e-15	0.00014389	6.2538e-08	ENSMUSG00000067028	Cntnap5b	0.009502	-0.28849	-0.097146	-0.92715	-0.45999	0.03587	3.0218e-13	1.8484e-08	1.2438e-21	6.44e-17
ENSMUSG00000004360	9330159F19Rik	0.15359	0.14242	0.13053	0.10704	0.098502	1.1832e-10	7.9135e-10	1.2974e-08	0.00031765	2.5229e-05	ENSMUSG00000004360	9330159F19Rik	0.15359	0.14242	0.13053	0.10704	0.098502	1.1832e-10	7.9135e-10	1.2974e-08	0.00031765	2.5229e-05	ENSMUSG00000070866	Zfp804a	0.30929	-0.0019072	0.2367	-0.16062	-0.00084985	3.5269e-13	0.73675	3.4492e-13	2.7698e-07	0.83691
ENSMUSG00000004383	Large1	0.0804	0.10143	0.12041	0.086565	0.11943	3.6346e-10	8.6255e-14	3.6213e-13	0.00034872	8.1184e-10	ENSMUSG00000004383	Large1	0.0804	0.10143	0.12041	0.086565	0.11943	3.6346e-10	8.6255e-14	3.6213e-13	0.00034872	8.1184e-10	ENSMUSG00000078816	Prkcg	-0.23757	0.021708	-0.17738	-0.034593	-0.097975	1.2829e-16	0.065777	1.2919e-12	0.11302	5.333e-08
ENSMUSG00000004455	Ppp1cc	-0.12653	-0.14505	-0.10262	-0.11151	-0.085313	1.5273e-17	4.0684e-17	2.1279e-14	2.4919e-06	5.8204e-10	ENSMUSG00000004455	Ppp1cc	-0.12653	-0.14505	-0.10262	-0.11151	-0.085313	1.5273e-17	4.0684e-17	2.1279e-14	2.4919e-06	5.8204e-10	ENSMUSG00000079434	Neu2	-0.093773	0.00051458	-0.10461	-0.052184	-0.041427	3.0038e-16	0.47811	3.3436e-18	0.0028037	0.00030246
ENSMUSG00000004508	Gab2	0.050577	0.055668	0.055757	0.071509	0.14883	0.027433	0.0090045	0.011537	0.00028375	3.4558e-06	ENSMUSG00000004508	Gab2	0.050577	0.055668	0.055757	0.071509	0.14883	0.027433	0.0090045	0.011537	0.00028375	3.4558e-06	ENSMUSG00000096914	Galntl6	0.14674	-0.13307	0.11903	-0.42038	-0.33817	6.5301e-14	2.5067e-11	2.5322e-08	8.011e-16	3.7726e-20
ENSMUSG00000004530	Coro1c	0.10027	0.10299	0.060473	0.037653	0.057491	0.0002815	0.00032262	0.0013432	0.089103	0.0016228	ENSMUSG00000004530	Coro1c	0.10027	0.10299	0.060473	0.037653	0.057491	0.0002815	0.00032262	0.0013432	0.089103	0.0016228
ENSMUSG00000004535	Tax1bp1	0.11618	0.10965	0.10931	0.11057	0.052786	3.816e-11	1.1551e-08	6.665e-12	0.00021715	1.1748e-06	ENSMUSG00000004535	Tax1bp1	0.11618	0.10965	0.10931	0.11057	0.052786	3.816e-11	1.1551e-08	6.665e-12	0.00021715	1.1748e-06
ENSMUSG00000004591	Pkn2	0.10454	0.13386	0.12512	0.1513	0.10939	5.3986e-10	6.0136e-14	1.9286e-11	1.1756e-06	2.5416e-07	ENSMUSG00000004591	Pkn2	0.10454	0.13386	0.12512	0.1513	0.10939	5.3986e-10	6.0136e-14	1.9286e-11	1.1756e-06	2.5416e-07
ENSMUSG00000004631	Sgce	0.12019	0.080301	0.10956	0.089821	0.044118	5.7533e-08	4.3613e-07	1.034e-10	0.0021867	0.0053238	ENSMUSG00000004631	Sgce	0.12019	0.080301	0.10956	0.089821	0.044118	5.7533e-08	4.3613e-07	1.034e-10	0.0021867	0.0053238
ENSMUSG00000004637	Wwox	0.22326	0.20231	0.20152	0.2662	0.27307	5.3002e-16	2.4656e-09	1.2103e-14	1.5254e-11	7.8549e-17	ENSMUSG00000004637	Wwox	0.22326	0.20231	0.20152	0.2662	0.27307	5.3002e-16	2.4656e-09	1.2103e-14	1.5254e-11	7.8549e-17
ENSMUSG00000004661	Arid3b	-0.20296	-0.15445	-0.17855	-0.04496	-0.14587	1.4995e-15	2.8064e-12	4.4317e-14	0.0053546	1.0417e-10	ENSMUSG00000004661	Arid3b	-0.20296	-0.15445	-0.17855	-0.04496	-0.14587	1.4995e-15	2.8064e-12	4.4317e-14	0.0053546	1.0417e-10
ENSMUSG00000004698	Hdac9	-0.051617	-0.056197	-0.10978	0.016506	-0.17555	0.00036655	0.00041778	7.0731e-09	0.0077771	8.7669e-13	ENSMUSG00000004698	Hdac9	-0.051617	-0.056197	-0.10978	0.016506	-0.17555	0.00036655	0.00041778	7.0731e-09	0.0077771	8.7669e-13
ENSMUSG00000004798	Ulk2	0.16591	0.085412	0.13866	0.031911	0.10834	2.8354e-09	5.0495e-12	6.854e-08	0.10958	4.725e-06	ENSMUSG00000004798	Ulk2	0.16591	0.085412	0.13866	0.031911	0.10834	2.8354e-09	5.0495e-12	6.854e-08	0.10958	4.725e-06
ENSMUSG00000004849	Ap1s1	-0.19889	-0.092298	-0.16274	-0.15434	-0.15119	9.5901e-11	2.8843e-07	2.5352e-09	1.7041e-08	4.0954e-11	ENSMUSG00000004849	Ap1s1	-0.19889	-0.092298	-0.16274	-0.15434	-0.15119	9.5901e-11	2.8843e-07	2.5352e-09	1.7041e-08	4.0954e-11
ENSMUSG00000004865	Srpk1	-0.098055	-0.076464	-0.12879	0.060747	-0.060999	2.0962e-06	8.3718e-05	1.4562e-10	0.003909	0.00039109	ENSMUSG00000004865	Srpk1	-0.098055	-0.076464	-0.12879	0.060747	-0.060999	2.0962e-06	8.3718e-05	1.4562e-10	0.003909	0.00039109
ENSMUSG00000004895	Prcc	0.10267	0.088744	0.094217	0.071382	0.056113	1.4853e-16	1.9412e-07	3.6057e-13	0.00026674	5.0887e-09	ENSMUSG00000004895	Prcc	0.10267	0.088744	0.094217	0.071382	0.056113	1.4853e-16	1.9412e-07	3.6057e-13	0.00026674	5.0887e-09
ENSMUSG00000004980	Hnrnpa2b1	0.20655	0.192	0.19752	0.15789	0.19981	1.2098e-16	2.5064e-13	3.3997e-15	6.1604e-09	1.8689e-15	ENSMUSG00000004980	Hnrnpa2b1	0.20655	0.192	0.19752	0.15789	0.19981	1.2098e-16	2.5064e-13	3.3997e-15	6.1604e-09	1.8689e-15
ENSMUSG00000005034	Prkacb	0.17383	0.097761	0.13504	-0.019944	0.032643	4.2979e-09	8.805e-05	5.5268e-09	0.08681	0.092826	ENSMUSG00000005034	Prkacb	0.17383	0.097761	0.13504	-0.019944	0.032643	4.2979e-09	8.805e-05	5.5268e-09	0.08681	0.092826
ENSMUSG00000005161	Prdx2	0.092863	0.08534	0.10383	0.11081	0.11664	0.00036024	7.8905e-05	2.764e-05	3.2397e-06	2.9689e-05	ENSMUSG00000005161	Prdx2	0.092863	0.08534	0.10383	0.11081	0.11664	0.00036024	7.8905e-05	2.764e-05	3.2397e-06	2.9689e-05
ENSMUSG00000005198	Polr2a	0.40771	0.32137	0.38484	0.29307	0.38478	6.2781e-26	4.4423e-22	3.4217e-26	1.4118e-11	1.6347e-23	ENSMUSG00000005198	Polr2a	0.40771	0.32137	0.38484	0.29307	0.38478	6.2781e-26	4.4423e-22	3.4217e-26	1.4118e-11	1.6347e-23
ENSMUSG00000005338	Cadm3	0.10422	0.11398	0.11138	0.024966	0.13029	2.858e-07	5.0255e-06	1.2507e-08	0.29731	3.2982e-07	ENSMUSG00000005338	Cadm3	0.10422	0.11398	0.11138	0.024966	0.13029	2.858e-07	5.0255e-06	1.2507e-08	0.29731	3.2982e-07
ENSMUSG00000005417	Mprip	-0.11302	-0.12764	-0.17378	-0.073557	-0.14363	4.2198e-10	6.5754e-10	6.2088e-15	0.00046292	4.4292e-11	ENSMUSG00000005417	Mprip	-0.11302	-0.12764	-0.17378	-0.073557	-0.14363	4.2198e-10	6.5754e-10	6.2088e-15	0.00046292	4.4292e-11
ENSMUSG00000005501	Usp40	0.11891	0.10861	0.12253	0.14365	0.12286	4.8115e-10	2.0983e-07	5.6255e-11	1.0501e-07	1.3005e-12	ENSMUSG00000005501	Usp40	0.11891	0.10861	0.12253	0.14365	0.12286	4.8115e-10	2.0983e-07	5.6255e-11	1.0501e-07	1.3005e-12
ENSMUSG00000005506	Celf1	-0.17998	-0.11753	-0.19149	-0.085877	-0.21923	5.4463e-06	0.0010263	1.5187e-06	0.0019284	1.0788e-09	ENSMUSG00000005506	Celf1	-0.17998	-0.11753	-0.19149	-0.085877	-0.21923	5.4463e-06	0.0010263	1.5187e-06	0.0019284	1.0788e-09
ENSMUSG00000005533	Igf1r	0.09164	0.12278	0.14259	0.24123	0.18252	2.0418e-07	2.1253e-07	4.0347e-09	4.3541e-11	1.083e-09	ENSMUSG00000005533	Igf1r	0.09164	0.12278	0.14259	0.24123	0.18252	2.0418e-07	2.1253e-07	4.0347e-09	4.3541e-11	1.083e-09
ENSMUSG00000005534	Insr	0.11687	0.073722	0.11094	0.1071	0.093922	4.5444e-10	5.2506e-06	1.73e-10	2.5289e-05	5.3778e-07	ENSMUSG00000005534	Insr	0.11687	0.073722	0.11094	0.1071	0.093922	4.5444e-10	5.2506e-06	1.73e-10	2.5289e-05	5.3778e-07
ENSMUSG00000005583	Mef2c	0.11753	0.16927	0.141	0.28487	0.18703	1.4117e-07	1.4315e-08	2.3729e-08	4.1679e-10	4.6927e-09	ENSMUSG00000005583	Mef2c	0.11753	0.16927	0.141	0.28487	0.18703	1.4117e-07	1.4315e-08	2.3729e-08	4.1679e-10	4.6927e-09
ENSMUSG00000005610	Eif4g2	0.11119	0.13284	0.13283	0.057153	0.12001	3.2109e-12	1.6286e-10	9.6928e-16	0.0025788	1.1909e-10	ENSMUSG00000005610	Eif4g2	0.11119	0.13284	0.13283	0.057153	0.12001	3.2109e-12	1.6286e-10	9.6928e-16	0.0025788	1.1909e-10
ENSMUSG00000005621	Zfp592	0.10943	0.1173	0.11618	0.11994	0.12606	2.5444e-15	2.7313e-12	2.9674e-16	2.2933e-06	2.5568e-11	ENSMUSG00000005621	Zfp592	0.10943	0.1173	0.11618	0.11994	0.12606	2.5444e-15	2.7313e-12	2.9674e-16	2.2933e-06	2.5568e-11
ENSMUSG00000005625	Psmd4	0.12505	0.13394	0.1067	0.070954	0.067943	1.1613e-10	5.6825e-12	9.2675e-09	0.0030213	2.667e-05	ENSMUSG00000005625	Psmd4	0.12505	0.13394	0.1067	0.070954	0.067943	1.1613e-10	5.6825e-12	9.2675e-09	0.0030213	2.667e-05
ENSMUSG00000005656	Snx6	0.13296	0.083521	0.11326	0.081949	0.1475	2.2491e-12	3.4521e-09	2.1741e-09	0.00080312	6.1003e-09	ENSMUSG00000005656	Snx6	0.13296	0.083521	0.11326	0.081949	0.1475	2.2491e-12	3.4521e-09	2.1741e-09	0.00080312	6.1003e-09
ENSMUSG00000005683	Cs	0.10519	0.060951	0.071785	0.13813	0.074623	1.9422e-08	7.5629e-05	3.1449e-05	5.697e-07	1.2222e-05	ENSMUSG00000005683	Cs	0.10519	0.060951	0.071785	0.13813	0.074623	1.9422e-08	7.5629e-05	3.1449e-05	5.697e-07	1.2222e-05
ENSMUSG00000005871	Apc	0.34006	0.32889	0.26562	0.29831	0.2502	4.433e-16	6.3207e-17	7.4211e-13	3.4828e-18	4.3227e-16	ENSMUSG00000005871	Apc	0.34006	0.32889	0.26562	0.29831	0.2502	4.433e-16	6.3207e-17	7.4211e-13	3.4828e-18	4.3227e-16
ENSMUSG00000005873	Reep5	0.12906	0.13674	0.1288	0.19235	0.11071	5.7825e-06	7.4295e-06	4.6508e-07	1.9946e-09	8.6137e-07	ENSMUSG00000005873	Reep5	0.12906	0.13674	0.1288	0.19235	0.11071	5.7825e-06	7.4295e-06	4.6508e-07	1.9946e-09	8.6137e-07
ENSMUSG00000005881	Ergic3	0.11026	0.066745	0.094207	0.060343	0.10005	4.2754e-06	0.0006887	3.3746e-06	0.0014038	6.4847e-07	ENSMUSG00000005881	Ergic3	0.11026	0.066745	0.094207	0.060343	0.10005	4.2754e-06	0.0006887	3.3746e-06	0.0014038	6.4847e-07
ENSMUSG00000005882	Uqcc1	0.11435	0.09008	0.10182	0.058557	0.054389	1.9232e-10	2.049e-10	4.2576e-10	0.0032815	0.00038003	ENSMUSG00000005882	Uqcc1	0.11435	0.09008	0.10182	0.058557	0.054389	1.9232e-10	2.049e-10	4.2576e-10	0.0032815	0.00038003
ENSMUSG00000005886	Ncoa2	0.13735	0.29606	0.11069	0.29452	0.17525	1.7665e-08	1.9716e-17	1.2898e-05	2.333e-14	1.4368e-15	ENSMUSG00000005886	Ncoa2	0.13735	0.29606	0.11069	0.29452	0.17525	1.7665e-08	1.9716e-17	1.2898e-05	2.333e-14	1.4368e-15
ENSMUSG00000005893	Nr2c2	0.10248	0.067251	0.086565	0.016892	0.089582	3.1083e-08	4.3912e-05	2.6235e-08	0.056927	2.2107e-06	ENSMUSG00000005893	Nr2c2	0.10248	0.067251	0.086565	0.016892	0.089582	3.1083e-08	4.3912e-05	2.6235e-08	0.056927	2.2107e-06
ENSMUSG00000005973	Rcn1	-0.066531	-0.084074	-0.067417	-0.035975	-0.13687	0.00014037	6.2151e-06	6.2104e-06	0.018709	2.1638e-07	ENSMUSG00000005973	Rcn1	-0.066531	-0.084074	-0.067417	-0.035975	-0.13687	0.00014037	6.2151e-06	6.2104e-06	0.018709	2.1638e-07
ENSMUSG00000006005	Tpr	0.19287	0.21316	0.17739	0.18959	0.21002	2.4091e-13	3.6565e-15	7.8869e-16	6.633e-06	6.7699e-15	ENSMUSG00000006005	Tpr	0.19287	0.21316	0.17739	0.18959	0.21002	2.4091e-13	3.6565e-15	7.8869e-16	6.633e-06	6.7699e-15
ENSMUSG00000006057	Atp5g1	0.12331	0.075408	0.10151	0.12365	0.10639	0.00022149	0.0050291	0.0012137	0.00099706	8.809e-05	ENSMUSG00000006057	Atp5g1	0.12331	0.075408	0.10151	0.12365	0.10639	0.00022149	0.0050291	0.0012137	0.00099706	8.809e-05
ENSMUSG00000006273	Atp6v1b2	0.12828	0.12718	0.13064	0.080587	0.078101	9.9534e-08	2.2099e-07	7.9068e-10	0.0009016	0.0002221	ENSMUSG00000006273	Atp6v1b2	0.12828	0.12718	0.13064	0.080587	0.078101	9.9534e-08	2.2099e-07	7.9068e-10	0.0009016	0.0002221
ENSMUSG00000006333	Rps9	0.12526	0.089338	0.11595	0.17636	0.1286	5.8428e-06	3.4936e-05	1.0709e-05	1.8358e-10	2.8571e-06	ENSMUSG00000006333	Rps9	0.12526	0.089338	0.11595	0.17636	0.1286	5.8428e-06	3.4936e-05	1.0709e-05	1.8358e-10	2.8571e-06
ENSMUSG00000006373	Pgrmc1	0.14292	0.11622	0.14992	0.1605	0.19889	0.0025567	0.0071259	4.4784e-10	9.2107e-06	4.5583e-06	ENSMUSG00000006373	Pgrmc1	0.14292	0.11622	0.14992	0.1605	0.19889	0.0025567	0.0071259	4.4784e-10	9.2107e-06	4.5583e-06
ENSMUSG00000006423	C330007P06Rik	0.10279	0.038488	0.079272	0.099972	0.074319	5.7554e-16	1.133e-05	4.8946e-09	4.4115e-05	6.4778e-09	ENSMUSG00000006423	C330007P06Rik	0.10279	0.038488	0.079272	0.099972	0.074319	5.7554e-16	1.133e-05	4.8946e-09	4.4115e-05	6.4778e-09
ENSMUSG00000006435	Neurl1a	-0.11449	-0.078434	-0.12279	-0.095734	-0.10403	2.0934e-12	3.7613e-06	3.5457e-12	2.3115e-05	3.9075e-08	ENSMUSG00000006435	Neurl1a	-0.11449	-0.078434	-0.12279	-0.095734	-0.10403	2.0934e-12	3.7613e-06	3.5457e-12	2.3115e-05	3.9075e-08
ENSMUSG00000006526	Stimate	0.15608	0.12722	0.12801	0.16704	0.1461	7.2891e-14	1.1571e-10	1.1008e-14	2.0535e-08	1.0078e-11	ENSMUSG00000006526	Stimate	0.15608	0.12722	0.12801	0.16704	0.1461	7.2891e-14	1.1571e-10	1.1008e-14	2.0535e-08	1.0078e-11
ENSMUSG00000006527	Sfmbt1	0.17307	0.14446	0.14559	0.12637	0.14599	4.7301e-15	2.0362e-10	2.1165e-14	3.2175e-06	1.1896e-08	ENSMUSG00000006527	Sfmbt1	0.17307	0.14446	0.14559	0.12637	0.14599	4.7301e-15	2.0362e-10	2.1165e-14	3.2175e-06	1.1896e-08
ENSMUSG00000006586	Runx1t1	-0.14569	-0.23334	-0.10115	-0.29258	-0.14108	7.4375e-16	5.0836e-18	2.3677e-10	3.9097e-22	1.0938e-09	ENSMUSG00000006586	Runx1t1	-0.14569	-0.23334	-0.10115	-0.29258	-0.14108	7.4375e-16	5.0836e-18	2.3677e-10	3.9097e-22	1.0938e-09
ENSMUSG00000006673	Qrich1	0.12476	0.10486	0.10869	0.07007	0.08227	1.1182e-08	6.4648e-08	2.2799e-07	0.031287	2.4057e-05	ENSMUSG00000006673	Qrich1	0.12476	0.10486	0.10869	0.07007	0.08227	1.1182e-08	6.4648e-08	2.2799e-07	0.031287	2.4057e-05
ENSMUSG00000006675	P4htm	0.10925	0.047261	0.076614	0.11364	0.077946	6.2014e-10	0.00066985	3.5791e-05	8.5503e-05	6.2624e-06	ENSMUSG00000006675	P4htm	0.10925	0.047261	0.076614	0.11364	0.077946	6.2014e-10	0.00066985	3.5791e-05	8.5503e-05	6.2624e-06
ENSMUSG00000006678	Pola1	0.16828	0.13304	0.21767	0.25647	0.18901	8.496e-22	1.3289e-11	4.9046e-20	5.2911e-13	1.1095e-15	ENSMUSG00000006678	Pola1	0.16828	0.13304	0.21767	0.25647	0.18901	8.496e-22	1.3289e-11	4.9046e-20	5.2911e-13	1.1095e-15
ENSMUSG00000006699	Cdc42	0.17316	0.15791	0.16345	0.16365	0.182	1.1873e-11	8.1521e-11	3.9076e-11	3.0139e-09	5.0462e-11	ENSMUSG00000006699	Cdc42	0.17316	0.15791	0.16345	0.16365	0.182	1.1873e-11	8.1521e-11	3.9076e-11	3.0139e-09	5.0462e-11
ENSMUSG00000006711	D130043K22Rik	-0.12743	-0.084016	-0.097157	-0.070847	-0.071922	3.3865e-06	1.8412e-05	7.7958e-06	0.0241	4.2349e-06	ENSMUSG00000006711	D130043K22Rik	-0.12743	-0.084016	-0.097157	-0.070847	-0.071922	3.3865e-06	1.8412e-05	7.7958e-06	0.0241	4.2349e-06
ENSMUSG00000006717	Acot13	0.1438	0.071887	0.11586	0.063249	0.11992	4.8213e-11	2.6034e-08	1.6243e-09	0.0019948	1.6195e-09	ENSMUSG00000006717	Acot13	0.1438	0.071887	0.11586	0.063249	0.11992	4.8213e-11	2.6034e-08	1.6243e-09	0.0019948	1.6195e-09
ENSMUSG00000006740	Kif5b	0.16821	0.16133	0.18151	0.19809	0.19715	6.0921e-09	1.8857e-08	1.8742e-09	4.6137e-08	2.0168e-10	ENSMUSG00000006740	Kif5b	0.16821	0.16133	0.18151	0.19809	0.19715	6.0921e-09	1.8857e-08	1.8742e-09	4.6137e-08	2.0168e-10
ENSMUSG00000007411	Mark3	0.18306	0.15796	0.19136	0.13052	0.13205	1.0349e-12	3.4452e-14	7.6649e-14	0.00011608	1.7166e-07	ENSMUSG00000007411	Mark3	0.18306	0.15796	0.19136	0.13052	0.13205	1.0349e-12	3.4452e-14	7.6649e-14	0.00011608	1.7166e-07
ENSMUSG00000007613	Tgfbr1	-0.071141	-0.042274	-0.10241	-0.039644	-0.066985	1.6113e-14	6.6846e-05	6.6981e-17	0.0045324	1.0247e-07	ENSMUSG00000007613	Tgfbr1	-0.071141	-0.042274	-0.10241	-0.039644	-0.066985	1.6113e-14	6.6846e-05	6.6981e-17	0.0045324	1.0247e-07
ENSMUSG00000007617	Homer1	-0.53063	-0.44556	-0.46598	-0.50396	-0.52192	1.281e-07	1.7578e-11	2.5411e-20	4.4654e-15	1.8014e-08	ENSMUSG00000007617	Homer1	-0.53063	-0.44556	-0.46598	-0.50396	-0.52192	1.281e-07	1.7578e-11	2.5411e-20	4.4654e-15	1.8014e-08
ENSMUSG00000007653	Gabrb2	0.14964	0.21637	0.1149	0.28605	0.16733	6.3567e-16	3.3185e-19	2.5436e-11	7.4111e-14	1.8396e-11	ENSMUSG00000007653	Gabrb2	0.14964	0.21637	0.1149	0.28605	0.16733	6.3567e-16	3.3185e-19	2.5436e-11	7.4111e-14	1.8396e-11
ENSMUSG00000007656	Arpp19	-0.30011	-0.25337	-0.33997	-0.24458	-0.35984	3.0575e-13	2.4265e-13	5.1254e-14	6.0454e-07	5.6533e-16	ENSMUSG00000007656	Arpp19	-0.30011	-0.25337	-0.33997	-0.24458	-0.35984	3.0575e-13	2.4265e-13	5.1254e-14	6.0454e-07	5.6533e-16
ENSMUSG00000007739	Cct4	0.12993	0.11619	0.12937	0.105	0.085423	3.5907e-13	1.0369e-12	2.2127e-12	1.1701e-07	8.5311e-08	ENSMUSG00000007739	Cct4	0.12993	0.11619	0.12937	0.105	0.085423	3.5907e-13	1.0369e-12	2.2127e-12	1.1701e-07	8.5311e-08
ENSMUSG00000007783	Cpt1c	0.15742	0.099433	0.15639	0.063266	0.14066	3.1306e-11	2.4625e-06	7.7547e-14	0.0018319	1.2687e-09	ENSMUSG00000007783	Cpt1c	0.15742	0.099433	0.15639	0.063266	0.14066	3.1306e-11	2.4625e-06	7.7547e-14	0.0018319	1.2687e-09
ENSMUSG00000007817	Zmiz1	-0.047176	-0.084847	-0.048871	-0.16302	-0.10345	9.9534e-08	2.1384e-08	9.1276e-08	1.0374e-08	1.0657e-10	ENSMUSG00000007817	Zmiz1	-0.047176	-0.084847	-0.048871	-0.16302	-0.10345	9.9534e-08	2.1384e-08	9.1276e-08	1.0374e-08	1.0657e-10
ENSMUSG00000007850	Hnrnph1	0.16827	0.17845	0.16829	0.16521	0.16545	2.2558e-11	1.6662e-15	5.1568e-11	6.5003e-07	3.7527e-10	ENSMUSG00000007850	Hnrnph1	0.16827	0.17845	0.16829	0.16521	0.16545	2.2558e-11	1.6662e-15	5.1568e-11	6.5003e-07	3.7527e-10
ENSMUSG00000007892	Rplp1	0.20758	0.1868	0.19961	0.27871	0.17989	1.4202e-06	1.4684e-05	9.0792e-07	2.4244e-09	2.5215e-08	ENSMUSG00000007892	Rplp1	0.20758	0.1868	0.19961	0.27871	0.17989	1.4202e-06	1.4684e-05	9.0792e-07	2.4244e-09	2.5215e-08
ENSMUSG00000008153	Clstn3	-0.054726	-0.0864	-0.034475	-0.15066	-0.10958	0.0063	0.00013088	0.020492	1.8919e-06	1.3196e-07	ENSMUSG00000008153	Clstn3	-0.054726	-0.0864	-0.034475	-0.15066	-0.10958	0.0063	0.00013088	0.020492	1.8919e-06	1.3196e-07
ENSMUSG00000008206	Cers4	0.086152	0.11331	0.12002	0.10002	0.11164	1.0689e-14	6.4648e-08	2.1022e-15	3.0786e-05	3.6803e-08	ENSMUSG00000008206	Cers4	0.086152	0.11331	0.12002	0.10002	0.11164	1.0689e-14	6.4648e-08	2.1022e-15	3.0786e-05	3.6803e-08
ENSMUSG00000008305	Tle1	-0.21813	-0.20737	-0.1452	-0.098461	-0.13726	2.6464e-18	5.117e-17	2.3375e-14	8.8062e-05	5.9377e-10	ENSMUSG00000008305	Tle1	-0.21813	-0.20737	-0.1452	-0.098461	-0.13726	2.6464e-18	5.117e-17	2.3375e-14	8.8062e-05	5.9377e-10
ENSMUSG00000008348	Ubc	0.11387	0.09009	0.10349	0.11812	0.11603	0.00099568	0.0052257	0.0010888	0.00061547	4.8429e-05	ENSMUSG00000008348	Ubc	0.11387	0.09009	0.10349	0.11812	0.11603	0.00099568	0.0052257	0.0010888	0.00061547	4.8429e-05
ENSMUSG00000008398	Elk3	-0.36397	-0.24375	-0.36122	-0.2067	-0.21626	7.6608e-14	3.8847e-09	4.0172e-14	5.9625e-11	1.1236e-08	ENSMUSG00000008398	Elk3	-0.36397	-0.24375	-0.36122	-0.2067	-0.21626	7.6608e-14	3.8847e-09	4.0172e-14	5.9625e-11	1.1236e-08
ENSMUSG00000008429	Herpud2	0.10209	0.096023	0.091342	0.030581	0.12253	1.6413e-12	1.4508e-08	1.5891e-13	0.0019933	1.1882e-14	ENSMUSG00000008429	Herpud2	0.10209	0.096023	0.091342	0.030581	0.12253	1.6413e-12	1.4508e-08	1.5891e-13	0.0019933	1.1882e-14
ENSMUSG00000008496	Pou2f2	-0.26246	-0.16503	-0.15363	-0.11384	-0.065373	4.4441e-17	1.5267e-11	6.2808e-14	1.9837e-05	9.3561e-06	ENSMUSG00000008496	Pou2f2	-0.26246	-0.16503	-0.15363	-0.11384	-0.065373	4.4441e-17	1.5267e-11	6.2808e-14	1.9837e-05	9.3561e-06
ENSMUSG00000008658	Rbfox1	-0.42437	-0.48682	-0.38594	-0.38092	-0.39306	1.0771e-16	1.427e-21	1.3235e-13	2.9035e-13	5.4139e-18	ENSMUSG00000008658	Rbfox1	-0.42437	-0.48682	-0.38594	-0.38092	-0.39306	1.0771e-16	1.427e-21	1.3235e-13	2.9035e-13	5.4139e-18
ENSMUSG00000008763	Man1a2	-0.15143	-0.033666	-0.071545	-0.0056628	-0.014375	8.4163e-13	0.012335	1.2428e-07	0.3505	0.11818	ENSMUSG00000008763	Man1a2	-0.15143	-0.033666	-0.071545	-0.0056628	-0.014375	8.4163e-13	0.012335	1.2428e-07	0.3505	0.11818
ENSMUSG00000008892	Vdac3	0.1029	0.093943	0.10279	0.10419	0.069563	1.9647e-09	2.754e-07	4.1826e-11	1.2307e-07	0.00012374	ENSMUSG00000008892	Vdac3	0.1029	0.093943	0.10279	0.10419	0.069563	1.9647e-09	2.754e-07	4.1826e-11	1.2307e-07	0.00012374
ENSMUSG00000009073	Nf2	0.1396	0.13111	0.14183	0.25106	0.16666	2.143e-16	5.4988e-12	7.3422e-14	3.333e-12	1.0351e-12	ENSMUSG00000009073	Nf2	0.1396	0.13111	0.14183	0.25106	0.16666	2.143e-16	5.4988e-12	7.3422e-14	3.333e-12	1.0351e-12
ENSMUSG00000009090	Ap1b1	0.11251	0.097393	0.12242	0.083061	0.046036	1.211e-17	1.8733e-12	1.5751e-15	5.9008e-05	2.1352e-06	ENSMUSG00000009090	Ap1b1	0.11251	0.097393	0.12242	0.083061	0.046036	1.211e-17	1.8733e-12	1.5751e-15	5.9008e-05	2.1352e-06
ENSMUSG00000009291	Pttg1ip	-0.17202	-0.11524	-0.12686	-0.14833	-0.094559	3.283e-14	1.6429e-10	7.9099e-14	6.0759e-11	2.139e-08	ENSMUSG00000009291	Pttg1ip	-0.17202	-0.11524	-0.12686	-0.14833	-0.094559	3.283e-14	1.6429e-10	7.9099e-14	6.0759e-11	2.139e-08
ENSMUSG00000009394	Syn2	0.061291	0.1138	0.017177	0.13678	0.17773	0.001761	1.2057e-07	0.32614	5.7981e-07	4.902e-08	ENSMUSG00000009394	Syn2	0.061291	0.1138	0.017177	0.13678	0.17773	0.001761	1.2057e-07	0.32614	5.7981e-07	4.902e-08
ENSMUSG00000009545	Kcnq1	0.22761	0.18932	0.20497	0.15704	0.20194	3.4506e-08	0.00026048	2.0345e-06	0.00026152	4.0368e-05	ENSMUSG00000009545	Kcnq1	0.22761	0.18932	0.20497	0.15704	0.20194	3.4506e-08	0.00026048	2.0345e-06	0.00026152	4.0368e-05
ENSMUSG00000009575	Cbx5	0.15223	0.1704	0.15909	0.15146	0.17565	1.3997e-13	2.7356e-12	8.6962e-12	5.9063e-07	1.7459e-12	ENSMUSG00000009575	Cbx5	0.15223	0.1704	0.15909	0.15146	0.17565	1.3997e-13	2.7356e-12	8.6962e-12	5.9063e-07	1.7459e-12
ENSMUSG00000009596	Taf7l	-0.085544	-0.064725	-0.10382	-0.0093779	-0.066947	1.0604e-14	9.8731e-11	7.6577e-17	0.31255	1.0641e-09	ENSMUSG00000009596	Taf7l	-0.085544	-0.064725	-0.10382	-0.0093779	-0.066947	1.0604e-14	9.8731e-11	7.6577e-17	0.31255	1.0641e-09
ENSMUSG00000009647	Mcu	0.28693	0.3078	0.24681	0.16187	0.24728	7.5783e-15	1.3607e-16	9.297e-12	1.514e-07	3.6186e-18	ENSMUSG00000009647	Mcu	0.28693	0.3078	0.24681	0.16187	0.24728	7.5783e-15	1.3607e-16	9.297e-12	1.514e-07	3.6186e-18
ENSMUSG00000009681	Bcr	-0.38648	-0.21344	-0.29148	-0.27375	-0.19643	5.475e-25	8.8903e-18	3.4108e-21	2.7955e-11	2.754e-16	ENSMUSG00000009681	Bcr	-0.38648	-0.21344	-0.29148	-0.27375	-0.19643	5.475e-25	8.8903e-18	3.4108e-21	2.7955e-11	2.754e-16
ENSMUSG00000009733	Tfcp2	0.093995	0.10709	0.11013	0.056563	0.089447	8.398e-09	7.701e-09	6.9757e-11	0.00017124	2.7235e-08	ENSMUSG00000009733	Tfcp2	0.093995	0.10709	0.11013	0.056563	0.089447	8.398e-09	7.701e-09	6.9757e-11	0.00017124	2.7235e-08
ENSMUSG00000009734	Pou6f2	0.54171	0.50144	0.45321	0.42398	0.45589	8.3793e-20	1.3724e-20	3.3864e-19	3.0971e-15	1.1506e-19	ENSMUSG00000009734	Pou6f2	0.54171	0.50144	0.45321	0.42398	0.45589	8.3793e-20	1.3724e-20	3.3864e-19	3.0971e-15	1.1506e-19
ENSMUSG00000009739	Pou6f1	0.11036	0.11293	0.12565	0.041653	0.14044	1.6955e-10	1.5304e-09	1.8199e-10	0.029702	4.1989e-10	ENSMUSG00000009739	Pou6f1	0.11036	0.11293	0.12565	0.041653	0.14044	1.6955e-10	1.5304e-09	1.8199e-10	0.029702	4.1989e-10
ENSMUSG00000009894	Snap47	0.15682	0.14602	0.1272	0.1823	0.15667	6.5867e-10	5.0802e-10	9.2906e-09	2.675e-09	3.1389e-09	ENSMUSG00000009894	Snap47	0.15682	0.14602	0.1272	0.1823	0.15667	6.5867e-10	5.0802e-10	9.2906e-09	2.675e-09	3.1389e-09
ENSMUSG00000010086	Rnf112	-0.36607	-0.25321	-0.3329	-0.16477	-0.24306	1.9382e-17	6.9725e-17	2.0931e-15	1.6754e-08	8.5485e-19	ENSMUSG00000010086	Rnf112	-0.36607	-0.25321	-0.3329	-0.16477	-0.24306	1.9382e-17	6.9725e-17	2.0931e-15	1.6754e-08	8.5485e-19
ENSMUSG00000010110	Stx5a	0.13398	0.12016	0.12213	0.082865	0.096564	4.1325e-14	6.4765e-10	1.1379e-09	0.0020992	4.6242e-10	ENSMUSG00000010110	Stx5a	0.13398	0.12016	0.12213	0.082865	0.096564	4.1325e-14	6.4765e-10	1.1379e-09	0.0020992	4.6242e-10
ENSMUSG00000010136	Pifo	-0.13068	-0.049829	-0.082081	0.014133	-0.015835	3.6645e-05	0.014206	0.00052722	0.025707	0.10436	ENSMUSG00000010136	Pifo	-0.13068	-0.049829	-0.082081	0.014133	-0.015835	3.6645e-05	0.014206	0.00052722	0.025707	0.10436
ENSMUSG00000010376	Nedd8	0.10474	0.07254	0.090904	0.022113	0.12678	4.0602e-08	0.00012029	5.9555e-08	0.074483	2.3113e-07	ENSMUSG00000010376	Nedd8	0.10474	0.07254	0.090904	0.022113	0.12678	4.0602e-08	0.00012029	5.9555e-08	0.074483	2.3113e-07
ENSMUSG00000010392	Gosr1	0.083107	0.071098	0.10633	0.052854	0.09667	2.4682e-12	4.0438e-09	1.1628e-13	1.4702e-05	2.1696e-09	ENSMUSG00000010392	Gosr1	0.083107	0.071098	0.10633	0.052854	0.09667	2.4682e-12	4.0438e-09	1.1628e-13	1.4702e-05	2.1696e-09
ENSMUSG00000010505	Myt1	0.092405	0.023202	0.10723	0.07795	0.068044	9.3868e-10	0.001712	6.4892e-11	6.6604e-05	4.953e-05	ENSMUSG00000010505	Myt1	0.092405	0.023202	0.10723	0.07795	0.068044	9.3868e-10	0.001712	6.4892e-11	6.6604e-05	4.953e-05
ENSMUSG00000010517	Faf1	0.14601	0.12466	0.15155	0.18802	0.14532	1.7166e-13	8.5135e-12	1.5214e-14	1.5922e-09	2.5766e-09	ENSMUSG00000010517	Faf1	0.14601	0.12466	0.15155	0.18802	0.14532	1.7166e-13	8.5135e-12	1.5214e-14	1.5922e-09	2.5766e-09
ENSMUSG00000010554	Mettl16	0.083007	0.081351	0.10309	0.21844	0.032462	1.6923e-05	3.3311e-08	2.3356e-07	1.1877e-11	0.018401	ENSMUSG00000010554	Mettl16	0.083007	0.081351	0.10309	0.21844	0.032462	1.6923e-05	3.3311e-08	2.3356e-07	1.1877e-11	0.018401
ENSMUSG00000010721	Lmbr1	0.17916	0.12957	0.19129	0.10351	0.1112	9.9587e-18	1.2834e-12	3.967e-22	0.00021487	2.2851e-08	ENSMUSG00000010721	Lmbr1	0.17916	0.12957	0.19129	0.10351	0.1112	9.9587e-18	1.2834e-12	3.967e-22	0.00021487	2.2851e-08
ENSMUSG00000010803	Gabra1	0.10129	0.11164	0.079966	0.11196	0.065539	8.8763e-05	3.9264e-06	0.0011313	3.1675e-05	0.009366	ENSMUSG00000010803	Gabra1	0.10129	0.11164	0.079966	0.11196	0.065539	8.8763e-05	3.9264e-06	0.0011313	3.1675e-05	0.009366
ENSMUSG00000011158	Brf1	0.088278	0.10574	0.09718	0.060545	0.082849	1.3984e-12	6.5251e-11	2.2713e-11	0.0086993	3.4412e-08	ENSMUSG00000011158	Brf1	0.088278	0.10574	0.09718	0.060545	0.082849	1.3984e-12	6.5251e-11	2.2713e-11	0.0086993	3.4412e-08
ENSMUSG00000011179	Odc1	0.1077	0.065031	0.094971	-0.019441	0.072592	3.4301e-10	3.42e-05	4.1959e-10	0.11516	1.7645e-09	ENSMUSG00000011179	Odc1	0.1077	0.065031	0.094971	-0.019441	0.072592	3.4301e-10	3.42e-05	4.1959e-10	0.11516	1.7645e-09
ENSMUSG00000011257	Pabpc4	0.15646	0.16563	0.18917	0.093875	0.11435	1.7682e-12	3.1659e-13	2.8879e-15	4.7703e-05	8.1221e-09	ENSMUSG00000011257	Pabpc4	0.15646	0.16563	0.18917	0.093875	0.11435	1.7682e-12	3.1659e-13	2.8879e-15	4.7703e-05	8.1221e-09
ENSMUSG00000011752	Pgam1	0.11132	0.090218	0.11408	0.10092	0.11007	9.0618e-05	0.00017007	1.5663e-05	1.1275e-08	2.4618e-05	ENSMUSG00000011752	Pgam1	0.11132	0.090218	0.11408	0.10092	0.11007	9.0618e-05	0.00017007	1.5663e-05	1.1275e-08	2.4618e-05
ENSMUSG00000011831	Evi5	0.15334	0.06518	0.12711	0.0039328	0.033586	2.707e-20	3.9268e-07	1.061e-18	0.2106	0.0037052	ENSMUSG00000011831	Evi5	0.15334	0.06518	0.12711	0.0039328	0.033586	2.707e-20	3.9268e-07	1.061e-18	0.2106	0.0037052
ENSMUSG00000011960	Ccnt1	0.11267	0.097875	0.12859	0.11662	0.1311	9.4462e-09	4.9961e-08	7.8155e-10	7.7413e-07	1.818e-09	ENSMUSG00000011960	Ccnt1	0.11267	0.097875	0.12859	0.11662	0.1311	9.4462e-09	4.9961e-08	7.8155e-10	7.7413e-07	1.818e-09
ENSMUSG00000012076	Brms1l	0.12247	0.11915	0.12285	0.062675	0.13882	9.0703e-10	5.5713e-10	3.895e-11	0.016001	4.9635e-13	ENSMUSG00000012076	Brms1l	0.12247	0.11915	0.12285	0.062675	0.13882	9.0703e-10	5.5713e-10	3.895e-11	0.016001	4.9635e-13
ENSMUSG00000012114	Med15	0.060991	0.075257	0.09445	0.045998	0.10427	0.0041995	0.0020674	1.7917e-05	0.020763	0.0001386	ENSMUSG00000012114	Med15	0.060991	0.075257	0.09445	0.045998	0.10427	0.0041995	0.0020674	1.7917e-05	0.020763	0.0001386
ENSMUSG00000012117	Dhdds	0.14207	0.19162	0.15153	0.16715	0.14229	8.9718e-08	9.5382e-13	6.1669e-10	2.5424e-07	3.92e-11	ENSMUSG00000012117	Dhdds	0.14207	0.19162	0.15153	0.16715	0.14229	8.9718e-08	9.5382e-13	6.1669e-10	2.5424e-07	3.92e-11
ENSMUSG00000012126	Ubxn11	0.09306	0.017585	0.10376	0.070436	0.13493	2.1919e-05	0.066044	4.1985e-05	0.0043012	1.2026e-07	ENSMUSG00000012126	Ubxn11	0.09306	0.017585	0.10376	0.070436	0.13493	2.1919e-05	0.066044	4.1985e-05	0.0043012	1.2026e-07
ENSMUSG00000012535	Tnpo3	0.1738	0.11631	0.17267	0.15528	0.16244	1.5999e-22	6.7465e-13	2.8667e-20	4.9254e-07	8.8672e-13	ENSMUSG00000012535	Tnpo3	0.1738	0.11631	0.17267	0.15528	0.16244	1.5999e-22	6.7465e-13	2.8667e-20	4.9254e-07	8.8672e-13
ENSMUSG00000012609	Ttll5	0.16757	0.082426	0.18288	0.16232	0.13473	1.02e-16	5.412e-09	1.6066e-17	8.0762e-10	1.5245e-09	ENSMUSG00000012609	Ttll5	0.16757	0.082426	0.18288	0.16232	0.13473	1.02e-16	5.412e-09	1.6066e-17	8.0762e-10	1.5245e-09
ENSMUSG00000013150	Gfod2	0.13401	0.10115	0.1434	0.17379	0.11655	9.2184e-11	1.016e-08	9.58e-14	4.2946e-09	7.8599e-14	ENSMUSG00000013150	Gfod2	0.13401	0.10115	0.1434	0.17379	0.11655	9.2184e-11	1.016e-08	9.58e-14	4.2946e-09	7.8599e-14
ENSMUSG00000013662	Atad1	0.11653	0.15712	0.13856	0.15914	0.11666	4.2312e-09	6.8736e-10	2.6874e-13	4.5757e-09	6.6938e-08	ENSMUSG00000013662	Atad1	0.11653	0.15712	0.13856	0.15914	0.11666	4.2312e-09	6.8736e-10	2.6874e-13	4.5757e-09	6.6938e-08
ENSMUSG00000013663	Pten	0.18187	0.075556	0.1739	0.02055	0.035628	6.5265e-12	0.00044575	9.4091e-13	0.13123	0.070796	ENSMUSG00000013663	Pten	0.18187	0.075556	0.1739	0.02055	0.035628	6.5265e-12	0.00044575	9.4091e-13	0.13123	0.070796
ENSMUSG00000013701	Timm23	0.1016	0.087626	0.093504	0.11	0.087302	4.8845e-07	3.5938e-06	1.5623e-06	2.3337e-07	0.00037624	ENSMUSG00000013701	Timm23	0.1016	0.087626	0.093504	0.11	0.087302	4.8845e-07	3.5938e-06	1.5623e-06	2.3337e-07	0.00037624
ENSMUSG00000014039	Prdm15	0.11771	0.12491	0.097595	0.085092	0.094977	8.1134e-15	1.5247e-10	1.5661e-12	1.8324e-05	7.0541e-10	ENSMUSG00000014039	Prdm15	0.11771	0.12491	0.097595	0.085092	0.094977	8.1134e-15	1.5247e-10	1.5661e-12	1.8324e-05	7.0541e-10
ENSMUSG00000014074	Rnf168	0.10039	0.078629	0.088988	0.043535	0.12329	8.2864e-13	5.1339e-07	2.7712e-12	0.00099205	3.0396e-09	ENSMUSG00000014074	Rnf168	0.10039	0.078629	0.088988	0.043535	0.12329	8.2864e-13	5.1339e-07	2.7712e-12	0.00099205	3.0396e-09
ENSMUSG00000014077	Chp1	0.17974	0.16809	0.1794	0.1159	0.17481	1.206e-16	3.9227e-13	3.1136e-15	2.6394e-05	3.347e-09	ENSMUSG00000014077	Chp1	0.17974	0.16809	0.1794	0.1159	0.17481	1.206e-16	3.9227e-13	3.1136e-15	2.6394e-05	3.347e-09
ENSMUSG00000014313	Cox6c	0.23618	0.20852	0.24259	0.40831	0.21337	2.3113e-06	1.6335e-06	4.8001e-07	1.93e-13	1.3839e-05	ENSMUSG00000014313	Cox6c	0.23618	0.20852	0.24259	0.40831	0.21337	2.3113e-06	1.6335e-06	4.8001e-07	1.93e-13	1.3839e-05
ENSMUSG00000014329	Bicc1	0.14224	0.10815	0.1123	0.086623	0.12482	2.3666e-05	1.1866e-07	0.00030093	4.9995e-07	3.1032e-08	ENSMUSG00000014329	Bicc1	0.14224	0.10815	0.1123	0.086623	0.12482	2.3666e-05	1.1866e-07	0.00030093	4.9995e-07	3.1032e-08
ENSMUSG00000014353	Tmem87b	0.12488	0.12169	0.13508	0.17875	0.13626	4.768e-09	9.4077e-11	2.0833e-10	4.2651e-07	3.7819e-10	ENSMUSG00000014353	Tmem87b	0.12488	0.12169	0.13508	0.17875	0.13626	4.768e-09	9.4077e-11	2.0833e-10	4.2651e-07	3.7819e-10
ENSMUSG00000014355	Anapc1	0.081551	0.097492	0.10197	0.14847	0.12051	3.2385e-12	1.5505e-11	2.0062e-12	9.5463e-08	5.7287e-12	ENSMUSG00000014355	Anapc1	0.081551	0.097492	0.10197	0.14847	0.12051	3.2385e-12	1.5505e-11	2.0062e-12	9.5463e-08	5.7287e-12
ENSMUSG00000014402	Tsg101	0.13928	0.098238	0.11803	0.14442	0.11503	5.2624e-16	3.7048e-08	1.0405e-14	1.3187e-06	3.0131e-09	ENSMUSG00000014402	Tsg101	0.13928	0.098238	0.11803	0.14442	0.11503	5.2624e-16	3.7048e-08	1.0405e-14	1.3187e-06	3.0131e-09
ENSMUSG00000014470	Rnf166	-0.12253	-0.090028	-0.14075	-0.088482	-0.108	4.5151e-14	6.6172e-10	1.6586e-14	0.00026861	5.5981e-09	ENSMUSG00000014470	Rnf166	-0.12253	-0.090028	-0.14075	-0.088482	-0.108	4.5151e-14	6.6172e-10	1.6586e-14	0.00026861	5.5981e-09
ENSMUSG00000014547	Wdfy2	0.1126	0.078004	0.10673	0.051671	0.073914	4.9971e-15	1.1314e-11	6.4057e-15	0.00028739	8.0677e-09	ENSMUSG00000014547	Wdfy2	0.1126	0.078004	0.10673	0.051671	0.073914	4.9971e-15	1.1314e-11	6.4057e-15	0.00028739	8.0677e-09
ENSMUSG00000014602	Kif1a	0.20237	0.12985	0.20205	0.17899	0.15657	1.8598e-11	7.9677e-08	2.2079e-12	1.5667e-07	7.6286e-11	ENSMUSG00000014602	Kif1a	0.20237	0.12985	0.20205	0.17899	0.15657	1.8598e-11	7.9677e-08	2.2079e-12	1.5667e-07	7.6286e-11
ENSMUSG00000014668	Chfr	0.11784	0.12556	0.12157	0.10464	0.10221	1.8744e-07	8.5287e-08	1.265e-07	0.00032788	3.4404e-05	ENSMUSG00000014668	Chfr	0.11784	0.12556	0.12157	0.10464	0.10221	1.8744e-07	8.5287e-08	1.265e-07	0.00032788	3.4404e-05
ENSMUSG00000014769	Psmb1	0.11522	0.10089	0.1076	0.13056	0.054298	1.326e-11	1.9127e-08	5.6776e-09	1.0632e-06	0.00034465	ENSMUSG00000014769	Psmb1	0.11522	0.10089	0.1076	0.13056	0.054298	1.326e-11	1.9127e-08	5.6776e-09	1.0632e-06	0.00034465
ENSMUSG00000014850	Msh3	0.13913	0.059417	0.10229	0.13551	0.12207	1.073e-11	1.3571e-05	9.5418e-09	6.0485e-06	9.2903e-11	ENSMUSG00000014850	Msh3	0.13913	0.059417	0.10229	0.13551	0.12207	1.073e-11	1.3571e-05	9.5418e-09	6.0485e-06	9.2903e-11
ENSMUSG00000014932	Yes1	0.096732	0.077796	0.093116	0.13328	0.10672	5.85e-10	2.041e-05	5.3431e-09	9.5775e-07	2.5919e-09	ENSMUSG00000014932	Yes1	0.096732	0.077796	0.093116	0.13328	0.10672	5.85e-10	2.041e-05	5.3431e-09	9.5775e-07	2.5919e-09
ENSMUSG00000014956	Ppp1cb	-0.10893	-0.10012	-0.0541	0.0016617	-0.077012	2.0215e-13	7.5355e-09	1.8354e-05	0.049178	7.3504e-08	ENSMUSG00000014956	Ppp1cb	-0.10893	-0.10012	-0.0541	0.0016617	-0.077012	2.0215e-13	7.5355e-09	1.8354e-05	0.049178	7.3504e-08
ENSMUSG00000015027	Galns	0.11275	0.052062	0.079227	0.12527	0.076637	3.0077e-11	5.1679e-07	8.9663e-15	9.067e-13	2.1214e-11	ENSMUSG00000015027	Galns	0.11275	0.052062	0.079227	0.12527	0.076637	3.0077e-11	5.1679e-07	8.9663e-15	9.067e-13	2.1214e-11
ENSMUSG00000015087	Rabl6	0.092279	0.075764	0.072413	0.050759	0.10677	0.00014378	0.00045331	0.0031384	0.0092837	1.9317e-05	ENSMUSG00000015087	Rabl6	0.092279	0.075764	0.072413	0.050759	0.10677	0.00014378	0.00045331	0.0031384	0.0092837	1.9317e-05
ENSMUSG00000015112	Slc25a13	0.24587	0.174	0.26654	0.17061	0.17831	1.2255e-22	3.7692e-16	3.5959e-24	1.3717e-08	1.6729e-12	ENSMUSG00000015112	Slc25a13	0.24587	0.174	0.26654	0.17061	0.17831	1.2255e-22	3.7692e-16	3.5959e-24	1.3717e-08	1.6729e-12
ENSMUSG00000015143	Actn1	-0.25249	-0.13857	-0.24768	-0.2092	-0.15716	5.9233e-15	6.6743e-10	6.8166e-14	6.2705e-12	1.0647e-14	ENSMUSG00000015143	Actn1	-0.25249	-0.13857	-0.24768	-0.2092	-0.15716	5.9233e-15	6.6743e-10	6.8166e-14	6.2705e-12	1.0647e-14
ENSMUSG00000015149	Sirt2	0.10525	0.11913	0.094936	0.054762	0.067136	1.207e-13	2.6663e-12	2.8954e-14	0.00091305	1.5274e-06	ENSMUSG00000015149	Sirt2	0.10525	0.11913	0.094936	0.054762	0.067136	1.207e-13	2.6663e-12	2.8954e-14	0.00091305	1.5274e-06
ENSMUSG00000015165	Hnrnpl	0.10192	0.08646	0.078734	0.10923	0.107	0.00049747	0.0029759	0.0027399	0.00020139	8.4101e-05	ENSMUSG00000015165	Hnrnpl	0.10192	0.08646	0.078734	0.10923	0.107	0.00049747	0.0029759	0.0027399	0.00020139	8.4101e-05
ENSMUSG00000015222	Map2	0.24423	0.21931	0.23731	0.21424	0.24041	9.4453e-12	3.2124e-10	6.4352e-12	3.4886e-09	7.4555e-12	ENSMUSG00000015222	Map2	0.24423	0.21931	0.23731	0.21424	0.24041	9.4453e-12	3.2124e-10	6.4352e-12	3.4886e-09	7.4555e-12
ENSMUSG00000015243	Abca1	0.21527	0.19018	0.20395	0.10345	0.14449	1.5118e-21	1.0404e-17	1.9768e-17	1.0145e-17	3.5041e-12	ENSMUSG00000015243	Abca1	0.21527	0.19018	0.20395	0.10345	0.14449	1.5118e-21	1.0404e-17	1.9768e-17	1.0145e-17	3.5041e-12
ENSMUSG00000015291	Gdi1	0.13428	0.067978	0.12396	0.020007	0.086966	9.216e-14	1.3277e-05	2.3677e-12	0.10152	8.9161e-07	ENSMUSG00000015291	Gdi1	0.13428	0.067978	0.12396	0.020007	0.086966	9.216e-14	1.3277e-05	2.3677e-12	0.10152	8.9161e-07
ENSMUSG00000015305	Sash1	-0.15775	-0.029998	-0.088283	0.11618	0.0353	8.768e-12	0.043577	7.263e-07	2.955e-10	0.0031957	ENSMUSG00000015354	Pcolce2	-0.15581	-0.15172	-0.15933	-0.20823	-0.17805	7.6018e-18	3.7006e-16	7.1146e-20	2.3705e-12	1.3497e-17
ENSMUSG00000015354	Pcolce2	-0.15581	-0.15172	-0.15933	-0.20823	-0.17805	7.6018e-18	3.7006e-16	7.1146e-20	2.3705e-12	1.3497e-17	ENSMUSG00000015357	Clpx	0.14024	0.096602	0.12058	0.058587	0.091148	1.4283e-09	1.4944e-06	3.6914e-07	0.0020126	4.1512e-08
ENSMUSG00000015357	Clpx	0.14024	0.096602	0.12058	0.058587	0.091148	1.4283e-09	1.4944e-06	3.6914e-07	0.0020126	4.1512e-08	ENSMUSG00000015377	Dennd6b	0.15204	0.09713	0.14007	0.14387	0.073729	8.2299e-09	1.7772e-05	4.0195e-09	5.3944e-08	8.2398e-05
ENSMUSG00000015377	Dennd6b	0.15204	0.09713	0.14007	0.14387	0.073729	8.2299e-09	1.7772e-05	4.0195e-09	5.3944e-08	8.2398e-05	ENSMUSG00000015522	Arnt	0.14951	0.12675	0.14626	0.12434	0.1081	6.1217e-16	1.6815e-11	3.4814e-14	4.1571e-09	3.7833e-09
ENSMUSG00000015522	Arnt	0.14951	0.12675	0.14626	0.12434	0.1081	6.1217e-16	1.6815e-11	3.4814e-14	4.1571e-09	3.7833e-09	ENSMUSG00000015599	Ttbk1	0.12092	0.085848	0.085477	0.04664	0.055816	6.3278e-14	3.043e-09	2.8553e-10	0.00017692	4.0237e-06
ENSMUSG00000015599	Ttbk1	0.12092	0.085848	0.085477	0.04664	0.055816	6.3278e-14	3.043e-09	2.8553e-10	0.00017692	4.0237e-06	ENSMUSG00000015656	Hspa8	0.4771	0.51963	0.47452	0.54696	0.46082	2.596e-13	7.8395e-15	8.4723e-14	4.9679e-14	5.1446e-13
ENSMUSG00000015656	Hspa8	0.4771	0.51963	0.47452	0.54696	0.46082	2.596e-13	7.8395e-15	8.4723e-14	4.9679e-14	5.1446e-13	ENSMUSG00000015709	Arnt2	-0.044698	-0.11499	-0.066386	-0.1608	-0.088841	0.00022673	4.9634e-13	8.8186e-08	8.0255e-09	1.2571e-07
ENSMUSG00000015709	Arnt2	-0.044698	-0.11499	-0.066386	-0.1608	-0.088841	0.00022673	4.9634e-13	8.8186e-08	8.0255e-09	1.2571e-07	ENSMUSG00000015747	Vps45	0.083649	0.079652	0.084521	0.073609	0.117	5.2981e-12	4.9485e-06	3.7483e-12	2.3917e-05	2.0034e-09
ENSMUSG00000015747	Vps45	0.083649	0.079652	0.084521	0.073609	0.117	5.2981e-12	4.9485e-06	3.7483e-12	2.3917e-05	2.0034e-09	ENSMUSG00000015829	Tnr	0.38448	0.39222	0.32107	0.49339	0.35862	8.0665e-24	2.5003e-25	2.206e-18	7.4489e-18	8.798e-22
ENSMUSG00000015829	Tnr	0.38448	0.39222	0.32107	0.49339	0.35862	8.0665e-24	2.5003e-25	2.206e-18	7.4489e-18	8.798e-22	ENSMUSG00000015837	Sqstm1	0.09092	0.092257	0.076097	0.046405	0.1217	0.00020161	1.8494e-07	6.0228e-05	0.0015668	2.7384e-07
ENSMUSG00000015837	Sqstm1	0.09092	0.092257	0.076097	0.046405	0.1217	0.00020161	1.8494e-07	6.0228e-05	0.0015668	2.7384e-07	ENSMUSG00000015843	Rxrg	-0.2181	-0.18884	-0.23531	-0.38895	-0.24285	3.8566e-12	8.782e-09	6.3008e-14	3.4136e-20	5.0467e-12
ENSMUSG00000015843	Rxrg	-0.2181	-0.18884	-0.23531	-0.38895	-0.24285	3.8566e-12	8.782e-09	6.3008e-14	3.4136e-20	5.0467e-12	ENSMUSG00000015879	Fam184b	-0.47936	-0.2707	-0.35587	-0.21059	-0.16977	7.5273e-21	8.9426e-16	1.3286e-20	5.5667e-10	7.7859e-13
ENSMUSG00000015879	Fam184b	-0.47936	-0.2707	-0.35587	-0.21059	-0.16977	7.5273e-21	8.9426e-16	1.3286e-20	5.5667e-10	7.7859e-13	ENSMUSG00000015882	Lcorl	0.066322	0.11659	0.070392	0.09477	0.10849	3.6794e-06	3.8681e-08	5.3898e-06	0.00041293	1.1596e-08
ENSMUSG00000015882	Lcorl	0.066322	0.11659	0.070392	0.09477	0.10849	3.6794e-06	3.8681e-08	5.3898e-06	0.00041293	1.1596e-08	ENSMUSG00000015937	Macroh2a1	0.095859	0.10032	0.10573	0.11769	0.061081	9.5433e-12	1.5366e-12	6.6275e-09	4.6067e-05	3.7116e-05
ENSMUSG00000015937	Macroh2a1	0.095859	0.10032	0.10573	0.11769	0.061081	9.5433e-12	1.5366e-12	6.6275e-09	4.6067e-05	3.7116e-05	ENSMUSG00000015944	Castor2	0.16259	0.17438	0.17913	0.13437	0.1825	2.1961e-11	6.2437e-10	1.0122e-12	6.6439e-06	3.1694e-13
ENSMUSG00000015944	Castor2	0.16259	0.17438	0.17913	0.13437	0.1825	2.1961e-11	6.2437e-10	1.0122e-12	6.6439e-06	3.1694e-13	ENSMUSG00000015968	Cacna1d	0.087351	0.059034	0.11453	0.16394	0.13124	3.9094e-07	0.00021455	1.8496e-09	7.3744e-08	7.3268e-10
ENSMUSG00000015968	Cacna1d	0.087351	0.059034	0.11453	0.16394	0.13124	3.9094e-07	0.00021455	1.8496e-09	7.3744e-08	7.3268e-10	ENSMUSG00000015981	Stk32c	-0.12171	-0.061131	-0.10668	0.025756	-0.053493	5.6604e-13	9.8362e-09	8.7642e-12	0.0049253	5.6702e-05
ENSMUSG00000015981	Stk32c	-0.12171	-0.061131	-0.10668	0.025756	-0.053493	5.6604e-13	9.8362e-09	8.7642e-12	0.0049253	5.6702e-05	ENSMUSG00000016150	Tenm1	0.50831	0.35318	0.39687	0.27016	0.26041	3.4948e-22	3.3328e-19	3.9288e-21	7.3407e-11	9.2791e-18
ENSMUSG00000016150	Tenm1	0.50831	0.35318	0.39687	0.27016	0.26041	3.4948e-22	3.3328e-19	3.9288e-21	7.3407e-11	9.2791e-18	ENSMUSG00000016346	Kcnq2	-0.13894	-0.10503	-0.082269	0.077211	-0.054536	1.1942e-13	4.5802e-08	1.0304e-08	0.00091181	0.0016265
ENSMUSG00000016200	Syt14	-0.040733	0.10622	-0.0024627	0.10942	0.10619	0.065096	3.7411e-06	0.52988	7.2546e-05	3.5443e-06	ENSMUSG00000016382	Pls3	0.10148	0.060799	0.10073	0.073569	0.075605	1.809e-12	1.7967e-06	3.0236e-11	6.7511e-06	4.2198e-08
ENSMUSG00000016346	Kcnq2	-0.13894	-0.10503	-0.082269	0.077211	-0.054536	1.1942e-13	4.5802e-08	1.0304e-08	0.00091181	0.0016265	ENSMUSG00000016477	E2f3	0.1249	0.098153	0.14426	0.0077817	0.074508	9.0942e-12	3.4242e-09	2.41e-13	0.05043	3.0748e-07
ENSMUSG00000016382	Pls3	0.10148	0.060799	0.10073	0.073569	0.075605	1.809e-12	1.7967e-06	3.0236e-11	6.7511e-06	4.2198e-08	ENSMUSG00000016534	Lamp2	0.19613	0.12815	0.17673	0.061721	0.13297	1.4833e-17	7.3221e-18	2.7172e-16	0.0045848	1.3581e-11
ENSMUSG00000016477	E2f3	0.1249	0.098153	0.14426	0.0077817	0.074508	9.0942e-12	3.4242e-09	2.41e-13	0.05043	3.0748e-07	ENSMUSG00000016541	Atxn10	0.22683	0.20812	0.22374	0.19707	0.19207	5.8078e-15	9.3904e-14	8.935e-16	1.854e-10	2.4031e-13
ENSMUSG00000016534	Lamp2	0.19613	0.12815	0.17673	0.061721	0.13297	1.4833e-17	7.3221e-18	2.7172e-16	0.0045848	1.3581e-11	ENSMUSG00000016559	H3f3b	0.1405	0.12727	0.12716	0.11108	0.12587	0.00011295	3.0341e-05	9.4405e-05	0.0012017	4.1496e-05
ENSMUSG00000016541	Atxn10	0.22683	0.20812	0.22374	0.19707	0.19207	5.8078e-15	9.3904e-14	8.935e-16	1.854e-10	2.4031e-13	ENSMUSG00000016664	Pacsin2	-0.09025	-0.12508	-0.12154	-0.21311	-0.13873	8.9655e-13	3.0505e-14	3.028e-14	1.6092e-13	1.1496e-12
ENSMUSG00000016559	H3f3b	0.1405	0.12727	0.12716	0.11108	0.12587	0.00011295	3.0341e-05	9.4405e-05	0.0012017	4.1496e-05	ENSMUSG00000016921	Srsf6	0.19263	0.16376	0.15687	0.06576	0.14675	1.6113e-14	2.0502e-13	4.9505e-11	0.001054	1.2678e-08
ENSMUSG00000016664	Pacsin2	-0.09025	-0.12508	-0.12154	-0.21311	-0.13873	8.9655e-13	3.0505e-14	3.028e-14	1.6092e-13	1.1496e-12	ENSMUSG00000017167	Cntnap1	-0.1073	-0.12221	-0.12619	-0.16149	-0.12439	5.3406e-12	8.627e-12	3.5603e-13	1.8924e-09	1.1151e-10
ENSMUSG00000016918	Sulf1	-0.16434	-0.022737	-0.0095076	-0.0064194	0.03361	1.1394e-09	0.0046938	0.34837	0.074092	9.5123e-05	ENSMUSG00000017291	Taok1	0.054893	0.086516	0.077916	0.22987	0.1076	6.5955e-05	5.6163e-07	2.6113e-11	2.8428e-11	3.5714e-11
ENSMUSG00000016921	Srsf6	0.19263	0.16376	0.15687	0.06576	0.14675	1.6113e-14	2.0502e-13	4.9505e-11	0.001054	1.2678e-08	ENSMUSG00000017376	Nlk	0.157	0.19461	0.14639	0.19847	0.16666	2.3515e-16	1.882e-17	4.0713e-17	3.6714e-10	5.0386e-12
ENSMUSG00000017167	Cntnap1	-0.1073	-0.12221	-0.12619	-0.16149	-0.12439	5.3406e-12	8.627e-12	3.5603e-13	1.8924e-09	1.1151e-10	ENSMUSG00000017404	Rpl19	0.12089	0.11882	0.12298	0.13726	0.096005	0.00056374	0.00026608	0.00082152	7.354e-05	0.0013895
ENSMUSG00000017291	Taok1	0.054893	0.086516	0.077916	0.22987	0.1076	6.5955e-05	5.6163e-07	2.6113e-11	2.8428e-11	3.5714e-11	ENSMUSG00000017421	Zfp207	0.23324	0.18588	0.21276	0.12086	0.19217	2.5466e-20	1.9661e-17	3.1159e-21	1.2273e-06	7.7268e-12
ENSMUSG00000017376	Nlk	0.157	0.19461	0.14639	0.19847	0.16666	2.3515e-16	1.882e-17	4.0713e-17	3.6714e-10	5.0386e-12	ENSMUSG00000017466	Timp2	0.088451	0.1056	0.11409	0.15614	0.085519	4.1818e-06	3.081e-08	1.3802e-10	1.124e-09	6.2953e-09
ENSMUSG00000017404	Rpl19	0.12089	0.11882	0.12298	0.13726	0.096005	0.00056374	0.00026608	0.00082152	7.354e-05	0.0013895	ENSMUSG00000017485	Top2b	0.10875	0.13477	0.10434	0.12297	0.087823	5.9665e-08	4.0142e-10	1.3197e-08	9.9409e-08	3.1557e-07
ENSMUSG00000017421	Zfp207	0.23324	0.18588	0.21276	0.12086	0.19217	2.5466e-20	1.9661e-17	3.1159e-21	1.2273e-06	7.7268e-12	ENSMUSG00000017491	Rarb	-0.34209	-0.27945	-0.34259	-0.23175	-0.28344	6.8679e-13	7.8719e-12	6.4972e-11	2.213e-08	5.3808e-13
ENSMUSG00000017466	Timp2	0.088451	0.1056	0.11409	0.15614	0.085519	4.1818e-06	3.081e-08	1.3802e-10	1.124e-09	6.2953e-09	ENSMUSG00000017548	Suz12	0.15756	0.14855	0.14855	0.15323	0.1327	7.833e-12	5.9514e-10	6.6676e-16	2.3199e-08	4.6557e-10
ENSMUSG00000017485	Top2b	0.10875	0.13477	0.10434	0.12297	0.087823	5.9665e-08	4.0142e-10	1.3197e-08	9.9409e-08	3.1557e-07	ENSMUSG00000017631	Abr	0.020942	0.028442	0.054466	0.20195	0.12259	0.15565	0.016223	0.0007337	2.5457e-11	5.5425e-07
ENSMUSG00000017491	Rarb	-0.34209	-0.27945	-0.34259	-0.23175	-0.28344	6.8679e-13	7.8719e-12	6.4972e-11	2.213e-08	5.3808e-13	ENSMUSG00000017677	Wsb1	0.093691	0.10126	0.091926	0.17995	0.13174	5.6715e-10	8.5428e-10	7.5851e-10	1.2528e-08	2.4414e-09
ENSMUSG00000017548	Suz12	0.15756	0.14855	0.14855	0.15323	0.1327	7.833e-12	5.9514e-10	6.6676e-16	2.3199e-08	4.6557e-10	ENSMUSG00000017686	Rhot1	0.13016	0.13837	0.14477	0.15154	0.13976	7.3394e-09	6.1953e-11	2.5211e-10	4.0739e-09	2.312e-08
ENSMUSG00000017631	Abr	0.020942	0.028442	0.054466	0.20195	0.12259	0.15565	0.016223	0.0007337	2.5457e-11	5.5425e-07	ENSMUSG00000017692	Rhbdl3	-0.20257	-0.13527	-0.23782	0.025921	-0.09734	1.7801e-14	4.5878e-13	4.4284e-15	0.020201	3.7269e-08
ENSMUSG00000017677	Wsb1	0.093691	0.10126	0.091926	0.17995	0.13174	5.6715e-10	8.5428e-10	7.5851e-10	1.2528e-08	2.4414e-09	ENSMUSG00000017707	Serinc3	0.016673	0.034969	0.03859	0.052526	0.11165	0.052742	0.023702	0.0045055	0.0024883	2.007e-08
ENSMUSG00000017686	Rhot1	0.13016	0.13837	0.14477	0.15154	0.13976	7.3394e-09	6.1953e-11	2.5211e-10	4.0739e-09	2.312e-08	ENSMUSG00000017776	Crk	0.1125	0.10562	0.11267	0.090525	0.074186	1.3304e-08	2.0977e-09	5.8155e-08	2.2091e-06	7.0242e-07
ENSMUSG00000017692	Rhbdl3	-0.20257	-0.13527	-0.23782	0.025921	-0.09734	1.7801e-14	4.5878e-13	4.4284e-15	0.020201	3.7269e-08	ENSMUSG00000017778	Cox7c	0.11608	0.11117	0.097241	0.14561	0.10769	0.0016188	0.00076838	0.0015846	2.2266e-06	0.0012172
ENSMUSG00000017707	Serinc3	0.016673	0.034969	0.03859	0.052526	0.11165	0.052742	0.023702	0.0045055	0.0024883	2.007e-08	ENSMUSG00000017781	Pitpna	0.13455	0.073344	0.12137	0.055351	0.12803	3.1293e-07	0.0062236	0.00014168	0.052091	6.4849e-05
ENSMUSG00000017776	Crk	0.1125	0.10562	0.11267	0.090525	0.074186	1.3304e-08	2.0977e-09	5.8155e-08	2.2091e-06	7.0242e-07	ENSMUSG00000017843	Ppp2r5c	0.082405	0.062917	0.12954	0.11297	0.08515	7.3511e-07	0.00015309	1.1943e-11	0.00022039	1.4711e-06
ENSMUSG00000017778	Cox7c	0.11608	0.11117	0.097241	0.14561	0.10769	0.0016188	0.00076838	0.0015846	2.2266e-06	0.0012172	ENSMUSG00000017969	Ptgis	-0.11889	-0.062096	-0.097477	-0.034189	-0.065649	7.7461e-05	0.00029929	1.93e-05	0.022522	6.7058e-07
ENSMUSG00000017781	Pitpna	0.13455	0.073344	0.12137	0.055351	0.12803	3.1293e-07	0.0062236	0.00014168	0.052091	6.4849e-05	ENSMUSG00000018068	Ints2	0.10527	0.086612	0.11456	0.16907	0.12366	4.4638e-11	7.8019e-12	9.3244e-16	5.8756e-10	4.5939e-14
ENSMUSG00000017843	Ppp2r5c	0.082405	0.062917	0.12954	0.11297	0.08515	7.3511e-07	0.00015309	1.1943e-11	0.00022039	1.4711e-06	ENSMUSG00000018076	Med13l	0.064089	0.10347	0.057864	0.12161	0.10652	0.0029444	3.3245e-08	2.0884e-05	1.3487e-10	2.5716e-09
ENSMUSG00000017969	Ptgis	-0.11889	-0.062096	-0.097477	-0.034189	-0.065649	7.7461e-05	0.00029929	1.93e-05	0.022522	6.7058e-07	ENSMUSG00000018334	Ksr1	0.08045	0.040195	0.13607	0.042595	0.10995	1.3242e-10	6.3489e-06	5.9098e-15	0.0028235	1.1799e-07
ENSMUSG00000018068	Ints2	0.10527	0.086612	0.11456	0.16907	0.12366	4.4638e-11	7.8019e-12	9.3244e-16	5.8756e-10	4.5939e-14	ENSMUSG00000018378	Cuedc1	0.20412	0.14894	0.16696	0.10418	0.1109	6.6298e-21	2.9724e-18	8.2133e-22	1.5783e-06	2.4373e-11
ENSMUSG00000018076	Med13l	0.064089	0.10347	0.057864	0.12161	0.10652	0.0029444	3.3245e-08	2.0884e-05	1.3487e-10	2.5716e-09	ENSMUSG00000018395	Kif3a	0.058623	0.038471	0.042842	0.14413	0.1091	0.0001245	0.0038338	0.00089401	6.1648e-07	1.2501e-07
ENSMUSG00000018334	Ksr1	0.08045	0.040195	0.13607	0.042595	0.10995	1.3242e-10	6.3489e-06	5.9098e-15	0.0028235	1.1799e-07	ENSMUSG00000018411	Mapt	-0.091876	-0.093163	-0.12288	-0.035441	-0.092628	1.0243e-06	2.4596e-05	3.3172e-09	0.015785	1.3736e-05
ENSMUSG00000018378	Cuedc1	0.20412	0.14894	0.16696	0.10418	0.1109	6.6298e-21	2.9724e-18	8.2133e-22	1.5783e-06	2.4373e-11	ENSMUSG00000018412	Kansl1	0.28091	0.25222	0.26036	0.17848	0.25147	8.7191e-25	3.9435e-28	6.0667e-24	9.586e-10	3.3638e-24
ENSMUSG00000018395	Kif3a	0.058623	0.038471	0.042842	0.14413	0.1091	0.0001245	0.0038338	0.00089401	6.1648e-07	1.2501e-07	ENSMUSG00000018425	Dhx40	0.1229	0.094103	0.11222	0.099493	0.067853	1.803e-11	6.0126e-08	6.6468e-13	0.001519	0.00042708
ENSMUSG00000018411	Mapt	-0.091876	-0.093163	-0.12288	-0.035441	-0.092628	1.0243e-06	2.4596e-05	3.3172e-09	0.015785	1.3736e-05	ENSMUSG00000018427	Ypel2	-0.275	-0.24833	-0.22668	-0.20598	-0.27667	4.0233e-12	1.1532e-12	1.4382e-10	4.6932e-11	3.5642e-18
ENSMUSG00000018412	Kansl1	0.28091	0.25222	0.26036	0.17848	0.25147	8.7191e-25	3.9435e-28	6.0667e-24	9.586e-10	3.3638e-24	ENSMUSG00000018474	Chd3	0.21442	0.18224	0.16817	0.22075	0.12412	3.7584e-18	8.2033e-13	2.6077e-14	3.61e-08	4.7555e-07
ENSMUSG00000018425	Dhx40	0.1229	0.094103	0.11222	0.099493	0.067853	1.803e-11	6.0126e-08	6.6468e-13	0.001519	0.00042708	ENSMUSG00000018481	Appbp2	0.16195	0.16362	0.13034	0.18823	0.12203	1.016e-16	4.6568e-14	9.2084e-14	8.1507e-08	2.4063e-08
ENSMUSG00000018427	Ypel2	-0.275	-0.24833	-0.22668	-0.20598	-0.27667	4.0233e-12	1.1532e-12	1.4382e-10	4.6932e-11	3.5642e-18	ENSMUSG00000018501	Ncor1	0.25141	0.22932	0.24759	0.22751	0.23287	4.6047e-26	1.7992e-20	2.1432e-24	1.0739e-15	1.1018e-17
ENSMUSG00000018474	Chd3	0.21442	0.18224	0.16817	0.22075	0.12412	3.7584e-18	8.2033e-13	2.6077e-14	3.61e-08	4.7555e-07	ENSMUSG00000018583	G3bp1	0.073168	0.11022	0.06017	0.054607	0.042577	3.7348e-11	3.4883e-14	8.8163e-10	0.00010646	1.6912e-07
ENSMUSG00000018481	Appbp2	0.16195	0.16362	0.13034	0.18823	0.12203	1.016e-16	4.6568e-14	9.2084e-14	8.1507e-08	2.4063e-08	ENSMUSG00000018651	Tada2a	0.19837	0.17493	0.17362	0.15509	0.12823	1.2705e-18	1.1802e-13	2.147e-15	1.2164e-07	1.8285e-07
ENSMUSG00000018501	Ncor1	0.25141	0.22932	0.24759	0.22751	0.23287	4.6047e-26	1.7992e-20	2.1432e-24	1.0739e-15	1.1018e-17	ENSMUSG00000018666	Cbx1	0.1604	0.14542	0.13267	0.083848	0.12859	6.0153e-13	4.1461e-16	1.3532e-12	1.4163e-06	3.7253e-12
ENSMUSG00000018583	G3bp1	0.073168	0.11022	0.06017	0.054607	0.042577	3.7348e-11	3.4883e-14	8.8163e-10	0.00010646	1.6912e-07	ENSMUSG00000018697	Aatf	0.16819	0.14491	0.16936	0.11622	0.11875	1.2417e-15	4.3095e-11	1.0494e-18	2.7491e-05	1.7403e-12
ENSMUSG00000018651	Tada2a	0.19837	0.17493	0.17362	0.15509	0.12823	1.2705e-18	1.1802e-13	2.147e-15	1.2164e-07	1.8285e-07	ENSMUSG00000018707	Dync1h1	0.20912	0.16739	0.1955	0.19003	0.20527	9.9224e-16	4.7819e-14	6.9391e-17	2.4997e-08	1.4603e-12
ENSMUSG00000018666	Cbx1	0.1604	0.14542	0.13267	0.083848	0.12859	6.0153e-13	4.1461e-16	1.3532e-12	1.4163e-06	3.7253e-12	ENSMUSG00000018800	Abca5	0.1137	0.079943	0.11361	0.12691	0.041657	8.3444e-11	1.3196e-05	6.4047e-10	6.8831e-06	3.8459e-06
ENSMUSG00000018697	Aatf	0.16819	0.14491	0.16936	0.11622	0.11875	1.2417e-15	4.3095e-11	1.0494e-18	2.7491e-05	1.7403e-12	ENSMUSG00000018849	Wwc1	-0.16701	-0.20021	-0.12856	-0.014081	-0.10603	1.9328e-09	5.8991e-13	1.9833e-07	0.01813	3.8835e-07
ENSMUSG00000018707	Dync1h1	0.20912	0.16739	0.1955	0.19003	0.20527	9.9224e-16	4.7819e-14	6.9391e-17	2.4997e-08	1.4603e-12	ENSMUSG00000019087	Atp6ap1	0.098925	0.074148	0.092644	0.03211	0.10212	8.561e-06	9.0081e-05	4.0149e-07	0.083745	8.1166e-07
ENSMUSG00000018800	Abca5	0.1137	0.079943	0.11361	0.12691	0.041657	8.3444e-11	1.3196e-05	6.4047e-10	6.8831e-06	3.8459e-06	ENSMUSG00000019124	Scrn1	-0.27651	-0.26774	-0.28623	-0.34633	-0.32027	5.5671e-16	3.2622e-12	1.0525e-16	4.6068e-15	1.1999e-13
ENSMUSG00000018849	Wwc1	-0.16701	-0.20021	-0.12856	-0.014081	-0.10603	1.9328e-09	5.8991e-13	1.9833e-07	0.01813	3.8835e-07	ENSMUSG00000019132	BC005537	0.11528	0.092013	0.11135	0.10838	0.16626	1.888e-08	1.044e-05	1.6976e-08	7.7322e-05	5.6059e-08
ENSMUSG00000019087	Atp6ap1	0.098925	0.074148	0.092644	0.03211	0.10212	8.561e-06	9.0081e-05	4.0149e-07	0.083745	8.1166e-07	ENSMUSG00000019139	Isyna1	-0.11618	-0.086762	-0.074211	-0.07651	-0.068587	3.4569e-15	7.4838e-09	3.1851e-11	2.308e-06	1.1957e-07
ENSMUSG00000019124	Scrn1	-0.27651	-0.26774	-0.28623	-0.34633	-0.32027	5.5671e-16	3.2622e-12	1.0525e-16	4.6068e-15	1.1999e-13	ENSMUSG00000019188	H13	0.12477	0.093504	0.10694	0.10858	0.11962	3.1572e-11	8.8415e-06	3.1816e-10	0.0001604	3.6974e-11
ENSMUSG00000019132	BC005537	0.11528	0.092013	0.11135	0.10838	0.16626	1.888e-08	1.044e-05	1.6976e-08	7.7322e-05	5.6059e-08	ENSMUSG00000019189	Rnf145	-0.098895	-0.080469	-0.089871	-0.0058496	-0.12687	1.267e-07	3.5426e-06	2.1609e-07	0.32731	5.4303e-10
ENSMUSG00000019139	Isyna1	-0.11618	-0.086762	-0.074211	-0.07651	-0.068587	3.4569e-15	7.4838e-09	3.1851e-11	2.308e-06	1.1957e-07	ENSMUSG00000019210	Atp6v1e1	0.17263	0.14146	0.17226	0.16682	0.1408	6.8507e-14	2.8562e-10	1.3806e-12	1.4622e-08	1.0413e-10
ENSMUSG00000019188	H13	0.12477	0.093504	0.10694	0.10858	0.11962	3.1572e-11	8.8415e-06	3.1816e-10	0.0001604	3.6974e-11	ENSMUSG00000019302	Atp6v0a1	0.20839	0.24243	0.17975	0.17829	0.22142	4.5514e-10	1.5151e-14	3.6612e-09	1.3319e-10	3.2625e-15
ENSMUSG00000019189	Rnf145	-0.098895	-0.080469	-0.089871	-0.0058496	-0.12687	1.267e-07	3.5426e-06	2.1609e-07	0.32731	5.4303e-10	ENSMUSG00000019373	Cops3	0.091494	0.093713	0.10108	0.073737	0.0841	3.2936e-13	5.8173e-12	7.3463e-14	3.699e-05	2.7469e-08
ENSMUSG00000019210	Atp6v1e1	0.17263	0.14146	0.17226	0.16682	0.1408	6.8507e-14	2.8562e-10	1.3806e-12	1.4622e-08	1.0413e-10	ENSMUSG00000019432	Ddx39b	0.20103	0.16051	0.20916	0.14561	0.18413	4.1941e-17	8.2868e-14	3.7272e-17	2.6826e-08	5.3758e-14
ENSMUSG00000019302	Atp6v0a1	0.20839	0.24243	0.17975	0.17829	0.22142	4.5514e-10	1.5151e-14	3.6612e-09	1.3319e-10	3.2625e-15	ENSMUSG00000019505	Ubb	0.30286	0.30542	0.29987	0.3635	0.29767	7.1268e-06	1.6133e-05	3.7896e-05	3.7615e-08	3.1638e-05
ENSMUSG00000019373	Cops3	0.091494	0.093713	0.10108	0.073737	0.0841	3.2936e-13	5.8173e-12	7.3463e-14	3.699e-05	2.7469e-08	ENSMUSG00000019726	Lyst	-0.041222	-0.12716	-0.022443	-0.146	-0.10295	1.4318e-06	7.014e-11	0.0035149	3.1544e-11	5.9158e-09
ENSMUSG00000019432	Ddx39b	0.20103	0.16051	0.20916	0.14561	0.18413	4.1941e-17	8.2868e-14	3.7272e-17	2.6826e-08	5.3758e-14	ENSMUSG00000019775	Rgs17	-0.11677	-0.11768	-0.049348	-0.034193	-0.095483	1.7644e-06	1.1584e-06	0.0060644	0.098721	5.7485e-06
ENSMUSG00000019505	Ubb	0.30286	0.30542	0.29987	0.3635	0.29767	7.1268e-06	1.6133e-05	3.7896e-05	3.7615e-08	3.1638e-05	ENSMUSG00000019782	Rwdd1	0.10201	0.074116	0.1036	0.081169	0.056921	1.0915e-08	9.6662e-07	4.8953e-11	1.14e-05	0.00025218
ENSMUSG00000019726	Lyst	-0.041222	-0.12716	-0.022443	-0.146	-0.10295	1.4318e-06	7.014e-11	0.0035149	3.1544e-11	5.9158e-09	ENSMUSG00000019785	Clvs2	0.15329	0.11408	0.15398	0.18653	0.10452	4.1006e-13	5.6e-09	1.5521e-13	1.0518e-07	2.1297e-09
ENSMUSG00000019775	Rgs17	-0.11677	-0.11768	-0.049348	-0.034193	-0.095483	1.7644e-06	1.1584e-06	0.0060644	0.098721	5.7485e-06	ENSMUSG00000019790	Stxbp5	0.19882	0.16108	0.19147	0.079949	0.14485	1.9214e-23	1.3518e-13	2.4641e-19	0.00028441	2.1632e-11
ENSMUSG00000019782	Rwdd1	0.10201	0.074116	0.1036	0.081169	0.056921	1.0915e-08	9.6662e-07	4.8953e-11	1.14e-05	0.00025218	ENSMUSG00000019796	Lrp11	0.12871	0.10625	0.1298	0.069604	0.093079	1.5671e-09	3.7412e-09	6.7941e-11	0.0031923	2.3079e-06
ENSMUSG00000019785	Clvs2	0.15329	0.11408	0.15398	0.18653	0.10452	4.1006e-13	5.6e-09	1.5521e-13	1.0518e-07	2.1297e-09	ENSMUSG00000019802	Sec63	0.17686	0.16768	0.1961	0.19948	0.16781	1.4251e-17	4.8438e-16	5.1149e-21	2.0605e-10	2.4394e-12
ENSMUSG00000019790	Stxbp5	0.19882	0.16108	0.19147	0.079949	0.14485	1.9214e-23	1.3518e-13	2.4641e-19	0.00028441	2.1632e-11	ENSMUSG00000019806	Aig1	0.21601	0.20082	0.2394	0.22285	0.2227	3.4846e-23	6.0628e-16	3.4904e-22	1.9088e-12	1.3406e-17
ENSMUSG00000019796	Lrp11	0.12871	0.10625	0.1298	0.069604	0.093079	1.5671e-09	3.7412e-09	6.7941e-11	0.0031923	2.3079e-06	ENSMUSG00000019828	Grm1	-0.46715	-0.42208	-0.41385	-0.22737	-0.34831	6.255e-23	1.3831e-18	3.6804e-20	5.8391e-09	1.3164e-14
ENSMUSG00000019802	Sec63	0.17686	0.16768	0.1961	0.19948	0.16781	1.4251e-17	4.8438e-16	5.1149e-21	2.0605e-10	2.4394e-12	ENSMUSG00000019831	Wasf1	-0.16915	-0.12643	-0.12461	-0.10941	-0.092914	1.2211e-16	2.114e-12	1.0994e-15	8.667e-07	8.1785e-09
ENSMUSG00000019806	Aig1	0.21601	0.20082	0.2394	0.22285	0.2227	3.4846e-23	6.0628e-16	3.4904e-22	1.9088e-12	1.3406e-17	ENSMUSG00000019841	Rev3l	0.20449	0.13145	0.18035	0.23526	0.13035	3.8155e-19	2.0307e-13	1.3532e-19	3.5658e-11	3.4745e-10
ENSMUSG00000019820	Utrn	-0.12058	0.048187	-0.22204	-0.25227	-0.09884	8.8868e-10	0.001434	2.0183e-17	9.9889e-12	2.8756e-06	ENSMUSG00000019843	Fyn	0.098731	0.15696	0.12161	0.083322	0.11679	1.1992e-07	3.7142e-12	2.5941e-11	0.00097542	2.0419e-09
ENSMUSG00000019828	Grm1	-0.46715	-0.42208	-0.41385	-0.22737	-0.34831	6.255e-23	1.3831e-18	3.6804e-20	5.8391e-09	1.3164e-14	ENSMUSG00000019852	Arfgef3	0.12899	0.14006	0.13755	0.090554	0.079987	1.5225e-11	5.271e-15	2.6629e-13	3.4376e-07	5.2795e-08
ENSMUSG00000019831	Wasf1	-0.16915	-0.12643	-0.12461	-0.10941	-0.092914	1.2211e-16	2.114e-12	1.0994e-15	8.667e-07	8.1785e-09	ENSMUSG00000019854	Reps1	0.10259	0.10264	0.10877	0.10086	0.10139	1.6512e-08	3.5795e-10	1.137e-10	1.5767e-06	3.6602e-13
ENSMUSG00000019841	Rev3l	0.20449	0.13145	0.18035	0.23526	0.13035	3.8155e-19	2.0307e-13	1.3532e-19	3.5658e-11	3.4745e-10	ENSMUSG00000019856	Fam184a	0.05911	0.14761	0.041995	0.2147	0.083074	9.3178e-05	2.0566e-12	0.00048476	5.8034e-09	1.2763e-05
ENSMUSG00000019843	Fyn	0.098731	0.15696	0.12161	0.083322	0.11679	1.1992e-07	3.7142e-12	2.5941e-11	0.00097542	2.0419e-09	ENSMUSG00000019877	Serinc1	0.20603	0.18665	0.23597	0.20155	0.23733	0.00076511	0.00072851	1.5499e-05	8.1283e-05	4.4758e-05
ENSMUSG00000019852	Arfgef3	0.12899	0.14006	0.13755	0.090554	0.079987	1.5225e-11	5.271e-15	2.6629e-13	3.4376e-07	5.2795e-08	ENSMUSG00000019883	Echdc1	0.11182	0.086252	0.10029	0.03038	0.073903	1.6476e-05	1.4251e-05	2.5039e-05	0.00012314	6.6068e-05
ENSMUSG00000019854	Reps1	0.10259	0.10264	0.10877	0.10086	0.10139	1.6512e-08	3.5795e-10	1.137e-10	1.5767e-06	3.6602e-13	ENSMUSG00000019888	Mgat4c	0.79826	0.51583	0.67125	0.72246	0.44142	2.2161e-25	1.7651e-26	5.6898e-24	1.3675e-20	6.6627e-18
ENSMUSG00000019856	Fam184a	0.05911	0.14761	0.041995	0.2147	0.083074	9.3178e-05	2.0566e-12	0.00048476	5.8034e-09	1.2763e-05	ENSMUSG00000019894	Slc6a15	0.10673	0.065681	0.086895	0.11863	0.13745	9.5824e-08	0.00068627	2.0977e-08	6.444e-05	1.1825e-08
ENSMUSG00000019877	Serinc1	0.20603	0.18665	0.23597	0.20155	0.23733	0.00076511	0.00072851	1.5499e-05	8.1283e-05	4.4758e-05	ENSMUSG00000019899	Lama2	-0.082303	-0.053287	-0.081132	-0.078005	-0.10329	2.6792e-06	6.9829e-05	5.3734e-06	0.00017255	6.1736e-07
ENSMUSG00000019883	Echdc1	0.11182	0.086252	0.10029	0.03038	0.073903	1.6476e-05	1.4251e-05	2.5039e-05	0.00012314	6.6068e-05	ENSMUSG00000019906	Lin7a	0.2551	0.26004	0.26946	0.096468	0.25761	1.7121e-14	4.7346e-14	1.2579e-16	2.4675e-06	9.2745e-13
ENSMUSG00000019888	Mgat4c	0.79826	0.51583	0.67125	0.72246	0.44142	2.2161e-25	1.7651e-26	5.6898e-24	1.3675e-20	6.6627e-18	ENSMUSG00000019916	P4ha1	-0.34749	-0.27402	-0.30772	-0.17901	-0.29215	2.6103e-11	7.0737e-15	2.3634e-12	3.6893e-08	1.0799e-15
ENSMUSG00000019894	Slc6a15	0.10673	0.065681	0.086895	0.11863	0.13745	9.5824e-08	0.00068627	2.0977e-08	6.444e-05	1.1825e-08	ENSMUSG00000019920	Lims1	0.42987	0.38035	0.39027	0.34811	0.30857	7.5652e-18	1.5143e-13	2.2074e-19	2.5832e-14	9.6107e-14
ENSMUSG00000019899	Lama2	-0.082303	-0.053287	-0.081132	-0.078005	-0.10329	2.6792e-06	6.9829e-05	5.3734e-06	0.00017255	6.1736e-07	ENSMUSG00000019923	Zwint	0.27355	0.26958	0.26128	0.34346	0.26083	1.2046e-15	6.9073e-15	2.9866e-15	8.4389e-15	3.0693e-13
ENSMUSG00000019906	Lin7a	0.2551	0.26004	0.26946	0.096468	0.25761	1.7121e-14	4.7346e-14	1.2579e-16	2.4675e-06	9.2745e-13	ENSMUSG00000019943	Atp2b1	-0.62685	-0.50318	-0.57627	-0.53957	-0.51404	1.4467e-16	1.9827e-17	8.4279e-17	2.5557e-21	8.1449e-18
ENSMUSG00000019916	P4ha1	-0.34749	-0.27402	-0.30772	-0.17901	-0.29215	2.6103e-11	7.0737e-15	2.3634e-12	3.6893e-08	1.0799e-15	ENSMUSG00000019947	Arid5b	0.76217	0.5959	0.65106	0.54629	0.60627	4.6582e-27	1.1728e-31	1.3518e-25	2.5947e-26	1.6263e-30
ENSMUSG00000019920	Lims1	0.42987	0.38035	0.39027	0.34811	0.30857	7.5652e-18	1.5143e-13	2.2074e-19	2.5832e-14	9.6107e-14	ENSMUSG00000019951	Uhrf1bp1l	0.17031	0.13382	0.18505	0.12711	0.14743	2.7325e-14	8.0325e-12	7.9891e-14	2.2902e-05	3.0524e-10
ENSMUSG00000019923	Zwint	0.27355	0.26958	0.26128	0.34346	0.26083	1.2046e-15	6.9073e-15	2.9866e-15	8.4389e-15	3.0693e-13	ENSMUSG00000019970	Sgk1	-0.55953	-0.19764	-0.51195	0.11032	-0.1474	2.2596e-26	2.2224e-09	1.1514e-25	2.4981e-06	6.1959e-08
ENSMUSG00000019943	Atp2b1	-0.62685	-0.50318	-0.57627	-0.53957	-0.51404	1.4467e-16	1.9827e-17	8.4279e-17	2.5557e-21	8.1449e-18	ENSMUSG00000019971	Cep290	0.1305	0.16086	0.14532	0.026129	0.1075	5.5122e-09	7.0452e-08	3.5287e-10	0.054261	1.1698e-05
ENSMUSG00000019947	Arid5b	0.76217	0.5959	0.65106	0.54629	0.60627	4.6582e-27	1.1728e-31	1.3518e-25	2.5947e-26	1.6263e-30	ENSMUSG00000019977	Hbs1l	0.12375	0.1071	0.11705	0.049507	0.077453	2.5449e-10	2.233e-11	2.956e-11	0.0091261	3.5138e-06
ENSMUSG00000019951	Uhrf1bp1l	0.17031	0.13382	0.18505	0.12711	0.14743	2.7325e-14	8.0325e-12	7.9891e-14	2.2902e-05	3.0524e-10	ENSMUSG00000019978	Epb41l2	-0.060142	-0.095447	-0.078208	-0.12584	-0.12471	6.2731e-08	2.5677e-08	8.8049e-09	2.4659e-05	6.7127e-11
ENSMUSG00000019970	Sgk1	-0.55953	-0.19764	-0.51195	0.11032	-0.1474	2.2596e-26	2.2224e-09	1.1514e-25	2.4981e-06	6.1959e-08	ENSMUSG00000019990	Pde7b	-0.37976	-0.39034	-0.31359	-0.38613	-0.35063	8.1694e-14	2.7914e-17	3.8512e-12	2.7791e-30	1.4028e-18
ENSMUSG00000019971	Cep290	0.1305	0.16086	0.14532	0.026129	0.1075	5.5122e-09	7.0452e-08	3.5287e-10	0.054261	1.1698e-05	ENSMUSG00000019998	Stx7	0.16493	0.11615	0.1439	0.080098	0.14577	9.1574e-20	2.104e-12	3.9116e-17	0.00067795	5.8958e-12
ENSMUSG00000019977	Hbs1l	0.12375	0.1071	0.11705	0.049507	0.077453	2.5449e-10	2.233e-11	2.956e-11	0.0091261	3.5138e-06	ENSMUSG00000020003	Pex7	0.097335	0.076753	0.10185	0.1228	0.093621	9.1917e-09	8.5355e-08	2.3358e-08	2.4532e-06	2.1746e-08
ENSMUSG00000019978	Epb41l2	-0.060142	-0.095447	-0.078208	-0.12584	-0.12471	6.2731e-08	2.5677e-08	8.8049e-09	2.4659e-05	6.7127e-11	ENSMUSG00000020014	Cfap54	0.20926	0.22665	0.23415	0.20161	0.26873	0.0024952	0.00057816	0.00051986	4.5776e-05	6.4778e-05
ENSMUSG00000019990	Pde7b	-0.37976	-0.39034	-0.31359	-0.38613	-0.35063	8.1694e-14	2.7914e-17	3.8512e-12	2.7791e-30	1.4028e-18	ENSMUSG00000020015	Cdk17	-0.2818	-0.17717	-0.26972	-0.26916	-0.22943	4.9338e-14	1.2816e-09	3.1859e-14	8.0106e-10	9.7974e-14
ENSMUSG00000019998	Stx7	0.16493	0.11615	0.1439	0.080098	0.14577	9.1574e-20	2.104e-12	3.9116e-17	0.00067795	5.8958e-12	ENSMUSG00000020023	Tmcc3	0.095666	0.04343	0.13063	0.13083	0.094406	2.2858e-10	4.1929e-05	6.0806e-14	1.751e-05	3.5591e-07
ENSMUSG00000020003	Pex7	0.097335	0.076753	0.10185	0.1228	0.093621	9.1917e-09	8.5355e-08	2.3358e-08	2.4532e-06	2.1746e-08	ENSMUSG00000020027	Socs2	-0.19965	-0.26298	-0.12124	-0.18224	-0.23497	2.8479e-18	3.3796e-21	4.2073e-16	5.8756e-10	3.5547e-18
ENSMUSG00000020014	Cfap54	0.20926	0.22665	0.23415	0.20161	0.26873	0.0024952	0.00057816	0.00051986	4.5776e-05	6.4778e-05	ENSMUSG00000020064	Herc4	0.15354	0.073905	0.12734	0.14517	0.11418	4.8655e-19	1.6528e-09	1.8797e-13	3.185e-09	5.0512e-11
ENSMUSG00000020015	Cdk17	-0.2818	-0.17717	-0.26972	-0.26916	-0.22943	4.9338e-14	1.2816e-09	3.1859e-14	8.0106e-10	9.7974e-14	ENSMUSG00000020069	Hnrnph3	0.13231	0.11848	0.11088	0.14661	0.10663	0.00051409	0.00026026	0.0017027	4.4719e-05	0.00064202
ENSMUSG00000020023	Tmcc3	0.095666	0.04343	0.13063	0.13083	0.094406	2.2858e-10	4.1929e-05	6.0806e-14	1.751e-05	3.5591e-07	ENSMUSG00000020074	Ccar1	0.13676	0.13896	0.13137	0.10401	0.119	7.552e-12	8.8038e-16	4.5525e-12	8.5459e-06	9.6411e-12
ENSMUSG00000020027	Socs2	-0.19965	-0.26298	-0.12124	-0.18224	-0.23497	2.8479e-18	3.3796e-21	4.2073e-16	5.8756e-10	3.5547e-18	ENSMUSG00000020086	Macroh2a2	0.084253	0.097947	0.082996	0.077297	0.13528	9.3508e-11	7.841e-10	5.1951e-12	0.00019364	1.6795e-14
ENSMUSG00000020064	Herc4	0.15354	0.073905	0.12734	0.14517	0.11418	4.8655e-19	1.6528e-09	1.8797e-13	3.185e-09	5.0512e-11	ENSMUSG00000020097	Sgpl1	0.11551	0.09959	0.12701	0.075238	0.079852	4.344e-18	9.6434e-11	3.544e-15	0.0048602	1.2198e-08
ENSMUSG00000020069	Hnrnph3	0.13231	0.11848	0.11088	0.14661	0.10663	0.00051409	0.00026026	0.0017027	4.4719e-05	0.00064202	ENSMUSG00000020107	Anapc16	0.095018	0.062623	0.076668	0.11381	0.10254	0.00020492	0.0038061	0.00037006	2.4956e-05	0.00015199
ENSMUSG00000020074	Ccar1	0.13676	0.13896	0.13137	0.10401	0.119	7.552e-12	8.8038e-16	4.5525e-12	8.5459e-06	9.6411e-12	ENSMUSG00000020114	Cand1	0.1007	0.11207	0.10549	0.098432	0.068476	4.6712e-13	3.6692e-12	3.608e-14	7.0302e-07	1.1288e-08
ENSMUSG00000020086	Macroh2a2	0.084253	0.097947	0.082996	0.077297	0.13528	9.3508e-11	7.841e-10	5.1951e-12	0.00019364	1.6795e-14	ENSMUSG00000020120	Plek	0.12303	0.10184	0.12536	0.12921	0.13241	1.0017e-12	6.5124e-11	2.7869e-12	1.0594e-06	4.676e-13
ENSMUSG00000020097	Sgpl1	0.11551	0.09959	0.12701	0.075238	0.079852	4.344e-18	9.6434e-11	3.544e-15	0.0048602	1.2198e-08	ENSMUSG00000020121	Srgap1	-0.18739	-0.17363	-0.18873	-0.19732	-0.22229	3.1451e-07	5.4341e-07	3.1291e-07	1.8475e-12	2.4912e-12
ENSMUSG00000020107	Anapc16	0.095018	0.062623	0.076668	0.11381	0.10254	0.00020492	0.0038061	0.00037006	2.4956e-05	0.00015199	ENSMUSG00000020128	Vps54	0.22122	0.23219	0.2216	0.27638	0.21051	1.2614e-24	9.6493e-22	5.2598e-22	5.9717e-15	1.1669e-16
ENSMUSG00000020114	Cand1	0.1007	0.11207	0.10549	0.098432	0.068476	4.6712e-13	3.6692e-12	3.608e-14	7.0302e-07	1.1288e-08	ENSMUSG00000020132	Rab21	0.14388	0.12335	0.12714	0.048908	0.12066	1.1405e-10	2.7032e-08	6.151e-10	0.0089185	2.815e-10
ENSMUSG00000020120	Plek	0.12303	0.10184	0.12536	0.12921	0.13241	1.0017e-12	6.5124e-11	2.7869e-12	1.0594e-06	4.676e-13	ENSMUSG00000020137	Thap2	0.10399	0.047691	0.077727	0.057324	0.078804	2.4867e-10	1.3855e-05	4.4558e-10	5.6121e-06	8.9802e-06
ENSMUSG00000020121	Srgap1	-0.18739	-0.17363	-0.18873	-0.19732	-0.22229	3.1451e-07	5.4341e-07	3.1291e-07	1.8475e-12	2.4912e-12	ENSMUSG00000020151	Ptprr	0.186	0.081921	0.18326	0.087537	0.084325	9.019e-19	8.2011e-09	1.277e-16	0.0018615	4.005e-07
ENSMUSG00000020128	Vps54	0.22122	0.23219	0.2216	0.27638	0.21051	1.2614e-24	9.6493e-22	5.2598e-22	5.9717e-15	1.1669e-16	ENSMUSG00000020160	Meis1	0.40558	0.31048	0.30434	0.28015	0.28615	1.2629e-19	2.0366e-19	1.0972e-15	1.0665e-09	8.2015e-11
ENSMUSG00000020132	Rab21	0.14388	0.12335	0.12714	0.048908	0.12066	1.1405e-10	2.7032e-08	6.151e-10	0.0089185	2.815e-10	ENSMUSG00000020166	Cnot2	0.21143	0.21312	0.18944	0.21764	0.17601	4.8871e-20	2.1279e-17	5.3494e-15	6.8002e-12	8.6922e-12
ENSMUSG00000020137	Thap2	0.10399	0.047691	0.077727	0.057324	0.078804	2.4867e-10	1.3855e-05	4.4558e-10	5.6121e-06	8.9802e-06	ENSMUSG00000020167	Tcf3	0.082438	0.082579	0.075587	0.11271	0.10921	2.4067e-08	6.8626e-09	2.3787e-08	2.2307e-07	5.3645e-11
ENSMUSG00000020151	Ptprr	0.186	0.081921	0.18326	0.087537	0.084325	9.019e-19	8.2011e-09	1.277e-16	0.0018615	4.005e-07	ENSMUSG00000020170	Frs2	0.10169	0.090307	0.082106	0.15584	0.082109	9.4563e-12	2.2008e-08	9.5272e-12	1.6101e-05	1.4089e-09
ENSMUSG00000020160	Meis1	0.40558	0.31048	0.30434	0.28015	0.28615	1.2629e-19	2.0366e-19	1.0972e-15	1.0665e-09	8.2015e-11	ENSMUSG00000020173	Cobl	-0.076886	-0.11066	-0.028815	0.014012	-0.086637	0.00013779	2.0686e-06	0.045538	0.065643	7.4502e-08
ENSMUSG00000020166	Cnot2	0.21143	0.21312	0.18944	0.21764	0.17601	4.8871e-20	2.1279e-17	5.3494e-15	6.8002e-12	8.6922e-12	ENSMUSG00000020176	Grb10	0.10325	0.051573	0.11498	0.15323	0.098549	3.4024e-08	3.0692e-05	3.2143e-08	1.7613e-06	3.2063e-08
ENSMUSG00000020167	Tcf3	0.082438	0.082579	0.075587	0.11271	0.10921	2.4067e-08	6.8626e-09	2.3787e-08	2.2307e-07	5.3645e-11	ENSMUSG00000020178	Adora2a	-0.089259	-0.077455	-0.61437	-0.49541	-0.6125	2.596e-13	5.8002e-11	3.3717e-20	1.8731e-18	5.8361e-19
ENSMUSG00000020170	Frs2	0.10169	0.090307	0.082106	0.15584	0.082109	9.4563e-12	2.2008e-08	9.5272e-12	1.6101e-05	1.4089e-09	ENSMUSG00000020181	Nav3	0.3083	0.26447	0.28366	0.24054	0.23831	2.6476e-23	2.8388e-18	9.922e-21	1.1003e-12	6.0826e-17
ENSMUSG00000020173	Cobl	-0.076886	-0.11066	-0.028815	0.014012	-0.086637	0.00013779	2.0686e-06	0.045538	0.065643	7.4502e-08	ENSMUSG00000020184	Mdm2	0.080406	0.10941	0.085257	0.076064	0.03957	2.2175e-07	2.4908e-07	1.5297e-08	4.2205e-05	0.0029782
ENSMUSG00000020176	Grb10	0.10325	0.051573	0.11498	0.15323	0.098549	3.4024e-08	3.0692e-05	3.2143e-08	1.7613e-06	3.2063e-08	ENSMUSG00000020189	Osbpl8	-0.56349	-0.60329	-0.58851	-0.7082	-0.68905	7.1654e-18	1.1985e-29	1.4825e-19	1.72e-24	6.1259e-25
ENSMUSG00000020178	Adora2a	-0.089259	-0.077455	-0.61437	-0.49541	-0.6125	2.596e-13	5.8002e-11	3.3717e-20	1.8731e-18	5.8361e-19	ENSMUSG00000020220	Vps13d	0.11309	0.082418	0.12805	0.12353	0.096303	5.9344e-14	1.7156e-07	3.2182e-15	7.2873e-07	6.4283e-09
ENSMUSG00000020181	Nav3	0.3083	0.26447	0.28366	0.24054	0.23831	2.6476e-23	2.8388e-18	9.922e-21	1.1003e-12	6.0826e-17	ENSMUSG00000020230	Prmt2	0.10557	0.11307	0.10664	0.071193	0.12394	4.021e-10	1.2479e-10	2.4578e-11	6.0973e-06	1.6206e-10
ENSMUSG00000020184	Mdm2	0.080406	0.10941	0.085257	0.076064	0.03957	2.2175e-07	2.4908e-07	1.5297e-08	4.2205e-05	0.0029782	ENSMUSG00000020255	D10Wsu102e	-0.3747	-0.37499	-0.3091	-0.37926	-0.32978	1.8155e-28	9.1363e-27	2.4494e-27	1.0439e-17	1.0075e-26
ENSMUSG00000020189	Osbpl8	-0.56349	-0.60329	-0.58851	-0.7082	-0.68905	7.1654e-18	1.1985e-29	1.4825e-19	1.72e-24	6.1259e-25	ENSMUSG00000020262	Adarb1	0.064173	0.069782	0.065422	0.048176	0.12723	3.187e-09	3.081e-08	1.0358e-09	0.015982	4.6612e-12
ENSMUSG00000020220	Vps13d	0.11309	0.082418	0.12805	0.12353	0.096303	5.9344e-14	1.7156e-07	3.2182e-15	7.2873e-07	6.4283e-09	ENSMUSG00000020267	Hint1	0.094367	0.10483	0.099145	0.12757	0.10133	4.1524e-06	1.162e-05	1.8562e-05	5.4323e-07	1.8449e-07
ENSMUSG00000020230	Prmt2	0.10557	0.11307	0.10664	0.071193	0.12394	4.021e-10	1.2479e-10	2.4578e-11	6.0973e-06	1.6206e-10	ENSMUSG00000020273	Papolg	0.085861	0.054679	0.083983	0.06135	0.10727	1.7239e-14	8.2663e-09	5.3642e-13	0.002386	2.9892e-12
ENSMUSG00000020255	D10Wsu102e	-0.3747	-0.37499	-0.3091	-0.37926	-0.32978	1.8155e-28	9.1363e-27	2.4494e-27	1.0439e-17	1.0075e-26	ENSMUSG00000020280	Pus10	0.12169	0.11418	0.10441	0.091379	0.068486	7.8882e-13	3.6756e-12	4.2056e-12	1.6809e-05	1.3768e-07
ENSMUSG00000020262	Adarb1	0.064173	0.069782	0.065422	0.048176	0.12723	3.187e-09	3.081e-08	1.0358e-09	0.015982	4.6612e-12	ENSMUSG00000020288	Ahsa2	0.10255	0.073409	0.095692	0.076961	0.082796	2.5284e-18	5.2451e-15	1.2371e-16	2.9071e-07	2.3255e-13
ENSMUSG00000020267	Hint1	0.094367	0.10483	0.099145	0.12757	0.10133	4.1524e-06	1.162e-05	1.8562e-05	5.4323e-07	1.8449e-07	ENSMUSG00000020290	Xpo1	0.095993	0.088994	0.10784	0.064209	0.09493	9.5758e-10	4.8496e-07	1.3106e-10	0.0055445	1.7421e-08
ENSMUSG00000020273	Papolg	0.085861	0.054679	0.083983	0.06135	0.10727	1.7239e-14	8.2663e-09	5.3642e-13	0.002386	2.9892e-12	ENSMUSG00000020311	Erlec1	0.12456	0.10071	0.11548	0.04585	0.08951	7.7721e-08	1.6143e-07	3.675e-08	0.00019652	1.5116e-07
ENSMUSG00000020280	Pus10	0.12169	0.11418	0.10441	0.091379	0.068486	7.8882e-13	3.6756e-12	4.2056e-12	1.6809e-05	1.3768e-07	ENSMUSG00000020312	Shc2	-0.090053	-0.069563	-0.089611	-0.080039	-0.10673	4.4478e-09	1.6228e-07	1.0626e-08	8.3299e-06	3.008e-10
ENSMUSG00000020288	Ahsa2	0.10255	0.073409	0.095692	0.076961	0.082796	2.5284e-18	5.2451e-15	1.2371e-16	2.9071e-07	2.3255e-13	ENSMUSG00000020319	Wdpcp	0.2184	0.152	0.22723	0.15941	0.15647	1.1638e-17	2.0406e-12	2.1272e-21	3.5685e-06	5.7093e-12
ENSMUSG00000020290	Xpo1	0.095993	0.088994	0.10784	0.064209	0.09493	9.5758e-10	4.8496e-07	1.3106e-10	0.0055445	1.7421e-08	ENSMUSG00000020340	Cyfip2	-0.19345	-0.12275	-0.18456	-0.04585	-0.12224	7.8196e-22	3.2802e-13	8.6565e-20	0.0076968	5.706e-11
ENSMUSG00000020311	Erlec1	0.12456	0.10071	0.11548	0.04585	0.08951	7.7721e-08	1.6143e-07	3.675e-08	0.00019652	1.5116e-07	ENSMUSG00000020354	Sgcd	0.19913	0.095539	0.21003	0.40546	0.20536	3.5029e-08	8.1384e-05	1.4575e-12	5.4523e-14	4.2271e-13
ENSMUSG00000020312	Shc2	-0.090053	-0.069563	-0.089611	-0.080039	-0.10673	4.4478e-09	1.6228e-07	1.0626e-08	8.3299e-06	3.008e-10	ENSMUSG00000020368	Canx	0.10669	0.071456	0.1125	0.16272	0.075504	5.6576e-05	0.0021851	7.448e-07	6.6671e-09	0.00046366
ENSMUSG00000020319	Wdpcp	0.2184	0.152	0.22723	0.15941	0.15647	1.1638e-17	2.0406e-12	2.1272e-21	3.5685e-06	5.7093e-12	ENSMUSG00000020374	Rasgef1c	-0.14917	-0.13287	-0.11085	-0.059496	-0.10431	4.1558e-19	1.495e-13	1.2248e-15	0.0049626	6.4731e-11
ENSMUSG00000020340	Cyfip2	-0.19345	-0.12275	-0.18456	-0.04585	-0.12224	7.8196e-22	3.2802e-13	8.6565e-20	0.0076968	5.706e-11	ENSMUSG00000020376	Rnf130	0.23568	0.13394	0.1791	0.22518	0.13965	6.0052e-13	7.836e-09	3.2377e-11	2.9956e-09	1.9918e-09
ENSMUSG00000020354	Sgcd	0.19913	0.095539	0.21003	0.40546	0.20536	3.5029e-08	8.1384e-05	1.4575e-12	5.4523e-14	4.2271e-13	ENSMUSG00000020386	Sar1b	0.071839	0.053252	0.10441	0.08035	0.086197	0.00015711	0.0030224	2.836e-08	3.34e-05	0.00031538
ENSMUSG00000020368	Canx	0.10669	0.071456	0.1125	0.16272	0.075504	5.6576e-05	0.0021851	7.448e-07	6.6671e-09	0.00046366	ENSMUSG00000020389	Cdkl3	0.063563	0.020348	0.067724	0.071503	0.119	3.277e-08	0.0018322	2.9496e-07	0.000591	2.007e-08
ENSMUSG00000020374	Rasgef1c	-0.14917	-0.13287	-0.11085	-0.059496	-0.10431	4.1558e-19	1.495e-13	1.2248e-15	0.0049626	6.4731e-11	ENSMUSG00000020393	Kremen1	-0.036433	-0.24201	-0.0041927	-0.15807	-0.11947	5.7277e-06	1.0604e-17	0.28996	9.6839e-09	8.1577e-14
ENSMUSG00000020376	Rnf130	0.23568	0.13394	0.1791	0.22518	0.13965	6.0052e-13	7.836e-09	3.2377e-11	2.9956e-09	1.9918e-09	ENSMUSG00000020412	Ascc2	0.10805	0.080566	0.087799	0.079956	0.10642	7.5254e-14	8.2674e-12	1.2154e-12	0.00097633	3.1317e-13
ENSMUSG00000020386	Sar1b	0.071839	0.053252	0.10441	0.08035	0.086197	0.00015711	0.0030224	2.836e-08	3.34e-05	0.00031538	ENSMUSG00000020435	Osbp2	-0.35456	-0.23743	-0.29802	-0.20413	-0.15769	1.202e-25	3.8272e-18	3.2293e-22	3.4436e-14	4.7464e-13
ENSMUSG00000020389	Cdkl3	0.063563	0.020348	0.067724	0.071503	0.119	3.277e-08	0.0018322	2.9496e-07	0.000591	2.007e-08	ENSMUSG00000020436	Gabrg2	0.092533	0.11526	0.056189	0.079574	0.12668	1.5554e-07	1.9356e-07	1.0947e-05	0.0096168	5.8307e-09
ENSMUSG00000020393	Kremen1	-0.036433	-0.24201	-0.0041927	-0.15807	-0.11947	5.7277e-06	1.0604e-17	0.28996	9.6839e-09	8.1577e-14	ENSMUSG00000020451	Limk2	0.23654	0.19518	0.20407	0.24212	0.18172	1.55e-20	4.8829e-13	1.2829e-17	2.0697e-14	3.8485e-13
ENSMUSG00000020412	Ascc2	0.10805	0.080566	0.087799	0.079956	0.10642	7.5254e-14	8.2674e-12	1.2154e-12	0.00097633	3.1317e-13	ENSMUSG00000020459	Mtif2	0.12768	0.10594	0.11602	0.12646	0.13042	2.9925e-05	0.0001015	8.5309e-05	0.00013383	9.4772e-06
ENSMUSG00000020435	Osbp2	-0.35456	-0.23743	-0.29802	-0.20413	-0.15769	1.202e-25	3.8272e-18	3.2293e-22	3.4436e-14	4.7464e-13	ENSMUSG00000020460	Rps27a	0.14732	0.15225	0.15203	0.10822	0.16118	1.9192e-05	2.0682e-05	2.0001e-06	0.00013453	1.0768e-06
ENSMUSG00000020436	Gabrg2	0.092533	0.11526	0.056189	0.079574	0.12668	1.5554e-07	1.9356e-07	1.0947e-05	0.0096168	5.8307e-09	ENSMUSG00000020464	Pnpt1	0.078314	0.073919	0.079781	0.041722	0.10485	2.6275e-10	2.0011e-06	1.1729e-09	0.03915	2.8384e-09
ENSMUSG00000020451	Limk2	0.23654	0.19518	0.20407	0.24212	0.18172	1.55e-20	4.8829e-13	1.2829e-17	2.0697e-14	3.8485e-13	ENSMUSG00000020513	Tubd1	0.12778	0.080126	0.11102	0.028604	0.1096	2.6306e-13	2.4751e-08	1.1319e-12	8.7468e-06	6.9138e-13
ENSMUSG00000020459	Mtif2	0.12768	0.10594	0.11602	0.12646	0.13042	2.9925e-05	0.0001015	8.5309e-05	0.00013383	9.4772e-06	ENSMUSG00000020516	Rps6kb1	0.15995	0.1582	0.15718	0.21213	0.1279	6.9704e-17	2.062e-14	6.4255e-17	1.2979e-08	3.479e-10
ENSMUSG00000020460	Rps27a	0.14732	0.15225	0.15203	0.10822	0.16118	1.9192e-05	2.0682e-05	2.0001e-06	0.00013453	1.0768e-06	ENSMUSG00000020524	Gria1	0.12293	0.14531	0.21161	0.28888	0.28017	2.8278e-07	5.8865e-10	3.028e-14	5.1307e-17	3.1413e-15
ENSMUSG00000020464	Pnpt1	0.078314	0.073919	0.079781	0.041722	0.10485	2.6275e-10	2.0011e-06	1.1729e-09	0.03915	2.8384e-09	ENSMUSG00000020530	Ggnbp2	0.080421	0.076878	0.073866	0.16076	0.10898	1.8833e-10	4.1282e-08	3.7163e-09	2.4979e-05	6.4349e-06
ENSMUSG00000020513	Tubd1	0.12778	0.080126	0.11102	0.028604	0.1096	2.6306e-13	2.4751e-08	1.1319e-12	8.7468e-06	6.9138e-13	ENSMUSG00000020532	Acaca	0.21273	0.17792	0.19059	0.073092	0.11715	2.5879e-23	3.4927e-13	5.2086e-24	0.0022655	1.3426e-06
ENSMUSG00000020516	Rps6kb1	0.15995	0.1582	0.15718	0.21213	0.1279	6.9704e-17	2.062e-14	6.4255e-17	1.2979e-08	3.479e-10	ENSMUSG00000020546	Stxbp4	0.2162	0.096778	0.21522	0.066947	0.21487	2.575e-15	1.1115e-07	2.41e-13	0.01024	4.2866e-18
ENSMUSG00000020524	Gria1	0.12293	0.14531	0.21161	0.28888	0.28017	2.8278e-07	5.8865e-10	3.028e-14	5.1307e-17	3.1413e-15	ENSMUSG00000020564	Atxn7l1	0.19787	0.16074	0.19859	0.081435	0.1184	4.5411e-18	9.7773e-13	1.1075e-15	0.00038045	1.0965e-09
ENSMUSG00000020530	Ggnbp2	0.080421	0.076878	0.073866	0.16076	0.10898	1.8833e-10	4.1282e-08	3.7163e-09	2.4979e-05	6.4349e-06	ENSMUSG00000020571	Pdia6	0.10776	0.088262	0.12409	0.12851	0.098831	9.9922e-10	6.5849e-05	1.1735e-06	2.1919e-07	5.9792e-10
ENSMUSG00000020532	Acaca	0.21273	0.17792	0.19059	0.073092	0.11715	2.5879e-23	3.4927e-13	5.2086e-24	0.0022655	1.3426e-06	ENSMUSG00000020576	Nbas	0.18766	0.15761	0.16576	0.17563	0.14815	3.8871e-18	4.2917e-16	1.2503e-17	1.4873e-08	1.8605e-12
ENSMUSG00000020546	Stxbp4	0.2162	0.096778	0.21522	0.066947	0.21487	2.575e-15	1.1115e-07	2.41e-13	0.01024	4.2866e-18	ENSMUSG00000020577	Tspan13	0.096926	0.12011	0.099906	0.076461	0.076441	7.9657e-06	1.4025e-08	4.1548e-09	0.00018054	1.506e-05
ENSMUSG00000020564	Atxn7l1	0.19787	0.16074	0.19859	0.081435	0.1184	4.5411e-18	9.7773e-13	1.1075e-15	0.00038045	1.0965e-09	ENSMUSG00000020580	Rock2	-0.089734	-0.1317	-0.055716	0.045536	-0.098445	1.1303e-10	2.3701e-14	2.9354e-08	0.0088603	1.1896e-09
ENSMUSG00000020571	Pdia6	0.10776	0.088262	0.12409	0.12851	0.098831	9.9922e-10	6.5849e-05	1.1735e-06	2.1919e-07	5.9792e-10	ENSMUSG00000020585	Laptm4a	0.14483	0.15817	0.13245	0.15192	0.1686	2.4962e-14	4.7571e-08	1.9083e-07	9.1545e-06	1.0275e-09
ENSMUSG00000020576	Nbas	0.18766	0.15761	0.16576	0.17563	0.14815	3.8871e-18	4.2917e-16	1.2503e-17	1.4873e-08	1.8605e-12	ENSMUSG00000020590	Snx13	0.13628	0.1369	0.13732	0.16538	0.16489	5.4662e-13	8.2285e-15	2.277e-16	2.3267e-09	4.7741e-12
ENSMUSG00000020577	Tspan13	0.096926	0.12011	0.099906	0.076461	0.076441	7.9657e-06	1.4025e-08	4.1548e-09	0.00018054	1.506e-05	ENSMUSG00000020594	Pum2	0.11536	0.12358	0.12002	0.093897	0.067784	1.8638e-16	5.683e-15	1.2569e-15	1.2485e-05	2.6903e-08
ENSMUSG00000020580	Rock2	-0.089734	-0.1317	-0.055716	0.045536	-0.098445	1.1303e-10	2.3701e-14	2.9354e-08	0.0088603	1.1896e-09	ENSMUSG00000020598	Nrcam	0.18174	0.067118	0.18046	0.02255	0.093625	1.1842e-14	5.5465e-06	4.5249e-18	0.077384	9.0846e-06
ENSMUSG00000020585	Laptm4a	0.14483	0.15817	0.13245	0.15192	0.1686	2.4962e-14	4.7571e-08	1.9083e-07	9.1545e-06	1.0275e-09	ENSMUSG00000020599	Rgs9	-1.0326	-0.92295	-0.93191	-0.93844	-0.93229	2.6592e-34	3.2928e-44	1.3291e-33	2.5984e-39	1.9099e-41
ENSMUSG00000020589	Fam49a	-0.095746	0.052672	-0.1035	0.007951	0.014256	5.3307e-06	0.015268	3.2363e-06	0.19568	0.27738	ENSMUSG00000020608	Smc6	0.092702	0.06763	0.10107	0.11851	0.10032	6.7763e-08	6.7964e-05	1.9336e-07	4.969e-06	1.052e-05
ENSMUSG00000020590	Snx13	0.13628	0.1369	0.13732	0.16538	0.16489	5.4662e-13	8.2285e-15	2.277e-16	2.3267e-09	4.7741e-12	ENSMUSG00000020612	Prkar1a	0.11333	0.10555	0.10349	0.10243	0.1222	7.0821e-12	1.9706e-09	2.3376e-11	7.4286e-05	1.5744e-11
ENSMUSG00000020594	Pum2	0.11536	0.12358	0.12002	0.093897	0.067784	1.8638e-16	5.683e-15	1.2569e-15	1.2485e-05	2.6903e-08	ENSMUSG00000020620	Abca8b	0.081752	0.13456	0.16268	-0.00065467	0.12482	1.0225e-07	1.9674e-08	8.982e-11	0.20145	1.3221e-10
ENSMUSG00000020598	Nrcam	0.18174	0.067118	0.18046	0.02255	0.093625	1.1842e-14	5.5465e-06	4.5249e-18	0.077384	9.0846e-06	ENSMUSG00000020627	Klhl29	-0.14068	-0.10859	-0.14547	-0.25991	-0.09774	7.0749e-07	2.7028e-06	2.863e-08	1.7356e-11	2.4481e-05
ENSMUSG00000020599	Rgs9	-1.0326	-0.92295	-0.93191	-0.93844	-0.93229	2.6592e-34	3.2928e-44	1.3291e-33	2.5984e-39	1.9099e-41	ENSMUSG00000020640	Itsn2	0.14712	0.13275	0.14331	0.22326	0.17476	1.6993e-13	5.6463e-13	1.167e-14	2.1804e-12	1.4157e-12
ENSMUSG00000020608	Smc6	0.092702	0.06763	0.10107	0.11851	0.10032	6.7763e-08	6.7964e-05	1.9336e-07	4.969e-06	1.052e-05	ENSMUSG00000020642	Rnf144a	-0.70697	-0.29873	-0.54684	-0.12017	-0.32289	6.274e-31	1.7651e-20	7.6039e-27	5.3968e-05	9.9015e-20
ENSMUSG00000020612	Prkar1a	0.11333	0.10555	0.10349	0.10243	0.1222	7.0821e-12	1.9706e-09	2.3376e-11	7.4286e-05	1.5744e-11	ENSMUSG00000020647	Ncoa1	0.16443	0.16594	0.14924	0.22926	0.14502	1.7634e-17	7.8085e-23	7.2647e-17	2.1942e-10	1.4081e-16
ENSMUSG00000020620	Abca8b	0.081752	0.13456	0.16268	-0.00065467	0.12482	1.0225e-07	1.9674e-08	8.982e-11	0.20145	1.3221e-10	ENSMUSG00000020658	Efr3b	-0.20402	-0.17199	-0.13709	-0.40257	-0.17423	2.1357e-12	4.8402e-08	1.8496e-09	4.2399e-18	1.8751e-12
ENSMUSG00000020627	Klhl29	-0.14068	-0.10859	-0.14547	-0.25991	-0.09774	7.0749e-07	2.7028e-06	2.863e-08	1.7356e-11	2.4481e-05	ENSMUSG00000020661	Dnmt3a	-0.20464	-0.12877	-0.19698	-0.23172	-0.19002	8.1047e-14	3.7146e-10	1.5052e-12	5.2911e-13	5.8958e-12
ENSMUSG00000020640	Itsn2	0.14712	0.13275	0.14331	0.22326	0.17476	1.6993e-13	5.6463e-13	1.167e-14	2.1804e-12	1.4157e-12	ENSMUSG00000020664	Dld	0.12588	0.11321	0.095779	0.066852	0.10228	1.3207e-07	5.6757e-07	1.216e-05	0.0011549	7.2499e-09
ENSMUSG00000020642	Rnf144a	-0.70697	-0.29873	-0.54684	-0.12017	-0.32289	6.274e-31	1.7651e-20	7.6039e-27	5.3968e-05	9.9015e-20	ENSMUSG00000020671	Rab10	0.14181	0.12062	0.13446	0.15623	0.11718	2.634e-13	2.565e-09	2.2289e-11	5.3135e-08	3.3054e-11
ENSMUSG00000020647	Ncoa1	0.16443	0.16594	0.14924	0.22926	0.14502	1.7634e-17	7.8085e-23	7.2647e-17	2.1942e-10	1.4081e-16	ENSMUSG00000020674	Pxdn	-0.17301	-0.057287	-0.17912	-0.005152	-0.081785	1.5113e-16	3.4398e-06	9.4642e-17	0.15019	2.3039e-06
ENSMUSG00000020658	Efr3b	-0.20402	-0.17199	-0.13709	-0.40257	-0.17423	2.1357e-12	4.8402e-08	1.8496e-09	4.2399e-18	1.8751e-12	ENSMUSG00000020680	Taf15	0.31779	0.25426	0.31199	0.28965	0.29397	1.1162e-14	4.3899e-13	2.1679e-14	5.5497e-14	6.7774e-14
ENSMUSG00000020661	Dnmt3a	-0.20464	-0.12877	-0.19698	-0.23172	-0.19002	8.1047e-14	3.7146e-10	1.5052e-12	5.2911e-13	5.8958e-12	ENSMUSG00000020687	Cdc27	0.099237	0.081212	0.11785	0.14897	0.096257	4.9636e-14	1.7038e-07	1.4125e-13	3.1755e-08	2.0896e-07
ENSMUSG00000020664	Dld	0.12588	0.11321	0.095779	0.066852	0.10228	1.3207e-07	5.6757e-07	1.216e-05	0.0011549	7.2499e-09	ENSMUSG00000020694	Tlk2	0.13178	0.13495	0.1338	0.14294	0.12748	2.3005e-16	2.2979e-10	6.3613e-15	6.1604e-09	1.5824e-09
ENSMUSG00000020671	Rab10	0.14181	0.12062	0.13446	0.15623	0.11718	2.634e-13	2.565e-09	2.2289e-11	5.3135e-08	3.3054e-11	ENSMUSG00000020704	Asic2	0.075935	0.42893	0.035159	-0.35988	0.089322	0.0016551	5.3542e-19	0.075505	2.7108e-12	0.0015698
ENSMUSG00000020674	Pxdn	-0.17301	-0.057287	-0.17912	-0.005152	-0.081785	1.5113e-16	3.4398e-06	9.4642e-17	0.15019	2.3039e-06	ENSMUSG00000020716	Nf1	0.22656	0.208	0.21322	0.14996	0.18984	3.2738e-15	9.8292e-17	1.6749e-15	1.1242e-07	2.5212e-12
ENSMUSG00000020680	Taf15	0.31779	0.25426	0.31199	0.28965	0.29397	1.1162e-14	4.3899e-13	2.1679e-14	5.5497e-14	6.7774e-14	ENSMUSG00000020719	Ddx5	0.15263	0.16822	0.12803	0.17642	0.18265	8.0632e-07	4.4065e-07	1.1718e-06	1.1297e-05	9.2126e-08
ENSMUSG00000020687	Cdc27	0.099237	0.081212	0.11785	0.14897	0.096257	4.9636e-14	1.7038e-07	1.4125e-13	3.1755e-08	2.0896e-07	ENSMUSG00000020721	Helz	0.16716	0.17805	0.16113	0.15737	0.17533	9.7622e-23	3.0405e-17	3.5885e-20	1.7082e-12	2.6616e-16
ENSMUSG00000020694	Tlk2	0.13178	0.13495	0.1338	0.14294	0.12748	2.3005e-16	2.2979e-10	6.3613e-15	6.1604e-09	1.5824e-09	ENSMUSG00000020723	Cacng4	-0.49563	-0.31898	-0.52339	-0.24244	-0.39241	2.6073e-23	3.4528e-21	2.1154e-27	5.4928e-13	2.6546e-26
ENSMUSG00000020704	Asic2	0.075935	0.42893	0.035159	-0.35988	0.089322	0.0016551	5.3542e-19	0.075505	2.7108e-12	0.0015698	ENSMUSG00000020738	Sumo2	0.15086	0.14215	0.16303	0.1543	0.12718	1.9342e-06	6.268e-06	6.5967e-07	2.4748e-05	2.3821e-06
ENSMUSG00000020716	Nf1	0.22656	0.208	0.21322	0.14996	0.18984	3.2738e-15	9.8292e-17	1.6749e-15	1.1242e-07	2.5212e-12	ENSMUSG00000020745	Pafah1b1	0.34012	0.30836	0.33874	0.29635	0.29355	5.2975e-17	1.1349e-18	2.2593e-17	2.9119e-12	6.1444e-15
ENSMUSG00000020719	Ddx5	0.15263	0.16822	0.12803	0.17642	0.18265	8.0632e-07	4.4065e-07	1.1718e-06	1.1297e-05	9.2126e-08	ENSMUSG00000020783	Ncbp3	0.14859	0.12153	0.13548	0.069718	0.13316	1.628e-18	3.6074e-14	3.7146e-15	0.0012489	3.604e-10
ENSMUSG00000020721	Helz	0.16716	0.17805	0.16113	0.15737	0.17533	9.7622e-23	3.0405e-17	3.5885e-20	1.7082e-12	2.6616e-16	ENSMUSG00000020790	Ankfy1	0.1319	0.14684	0.12924	0.10974	0.077086	7.0087e-13	3.0099e-15	8.1119e-15	3.2007e-05	1.792e-05
ENSMUSG00000020723	Cacng4	-0.49563	-0.31898	-0.52339	-0.24244	-0.39241	2.6073e-23	3.4528e-21	2.1154e-27	5.4928e-13	2.6546e-26	ENSMUSG00000020794	Ube2g1	-0.10068	-0.046531	-0.098169	-0.075195	-0.033321	1.0104e-12	0.00017812	3.4089e-11	0.0012282	0.0062438
ENSMUSG00000020728	Cep112	-0.066619	-0.0033732	0.010293	0.1898	0.10883	1.5215e-05	0.2974	0.0721	5.4541e-07	3.7956e-07	ENSMUSG00000020823	Sec14l1	-0.45977	-0.36754	-0.44046	-0.29526	-0.40805	3.596e-24	7.1303e-25	1.5537e-29	2.1777e-14	3.9793e-26
ENSMUSG00000020738	Sumo2	0.15086	0.14215	0.16303	0.1543	0.12718	1.9342e-06	6.268e-06	6.5967e-07	2.4748e-05	2.3821e-06	ENSMUSG00000020827	Mink1	-0.22002	-0.17691	-0.23875	-0.21671	-0.13284	5.7118e-16	9.1223e-13	3.0265e-18	6.2763e-09	1.7942e-09
ENSMUSG00000020745	Pafah1b1	0.34012	0.30836	0.33874	0.29635	0.29355	5.2975e-17	1.1349e-18	2.2593e-17	2.9119e-12	6.1444e-15	ENSMUSG00000020844	Nxn	0.12584	0.12311	0.12305	0.24681	0.12417	2.5611e-14	1.2005e-15	4.5438e-16	4.6997e-12	7.3641e-15
ENSMUSG00000020783	Ncbp3	0.14859	0.12153	0.13548	0.069718	0.13316	1.628e-18	3.6074e-14	3.7146e-15	0.0012489	3.604e-10	ENSMUSG00000020847	Rph3al	-0.21384	-0.19801	-0.2143	-0.1814	-0.2244	1.7055e-23	2.618e-19	3.5941e-23	6.3529e-11	1.5305e-17
ENSMUSG00000020790	Ankfy1	0.1319	0.14684	0.12924	0.10974	0.077086	7.0087e-13	3.0099e-15	8.1119e-15	3.2007e-05	1.792e-05	ENSMUSG00000020848	Doc2b	-0.10168	-0.07282	-0.076692	-0.14601	-0.06962	4.9913e-06	0.00023064	3.6386e-05	4.2444e-07	0.00072852
ENSMUSG00000020794	Ube2g1	-0.10068	-0.046531	-0.098169	-0.075195	-0.033321	1.0104e-12	0.00017812	3.4089e-11	0.0012282	0.0062438	ENSMUSG00000020849	Ywhae	0.23611	0.19489	0.23547	0.22953	0.2028	1.1241e-13	2.6931e-10	1.455e-14	1.3841e-10	1.1632e-09
ENSMUSG00000020823	Sec14l1	-0.45977	-0.36754	-0.44046	-0.29526	-0.40805	3.596e-24	7.1303e-25	1.5537e-29	2.1777e-14	3.9793e-26	ENSMUSG00000020859	Spag9	0.1612	0.13343	0.16105	0.1557	0.16358	1.9559e-13	7.0564e-11	3.4831e-14	4.1027e-09	2.5008e-12
ENSMUSG00000020827	Mink1	-0.22002	-0.17691	-0.23875	-0.21671	-0.13284	5.7118e-16	9.1223e-13	3.0265e-18	6.2763e-09	1.7942e-09	ENSMUSG00000020863	Luc7l3	0.17354	0.1329	0.15266	0.17962	0.17453	1.6856e-09	1.892e-06	4.98e-08	2.0907e-07	3.5545e-11
ENSMUSG00000020844	Nxn	0.12584	0.12311	0.12305	0.24681	0.12417	2.5611e-14	1.2005e-15	4.5438e-16	4.6997e-12	7.3641e-15	ENSMUSG00000020882	Cacnb1	-0.11333	-0.067366	-0.1195	-0.077736	-0.094854	9.6118e-12	4.8674e-06	9.7981e-13	8.0839e-05	1.9124e-08
ENSMUSG00000020847	Rph3al	-0.21384	-0.19801	-0.2143	-0.1814	-0.2244	1.7055e-23	2.618e-19	3.5941e-23	6.3529e-11	1.5305e-17	ENSMUSG00000020883	Fbxl20	0.16295	0.1253	0.15157	0.13323	0.19205	4.4223e-11	2.3137e-07	2.9552e-10	4.3155e-07	2.7972e-11
ENSMUSG00000020848	Doc2b	-0.10168	-0.07282	-0.076692	-0.14601	-0.06962	4.9913e-06	0.00023064	3.6386e-05	4.2444e-07	0.00072852	ENSMUSG00000020893	Per1	-0.17151	-0.16396	-0.18447	-0.16976	-0.20381	4.8234e-08	2.7564e-08	2.0467e-08	8.7468e-06	3.8597e-11
ENSMUSG00000020849	Ywhae	0.23611	0.19489	0.23547	0.22953	0.2028	1.1241e-13	2.6931e-10	1.455e-14	1.3841e-10	1.1632e-09	ENSMUSG00000020900	Myh10	-0.12416	-0.049147	-0.096452	-0.036392	-0.054839	1.2111e-09	0.00012543	1.9221e-08	0.064451	0.00040631
ENSMUSG00000020859	Spag9	0.1612	0.13343	0.16105	0.1557	0.16358	1.9559e-13	7.0564e-11	3.4831e-14	4.1027e-09	2.5008e-12	ENSMUSG00000020912	Krt12	0.1373	0.11944	0.16616	0.036703	0.12128	4.891e-10	1.6162e-06	6.6374e-12	0.033833	6.4544e-09
ENSMUSG00000020863	Luc7l3	0.17354	0.1329	0.15266	0.17962	0.17453	1.6856e-09	1.892e-06	4.98e-08	2.0907e-07	3.5545e-11	ENSMUSG00000020919	Stat5b	0.13323	0.11675	0.085701	0.064501	0.033655	2.0647e-10	9.8157e-10	9.8311e-08	0.013662	0.0010546
ENSMUSG00000020882	Cacnb1	-0.11333	-0.067366	-0.1195	-0.077736	-0.094854	9.6118e-12	4.8674e-06	9.7981e-13	8.0839e-05	1.9124e-08	ENSMUSG00000020935	Dcakd	0.12773	0.055414	0.13785	0.074025	0.076032	1.5332e-07	0.0016046	3.8112e-09	0.00040039	1.4591e-06
ENSMUSG00000020883	Fbxl20	0.16295	0.1253	0.15157	0.13323	0.19205	4.4223e-11	2.3137e-07	2.9552e-10	4.3155e-07	2.7972e-11	ENSMUSG00000020936	Nmt1	0.11109	0.073792	0.11292	0.057592	0.10026	7.3964e-09	1.357e-08	1.3273e-10	0.0016095	9.0394e-08
ENSMUSG00000020893	Per1	-0.17151	-0.16396	-0.18447	-0.16976	-0.20381	4.8234e-08	2.7564e-08	2.0467e-08	8.7468e-06	3.8597e-11	ENSMUSG00000020952	Scfd1	0.10979	0.089453	0.11813	0.13645	0.14456	8.2163e-07	3.9597e-05	1.6235e-07	2.8782e-08	3.0224e-08
ENSMUSG00000020900	Myh10	-0.12416	-0.049147	-0.096452	-0.036392	-0.054839	1.2111e-09	0.00012543	1.9221e-08	0.064451	0.00040631	ENSMUSG00000020953	Coch	-0.26257	-0.16104	-0.2176	-0.06772	-0.16752	1.9157e-13	1.8923e-14	1.3801e-15	8.2829e-05	7.1453e-14
ENSMUSG00000020912	Krt12	0.1373	0.11944	0.16616	0.036703	0.12128	4.891e-10	1.6162e-06	6.6374e-12	0.033833	6.4544e-09	ENSMUSG00000020954	Strn3	0.23653	0.22574	0.22847	0.21269	0.17795	4.7562e-23	2.4961e-15	5.1134e-20	1.1098e-11	1.4191e-14
ENSMUSG00000020919	Stat5b	0.13323	0.11675	0.085701	0.064501	0.033655	2.0647e-10	9.8157e-10	9.8311e-08	0.013662	0.0010546	ENSMUSG00000020955	Ap4s1	0.18626	0.15542	0.163	0.12524	0.12154	2.4116e-15	2.6564e-12	1.3003e-11	2.2231e-06	7.3591e-07
ENSMUSG00000020935	Dcakd	0.12773	0.055414	0.13785	0.074025	0.076032	1.5332e-07	0.0016046	3.8112e-09	0.00040039	1.4591e-06	ENSMUSG00000020962	Gtf2a1	0.12674	0.095804	0.13191	0.12088	0.10897	5.7798e-10	4.8833e-09	6.1582e-11	3.0492e-05	4.5585e-09
ENSMUSG00000020936	Nmt1	0.11109	0.073792	0.11292	0.057592	0.10026	7.3964e-09	1.357e-08	1.3273e-10	0.0016095	9.0394e-08	ENSMUSG00000020964	Sel1l	0.10285	0.13339	0.11184	0.14358	0.15282	1.3732e-05	1.5041e-07	1.6119e-06	9.3649e-07	9.47e-09
ENSMUSG00000020952	Scfd1	0.10979	0.089453	0.11813	0.13645	0.14456	8.2163e-07	3.9597e-05	1.6235e-07	2.8782e-08	3.0224e-08	ENSMUSG00000020978	Klhdc2	0.12292	0.094951	0.1073	0.1319	0.098802	2.1392e-13	6.4164e-09	2.2739e-12	1.3184e-09	3.708e-08
ENSMUSG00000020953	Coch	-0.26257	-0.16104	-0.2176	-0.06772	-0.16752	1.9157e-13	1.8923e-14	1.3801e-15	8.2829e-05	7.1453e-14	ENSMUSG00000020982	Nemf	0.10047	0.080475	0.094763	0.061266	0.10817	9.0558e-11	7.8413e-08	2.6289e-09	0.00026204	9.3182e-08
ENSMUSG00000020954	Strn3	0.23653	0.22574	0.22847	0.21269	0.17795	4.7562e-23	2.4961e-15	5.1134e-20	1.1098e-11	1.4191e-14	ENSMUSG00000020990	Cdkl1	0.14223	0.079493	0.12843	0.17925	0.15582	6.9582e-12	3.7372e-07	2.6353e-11	5.6446e-08	1.4601e-10
ENSMUSG00000020955	Ap4s1	0.18626	0.15542	0.163	0.12524	0.12154	2.4116e-15	2.6564e-12	1.3003e-11	2.2231e-06	7.3591e-07	ENSMUSG00000020993	Trappc6b	0.10371	0.10059	0.082217	0.098845	0.075757	5.1333e-14	1.0694e-08	7.7415e-10	3.1737e-08	1.9745e-08
ENSMUSG00000020962	Gtf2a1	0.12674	0.095804	0.13191	0.12088	0.10897	5.7798e-10	4.8833e-09	6.1582e-11	3.0492e-05	4.5585e-09	ENSMUSG00000020994	Pnn	0.18712	0.14346	0.16231	0.1737	0.14555	1.2628e-07	4.5701e-05	5.4328e-06	6.7409e-09	7.4886e-06
ENSMUSG00000020964	Sel1l	0.10285	0.13339	0.11184	0.14358	0.15282	1.3732e-05	1.5041e-07	1.6119e-06	9.3649e-07	9.47e-09	ENSMUSG00000021007	Spata7	0.19218	0.20152	0.19722	0.21269	0.2228	6.3826e-12	5.1172e-15	6.1934e-13	2.5431e-08	7.8896e-13
ENSMUSG00000020978	Klhdc2	0.12292	0.094951	0.1073	0.1319	0.098802	2.1392e-13	6.4164e-09	2.2739e-12	1.3184e-09	3.708e-08	ENSMUSG00000021010	Npas3	0.63029	0.51106	0.50369	0.40582	0.43228	6.2043e-18	2.7096e-22	3.4337e-15	3.0414e-10	1.4914e-15
ENSMUSG00000020982	Nemf	0.10047	0.080475	0.094763	0.061266	0.10817	9.0558e-11	7.8413e-08	2.6289e-09	0.00026204	9.3182e-08	ENSMUSG00000021027	Ralgapa1	0.19953	0.17765	0.21398	0.16222	0.21599	2.3673e-20	9.0863e-18	2.2393e-21	5.3454e-11	3.8749e-19
ENSMUSG00000020990	Cdkl1	0.14223	0.079493	0.12843	0.17925	0.15582	6.9582e-12	3.7372e-07	2.6353e-11	5.6446e-08	1.4601e-10	ENSMUSG00000021044	Adck1	0.085632	0.11407	0.082848	0.11323	0.0979	2.7494e-09	2.3457e-13	4.8032e-13	1.7362e-06	2.5647e-12
ENSMUSG00000020993	Trappc6b	0.10371	0.10059	0.082217	0.098845	0.075757	5.1333e-14	1.0694e-08	7.7415e-10	3.1737e-08	1.9745e-08	ENSMUSG00000021047	Nova1	0.20964	0.15924	0.13207	0.10121	0.12174	4.7027e-15	2.9718e-12	3.9384e-13	6.1641e-05	5.1564e-10
ENSMUSG00000020994	Pnn	0.18712	0.14346	0.16231	0.1737	0.14555	1.2628e-07	4.5701e-05	5.4328e-06	6.7409e-09	7.4886e-06	ENSMUSG00000021051	Ppp2r5e	0.22235	0.20549	0.19877	0.26993	0.18075	3.3126e-23	2.8244e-19	2.2633e-21	1.3787e-13	1.3217e-14
ENSMUSG00000021007	Spata7	0.19218	0.20152	0.19722	0.21269	0.2228	6.3826e-12	5.1172e-15	6.1934e-13	2.5431e-08	7.8896e-13	ENSMUSG00000021057	Akap5	-0.17985	-0.12503	-0.14118	-0.04841	-0.10401	1.007e-13	2.3853e-10	2.3612e-12	0.043563	4.8008e-08
ENSMUSG00000021010	Npas3	0.63029	0.51106	0.50369	0.40582	0.43228	6.2043e-18	2.7096e-22	3.4337e-15	3.0414e-10	1.4914e-15	ENSMUSG00000021061	Sptb	-0.16995	-0.069124	-0.15933	-0.080804	-0.16146	2.113e-16	5.9954e-06	1.5793e-18	4.1541e-05	2.7795e-14
ENSMUSG00000021027	Ralgapa1	0.19953	0.17765	0.21398	0.16222	0.21599	2.3673e-20	9.0863e-18	2.2393e-21	5.3454e-11	3.8749e-19	ENSMUSG00000021062	Rab15	-0.15588	-0.099555	-0.15273	-0.036734	-0.085715	8.4006e-17	3.8987e-12	9.1568e-16	0.039949	9.0942e-08
ENSMUSG00000021044	Adck1	0.085632	0.11407	0.082848	0.11323	0.0979	2.7494e-09	2.3457e-13	4.8032e-13	1.7362e-06	2.5647e-12	ENSMUSG00000021066	Atl1	0.15339	0.10245	0.15642	0.076638	0.12055	1.8045e-08	4.5384e-05	1.2239e-07	0.0045828	3.1839e-11
ENSMUSG00000021047	Nova1	0.20964	0.15924	0.13207	0.10121	0.12174	4.7027e-15	2.9718e-12	3.9384e-13	6.1641e-05	5.1564e-10	ENSMUSG00000021068	Nin	-0.32934	-0.26012	-0.27638	-0.18054	-0.24152	2.3485e-22	4.1666e-18	3.0779e-19	1.0001e-11	3.2656e-20
ENSMUSG00000021051	Ppp2r5e	0.22235	0.20549	0.19877	0.26993	0.18075	3.3126e-23	2.8244e-19	2.2633e-21	1.3787e-13	1.3217e-14	ENSMUSG00000021071	Trim9	-0.10605	-0.1429	-0.12724	-0.14152	-0.24868	9.7931e-06	1.4386e-09	9.8938e-07	7.7413e-07	9.827e-19
ENSMUSG00000021057	Akap5	-0.17985	-0.12503	-0.14118	-0.04841	-0.10401	1.007e-13	2.3853e-10	2.3612e-12	0.043563	4.8008e-08	ENSMUSG00000021076	Actr10	0.099486	0.068058	0.093049	0.096941	0.10228	1.7355e-07	5.2455e-05	6.3704e-09	1.0611e-05	1.3263e-08
ENSMUSG00000021061	Sptb	-0.16995	-0.069124	-0.15933	-0.080804	-0.16146	2.113e-16	5.9954e-06	1.5793e-18	4.1541e-05	2.7795e-14	ENSMUSG00000021079	Timm9	0.09734	0.052518	0.087725	0.067519	0.11231	3.0834e-06	0.00013522	2.6137e-05	0.0051234	4.148e-07
ENSMUSG00000021062	Rab15	-0.15588	-0.099555	-0.15273	-0.036734	-0.085715	8.4006e-17	3.8987e-12	9.1568e-16	0.039949	9.0942e-08	ENSMUSG00000021087	Rtn1	0.096249	0.11806	0.10088	0.14627	0.076912	0.00010339	7.0375e-06	1.4777e-05	1.3862e-05	0.00038893
ENSMUSG00000021066	Atl1	0.15339	0.10245	0.15642	0.076638	0.12055	1.8045e-08	4.5384e-05	1.2239e-07	0.0045828	3.1839e-11	ENSMUSG00000021097	Clmn	0.10322	0.094596	0.048879	0.052928	0.023096	2.463e-15	1.0107e-13	1.1725e-09	0.0011648	0.0015758
ENSMUSG00000021068	Nin	-0.32934	-0.26012	-0.27638	-0.18054	-0.24152	2.3485e-22	4.1666e-18	3.0779e-19	1.0001e-11	3.2656e-20	ENSMUSG00000021098	4930447C04Rik	0.053484	0.10857	0.07057	0.010181	0.030868	0.0065649	0.00057649	1.077e-05	0.20745	0.016095
ENSMUSG00000021071	Trim9	-0.10605	-0.1429	-0.12724	-0.14152	-0.24868	9.7931e-06	1.4386e-09	9.8938e-07	7.7413e-07	9.827e-19	ENSMUSG00000021103	Mnat1	0.25058	0.21918	0.23918	0.16983	0.19795	7.7803e-26	2.9999e-23	3.3812e-26	2.3209e-08	1.2572e-16
ENSMUSG00000021076	Actr10	0.099486	0.068058	0.093049	0.096941	0.10228	1.7355e-07	5.2455e-05	6.3704e-09	1.0611e-05	1.3263e-08	ENSMUSG00000021108	Prkch	-0.10559	-0.05307	-0.077299	-0.075904	-0.10352	3.1785e-07	0.022318	1.4821e-05	0.0056502	9.3776e-07
ENSMUSG00000021079	Timm9	0.09734	0.052518	0.087725	0.067519	0.11231	3.0834e-06	0.00013522	2.6137e-05	0.0051234	4.148e-07	ENSMUSG00000021111	Papola	0.10516	0.13543	0.082254	0.11112	0.081119	9.8986e-09	1.6776e-11	9.4858e-07	1.0853e-06	2.5923e-05
ENSMUSG00000021087	Rtn1	0.096249	0.11806	0.10088	0.14627	0.076912	0.00010339	7.0375e-06	1.4777e-05	1.3862e-05	0.00038893	ENSMUSG00000021112	Mpp5	0.12714	0.099897	0.13242	0.10102	0.10294	2.0357e-10	2.8634e-09	2.4345e-13	3.5063e-07	1.8007e-07
ENSMUSG00000021097	Clmn	0.10322	0.094596	0.048879	0.052928	0.023096	2.463e-15	1.0107e-13	1.1725e-09	0.0011648	0.0015758	ENSMUSG00000021114	Atp6v1d	0.14455	0.10648	0.14245	0.09043	0.16001	6.9932e-12	2.5328e-06	1.3806e-12	0.00032488	1.405e-09
ENSMUSG00000021098	4930447C04Rik	0.053484	0.10857	0.07057	0.010181	0.030868	0.0065649	0.00057649	1.077e-05	0.20745	0.016095	ENSMUSG00000021115	Vrk1	-0.15286	-0.025916	-0.14609	0.04428	-0.020747	8.1716e-19	0.014061	6.0473e-17	0.010054	0.067108
ENSMUSG00000021103	Mnat1	0.25058	0.21918	0.23918	0.16983	0.19795	7.7803e-26	2.9999e-23	3.3812e-26	2.3209e-08	1.2572e-16	ENSMUSG00000021124	Vti1b	-0.12759	-0.084709	-0.10914	-0.0021583	-0.094869	1.073e-07	0.0005171	2.4214e-06	0.11754	3.4942e-05
ENSMUSG00000021108	Prkch	-0.10559	-0.05307	-0.077299	-0.075904	-0.10352	3.1785e-07	0.022318	1.4821e-05	0.0056502	9.3776e-07	ENSMUSG00000021125	Arg2	-0.24515	-0.17064	-0.26244	-0.090252	-0.18013	1.6695e-26	2.7018e-17	1.9446e-25	4.6964e-05	2.1086e-16
ENSMUSG00000021111	Papola	0.10516	0.13543	0.082254	0.11112	0.081119	9.8986e-09	1.6776e-11	9.4858e-07	1.0853e-06	2.5923e-05	ENSMUSG00000021130	Galnt16	0.17908	0.22919	0.19975	0.091988	0.18655	4.9509e-16	9.0707e-16	3.3914e-11	0.00010564	1.7867e-13
ENSMUSG00000021112	Mpp5	0.12714	0.099897	0.13242	0.10102	0.10294	2.0357e-10	2.8634e-09	2.4345e-13	3.5063e-07	1.8007e-07	ENSMUSG00000021133	Susd6	0.15011	0.13428	0.14049	0.080572	0.11493	2.6757e-11	3.8844e-11	1.0465e-12	0.01154	1.551e-09
ENSMUSG00000021114	Atp6v1d	0.14455	0.10648	0.14245	0.09043	0.16001	6.9932e-12	2.5328e-06	1.3806e-12	0.00032488	1.405e-09	ENSMUSG00000021134	Srsf5	0.13388	0.132	0.13082	0.20267	0.11205	1.1178e-05	8.192e-06	6.9431e-06	1.9402e-09	0.00066956
ENSMUSG00000021115	Vrk1	-0.15286	-0.025916	-0.14609	0.04428	-0.020747	8.1716e-19	0.014061	6.0473e-17	0.010054	0.067108	ENSMUSG00000021143	Pacs2	0.10228	0.10283	0.092063	0.10018	0.070776	8.529e-13	1.0244e-09	3.6278e-14	1.5693e-05	9.8586e-08
ENSMUSG00000021124	Vti1b	-0.12759	-0.084709	-0.10914	-0.0021583	-0.094869	1.073e-07	0.0005171	2.4214e-06	0.11754	3.4942e-05	ENSMUSG00000021156	Zmynd11	0.16682	0.13567	0.15656	0.12236	0.14526	3.3163e-17	1.3183e-14	2.9399e-14	8.4027e-06	8.0025e-11
ENSMUSG00000021125	Arg2	-0.24515	-0.17064	-0.26244	-0.090252	-0.18013	1.6695e-26	2.7018e-17	1.9446e-25	4.6964e-05	2.1086e-16	ENSMUSG00000021171	Esyt2	0.11813	0.13518	0.13861	0.17476	0.14949	5.8609e-07	1.7433e-10	2.2996e-09	1.93e-07	1.3155e-08
ENSMUSG00000021130	Galnt16	0.17908	0.22919	0.19975	0.091988	0.18655	4.9509e-16	9.0707e-16	3.3914e-11	0.00010564	1.7867e-13	ENSMUSG00000021177	Tdp1	0.10792	0.065948	0.093381	-0.00097976	0.016066	2.9597e-12	8.278e-07	1.1097e-13	0.10653	0.0016153
ENSMUSG00000021133	Susd6	0.15011	0.13428	0.14049	0.080572	0.11493	2.6757e-11	3.8844e-11	1.0465e-12	0.01154	1.551e-09	ENSMUSG00000021180	Rps6ka5	-0.19752	-0.085199	-0.11793	0.1667	-0.040355	2.9876e-09	0.0013129	3.1986e-06	1.3642e-06	0.037301
ENSMUSG00000021134	Srsf5	0.13388	0.132	0.13082	0.20267	0.11205	1.1178e-05	8.192e-06	6.9431e-06	1.9402e-09	0.00066956	ENSMUSG00000021182	Ccdc88c	-0.33608	-0.1761	-0.38374	-0.18802	-0.22919	1.885e-10	5.3594e-06	8.9292e-17	7.3826e-10	7.269e-16
ENSMUSG00000021143	Pacs2	0.10228	0.10283	0.092063	0.10018	0.070776	8.529e-13	1.0244e-09	3.6278e-14	1.5693e-05	9.8586e-08	ENSMUSG00000021188	Trip11	0.20559	0.16364	0.189	0.15457	0.17722	9.7702e-18	1.6476e-12	9.5528e-16	4.5335e-07	2.2023e-14
ENSMUSG00000021156	Zmynd11	0.16682	0.13567	0.15656	0.12236	0.14526	3.3163e-17	1.3183e-14	2.9399e-14	8.4027e-06	8.0025e-11	ENSMUSG00000021192	Golga5	0.1188	0.1069	0.11123	0.13263	0.14036	6.8991e-18	4.4182e-11	3.5003e-12	3.2471e-07	3.9934e-13
ENSMUSG00000021171	Esyt2	0.11813	0.13518	0.13861	0.17476	0.14949	5.8609e-07	1.7433e-10	2.2996e-09	1.93e-07	1.3155e-08	ENSMUSG00000021209	Ppp4r4	-0.56058	-0.44955	-0.51376	-0.39445	-0.4054	8.689e-31	2.5079e-28	1.7136e-30	7.4471e-21	4.0225e-26
ENSMUSG00000021177	Tdp1	0.10792	0.065948	0.093381	-0.00097976	0.016066	2.9597e-12	8.278e-07	1.1097e-13	0.10653	0.0016153	ENSMUSG00000021217	Tshz3	0.10707	0.066945	0.074032	0.089749	0.025419	1.5917e-13	8.4404e-10	1.0044e-12	4.6284e-08	0.0049562
ENSMUSG00000021180	Rps6ka5	-0.19752	-0.085199	-0.11793	0.1667	-0.040355	2.9876e-09	0.0013129	3.1986e-06	1.3642e-06	0.037301	ENSMUSG00000021245	Mlh3	0.11278	0.11272	0.12064	0.13536	0.11516	1.0454e-14	1.2987e-09	9.5141e-13	4.1824e-07	1.2481e-09
ENSMUSG00000021182	Ccdc88c	-0.33608	-0.1761	-0.38374	-0.18802	-0.22919	1.885e-10	5.3594e-06	8.9292e-17	7.3826e-10	7.269e-16	ENSMUSG00000021248	Tmed10	0.11835	0.10766	0.11696	0.21525	0.073312	8.5805e-07	2.7147e-07	1.9846e-08	5.3575e-11	2.4789e-06
ENSMUSG00000021188	Trip11	0.20559	0.16364	0.189	0.15457	0.17722	9.7702e-18	1.6476e-12	9.5528e-16	4.5335e-07	2.2023e-14	ENSMUSG00000021259	Cyp46a1	-0.12327	-0.10611	-0.11201	-0.15409	-0.085826	4.5435e-06	2.9074e-08	6.716e-09	3.3586e-08	6.6942e-05
ENSMUSG00000021192	Golga5	0.1188	0.1069	0.11123	0.13263	0.14036	6.8991e-18	4.4182e-11	3.5003e-12	3.2471e-07	3.9934e-13	ENSMUSG00000021270	Hsp90aa1	0.2376	0.22242	0.23872	0.21167	0.2198	1.6262e-11	4.172e-10	2.7666e-13	3.1546e-08	3.861e-11
ENSMUSG00000021209	Ppp4r4	-0.56058	-0.44955	-0.51376	-0.39445	-0.4054	8.689e-31	2.5079e-28	1.7136e-30	7.4471e-21	4.0225e-26	ENSMUSG00000021273	Fdft1	-0.065865	-0.10552	-0.064531	-0.047015	-0.051851	4.4817e-06	1.9292e-09	1.8876e-06	0.0052423	3.0072e-05
ENSMUSG00000021217	Tshz3	0.10707	0.066945	0.074032	0.089749	0.025419	1.5917e-13	8.4404e-10	1.0044e-12	4.6284e-08	0.0049562	ENSMUSG00000021277	Traf3	0.21427	0.10354	0.17034	0.1311	0.061075	1.7417e-15	2.0177e-06	2.3841e-11	1.0225e-05	0.00020024
ENSMUSG00000021245	Mlh3	0.11278	0.11272	0.12064	0.13536	0.11516	1.0454e-14	1.2987e-09	9.5141e-13	4.1824e-07	1.2481e-09	ENSMUSG00000021282	Eif5	0.1228	0.10639	0.13019	0.075466	0.085697	6.4403e-14	9.0433e-08	6.6064e-15	0.00080054	1.5633e-07
ENSMUSG00000021248	Tmed10	0.11835	0.10766	0.11696	0.21525	0.073312	8.5805e-07	2.7147e-07	1.9846e-08	5.3575e-11	2.4789e-06	ENSMUSG00000021288	Klc1	0.17431	0.19692	0.15981	0.27868	0.19885	5.0979e-15	4.9705e-14	1.5564e-12	2.5332e-13	9.1864e-15
ENSMUSG00000021259	Cyp46a1	-0.12327	-0.10611	-0.11201	-0.15409	-0.085826	4.5435e-06	2.9074e-08	6.716e-09	3.3586e-08	6.6942e-05	ENSMUSG00000021301	Hecw1	0.088068	0.10296	0.10049	0.16209	0.1035	1.5494e-09	1.3085e-07	1.1861e-08	3.5282e-09	8.3582e-09
ENSMUSG00000021270	Hsp90aa1	0.2376	0.22242	0.23872	0.21167	0.2198	1.6262e-11	4.172e-10	2.7666e-13	3.1546e-08	3.861e-11	ENSMUSG00000021302	Ggps1	0.10127	0.1087	0.092851	0.10478	0.12992	6.2758e-06	3.3614e-06	7.9421e-05	5.7056e-05	2.4436e-07
ENSMUSG00000021273	Fdft1	-0.065865	-0.10552	-0.064531	-0.047015	-0.051851	4.4817e-06	1.9292e-09	1.8876e-06	0.0052423	3.0072e-05	ENSMUSG00000021314	Amph	0.10353	0.055517	0.12076	0.086311	0.075867	1.3277e-06	0.00020141	4.2758e-11	0.00052568	0.00025621
ENSMUSG00000021277	Traf3	0.21427	0.10354	0.17034	0.1311	0.061075	1.7417e-15	2.0177e-06	2.3841e-11	1.0225e-05	0.00020024	ENSMUSG00000021318	Gli3	-0.47898	-0.61067	-0.46785	-0.08666	-0.442	2.6311e-25	2.3543e-23	5.1066e-21	0.0004522	9.1655e-22
ENSMUSG00000021282	Eif5	0.1228	0.10639	0.13019	0.075466	0.085697	6.4403e-14	9.0433e-08	6.6064e-15	0.00080054	1.5633e-07	ENSMUSG00000021338	Carmil1	0.13852	0.17477	0.1028	0.066496	0.13557	7.3603e-08	9.6605e-16	6.8428e-09	0.011629	2.7095e-12
ENSMUSG00000021288	Klc1	0.17431	0.19692	0.15981	0.27868	0.19885	5.0979e-15	4.9705e-14	1.5564e-12	2.5332e-13	9.1864e-15	ENSMUSG00000021360	Gcnt2	-0.32262	-0.22538	-0.26201	-0.3057	-0.20311	1.9393e-21	5.5864e-15	4.9824e-21	3.0234e-15	1.4284e-15
ENSMUSG00000021301	Hecw1	0.088068	0.10296	0.10049	0.16209	0.1035	1.5494e-09	1.3085e-07	1.1861e-08	3.5282e-09	8.3582e-09	ENSMUSG00000021365	Nedd9	-0.068224	-0.082999	-0.072774	-0.11558	-0.11732	1.1942e-13	3.4706e-10	3.425e-15	8.2333e-06	8.3742e-13
ENSMUSG00000021302	Ggps1	0.10127	0.1087	0.092851	0.10478	0.12992	6.2758e-06	3.3614e-06	7.9421e-05	5.7056e-05	2.4436e-07	ENSMUSG00000021373	Cap2	-0.11995	-0.12971	-0.099721	-0.093332	-0.16645	1.0275e-06	3.1159e-10	4.2035e-06	4.4492e-06	3.4696e-11
ENSMUSG00000021314	Amph	0.10353	0.055517	0.12076	0.086311	0.075867	1.3277e-06	0.00020141	4.2758e-11	0.00052568	0.00025621	ENSMUSG00000021375	Kif13a	0.15138	0.094518	0.12241	0.090455	0.11316	6.4944e-17	7.6243e-08	8.2965e-13	3.9664e-05	5.9832e-11
ENSMUSG00000021318	Gli3	-0.47898	-0.61067	-0.46785	-0.08666	-0.442	2.6311e-25	2.3543e-23	5.1066e-21	0.0004522	9.1655e-22	ENSMUSG00000021379	Id4	-0.20146	-0.04757	-0.13945	-0.040076	-0.065237	7.7068e-11	9.2971e-06	1.1623e-07	0.0019811	1.0429e-06
ENSMUSG00000021338	Carmil1	0.13852	0.17477	0.1028	0.066496	0.13557	7.3603e-08	9.6605e-16	6.8428e-09	0.011629	2.7095e-12	ENSMUSG00000021385	Ippk	-0.17093	-0.10013	-0.13236	-0.090384	-0.13037	1.5529e-23	2.9507e-13	6.9452e-18	4.7952e-05	6.7849e-12
ENSMUSG00000021360	Gcnt2	-0.32262	-0.22538	-0.26201	-0.3057	-0.20311	1.9393e-21	5.5864e-15	4.9824e-21	3.0234e-15	1.4284e-15	ENSMUSG00000021391	Cenpp	-0.16853	-0.14923	-0.16897	-0.14997	-0.18568	2.5168e-13	1.5161e-13	1.0994e-15	1.0236e-07	9.7717e-13
ENSMUSG00000021365	Nedd9	-0.068224	-0.082999	-0.072774	-0.11558	-0.11732	1.1942e-13	3.4706e-10	3.425e-15	8.2333e-06	8.3742e-13	ENSMUSG00000021413	Prpf4b	0.087738	0.12512	0.09247	0.12788	0.090541	0.00014516	4.8605e-06	7.8853e-05	2.5257e-05	0.00016068
ENSMUSG00000021373	Cap2	-0.11995	-0.12971	-0.099721	-0.093332	-0.16645	1.0275e-06	3.1159e-10	4.2035e-06	4.4492e-06	3.4696e-11	ENSMUSG00000021420	Fars2	0.0038815	0.10355	0.040059	0.094438	0.079003	0.13697	5.2677e-09	4.0778e-05	0.0011552	1.7279e-06
ENSMUSG00000021375	Kif13a	0.15138	0.094518	0.12241	0.090455	0.11316	6.4944e-17	7.6243e-08	8.2965e-13	3.9664e-05	5.9832e-11	ENSMUSG00000021427	Ssr1	-0.15427	-0.14184	-0.15726	-0.055579	-0.13583	1.7823e-06	2.666e-10	1.2715e-10	0.061772	4.9476e-06
ENSMUSG00000021379	Id4	-0.20146	-0.04757	-0.13945	-0.040076	-0.065237	7.7068e-11	9.2971e-06	1.1623e-07	0.0019811	1.0429e-06	ENSMUSG00000021428	Riok1	0.11931	0.08729	0.1132	0.046744	0.11635	3.8678e-10	1.8345e-05	1.3935e-09	5.6186e-06	6.8249e-09
ENSMUSG00000021385	Ippk	-0.17093	-0.10013	-0.13236	-0.090384	-0.13037	1.5529e-23	2.9507e-13	6.9452e-18	4.7952e-05	6.7849e-12	ENSMUSG00000021431	Snrnp48	0.28922	0.24134	0.25877	0.19399	0.2215	8.1266e-16	2.7268e-15	1.1731e-15	9.86e-09	1.482e-13
ENSMUSG00000021391	Cenpp	-0.16853	-0.14923	-0.16897	-0.14997	-0.18568	2.5168e-13	1.5161e-13	1.0994e-15	1.0236e-07	9.7717e-13	ENSMUSG00000021466	Ptch1	-0.15696	-0.1092	-0.12166	-0.16197	-0.12467	4.136e-11	1.6198e-09	2.2775e-10	8.2692e-06	4.4296e-08
ENSMUSG00000021413	Prpf4b	0.087738	0.12512	0.09247	0.12788	0.090541	0.00014516	4.8605e-06	7.8853e-05	2.5257e-05	0.00016068	ENSMUSG00000021477	Ctsl	0.14414	0.098183	0.12067	0.07736	0.076118	5.6656e-11	0.00016446	2.0713e-07	8.1371e-05	6.6934e-05
ENSMUSG00000021420	Fars2	0.0038815	0.10355	0.040059	0.094438	0.079003	0.13697	5.2677e-09	4.0778e-05	0.0011552	1.7279e-06	ENSMUSG00000021478	Drd1	-0.45704	-0.41613	-0.088879	-0.09107	-0.1196	1.2239e-10	6.6836e-12	5.3524e-12	2.8512e-06	1.3352e-12
ENSMUSG00000021427	Ssr1	-0.15427	-0.14184	-0.15726	-0.055579	-0.13583	1.7823e-06	2.666e-10	1.2715e-10	0.061772	4.9476e-06	ENSMUSG00000021496	Pcbd2	0.21	0.10027	0.15192	0.11333	0.14983	6.3045e-20	2.3207e-11	1.0985e-16	6.2555e-07	4.4959e-15
ENSMUSG00000021428	Riok1	0.11931	0.08729	0.1132	0.046744	0.11635	3.8678e-10	1.8345e-05	1.3935e-09	5.6186e-06	6.8249e-09	ENSMUSG00000021497	Txndc15	0.11996	0.13383	0.10325	0.16511	0.11447	8.1033e-05	3.9525e-09	7.2997e-05	4.4754e-06	0.00010294
ENSMUSG00000021431	Snrnp48	0.28922	0.24134	0.25877	0.19399	0.2215	8.1266e-16	2.7268e-15	1.1731e-15	9.86e-09	1.482e-13	ENSMUSG00000021500	Ddx46	0.11716	0.12586	0.10866	0.097879	0.083068	1.6899e-14	7.2762e-14	2.3778e-12	6.8401e-05	1.2065e-06
ENSMUSG00000021466	Ptch1	-0.15696	-0.1092	-0.12166	-0.16197	-0.12467	4.136e-11	1.6198e-09	2.2775e-10	8.2692e-06	4.4296e-08	ENSMUSG00000021514	Zfp369	0.2263	0.16702	0.22595	0.12323	0.17606	3.5025e-11	5.5109e-14	1.3306e-13	5.9957e-07	5.3342e-15
ENSMUSG00000021477	Ctsl	0.14414	0.098183	0.12067	0.07736	0.076118	5.6656e-11	0.00016446	2.0713e-07	8.1371e-05	6.6934e-05	ENSMUSG00000021541	Trpc7	0.25833	0.11286	0.21287	0.16167	0.14965	2.5544e-11	1.3771e-06	1.5245e-10	3.9705e-06	2.0438e-07
ENSMUSG00000021478	Drd1	-0.45704	-0.41613	-0.088879	-0.09107	-0.1196	1.2239e-10	6.6836e-12	5.3524e-12	2.8512e-06	1.3352e-12	ENSMUSG00000021552	Gkap1	0.31544	0.25647	0.26023	0.19386	0.21752	3.0131e-22	1.9148e-19	3.4904e-22	3.5773e-10	6.917e-17
ENSMUSG00000021496	Pcbd2	0.21	0.10027	0.15192	0.11333	0.14983	6.3045e-20	2.3207e-11	1.0985e-16	6.2555e-07	4.4959e-15	ENSMUSG00000021589	Rhobtb3	0.15625	0.095858	0.13313	0.060337	0.14301	1.3999e-10	4.293e-06	3.2189e-10	0.022923	5.7777e-08
ENSMUSG00000021497	Txndc15	0.11996	0.13383	0.10325	0.16511	0.11447	8.1033e-05	3.9525e-09	7.2997e-05	4.4754e-06	0.00010294	ENSMUSG00000021595	Nsun2	-0.10751	-0.032824	-0.09767	-0.092119	-0.071944	1.6319e-10	0.0021369	3.4401e-11	0.00013458	0.0004645
ENSMUSG00000021500	Ddx46	0.11716	0.12586	0.10866	0.097879	0.083068	1.6899e-14	7.2762e-14	2.3778e-12	6.8401e-05	1.2065e-06	ENSMUSG00000021597	Slf1	0.13152	0.055299	0.11823	0.11901	0.14087	1.0154e-10	0.0010169	2.1301e-10	3.8966e-06	8.6444e-15
ENSMUSG00000021514	Zfp369	0.2263	0.16702	0.22595	0.12323	0.17606	3.5025e-11	5.5109e-14	1.3306e-13	5.9957e-07	5.3342e-15	ENSMUSG00000021635	Rad17	0.11363	0.09937	0.10053	0.15375	0.074671	1.4273e-09	9.1347e-12	2.2854e-10	2.9103e-07	5.1392e-05
ENSMUSG00000021541	Trpc7	0.25833	0.11286	0.21287	0.16167	0.14965	2.5544e-11	1.3771e-06	1.5245e-10	3.9705e-06	2.0438e-07	ENSMUSG00000021668	Polk	0.14346	0.091646	0.12108	0.10393	0.068589	1.3625e-15	1.7221e-09	1.6181e-14	2.7195e-05	2.0592e-06
ENSMUSG00000021552	Gkap1	0.31544	0.25647	0.26023	0.19386	0.21752	3.0131e-22	1.9148e-19	3.4904e-22	3.5773e-10	6.917e-17	ENSMUSG00000021669	Col4a3bp	0.12821	0.10834	0.11567	0.043171	0.10353	5.2154e-16	1.8796e-07	6.1051e-17	0.0066813	7.4006e-09
ENSMUSG00000021589	Rhobtb3	0.15625	0.095858	0.13313	0.060337	0.14301	1.3999e-10	4.293e-06	3.2189e-10	0.022923	5.7777e-08	ENSMUSG00000021670	Hmgcr	-0.081145	-0.064186	-0.070606	-0.026242	-0.11407	5.8392e-05	0.00087998	0.00013915	0.10795	2.0893e-05
ENSMUSG00000021595	Nsun2	-0.10751	-0.032824	-0.09767	-0.092119	-0.071944	1.6319e-10	0.0021369	3.4401e-11	0.00013458	0.0004645	ENSMUSG00000021676	Iqgap2	-0.39085	-0.23868	-0.34967	-0.11768	-0.21939	4.8169e-20	1.0229e-09	2.6037e-21	0.0010369	8.1064e-08
ENSMUSG00000021596	Mctp1	-0.093391	-0.1796	0.062442	0.73877	0.034256	8.198e-08	1.4402e-11	0.00025188	6.031e-24	0.043771	ENSMUSG00000021684	Pde8b	-0.12605	-0.055889	-0.12536	-0.067639	-0.10812	9.3185e-08	0.00086793	1.6533e-08	0.002277	4.1464e-08
ENSMUSG00000021597	Slf1	0.13152	0.055299	0.11823	0.11901	0.14087	1.0154e-10	0.0010169	2.1301e-10	3.8966e-06	8.6444e-15	ENSMUSG00000021686	Ap3b1	0.090737	0.11335	0.10562	0.10229	0.086783	1.0797e-11	2.7789e-10	2.5348e-12	7.4688e-05	1.7695e-08
ENSMUSG00000021635	Rad17	0.11363	0.09937	0.10053	0.15375	0.074671	1.4273e-09	9.1347e-12	2.2854e-10	2.9103e-07	5.1392e-05	ENSMUSG00000021687	Scamp1	-0.17482	-0.25511	-0.16178	-0.096436	-0.15586	6.7011e-15	3.7972e-15	1.2184e-14	3.0179e-07	1.9172e-12
ENSMUSG00000021668	Polk	0.14346	0.091646	0.12108	0.10393	0.068589	1.3625e-15	1.7221e-09	1.6181e-14	2.7195e-05	2.0592e-06	ENSMUSG00000021690	Jmy	0.10064	0.099928	0.089703	0.1113	0.091013	5.1083e-14	1.1878e-10	2.0372e-13	2.8912e-06	4.5866e-08
ENSMUSG00000021669	Col4a3bp	0.12821	0.10834	0.11567	0.043171	0.10353	5.2154e-16	1.8796e-07	6.1051e-17	0.0066813	7.4006e-09	ENSMUSG00000021693	Kif2a	0.078214	0.091425	0.091486	0.062341	0.11315	1.5368e-06	9.0051e-08	1.7135e-07	0.00017831	1.8265e-09
ENSMUSG00000021670	Hmgcr	-0.081145	-0.064186	-0.070606	-0.026242	-0.11407	5.8392e-05	0.00087998	0.00013915	0.10795	2.0893e-05	ENSMUSG00000021699	Pde4d	0.58411	0.7402	0.39836	0.15018	0.13774	2.7567e-22	1.2684e-26	4.1747e-16	0.00017016	5.0382e-10
ENSMUSG00000021676	Iqgap2	-0.39085	-0.23868	-0.34967	-0.11768	-0.21939	4.8169e-20	1.0229e-09	2.6037e-21	0.0010369	8.1064e-08	ENSMUSG00000021700	Rab3c	0.21985	0.095588	0.16299	0.17728	0.066556	1.093e-17	0.0078446	2.5469e-07	2.7344e-06	0.053776
ENSMUSG00000021684	Pde8b	-0.12605	-0.055889	-0.12536	-0.067639	-0.10812	9.3185e-08	0.00086793	1.6533e-08	0.002277	4.1464e-08	ENSMUSG00000021701	Plk2	-0.19428	-0.088153	-0.17128	-0.078285	-0.15582	2.6971e-12	7.8128e-08	5.7313e-11	6.783e-05	6.4057e-11
ENSMUSG00000021686	Ap3b1	0.090737	0.11335	0.10562	0.10229	0.086783	1.0797e-11	2.7789e-10	2.5348e-12	7.4688e-05	1.7695e-08	ENSMUSG00000021703	Serinc5	-0.1419	-0.092725	-0.10013	-0.0053813	-0.036082	4.1817e-15	7.033e-10	3.6024e-10	0.049119	0.0084561
ENSMUSG00000021687	Scamp1	-0.17482	-0.25511	-0.16178	-0.096436	-0.15586	6.7011e-15	3.7972e-15	1.2184e-14	3.0179e-07	1.9172e-12	ENSMUSG00000021711	Trappc13	0.10069	0.075576	0.094746	0.027891	0.069263	2.5977e-10	6.1346e-07	6.2492e-12	0.0013734	1.0879e-06
ENSMUSG00000021690	Jmy	0.10064	0.099928	0.089703	0.1113	0.091013	5.1083e-14	1.1878e-10	2.0372e-13	2.8912e-06	4.5866e-08	ENSMUSG00000021715	Cwc27	0.17946	0.20371	0.19265	0.21217	0.18094	5.4809e-19	1.3154e-18	1.3289e-19	5.4157e-11	2.199e-13
ENSMUSG00000021693	Kif2a	0.078214	0.091425	0.091486	0.062341	0.11315	1.5368e-06	9.0051e-08	1.7135e-07	0.00017831	1.8265e-09	ENSMUSG00000021719	Rgs7bp	-0.35425	-0.28525	-0.37334	-0.27197	-0.3219	4.6547e-22	5.0703e-18	2.1882e-21	7.8039e-13	7.4397e-23
ENSMUSG00000021699	Pde4d	0.58411	0.7402	0.39836	0.15018	0.13774	2.7567e-22	1.2684e-26	4.1747e-16	0.00017016	5.0382e-10	ENSMUSG00000021720	Rnf180	0.024558	0.10834	0.051243	0.22053	0.12164	1.2084e-07	4.6962e-07	2.2972e-05	5.4477e-11	1.536e-07
ENSMUSG00000021700	Rab3c	0.21985	0.095588	0.16299	0.17728	0.066556	1.093e-17	0.0078446	2.5469e-07	2.7344e-06	0.053776	ENSMUSG00000021725	Parp8	0.40634	0.42641	0.35591	0.38418	0.35207	5.0476e-25	2.2746e-25	8.0021e-22	1.8489e-14	7.0347e-26
ENSMUSG00000021701	Plk2	-0.19428	-0.088153	-0.17128	-0.078285	-0.15582	2.6971e-12	7.8128e-08	5.7313e-11	6.783e-05	6.4057e-11	ENSMUSG00000021728	Emb	0.15413	0.12656	0.11566	0.068967	0.12997	1.8569e-12	1.8733e-13	1.4726e-12	0.0032767	3.6861e-14
ENSMUSG00000021703	Serinc5	-0.1419	-0.092725	-0.10013	-0.0053813	-0.036082	4.1817e-15	7.033e-10	3.6024e-10	0.049119	0.0084561	ENSMUSG00000021730	Hcn1	0.66506	0.48531	0.65696	0.25683	0.45285	6.0077e-26	1.796e-20	2.4226e-25	7.0133e-13	4.6626e-20
ENSMUSG00000021711	Trappc13	0.10069	0.075576	0.094746	0.027891	0.069263	2.5977e-10	6.1346e-07	6.2492e-12	0.0013734	1.0879e-06	ENSMUSG00000021733	Slc4a7	0.13255	0.12682	0.11495	0.20521	0.079761	4.9645e-12	3.8371e-10	5.4466e-12	1.2482e-10	1.393e-07
ENSMUSG00000021715	Cwc27	0.17946	0.20371	0.19265	0.21217	0.18094	5.4809e-19	1.3154e-18	1.3289e-19	5.4157e-11	2.199e-13	ENSMUSG00000021738	Atxn7	0.28967	0.26311	0.25555	0.20925	0.21893	2.6867e-26	9.8947e-19	5.2309e-22	4.5757e-09	9.4775e-17
ENSMUSG00000021719	Rgs7bp	-0.35425	-0.28525	-0.37334	-0.27197	-0.3219	4.6547e-22	5.0703e-18	2.1882e-21	7.8039e-13	7.4397e-23	ENSMUSG00000021745	Ptprg	0.30879	0.14289	0.2266	-0.41278	0.041846	1.2499e-12	2.3134e-05	6.9846e-11	2.6118e-12	0.028195
ENSMUSG00000021720	Rnf180	0.024558	0.10834	0.051243	0.22053	0.12164	1.2084e-07	4.6962e-07	2.2972e-05	5.4477e-11	1.536e-07	ENSMUSG00000021759	Plpp1	0.021204	0.12656	0.072649	0.14879	0.10364	0.0029679	8.8986e-11	7.5888e-08	6.0514e-10	1.6091e-07
ENSMUSG00000021725	Parp8	0.40634	0.42641	0.35591	0.38418	0.35207	5.0476e-25	2.2746e-25	8.0021e-22	1.8489e-14	7.0347e-26	ENSMUSG00000021764	Ndufs4	0.092121	0.073755	0.091743	0.14339	0.11596	7.2212e-05	0.0032305	1.2479e-05	3.7194e-06	3.4571e-07
ENSMUSG00000021728	Emb	0.15413	0.12656	0.11566	0.068967	0.12997	1.8569e-12	1.8733e-13	1.4726e-12	0.0032767	3.6861e-14	ENSMUSG00000021767	Kat6b	0.13841	0.12326	0.10152	0.15049	0.081717	1.3505e-12	1.6362e-10	1.2942e-12	1.9917e-06	3.155e-07
ENSMUSG00000021730	Hcn1	0.66506	0.48531	0.65696	0.25683	0.45285	6.0077e-26	1.796e-20	2.4226e-25	7.0133e-13	4.6626e-20	ENSMUSG00000021771	Vdac2	0.10233	0.077251	0.10132	0.058035	0.09947	8.9659e-07	0.00056918	8.211e-07	0.0079077	5.9452e-05
ENSMUSG00000021733	Slc4a7	0.13255	0.12682	0.11495	0.20521	0.079761	4.9645e-12	3.8371e-10	5.4466e-12	1.2482e-10	1.393e-07	ENSMUSG00000021774	Ube2e1	0.11865	0.13497	0.14412	0.077691	0.12188	2.174e-16	3.8987e-12	1.1276e-14	0.00028814	2.2174e-09
ENSMUSG00000021738	Atxn7	0.28967	0.26311	0.25555	0.20925	0.21893	2.6867e-26	9.8947e-19	5.2309e-22	4.5757e-09	9.4775e-17	ENSMUSG00000021794	Glud1	0.16857	0.14345	0.12849	0.22719	0.16714	1.9257e-17	1.7055e-11	1.4089e-11	1.5975e-10	3.7206e-12
ENSMUSG00000021745	Ptprg	0.30879	0.14289	0.2266	-0.41278	0.041846	1.2499e-12	2.3134e-05	6.9846e-11	2.6118e-12	0.028195	ENSMUSG00000021814	Anxa7	0.10848	0.084415	0.10859	0.035484	0.095831	1.2752e-12	8.9345e-14	4.756e-16	3.2655e-05	5.2116e-11
ENSMUSG00000021759	Plpp1	0.021204	0.12656	0.072649	0.14879	0.10364	0.0029679	8.8986e-11	7.5888e-08	6.0514e-10	1.6091e-07	ENSMUSG00000021820	Camk2g	0.10681	0.058939	0.12678	0.023927	0.077098	4.41e-12	8.3127e-06	1.421e-15	0.013747	8.011e-06
ENSMUSG00000021764	Ndufs4	0.092121	0.073755	0.091743	0.14339	0.11596	7.2212e-05	0.0032305	1.2479e-05	3.7194e-06	3.4571e-07	ENSMUSG00000021832	Psmc6	0.096485	0.082231	0.089981	0.0010595	0.11901	3.6705e-08	2.0313e-05	1.083e-06	0.45827	1.0665e-06
ENSMUSG00000021767	Kat6b	0.13841	0.12326	0.10152	0.15049	0.081717	1.3505e-12	1.6362e-10	1.2942e-12	1.9917e-06	3.155e-07	ENSMUSG00000021838	Samd4	0.06287	0.21813	0.14986	0.17335	0.21083	3.5435e-09	2.8629e-19	7.6051e-11	9.9065e-15	3.0919e-16
ENSMUSG00000021771	Vdac2	0.10233	0.077251	0.10132	0.058035	0.09947	8.9659e-07	0.00056918	8.211e-07	0.0079077	5.9452e-05	ENSMUSG00000021846	Peli2	-0.38023	-0.1543	-0.40189	-0.40119	-0.25649	1.1472e-14	6.8884e-08	3.8742e-12	1.2877e-10	1.242e-09
ENSMUSG00000021774	Ube2e1	0.11865	0.13497	0.14412	0.077691	0.12188	2.174e-16	3.8987e-12	1.1276e-14	0.00028814	2.2174e-09	ENSMUSG00000021852	Slc35f4	0.16997	0.13353	0.12711	0.058082	0.11219	1.7554e-08	2.2942e-06	1.4345e-07	0.0034331	1.721e-06
ENSMUSG00000021794	Glud1	0.16857	0.14345	0.12849	0.22719	0.16714	1.9257e-17	1.7055e-11	1.4089e-11	1.5975e-10	3.7206e-12	ENSMUSG00000021870	Slmap	-0.080867	-0.041199	-0.10178	0.016238	-0.031352	5.7778e-07	0.0031912	1.2334e-07	0.39464	0.0021287
ENSMUSG00000021814	Anxa7	0.10848	0.084415	0.10859	0.035484	0.095831	1.2752e-12	8.9345e-14	4.756e-16	3.2655e-05	5.2116e-11	ENSMUSG00000021911	Parg	0.10453	0.07948	0.092899	0.16492	0.10483	1.9153e-14	3.122e-09	4.9319e-16	2.9875e-10	5.2119e-09
ENSMUSG00000021820	Camk2g	0.10681	0.058939	0.12678	0.023927	0.077098	4.41e-12	8.3127e-06	1.421e-15	0.013747	8.011e-06	ENSMUSG00000021916	Glt8d1	0.12642	0.11384	0.1235	0.11573	0.097422	5.4514e-06	0.00062989	1.2108e-06	0.00092959	0.0013753
ENSMUSG00000021832	Psmc6	0.096485	0.082231	0.089981	0.0010595	0.11901	3.6705e-08	2.0313e-05	1.083e-06	0.45827	1.0665e-06	ENSMUSG00000021928	Ebpl	0.11166	0.071193	0.094343	0.088511	0.11119	2.0589e-12	3.2548e-06	2.1355e-13	2.8354e-08	2.6072e-11
ENSMUSG00000021838	Samd4	0.06287	0.21813	0.14986	0.17335	0.21083	3.5435e-09	2.8629e-19	7.6051e-11	9.9065e-15	3.0919e-16	ENSMUSG00000021936	Mapk8	0.13552	0.088316	0.10105	0.076942	0.12678	2.37e-15	1.591e-07	3.1295e-14	0.0025246	1.5187e-10
ENSMUSG00000021846	Peli2	-0.38023	-0.1543	-0.40189	-0.40119	-0.25649	1.1472e-14	6.8884e-08	3.8742e-12	1.2877e-10	1.242e-09	ENSMUSG00000021952	Xpo4	0.1923	0.18102	0.17303	0.13152	0.13727	8.1716e-19	1.7224e-15	5.0976e-21	1.4272e-07	5.7503e-11
ENSMUSG00000021852	Slc35f4	0.16997	0.13353	0.12711	0.058082	0.11219	1.7554e-08	2.2942e-06	1.4345e-07	0.0034331	1.721e-06	ENSMUSG00000021962	Dcp1a	0.11202	0.093318	0.10852	0.10659	0.094445	5.2846e-13	8.829e-13	4.5166e-13	6.74e-05	1.6338e-09
ENSMUSG00000021870	Slmap	-0.080867	-0.041199	-0.10178	0.016238	-0.031352	5.7778e-07	0.0031912	1.2334e-07	0.39464	0.0021287	ENSMUSG00000021969	Zdhhc20	0.14408	0.16067	0.16072	0.23129	0.20394	2.9801e-11	3.6418e-12	5.687e-13	6.0516e-13	1.6506e-13
ENSMUSG00000021911	Parg	0.10453	0.07948	0.092899	0.16492	0.10483	1.9153e-14	3.122e-09	4.9319e-16	2.9875e-10	5.2119e-09	ENSMUSG00000021973	Micu2	0.042636	0.04059	0.06001	0.19475	0.10743	0.0063558	2.4868e-05	0.000552	5.155e-11	2.4213e-06
ENSMUSG00000021916	Glt8d1	0.12642	0.11384	0.1235	0.11573	0.097422	5.4514e-06	0.00062989	1.2108e-06	0.00092959	0.0013753	ENSMUSG00000021981	Cab39l	0.13687	0.074552	0.095701	0.15285	0.064547	3.0123e-13	6.5562e-05	7.0808e-09	2.0081e-07	7.7442e-07
ENSMUSG00000021928	Ebpl	0.11166	0.071193	0.094343	0.088511	0.11119	2.0589e-12	3.2548e-06	2.1355e-13	2.8354e-08	2.6072e-11	ENSMUSG00000021983	Atp8a2	0.12455	0.15555	0.17268	0.07778	0.16733	1.451e-10	5.5528e-15	1.712e-18	0.0020735	3.5686e-16
ENSMUSG00000021936	Mapk8	0.13552	0.088316	0.10105	0.076942	0.12678	2.37e-15	1.591e-07	3.1295e-14	0.0025246	1.5187e-10	ENSMUSG00000021990	Spata13	-0.31752	-0.21369	-0.32258	-0.26138	-0.2899	2.6646e-10	1.5902e-07	1.2906e-12	2.151e-11	2.9544e-12
ENSMUSG00000021952	Xpo4	0.1923	0.18102	0.17303	0.13152	0.13727	8.1716e-19	1.7224e-15	5.0976e-21	1.4272e-07	5.7503e-11	ENSMUSG00000021991	Cacna2d3	-0.53595	-0.55072	-0.48058	-0.03512	-0.48717	7.7115e-27	5.3897e-27	9.0466e-26	4.6451e-10	4.3399e-25
ENSMUSG00000021962	Dcp1a	0.11202	0.093318	0.10852	0.10659	0.094445	5.2846e-13	8.829e-13	4.5166e-13	6.74e-05	1.6338e-09	ENSMUSG00000022010	Tsc22d1	0.14384	0.10911	0.1327	0.15963	0.13315	8.7604e-12	1.4563e-08	8.2062e-12	1.626e-09	5.886e-13
ENSMUSG00000021969	Zdhhc20	0.14408	0.16067	0.16072	0.23129	0.20394	2.9801e-11	3.6418e-12	5.687e-13	6.0516e-13	1.6506e-13	ENSMUSG00000022013	Dnajc15	0.21332	0.17235	0.18938	0.16672	0.18859	6.1915e-21	1.1965e-17	5.264e-18	9.4355e-07	3.7758e-14
ENSMUSG00000021973	Micu2	0.042636	0.04059	0.06001	0.19475	0.10743	0.0063558	2.4868e-05	0.000552	5.155e-11	2.4213e-06	ENSMUSG00000022019	Tdrd3	0.18109	0.17604	0.2075	0.14803	0.1831	1.1351e-15	1.2635e-14	1.7374e-14	1.2665e-05	1.9229e-15
ENSMUSG00000021981	Cab39l	0.13687	0.074552	0.095701	0.15285	0.064547	3.0123e-13	6.5562e-05	7.0808e-09	2.0081e-07	7.7442e-07	ENSMUSG00000022020	Naa16	0.16688	0.098355	0.16948	0.13662	0.13697	2.2853e-16	2.0628e-14	1.6476e-19	4.4927e-07	8.2471e-11
ENSMUSG00000021983	Atp8a2	0.12455	0.15555	0.17268	0.07778	0.16733	1.451e-10	5.5528e-15	1.712e-18	0.0020735	3.5686e-16	ENSMUSG00000022023	Wbp4	0.11236	0.10231	0.1034	0.0087924	0.086896	8.5134e-20	5.258e-09	2.5671e-13	0.0042531	2.3121e-07
ENSMUSG00000021990	Spata13	-0.31752	-0.21369	-0.32258	-0.26138	-0.2899	2.6646e-10	1.5902e-07	1.2906e-12	2.151e-11	2.9544e-12	ENSMUSG00000022024	Sugt1	0.11214	0.083821	0.11997	0.12366	0.11518	1.8327e-07	6.4635e-07	5.8396e-09	1.0254e-08	6.6867e-09
ENSMUSG00000021991	Cacna2d3	-0.53595	-0.55072	-0.48058	-0.03512	-0.48717	7.7115e-27	5.3897e-27	9.0466e-26	4.6451e-10	4.3399e-25	ENSMUSG00000022037	Clu	0.070041	0.11049	0.072067	0.097245	0.075706	8.17e-05	4.3173e-05	1.0837e-05	7.4622e-05	7.6808e-06
ENSMUSG00000022010	Tsc22d1	0.14384	0.10911	0.1327	0.15963	0.13315	8.7604e-12	1.4563e-08	8.2062e-12	1.626e-09	5.886e-13	ENSMUSG00000022048	Dpysl2	0.1104	0.099786	0.1025	0.13469	0.1102	9.7289e-08	4.5623e-07	9.4081e-07	3.9872e-06	1.8545e-06
ENSMUSG00000022013	Dnajc15	0.21332	0.17235	0.18938	0.16672	0.18859	6.1915e-21	1.1965e-17	5.264e-18	9.4355e-07	3.7758e-14	ENSMUSG00000022052	Ppp2r2a	-0.21167	-0.28456	-0.35699	-0.30682	-0.38554	1.5143e-08	7.6284e-12	3.5703e-14	2.4954e-16	1.8595e-22
ENSMUSG00000022019	Tdrd3	0.18109	0.17604	0.2075	0.14803	0.1831	1.1351e-15	1.2635e-14	1.7374e-14	1.2665e-05	1.9229e-15	ENSMUSG00000022064	Pibf1	0.18151	0.1656	0.20226	0.24901	0.18426	1.5886e-11	3.367e-12	3.4039e-14	3.2795e-12	1.6867e-12
ENSMUSG00000022020	Naa16	0.16688	0.098355	0.16948	0.13662	0.13697	2.2853e-16	2.0628e-14	1.6476e-19	4.4927e-07	8.2471e-11	ENSMUSG00000022075	Rhobtb2	-0.33082	-0.32134	-0.38269	-0.36445	-0.35275	1.6236e-18	1.8534e-21	1.3035e-23	2.4813e-17	1.4232e-20
ENSMUSG00000022023	Wbp4	0.11236	0.10231	0.1034	0.0087924	0.086896	8.5134e-20	5.258e-09	2.5671e-13	0.0042531	2.3121e-07	ENSMUSG00000022076	Klhl1	0.38626	0.16335	0.45088	0.30374	0.34776	9.4649e-06	0.00034569	2.8592e-07	1.7354e-10	7.8126e-09
ENSMUSG00000022024	Sugt1	0.11214	0.083821	0.11997	0.12366	0.11518	1.8327e-07	6.4635e-07	5.8396e-09	1.0254e-08	6.6867e-09	ENSMUSG00000022092	Ppp3cc	0.23722	0.18426	0.20809	0.17778	0.17572	1.6043e-20	4.1602e-13	2.8675e-20	2.6631e-08	3.4016e-17
ENSMUSG00000022037	Clu	0.070041	0.11049	0.072067	0.097245	0.075706	8.17e-05	4.3173e-05	1.0837e-05	7.4622e-05	7.6808e-06	ENSMUSG00000022095	Fam160b2	-0.13761	-0.12314	-0.12503	-0.15279	-0.15239	5.785e-18	9.1358e-12	1.708e-16	7.103e-10	7.4666e-18
ENSMUSG00000022048	Dpysl2	0.1104	0.099786	0.1025	0.13469	0.1102	9.7289e-08	4.5623e-07	9.4081e-07	3.9872e-06	1.8545e-06	ENSMUSG00000022099	Dmtn	-0.15211	-0.074801	-0.13078	-0.18242	-0.10877	2.506e-12	1.3388e-06	1.2027e-13	1.0641e-08	5.0124e-08
ENSMUSG00000022052	Ppp2r2a	-0.21167	-0.28456	-0.35699	-0.30682	-0.38554	1.5143e-08	7.6284e-12	3.5703e-14	2.4954e-16	1.8595e-22	ENSMUSG00000022100	Xpo7	0.11363	0.083313	0.10742	0.11918	0.11393	4.6292e-12	9.3192e-07	9.4757e-11	0.00057443	1.4598e-07
ENSMUSG00000022064	Pibf1	0.18151	0.1656	0.20226	0.24901	0.18426	1.5886e-11	3.367e-12	3.4039e-14	3.2795e-12	1.6867e-12	ENSMUSG00000022105	Rb1	0.14111	0.17962	0.12977	0.15336	0.16645	2.4158e-10	8.1818e-12	1.6349e-09	4.9497e-06	9.1195e-10
ENSMUSG00000022075	Rhobtb2	-0.33082	-0.32134	-0.38269	-0.36445	-0.35275	1.6236e-18	1.8534e-21	1.3035e-23	2.4813e-17	1.4232e-20	ENSMUSG00000022108	Itm2b	0.21001	0.23511	0.21901	0.24983	0.1729	0.00036759	7.7164e-05	2.6811e-05	8.5386e-07	0.0007478
ENSMUSG00000022076	Klhl1	0.38626	0.16335	0.45088	0.30374	0.34776	9.4649e-06	0.00034569	2.8592e-07	1.7354e-10	7.8126e-09	ENSMUSG00000022111	Uchl3	0.085029	0.054933	0.10664	0.10765	0.070655	2.5182e-11	3.5537e-05	6.4329e-14	1.4054e-06	2.8208e-07
ENSMUSG00000022092	Ppp3cc	0.23722	0.18426	0.20809	0.17778	0.17572	1.6043e-20	4.1602e-13	2.8675e-20	2.6631e-08	3.4016e-17	ENSMUSG00000022112	Gpc5	0.15228	0.11062	0.12279	-0.011727	0.13125	1.9892e-12	9.4711e-09	4.0656e-09	0.13796	3.4439e-06
ENSMUSG00000022095	Fam160b2	-0.13761	-0.12314	-0.12503	-0.15279	-0.15239	5.785e-18	9.1358e-12	1.708e-16	7.103e-10	7.4666e-18	ENSMUSG00000022114	Spry2	-0.17402	-0.12677	-0.1556	-0.12629	-0.1534	1.7766e-11	5.6082e-09	5.0773e-13	9.4135e-06	2.5992e-11
ENSMUSG00000022099	Dmtn	-0.15211	-0.074801	-0.13078	-0.18242	-0.10877	2.506e-12	1.3388e-06	1.2027e-13	1.0641e-08	5.0124e-08	ENSMUSG00000022136	Dnajc3	0.12456	0.10265	0.10507	0.17544	0.093153	1.7562e-09	2.0034e-12	1.743e-09	1.5922e-09	5.0558e-07
ENSMUSG00000022100	Xpo7	0.11363	0.083313	0.10742	0.11918	0.11393	4.6292e-12	9.3192e-07	9.4757e-11	0.00057443	1.4598e-07	ENSMUSG00000022141	Nipbl	0.25617	0.2244	0.237	0.19675	0.20483	1.1607e-21	6.9538e-19	3.4916e-20	1.8884e-10	6.6365e-22
ENSMUSG00000022105	Rb1	0.14111	0.17962	0.12977	0.15336	0.16645	2.4158e-10	8.1818e-12	1.6349e-09	4.9497e-06	9.1195e-10	ENSMUSG00000022159	Rab2b	0.092119	0.097952	0.095279	0.15739	0.12968	2.2222e-06	9.3103e-07	1.5577e-07	1.1861e-08	3.158e-08
ENSMUSG00000022108	Itm2b	0.21001	0.23511	0.21901	0.24983	0.1729	0.00036759	7.7164e-05	2.6811e-05	8.5386e-07	0.0007478	ENSMUSG00000022180	Slc7a8	-0.014827	-0.12203	-0.021216	-0.1581	-0.14261	0.22143	2.9209e-07	0.06553	2.8346e-09	5.4245e-14
ENSMUSG00000022111	Uchl3	0.085029	0.054933	0.10664	0.10765	0.070655	2.5182e-11	3.5537e-05	6.4329e-14	1.4054e-06	2.8208e-07	ENSMUSG00000022185	Acin1	0.2257	0.16751	0.21957	0.13294	0.23471	4.4158e-19	2.1109e-14	9.4124e-24	1.1861e-08	2.854e-24
ENSMUSG00000022112	Gpc5	0.15228	0.11062	0.12279	-0.011727	0.13125	1.9892e-12	9.4711e-09	4.0656e-09	0.13796	3.4439e-06	ENSMUSG00000022186	Oxct1	-0.089242	-0.097023	-0.11709	-0.1952	-0.19147	0.00046671	3.7155e-06	1.7131e-07	1.6773e-10	2.8224e-12
ENSMUSG00000022114	Spry2	-0.17402	-0.12677	-0.1556	-0.12629	-0.1534	1.7766e-11	5.6082e-09	5.0773e-13	9.4135e-06	2.5992e-11	ENSMUSG00000022194	Pabpn1	0.20105	0.16958	0.17164	0.091429	0.17362	8.0159e-06	1.8665e-05	8.3843e-05	0.0067357	4.7139e-06
ENSMUSG00000022136	Dnajc3	0.12456	0.10265	0.10507	0.17544	0.093153	1.7562e-09	2.0034e-12	1.743e-09	1.5922e-09	5.0558e-07	ENSMUSG00000022195	6030458C11Rik	-0.18411	-0.15455	-0.17234	-0.14327	-0.16904	3.3374e-08	5.0324e-09	2.5774e-08	7.2227e-06	2.1417e-09
ENSMUSG00000022141	Nipbl	0.25617	0.2244	0.237	0.19675	0.20483	1.1607e-21	6.9538e-19	3.4916e-20	1.8884e-10	6.6365e-22	ENSMUSG00000022197	Pdzd2	-0.56127	-0.13566	-0.40272	-0.14573	-0.15084	1.6617e-16	1.1939e-05	1.9535e-13	3.5038e-07	2.0588e-05
ENSMUSG00000022159	Rab2b	0.092119	0.097952	0.095279	0.15739	0.12968	2.2222e-06	9.3103e-07	1.5577e-07	1.1861e-08	3.158e-08	ENSMUSG00000022201	Zfr	0.1049	0.072222	0.10493	0.15507	0.10553	8.8345e-07	9.4786e-06	1.0613e-07	4.063e-09	8.732e-07
ENSMUSG00000022180	Slc7a8	-0.014827	-0.12203	-0.021216	-0.1581	-0.14261	0.22143	2.9209e-07	0.06553	2.8346e-09	5.4245e-14	ENSMUSG00000022208	Jph4	-0.20678	-0.17423	-0.22181	-0.10882	-0.1677	9.6572e-19	2.6389e-15	6.7667e-19	0.00038502	5.0015e-13
ENSMUSG00000022185	Acin1	0.2257	0.16751	0.21957	0.13294	0.23471	4.4158e-19	2.1109e-14	9.4124e-24	1.1861e-08	2.854e-24	ENSMUSG00000022237	Ankrd33b	-0.17417	-0.084983	-0.15313	-0.061274	-0.13755	0.00010042	0.00082146	4.1979e-05	0.016378	4.5189e-06
ENSMUSG00000022186	Oxct1	-0.089242	-0.097023	-0.11709	-0.1952	-0.19147	0.00046671	3.7155e-06	1.7131e-07	1.6773e-10	2.8224e-12	ENSMUSG00000022240	Ctnnd2	0.028803	0.068458	0.046308	0.13745	0.12694	0.019637	1.2234e-05	0.00028222	3.5296e-08	6.0956e-11
ENSMUSG00000022194	Pabpn1	0.20105	0.16958	0.17164	0.091429	0.17362	8.0159e-06	1.8665e-05	8.3843e-05	0.0067357	4.7139e-06	ENSMUSG00000022255	Mtdh	0.12012	0.12659	0.13107	0.11701	0.14817	3.6748e-05	4.6389e-07	2.449e-06	0.00012159	3.2933e-09
ENSMUSG00000022195	6030458C11Rik	-0.18411	-0.15455	-0.17234	-0.14327	-0.16904	3.3374e-08	5.0324e-09	2.5774e-08	7.2227e-06	2.1417e-09	ENSMUSG00000022257	Laptm4b	0.15266	0.12276	0.11991	0.091644	0.10636	2.1714e-21	4.0905e-23	3.8555e-18	7.0095e-08	2.1256e-13
ENSMUSG00000022197	Pdzd2	-0.56127	-0.13566	-0.40272	-0.14573	-0.15084	1.6617e-16	1.1939e-05	1.9535e-13	3.5038e-07	2.0588e-05	ENSMUSG00000022265	Ank	0.14815	0.10319	0.16678	0.14922	0.16014	4.0062e-13	1.8283e-07	3.3997e-15	4.2201e-07	1.778e-12
ENSMUSG00000022201	Zfr	0.1049	0.072222	0.10493	0.15507	0.10553	8.8345e-07	9.4786e-06	1.0613e-07	4.063e-09	8.732e-07	ENSMUSG00000022285	Ywhaz	-0.080174	-0.046647	-0.10451	-0.047707	-0.044267	3.5341e-10	6.1247e-05	6.3432e-12	0.0056214	0.00099836
ENSMUSG00000022208	Jph4	-0.20678	-0.17423	-0.22181	-0.10882	-0.1677	9.6572e-19	2.6389e-15	6.7667e-19	0.00038502	5.0015e-13	ENSMUSG00000022292	Rrm2b	0.10854	0.085529	0.10156	0.030207	0.042536	7.9848e-17	4.7367e-12	2.6751e-16	0.00069662	5.7029e-05
ENSMUSG00000022237	Ankrd33b	-0.17417	-0.084983	-0.15313	-0.061274	-0.13755	0.00010042	0.00082146	4.1979e-05	0.016378	4.5189e-06	ENSMUSG00000022305	Lrp12	-0.058381	-0.073814	-0.054946	-0.063093	-0.11514	2.352e-07	1.9292e-05	2.4994e-08	0.0020778	3.9484e-12
ENSMUSG00000022240	Ctnnd2	0.028803	0.068458	0.046308	0.13745	0.12694	0.019637	1.2234e-05	0.00028222	3.5296e-08	6.0956e-11	ENSMUSG00000022307	Oxr1	0.20916	0.061236	0.22999	-0.094282	0.10128	5.713e-12	0.0051256	6.7426e-15	0.0010261	2.9858e-05
ENSMUSG00000022255	Mtdh	0.12012	0.12659	0.13107	0.11701	0.14817	3.6748e-05	4.6389e-07	2.449e-06	0.00012159	3.2933e-09	ENSMUSG00000022314	Rad21	0.10946	0.081362	0.1086	0.020347	0.089043	3.1087e-17	2.9436e-09	2.3625e-13	0.00048646	1.5238e-07
ENSMUSG00000022257	Laptm4b	0.15266	0.12276	0.11991	0.091644	0.10636	2.1714e-21	4.0905e-23	3.8555e-18	7.0095e-08	2.1256e-13	ENSMUSG00000022329	Stk3	0.40011	0.40791	0.37616	0.45323	0.39352	6.763e-26	2.7129e-23	1.273e-24	2.1288e-20	8.8923e-23
ENSMUSG00000022265	Ank	0.14815	0.10319	0.16678	0.14922	0.16014	4.0062e-13	1.8283e-07	3.3997e-15	4.2201e-07	1.778e-12	ENSMUSG00000022335	Zfat	0.11516	0.12116	0.11243	0.21878	0.11777	1.1162e-17	1.5748e-10	6.0473e-14	4.4168e-12	2.2819e-09
ENSMUSG00000022285	Ywhaz	-0.080174	-0.046647	-0.10451	-0.047707	-0.044267	3.5341e-10	6.1247e-05	6.3432e-12	0.0056214	0.00099836	ENSMUSG00000022337	Emc2	0.16833	0.17939	0.17473	0.10926	0.14398	2.6928e-15	1.5357e-16	1.8359e-17	7.3605e-05	1.1206e-11
ENSMUSG00000022292	Rrm2b	0.10854	0.085529	0.10156	0.030207	0.042536	7.9848e-17	4.7367e-12	2.6751e-16	0.00069662	5.7029e-05	ENSMUSG00000022340	Sybu	0.10267	0.082401	0.054042	0.058115	0.028309	8.0827e-07	0.00022663	0.0055419	0.0025252	0.05347
ENSMUSG00000022305	Lrp12	-0.058381	-0.073814	-0.054946	-0.063093	-0.11514	2.352e-07	1.9292e-05	2.4994e-08	0.0020778	3.9484e-12	ENSMUSG00000022350	Washc5	0.11398	0.090832	0.087006	0.10702	0.083668	2.9449e-16	2.6535e-11	1.5719e-12	4.5879e-07	5.9032e-11
ENSMUSG00000022307	Oxr1	0.20916	0.061236	0.22999	-0.094282	0.10128	5.713e-12	0.0051256	6.7426e-15	0.0010261	2.9858e-05	ENSMUSG00000022353	Mtss1	0.25154	0.23464	0.18914	0.33027	0.20766	2.3636e-29	3.9832e-17	7.373e-23	3.2515e-16	8.8505e-19
ENSMUSG00000022314	Rad21	0.10946	0.081362	0.1086	0.020347	0.089043	3.1087e-17	2.9436e-09	2.3625e-13	0.00048646	1.5238e-07	ENSMUSG00000022358	Fbxo32	-0.16996	-0.13432	-0.16535	-0.066302	-0.093769	2.5133e-14	2.1866e-12	5.0189e-14	4.1421e-05	3.8815e-10
ENSMUSG00000022321	Cdh10	0.45439	-0.00072014	0.34564	0.084819	0.14212	3.3984e-22	0.69926	8.7413e-15	0.0066456	0.00071642	ENSMUSG00000022359	Wdyhv1	-0.10391	-0.030146	-0.10872	0.011053	-0.031192	4.7204e-09	0.0018521	6.1081e-09	0.20438	0.016083
ENSMUSG00000022329	Stk3	0.40011	0.40791	0.37616	0.45323	0.39352	6.763e-26	2.7129e-23	1.273e-24	2.1288e-20	8.8923e-23	ENSMUSG00000022364	Tbc1d31	0.086405	0.1189	0.09224	0.039107	0.10084	7.2757e-14	2.4553e-14	1.2703e-14	0.0016747	1.5006e-11
ENSMUSG00000022332	Khdrbs3	0.18193	-0.063627	0.15966	-0.11557	-0.088396	1.398e-20	4.7297e-05	1.1819e-19	0.00010664	1.5061e-06	ENSMUSG00000022378	Fam49b	0.17579	0.15861	0.18148	0.071647	0.18878	8.2781e-17	4.2572e-11	5.5995e-16	0.0066697	6.1671e-11
ENSMUSG00000022335	Zfat	0.11516	0.12116	0.11243	0.21878	0.11777	1.1162e-17	1.5748e-10	6.0473e-14	4.4168e-12	2.2819e-09	ENSMUSG00000022387	Brd1	0.10597	0.11772	0.090451	0.048684	0.12864	3.6269e-11	3.9158e-10	3.4506e-13	0.038236	3.9713e-10
ENSMUSG00000022337	Emc2	0.16833	0.17939	0.17473	0.10926	0.14398	2.6928e-15	1.5357e-16	1.8359e-17	7.3605e-05	1.1206e-11	ENSMUSG00000022389	Tef	-0.22908	-0.21159	-0.23727	-0.19727	-0.19097	2.1135e-17	9.8512e-17	1.0218e-17	4.6933e-14	6.6184e-14
ENSMUSG00000022340	Sybu	0.10267	0.082401	0.054042	0.058115	0.028309	8.0827e-07	0.00022663	0.0055419	0.0025252	0.05347	ENSMUSG00000022390	Zc3h7b	0.17033	0.12167	0.15153	0.20244	0.17117	2.6974e-14	5.6972e-09	4.7814e-12	7.2743e-10	2.3651e-11
ENSMUSG00000022350	Washc5	0.11398	0.090832	0.087006	0.10702	0.083668	2.9449e-16	2.6535e-11	1.5719e-12	4.5879e-07	5.9032e-11	ENSMUSG00000022391	Rangap1	0.092179	0.11283	0.10197	0.1134	0.071381	1.6767e-09	7.0878e-13	7.4133e-11	5.4632e-06	3.6499e-07
ENSMUSG00000022353	Mtss1	0.25154	0.23464	0.18914	0.33027	0.20766	2.3636e-29	3.9832e-17	7.373e-23	3.2515e-16	8.8505e-19	ENSMUSG00000022403	St13	0.10008	0.10099	0.09632	0.13475	0.10063	1.6493e-09	9.6446e-11	4.0354e-08	2.7521e-06	2.1344e-08
ENSMUSG00000022358	Fbxo32	-0.16996	-0.13432	-0.16535	-0.066302	-0.093769	2.5133e-14	2.1866e-12	5.0189e-14	4.1421e-05	3.8815e-10	ENSMUSG00000022416	Cacna1i	-0.15948	-0.1485	-0.14529	-0.25632	-0.12226	5.5175e-11	4.6767e-09	9.0242e-10	1.7702e-11	6.4575e-08
ENSMUSG00000022359	Wdyhv1	-0.10391	-0.030146	-0.10872	0.011053	-0.031192	4.7204e-09	0.0018521	6.1081e-09	0.20438	0.016083	ENSMUSG00000022419	Deptor	-0.2204	-0.30672	-0.20846	-0.38649	-0.3418	4.5413e-16	1.883e-15	1.4823e-13	1.1098e-11	4.5817e-18
ENSMUSG00000022364	Tbc1d31	0.086405	0.1189	0.09224	0.039107	0.10084	7.2757e-14	2.4553e-14	1.2703e-14	0.0016747	1.5006e-11	ENSMUSG00000022425	Enpp2	0.23563	0.11791	0.15195	0.17675	0.14665	7.7275e-08	0.00071313	5.6664e-05	0.00057071	0.00016096
ENSMUSG00000022375	Lrrc6	-0.14059	-0.02983	-0.03705	-0.046512	0.0087913	1.1392e-15	0.0027812	7.9984e-05	0.0077455	0.21404	ENSMUSG00000022454	Nell2	0.16304	0.21917	0.16412	0.19478	0.24547	1.0142e-13	1.7617e-17	1.9907e-12	1.1035e-10	4.6245e-16
ENSMUSG00000022378	Fam49b	0.17579	0.15861	0.18148	0.071647	0.18878	8.2781e-17	4.2572e-11	5.5995e-16	0.0066697	6.1671e-11	ENSMUSG00000022463	Srebf2	-0.21754	-0.18908	-0.21332	-0.21663	-0.19896	2.8604e-22	9.2313e-17	2.8441e-23	6.4141e-13	2.9488e-15
ENSMUSG00000022387	Brd1	0.10597	0.11772	0.090451	0.048684	0.12864	3.6269e-11	3.9158e-10	3.4506e-13	0.038236	3.9713e-10	ENSMUSG00000022489	Pde1b	-0.59164	-0.53961	-0.53356	-0.67875	-0.54708	4.6567e-30	2.0801e-29	1.3855e-29	2.3204e-31	5.9615e-30
ENSMUSG00000022389	Tef	-0.22908	-0.21159	-0.23727	-0.19727	-0.19097	2.1135e-17	9.8512e-17	1.0218e-17	4.6933e-14	6.6184e-14	ENSMUSG00000022490	Ppp1r1a	-0.51542	-0.45375	-0.5039	-0.35406	-0.47644	1.1044e-17	1.1852e-15	4.4965e-17	2.1626e-11	1.2215e-20
ENSMUSG00000022390	Zc3h7b	0.17033	0.12167	0.15153	0.20244	0.17117	2.6974e-14	5.6972e-09	4.7814e-12	7.2743e-10	2.3651e-11	ENSMUSG00000022494	Shisa9	-0.21854	-0.25453	-0.13275	-0.20391	-0.12605	1.0941e-06	1.6652e-06	0.00015613	1.2003e-05	0.00083339
ENSMUSG00000022391	Rangap1	0.092179	0.11283	0.10197	0.1134	0.071381	1.6767e-09	7.0878e-13	7.4133e-11	5.4632e-06	3.6499e-07	ENSMUSG00000022514	Il1rap	0.14275	0.18627	0.098396	0.12097	0.1116	1.1998e-10	9.1223e-13	1.238e-07	4.6517e-07	4.231e-08
ENSMUSG00000022403	St13	0.10008	0.10099	0.09632	0.13475	0.10063	1.6493e-09	9.6446e-11	4.0354e-08	2.7521e-06	2.1344e-08	ENSMUSG00000022521	Crebbp	0.2879	0.25955	0.28393	0.26011	0.27304	2.0543e-21	1.8166e-17	6.1148e-23	2.2149e-16	2.6657e-18
ENSMUSG00000022416	Cacna1i	-0.15948	-0.1485	-0.14529	-0.25632	-0.12226	5.5175e-11	4.6767e-09	9.0242e-10	1.7702e-11	6.4575e-08	ENSMUSG00000022523	Fgf12	0.19365	0.1889	0.24759	0.29688	0.1954	1.5545e-15	8.3273e-13	2.9208e-19	2.5391e-21	6.927e-16
ENSMUSG00000022419	Deptor	-0.2204	-0.30672	-0.20846	-0.38649	-0.3418	4.5413e-16	1.883e-15	1.4823e-13	1.1098e-11	4.5817e-18	ENSMUSG00000022533	Atp13a3	0.14049	0.090417	0.12524	0.075356	0.12099	8.1007e-14	1.3504e-06	1.2252e-14	0.00338	4.3482e-08
ENSMUSG00000022425	Enpp2	0.23563	0.11791	0.15195	0.17675	0.14665	7.7275e-08	0.00071313	5.6664e-05	0.00057071	0.00016096	ENSMUSG00000022536	Glyr1	0.12066	0.069667	0.095979	0.050761	0.086803	5.2505e-15	2.5062e-11	5.6355e-13	0.00037944	5.812e-09
ENSMUSG00000022454	Nell2	0.16304	0.21917	0.16412	0.19478	0.24547	1.0142e-13	1.7617e-17	1.9907e-12	1.1035e-10	4.6245e-16	ENSMUSG00000022537	Tmem44	-0.20311	-0.20104	-0.049624	-0.016605	-0.065449	4.8815e-22	1.497e-17	1.1986e-09	0.084953	1.1302e-07
ENSMUSG00000022463	Srebf2	-0.21754	-0.18908	-0.21332	-0.21663	-0.19896	2.8604e-22	9.2313e-17	2.8441e-23	6.4141e-13	2.9488e-15	ENSMUSG00000022548	Apod	0.16847	0.10864	0.13961	0.17547	0.13243	4.7724e-10	1.2704e-05	4.7255e-09	3.2029e-06	5.7592e-08
ENSMUSG00000022489	Pde1b	-0.59164	-0.53961	-0.53356	-0.67875	-0.54708	4.6567e-30	2.0801e-29	1.3855e-29	2.3204e-31	5.9615e-30	ENSMUSG00000022558	Mroh1	0.15261	0.081265	0.11117	0.044646	0.10412	5.1223e-15	3.3617e-11	2.1398e-13	0.00087184	2.2232e-09
ENSMUSG00000022490	Ppp1r1a	-0.51542	-0.45375	-0.5039	-0.35406	-0.47644	1.1044e-17	1.1852e-15	4.4965e-17	2.1626e-11	1.2215e-20	ENSMUSG00000022565	Plec	-0.15898	-0.13401	-0.16198	-0.15432	-0.1755	6.789e-15	3.463e-14	6.842e-15	6.1754e-07	9.9687e-13
ENSMUSG00000022494	Shisa9	-0.21854	-0.25453	-0.13275	-0.20391	-0.12605	1.0941e-06	1.6652e-06	0.00015613	1.2003e-05	0.00083339	ENSMUSG00000022604	Cep97	0.21926	0.13845	0.19607	0.16995	0.18413	3.6598e-18	3.6099e-11	1.342e-17	2.6565e-09	2.0203e-17
ENSMUSG00000022514	Il1rap	0.14275	0.18627	0.098396	0.12097	0.1116	1.1998e-10	9.1223e-13	1.238e-07	4.6517e-07	4.231e-08	ENSMUSG00000022623	Shank3	-0.19004	-0.13189	-0.18927	-0.20999	-0.18399	9.5316e-14	6.0138e-11	2.2088e-16	8.3484e-12	1.2985e-17
ENSMUSG00000022521	Crebbp	0.2879	0.25955	0.28393	0.26011	0.27304	2.0543e-21	1.8166e-17	6.1148e-23	2.2149e-16	2.6657e-18	ENSMUSG00000022629	Kif21a	0.21198	0.20935	0.2002	0.18674	0.22393	2.2075e-18	2.4059e-17	2.3159e-16	5.1513e-09	6.5246e-19
ENSMUSG00000022523	Fgf12	0.19365	0.1889	0.24759	0.29688	0.1954	1.5545e-15	8.3273e-13	2.9208e-19	2.5391e-21	6.927e-16	ENSMUSG00000022636	Alcam	-0.20525	-0.20205	-0.15583	0.11551	-0.15761	1.0106e-15	1.9193e-12	3.0157e-12	4.3391e-05	2.3831e-09
ENSMUSG00000022533	Atp13a3	0.14049	0.090417	0.12524	0.075356	0.12099	8.1007e-14	1.3504e-06	1.2252e-14	0.00338	4.3482e-08	ENSMUSG00000022637	Cblb	0.16786	0.16176	0.15916	0.10066	0.11171	2.624e-16	1.1849e-11	6.2863e-15	0.00032183	2.358e-11
ENSMUSG00000022536	Glyr1	0.12066	0.069667	0.095979	0.050761	0.086803	5.2505e-15	2.5062e-11	5.6355e-13	0.00037944	5.812e-09	ENSMUSG00000022641	Bbx	0.2581	0.36865	0.25243	0.25015	0.29114	5.1774e-19	7.9962e-21	1.4331e-18	8.2287e-09	1.9792e-16
ENSMUSG00000022537	Tmem44	-0.20311	-0.20104	-0.049624	-0.016605	-0.065449	4.8815e-22	1.497e-17	1.1986e-09	0.084953	1.1302e-07	ENSMUSG00000022658	Tagln3	0.11313	0.11476	0.09442	0.070481	0.087168	1.17e-15	9.0208e-10	8.3582e-12	0.0003938	5.6164e-09
ENSMUSG00000022548	Apod	0.16847	0.10864	0.13961	0.17547	0.13243	4.7724e-10	1.2704e-05	4.7255e-09	3.2029e-06	5.7592e-08	ENSMUSG00000022661	Cd200	0.19789	0.15862	0.18295	0.14746	0.16737	2.431e-20	2.5244e-12	1.0469e-18	2.405e-07	2.9713e-16
ENSMUSG00000022558	Mroh1	0.15261	0.081265	0.11117	0.044646	0.10412	5.1223e-15	3.3617e-11	2.1398e-13	0.00087184	2.2232e-09	ENSMUSG00000022663	Atg3	0.13928	0.081242	0.10658	0.10168	0.072976	3.5778e-12	2.8792e-07	3.3947e-11	2.3554e-05	3.2719e-09
ENSMUSG00000022565	Plec	-0.15898	-0.13401	-0.16198	-0.15432	-0.1755	6.789e-15	3.463e-14	6.842e-15	6.1754e-07	9.9687e-13	ENSMUSG00000022672	Prkdc	0.2792	0.24017	0.26946	0.10747	0.26418	2.2423e-23	1.2213e-18	1.07e-20	0.0001492	4.9851e-19
ENSMUSG00000022604	Cep97	0.21926	0.13845	0.19607	0.16995	0.18413	3.6598e-18	3.6099e-11	1.342e-17	2.6565e-09	2.0203e-17	ENSMUSG00000022674	Ube2v2	0.11445	0.10457	0.1053	0.11697	0.093292	1.1726e-07	1.2667e-07	4.1346e-07	8.5416e-07	9.6775e-07
ENSMUSG00000022607	Ptk2	-0.024442	0.030737	0.048805	0.23967	0.14663	0.010197	0.0049028	8.009e-06	6.5449e-14	1.0169e-11	ENSMUSG00000022679	Mpv17l	0.092555	0.067774	0.10799	0.15944	0.081139	2.9418e-06	0.00028639	8.3765e-09	6.2787e-09	0.00026243
ENSMUSG00000022623	Shank3	-0.19004	-0.13189	-0.18927	-0.20999	-0.18399	9.5316e-14	6.0138e-11	2.2088e-16	8.3484e-12	1.2985e-17	ENSMUSG00000022702	Hira	0.11724	0.10506	0.11725	0.081877	0.11795	1.3783e-11	1.7288e-07	1.5434e-10	0.00028287	2.2853e-09
ENSMUSG00000022629	Kif21a	0.21198	0.20935	0.2002	0.18674	0.22393	2.2075e-18	2.4059e-17	2.3159e-16	5.1513e-09	6.5246e-19	ENSMUSG00000022708	Zbtb20	0.16756	0.16	0.17955	0.53506	0.16411	4.9095e-09	1.9534e-09	2.9112e-10	2.7724e-22	4.2703e-09
ENSMUSG00000022636	Alcam	-0.20525	-0.20205	-0.15583	0.11551	-0.15761	1.0106e-15	1.9193e-12	3.0157e-12	4.3391e-05	2.3831e-09	ENSMUSG00000022718	Dgcr8	0.080993	0.070646	0.070281	0.069633	0.10015	6.4719e-14	6.7175e-08	9.8849e-12	0.00043877	9.737e-11
ENSMUSG00000022637	Cblb	0.16786	0.16176	0.15916	0.10066	0.11171	2.624e-16	1.1849e-11	6.2863e-15	0.00032183	2.358e-11	ENSMUSG00000022723	Crybg3	-0.11011	-0.077637	-0.073952	-0.034385	-0.048214	6.8252e-10	1.0514e-06	1.5746e-08	0.0069012	0.00058258
ENSMUSG00000022641	Bbx	0.2581	0.36865	0.25243	0.25015	0.29114	5.1774e-19	7.9962e-21	1.4331e-18	8.2287e-09	1.9792e-16	ENSMUSG00000022748	Cmss1	0.22105	0.25338	0.22282	0.27213	0.21274	4.2363e-17	3.2507e-18	4.6512e-18	5.352e-13	6.6924e-16
ENSMUSG00000022658	Tagln3	0.11313	0.11476	0.09442	0.070481	0.087168	1.17e-15	9.0208e-10	8.3582e-12	0.0003938	5.6164e-09	ENSMUSG00000022752	Tomm70a	-0.28931	-0.2614	-0.23464	-0.18235	-0.29018	1.8502e-18	1.7276e-20	2.5631e-16	4.2577e-08	7.5764e-22
ENSMUSG00000022661	Cd200	0.19789	0.15862	0.18295	0.14746	0.16737	2.431e-20	2.5244e-12	1.0469e-18	2.405e-07	2.9713e-16	ENSMUSG00000022770	Dlg1	0.2623	0.17324	0.26182	0.1551	0.23012	1.6878e-20	4.4261e-12	7.2449e-19	6.4804e-08	5.0844e-19
ENSMUSG00000022663	Atg3	0.13928	0.081242	0.10658	0.10168	0.072976	3.5778e-12	2.8792e-07	3.3947e-11	2.3554e-05	3.2719e-09	ENSMUSG00000022772	Senp5	0.14206	0.11312	0.12723	0.11092	0.09628	7.7744e-12	1.059e-07	4.8636e-09	6.7606e-07	1.4695e-05
ENSMUSG00000022672	Prkdc	0.2792	0.24017	0.26946	0.10747	0.26418	2.2423e-23	1.2213e-18	1.07e-20	0.0001492	4.9851e-19	ENSMUSG00000022781	Pak2	0.15164	0.058366	0.092572	-0.066823	0.072624	4.1307e-08	0.0040444	2.5305e-05	5.4353e-05	1.0014e-05
ENSMUSG00000022674	Ube2v2	0.11445	0.10457	0.1053	0.11697	0.093292	1.1726e-07	1.2667e-07	4.1346e-07	8.5416e-07	9.6775e-07	ENSMUSG00000022783	Spag6l	0.12834	0.072347	0.12451	-0.050899	0.097918	6.8316e-15	1.1961e-08	5.9998e-17	0.0058869	1.7134e-10
ENSMUSG00000022679	Mpv17l	0.092555	0.067774	0.10799	0.15944	0.081139	2.9418e-06	0.00028639	8.3765e-09	6.2787e-09	0.00026243	ENSMUSG00000022788	Fgd4	0.33822	0.40458	0.3653	0.39224	0.36572	5.3088e-23	1.7805e-26	4.0912e-28	1.5214e-22	1.205e-27
ENSMUSG00000022702	Hira	0.11724	0.10506	0.11725	0.081877	0.11795	1.3783e-11	1.7288e-07	1.5434e-10	0.00028287	2.2853e-09	ENSMUSG00000022789	Dnm1l	0.16971	0.14259	0.15667	0.19371	0.15161	4.6006e-17	4.09e-11	1.1465e-13	9.7914e-12	1.0645e-13
ENSMUSG00000022708	Zbtb20	0.16756	0.16	0.17955	0.53506	0.16411	4.9095e-09	1.9534e-09	2.9112e-10	2.7724e-22	4.2703e-09	ENSMUSG00000022800	Fyttd1	0.11225	0.061011	0.13068	0.058923	0.12924	1.207e-12	3.24e-05	9.716e-14	0.00049257	2.9367e-08
ENSMUSG00000022718	Dgcr8	0.080993	0.070646	0.070281	0.069633	0.10015	6.4719e-14	6.7175e-08	9.8849e-12	0.00043877	9.737e-11	ENSMUSG00000022801	Lrch3	0.22645	0.23859	0.21385	0.21537	0.244	2.2902e-17	1.6777e-19	5.0772e-18	1.6353e-10	2.687e-20
ENSMUSG00000022723	Crybg3	-0.11011	-0.077637	-0.073952	-0.034385	-0.048214	6.8252e-10	1.0514e-06	1.5746e-08	0.0069012	0.00058258	ENSMUSG00000022807	Osbpl11	0.12609	0.12282	0.11546	0.062916	0.13397	1.0585e-13	7.5759e-13	6.6503e-14	0.0038806	2.0702e-12
ENSMUSG00000022748	Cmss1	0.22105	0.25338	0.22282	0.27213	0.21274	4.2363e-17	3.2507e-18	4.6512e-18	5.352e-13	6.6924e-16	ENSMUSG00000022808	Snx4	0.13315	0.098749	0.12641	0.091512	0.13651	2.3796e-18	3.6163e-09	1.5128e-18	0.00027008	3.9383e-14
ENSMUSG00000022752	Tomm70a	-0.28931	-0.2614	-0.23464	-0.18235	-0.29018	1.8502e-18	1.7276e-20	2.5631e-16	4.2577e-08	7.5764e-22	ENSMUSG00000022811	Zfp148	0.12252	0.12505	0.12799	0.10955	0.093974	2.7312e-13	2.4005e-09	3.0076e-11	2.6857e-06	3.8365e-09
ENSMUSG00000022762	Ncam2	-0.12992	0.12895	0.11403	0.71501	0.43522	4.1149e-13	8.4356e-08	7.9451e-07	1.0248e-27	1.7404e-20	ENSMUSG00000022812	Gsk3b	-0.20795	-0.16272	-0.20185	-0.066141	-0.15725	1.7786e-25	5.5904e-15	4.5337e-22	3.5279e-06	1.3406e-17
ENSMUSG00000022770	Dlg1	0.2623	0.17324	0.26182	0.1551	0.23012	1.6878e-20	4.4261e-12	7.2449e-19	6.4804e-08	5.0844e-19	ENSMUSG00000022829	Stxbp5l	0.25089	0.13796	0.20404	-0.013107	0.1854	6.576e-19	2.2636e-13	5.1134e-20	0.29816	9.037e-20
ENSMUSG00000022772	Senp5	0.14206	0.11312	0.12723	0.11092	0.09628	7.7744e-12	1.059e-07	4.8636e-09	6.7606e-07	1.4695e-05	ENSMUSG00000022837	Iqcb1	0.11206	0.089645	0.089743	0.10281	0.090274	1.8297e-11	2.9085e-08	1.2105e-10	2.5104e-05	2.7713e-07
ENSMUSG00000022781	Pak2	0.15164	0.058366	0.092572	-0.066823	0.072624	4.1307e-08	0.0040444	2.5305e-05	5.4353e-05	1.0014e-05	ENSMUSG00000022840	Adcy5	-0.94771	-0.84414	-0.88355	-0.86687	-0.88641	2.42e-31	1.1655e-34	4.539e-33	3.2929e-34	3.0506e-38
ENSMUSG00000022783	Spag6l	0.12834	0.072347	0.12451	-0.050899	0.097918	6.8316e-15	1.1961e-08	5.9998e-17	0.0058869	1.7134e-10	ENSMUSG00000022842	Ece2	0.20252	0.16176	0.17233	0.10558	0.19012	6.0488e-22	5.7463e-17	2.8967e-19	8.8996e-06	5.2981e-17
ENSMUSG00000022788	Fgd4	0.33822	0.40458	0.3653	0.39224	0.36572	5.3088e-23	1.7805e-26	4.0912e-28	1.5214e-22	1.205e-27	ENSMUSG00000022858	Tra2b	0.1431	0.13889	0.13484	0.1784	0.142	5.7145e-10	6.3386e-08	4.9236e-08	3.1895e-10	4.1244e-07
ENSMUSG00000022789	Dnm1l	0.16971	0.14259	0.15667	0.19371	0.15161	4.6006e-17	4.09e-11	1.1465e-13	9.7914e-12	1.0645e-13	ENSMUSG00000022867	Usp25	0.11995	0.072981	0.067866	0.04565	0.058022	4.9321e-20	2.0434e-05	4.7259e-10	0.00017112	7.1324e-05
ENSMUSG00000022800	Fyttd1	0.11225	0.061011	0.13068	0.058923	0.12924	1.207e-12	3.24e-05	9.716e-14	0.00049257	2.9367e-08	ENSMUSG00000022883	Robo1	0.4717	0.44992	0.40337	0.3156	0.47443	9.3749e-25	9.576e-24	9.5737e-23	6.4094e-22	6.27e-24
ENSMUSG00000022801	Lrch3	0.22645	0.23859	0.21385	0.21537	0.244	2.2902e-17	1.6777e-19	5.0772e-18	1.6353e-10	2.687e-20	ENSMUSG00000022884	Eif4a2	0.18738	0.13987	0.20154	0.10943	0.19941	1.8747e-09	2.622e-06	2.2128e-10	0.00014479	1.2953e-08
ENSMUSG00000022807	Osbpl11	0.12609	0.12282	0.11546	0.062916	0.13397	1.0585e-13	7.5759e-13	6.6503e-14	0.0038806	2.0702e-12	ENSMUSG00000022892	App	0.079345	0.11785	0.081874	0.13672	0.10153	9.4392e-06	5.0324e-09	1.0774e-06	9.3763e-09	1.4823e-06
ENSMUSG00000022808	Snx4	0.13315	0.098749	0.12641	0.091512	0.13651	2.3796e-18	3.6163e-09	1.5128e-18	0.00027008	3.9383e-14	ENSMUSG00000022897	Dyrk1a	0.19939	0.16066	0.18268	0.18218	0.2018	3.8731e-15	1.8079e-12	2.4307e-17	1.7219e-10	4.2876e-13
ENSMUSG00000022811	Zfp148	0.12252	0.12505	0.12799	0.10955	0.093974	2.7312e-13	2.4005e-09	3.0076e-11	2.6857e-06	3.8365e-09	ENSMUSG00000022905	Kpna1	0.14095	0.13703	0.14427	0.16835	0.13464	1.1819e-14	1.5366e-12	5.5156e-12	1.1802e-07	1.6474e-09
ENSMUSG00000022812	Gsk3b	-0.20795	-0.16272	-0.20185	-0.066141	-0.15725	1.7786e-25	5.5904e-15	4.5337e-22	3.5279e-06	1.3406e-17	ENSMUSG00000022911	Arl13b	0.12468	0.13118	0.11326	0.08125	0.074441	3.6783e-18	1.1088e-11	3.4235e-12	0.0011832	1.8134e-06
ENSMUSG00000022829	Stxbp5l	0.25089	0.13796	0.20404	-0.013107	0.1854	6.576e-19	2.2636e-13	5.1134e-20	0.29816	9.037e-20	ENSMUSG00000022946	Dop1b	-0.11783	-0.092985	-0.098275	-0.092045	-0.07925	5.4143e-13	1.5669e-07	1.4906e-11	0.0014433	7.7177e-06
ENSMUSG00000022837	Iqcb1	0.11206	0.089645	0.089743	0.10281	0.090274	1.8297e-11	2.9085e-08	1.2105e-10	2.5104e-05	2.7713e-07	ENSMUSG00000022957	Itsn1	0.093554	0.081433	0.084172	0.097009	0.10062	1.3201e-10	1.9154e-06	1.5577e-08	0.00013413	1.877e-08
ENSMUSG00000022840	Adcy5	-0.94771	-0.84414	-0.88355	-0.86687	-0.88641	2.42e-31	1.1655e-34	4.539e-33	3.2929e-34	3.0506e-38	ENSMUSG00000022961	Son	0.13028	0.16269	0.11185	0.19148	0.13176	0.00049552	9.173e-06	0.0017613	2.0011e-06	2.556e-05
ENSMUSG00000022842	Ece2	0.20252	0.16176	0.17233	0.10558	0.19012	6.0488e-22	5.7463e-17	2.8967e-19	8.8996e-06	5.2981e-17	ENSMUSG00000022973	Synj1	0.11027	0.088537	0.10967	0.083888	0.057802	2.5847e-14	2.6488e-08	3.3857e-12	0.00048186	4.0873e-05
ENSMUSG00000022858	Tra2b	0.1431	0.13889	0.13484	0.1784	0.142	5.7145e-10	6.3386e-08	4.9236e-08	3.1895e-10	4.1244e-07	ENSMUSG00000022983	Scaf4	0.13279	0.099514	0.13486	0.087436	0.13166	2.6209e-16	3.1809e-10	3.7695e-17	4.3201e-05	7.121e-10
ENSMUSG00000022861	Dgkg	-0.12043	0.1207	-0.14214	0.069173	0.0074707	5.0127e-10	2.1065e-08	4.7334e-11	0.011918	0.10223	ENSMUSG00000022995	Enah	0.51602	0.48228	0.48797	0.53115	0.43201	4.4533e-24	1.1095e-24	3.993e-26	1.6701e-19	2.2065e-23
ENSMUSG00000022867	Usp25	0.11995	0.072981	0.067866	0.04565	0.058022	4.9321e-20	2.0434e-05	4.7259e-10	0.00017112	7.1324e-05	ENSMUSG00000023011	Faim2	0.17954	0.13773	0.15541	0.14951	0.16331	3.0669e-10	3.766e-12	1.9468e-13	8.7548e-07	9.6407e-14
ENSMUSG00000022883	Robo1	0.4717	0.44992	0.40337	0.3156	0.47443	9.3749e-25	9.576e-24	9.5737e-23	6.4094e-22	6.27e-24	ENSMUSG00000023017	Asic1	-0.16336	-0.08548	-0.18318	-0.052898	-0.096325	1.1274e-13	8.0744e-09	1.0202e-16	0.0078199	6.622e-13
ENSMUSG00000022884	Eif4a2	0.18738	0.13987	0.20154	0.10943	0.19941	1.8747e-09	2.622e-06	2.2128e-10	0.00014479	1.2953e-08	ENSMUSG00000023018	Smarcd1	-0.11021	-0.067053	-0.10877	-0.065956	-0.055971	1.1469e-13	4.2237e-07	2.3588e-16	0.0022272	7.0108e-05
ENSMUSG00000022892	App	0.079345	0.11785	0.081874	0.13672	0.10153	9.4392e-06	5.0324e-09	1.0774e-06	9.3763e-09	1.4823e-06	ENSMUSG00000023022	Lima1	0.11599	0.078788	0.10263	0.04266	0.13693	1.0243e-11	5.9535e-07	1.3627e-10	0.027299	7.686e-10
ENSMUSG00000022897	Dyrk1a	0.19939	0.16066	0.18268	0.18218	0.2018	3.8731e-15	1.8079e-12	2.4307e-17	1.7219e-10	4.2876e-13	ENSMUSG00000023034	Nr4a1	-0.021518	-0.0015003	-0.044979	-0.29497	-0.18096	0.058889	0.15357	0.12549	2.2332e-07	5.5783e-05
ENSMUSG00000022905	Kpna1	0.14095	0.13703	0.14427	0.16835	0.13464	1.1819e-14	1.5366e-12	5.5156e-12	1.1802e-07	1.6474e-09	ENSMUSG00000023044	Csad	-0.15394	-0.12485	-0.11373	-0.1271	-0.12554	1.6143e-10	8.3267e-10	3.9781e-08	1.714e-07	2.5575e-07
ENSMUSG00000022911	Arl13b	0.12468	0.13118	0.11326	0.08125	0.074441	3.6783e-18	1.1088e-11	3.4235e-12	0.0011832	1.8134e-06	ENSMUSG00000023055	Calcoco1	-0.13124	-0.12171	-0.12338	-0.11787	-0.11391	6.6543e-09	2.5131e-08	3.3555e-10	1.6359e-07	7.8658e-11
ENSMUSG00000022946	Dop1b	-0.11783	-0.092985	-0.098275	-0.092045	-0.07925	5.4143e-13	1.5669e-07	1.4906e-11	0.0014433	7.7177e-06	ENSMUSG00000023066	Rttn	0.11717	0.082664	0.09276	0.1015	0.10995	3.754e-10	8.8635e-08	1.7254e-11	5.686e-05	2.1797e-09
ENSMUSG00000022957	Itsn1	0.093554	0.081433	0.084172	0.097009	0.10062	1.3201e-10	1.9154e-06	1.5577e-08	0.00013413	1.877e-08	ENSMUSG00000023094	Msrb2	0.13523	0.10261	0.13255	0.048031	0.13613	1.0289e-18	6.1939e-17	8.8723e-19	0.006667	1.128e-15
ENSMUSG00000022961	Son	0.13028	0.16269	0.11185	0.19148	0.13176	0.00049552	9.173e-06	0.0017613	2.0011e-06	2.556e-05	ENSMUSG00000023150	Ivns1abp	-0.30039	-0.39637	-0.30007	-0.67826	-0.49769	2.7347e-14	3.4406e-18	9.8011e-14	9.0104e-22	3.1315e-16
ENSMUSG00000022973	Synj1	0.11027	0.088537	0.10967	0.083888	0.057802	2.5847e-14	2.6488e-08	3.3857e-12	0.00048186	4.0873e-05	ENSMUSG00000023169	Slc38a1	0.16582	0.18027	0.15599	0.16377	0.11433	1.0333e-11	5.1058e-12	1.2353e-11	3.144e-09	1.1768e-06
ENSMUSG00000022983	Scaf4	0.13279	0.099514	0.13486	0.087436	0.13166	2.6209e-16	3.1809e-10	3.7695e-17	4.3201e-05	7.121e-10	ENSMUSG00000023175	Bsg	0.16258	0.16489	0.17076	0.17132	0.19419	3.8159e-06	0.00040223	6.5787e-05	0.00019451	3.8172e-05
ENSMUSG00000022995	Enah	0.51602	0.48228	0.48797	0.53115	0.43201	4.4533e-24	1.1095e-24	3.993e-26	1.6701e-19	2.2065e-23	ENSMUSG00000023236	Scg5	0.19048	0.13168	0.19348	0.1536	0.17642	0.0001221	0.0025278	1.226e-05	9.4414e-05	0.0001496
ENSMUSG00000023011	Faim2	0.17954	0.13773	0.15541	0.14951	0.16331	3.0669e-10	3.766e-12	1.9468e-13	8.7548e-07	9.6407e-14	ENSMUSG00000023460	Rab12	0.11644	0.10119	0.098006	0.16299	0.12031	1.7839e-10	1.2759e-07	1.1565e-10	8.3048e-08	1.5461e-07
ENSMUSG00000023017	Asic1	-0.16336	-0.08548	-0.18318	-0.052898	-0.096325	1.1274e-13	8.0744e-09	1.0202e-16	0.0078199	6.622e-13	ENSMUSG00000023800	Tiam2	-0.24273	-0.21325	-0.268	-0.24128	-0.26065	3.3456e-21	7.9537e-17	1.0522e-20	8.0739e-11	2.7898e-19
ENSMUSG00000023018	Smarcd1	-0.11021	-0.067053	-0.10877	-0.065956	-0.055971	1.1469e-13	4.2237e-07	2.3588e-16	0.0022272	7.0108e-05	ENSMUSG00000023826	Prkn	0.17013	0.12276	0.19069	0.25163	0.16578	0.00043552	0.0049647	0.00010311	1.6389e-07	0.00046027
ENSMUSG00000023022	Lima1	0.11599	0.078788	0.10263	0.04266	0.13693	1.0243e-11	5.9535e-07	1.3627e-10	0.027299	7.686e-10	ENSMUSG00000023827	Agpat4	0.21842	0.17144	0.18807	0.14776	0.18292	1.6168e-14	3.6597e-15	4.7238e-16	3.1718e-11	6.9506e-16
ENSMUSG00000023026	Dip2b	0.0023343	-0.13575	-0.015639	-0.12016	-0.11333	0.16239	1.8356e-11	0.0052563	3.1755e-08	1.4734e-07	ENSMUSG00000023828	Slc22a3	-0.13549	-0.10731	-0.095002	-0.17983	-0.1295	8.0937e-13	1.403e-11	1.6491e-11	8.7875e-12	2.9995e-15
ENSMUSG00000023034	Nr4a1	-0.021518	-0.0015003	-0.044979	-0.29497	-0.18096	0.058889	0.15357	0.12549	2.2332e-07	5.5783e-05	ENSMUSG00000023832	Acat2	-0.10447	-0.051323	-0.060067	-0.057818	-0.0097574	3.8548e-14	4.2994e-07	3.613e-09	0.00020495	0.20069
ENSMUSG00000023044	Csad	-0.15394	-0.12485	-0.11373	-0.1271	-0.12554	1.6143e-10	8.3267e-10	3.9781e-08	1.714e-07	2.5575e-07	ENSMUSG00000023845	Lnpep	0.12872	0.088579	0.12527	0.13376	0.12389	1.0636e-14	2.9147e-10	1.198e-12	6.7538e-08	4.313e-10
ENSMUSG00000023055	Calcoco1	-0.13124	-0.12171	-0.12338	-0.11787	-0.11391	6.6543e-09	2.5131e-08	3.3555e-10	1.6359e-07	7.8658e-11	ENSMUSG00000023852	Chd1	0.070418	0.085002	0.081626	0.091422	0.12161	1.2381e-10	6.4473e-11	3.2633e-12	1.9794e-06	9.2745e-13
ENSMUSG00000023066	Rttn	0.11717	0.082664	0.09276	0.1015	0.10995	3.754e-10	8.8635e-08	1.7254e-11	5.686e-05	2.1797e-09	ENSMUSG00000023868	Pde10a	-1.1466	-1.0378	-1.049	-1.2185	-1.0958	7.2086e-33	3.8529e-33	5.1212e-32	1.7024e-45	1.352e-36
ENSMUSG00000023094	Msrb2	0.13523	0.10261	0.13255	0.048031	0.13613	1.0289e-18	6.1939e-17	8.8723e-19	0.006667	1.128e-15	ENSMUSG00000023923	Tbc1d5	0.12169	0.15167	0.145	0.2067	0.18713	2.342e-09	1.0687e-11	5.5036e-12	9.1198e-13	5.5528e-15
ENSMUSG00000023150	Ivns1abp	-0.30039	-0.39637	-0.30007	-0.67826	-0.49769	2.7347e-14	3.4406e-18	9.8011e-14	9.0104e-22	3.1315e-16	ENSMUSG00000023944	Hsp90ab1	0.25348	0.25289	0.27637	0.26652	0.21913	2.2399e-06	7.2783e-07	2.8095e-08	9.97e-09	2.6606e-05
ENSMUSG00000023169	Slc38a1	0.16582	0.18027	0.15599	0.16377	0.11433	1.0333e-11	5.1058e-12	1.2353e-11	3.144e-09	1.1768e-06	ENSMUSG00000023965	Fbxl17	0.21686	0.20923	0.22517	0.20831	0.18341	1.0253e-17	1.3335e-13	2.0663e-19	6.3198e-14	1.1793e-12
ENSMUSG00000023175	Bsg	0.16258	0.16489	0.17076	0.17132	0.19419	3.8159e-06	0.00040223	6.5787e-05	0.00019451	3.8172e-05	ENSMUSG00000023972	Ptk7	-0.10636	-0.12042	-0.082849	-0.30218	-0.12205	3.2242e-14	7.6052e-13	4.8101e-11	1.3827e-14	7.1694e-13
ENSMUSG00000023236	Scg5	0.19048	0.13168	0.19348	0.1536	0.17642	0.0001221	0.0025278	1.226e-05	9.4414e-05	0.0001496	ENSMUSG00000023977	Ubr2	0.17857	0.1296	0.15508	0.15839	0.17307	6.6513e-15	6.0745e-11	1.7173e-14	2.5005e-06	9.5374e-16
ENSMUSG00000023460	Rab12	0.11644	0.10119	0.098006	0.16299	0.12031	1.7839e-10	1.2759e-07	1.1565e-10	8.3048e-08	1.5461e-07	ENSMUSG00000023994	Nfya	0.11167	0.1102	0.11258	0.050812	0.098796	1.2337e-20	1.1347e-15	7.7842e-17	0.0011358	7.0616e-11
ENSMUSG00000023800	Tiam2	-0.24273	-0.21325	-0.268	-0.24128	-0.26065	3.3456e-21	7.9537e-17	1.0522e-20	8.0739e-11	2.7898e-19	ENSMUSG00000024002	Brd4	0.13615	0.14065	0.1476	0.10599	0.12367	3.8701e-08	9.2815e-09	3.1322e-09	0.00019264	9.7116e-08
ENSMUSG00000023826	Prkn	0.17013	0.12276	0.19069	0.25163	0.16578	0.00043552	0.0049647	0.00010311	1.6389e-07	0.00046027	ENSMUSG00000024006	Stk38	0.1675	0.13826	0.15591	0.18278	0.14662	5.0846e-13	1.7576e-08	1.4945e-11	1.7621e-05	6.4544e-09
ENSMUSG00000023827	Agpat4	0.21842	0.17144	0.18807	0.14776	0.18292	1.6168e-14	3.6597e-15	4.7238e-16	3.1718e-11	6.9506e-16	ENSMUSG00000024008	Cpne5	-0.34362	-0.29757	-0.22574	-0.29032	-0.18245	1.7903e-18	2.6785e-18	1.7173e-14	1.7279e-15	1.1288e-12
ENSMUSG00000023828	Slc22a3	-0.13549	-0.10731	-0.095002	-0.17983	-0.1295	8.0937e-13	1.403e-11	1.6491e-11	8.7875e-12	2.9995e-15	ENSMUSG00000024050	Wiz	0.11155	0.095278	0.10182	0.015672	0.078804	7.3219e-16	8.3621e-14	1.433e-17	5.5649e-05	1.45e-07
ENSMUSG00000023832	Acat2	-0.10447	-0.051323	-0.060067	-0.057818	-0.0097574	3.8548e-14	4.2994e-07	3.613e-09	0.00020495	0.20069	ENSMUSG00000024052	Lpin2	0.20193	0.19716	0.19135	0.15699	0.17499	1.1058e-15	3.4638e-17	1.2482e-14	5.045e-07	6.4756e-16
ENSMUSG00000023845	Lnpep	0.12872	0.088579	0.12527	0.13376	0.12389	1.0636e-14	2.9147e-10	1.198e-12	6.7538e-08	4.313e-10	ENSMUSG00000024054	Smchd1	0.22363	0.21933	0.20682	0.21435	0.19551	4.092e-23	9.4579e-21	7.7731e-19	3.3542e-10	7.0115e-17
ENSMUSG00000023852	Chd1	0.070418	0.085002	0.081626	0.091422	0.12161	1.2381e-10	6.4473e-11	3.2633e-12	1.9794e-06	9.2745e-13	ENSMUSG00000024059	Clip4	-0.17258	-0.10871	-0.16566	-0.079555	-0.11407	3.056e-16	8.3578e-11	2.6199e-15	0.00010476	1.7981e-08
ENSMUSG00000023868	Pde10a	-1.1466	-1.0378	-1.049	-1.2185	-1.0958	7.2086e-33	3.8529e-33	5.1212e-32	1.7024e-45	1.352e-36	ENSMUSG00000024064	Galnt14	-0.26132	-0.2984	-0.35356	-0.14534	-0.32895	8.2444e-16	1.1162e-15	6.7171e-16	2.0419e-11	8.5348e-13
ENSMUSG00000023923	Tbc1d5	0.12169	0.15167	0.145	0.2067	0.18713	2.342e-09	1.0687e-11	5.5036e-12	9.1198e-13	5.5528e-15	ENSMUSG00000024068	Spast	0.19915	0.1922	0.18864	0.16958	0.19847	4.823e-20	4.4559e-14	8.2969e-18	5.9957e-07	1.2238e-13
ENSMUSG00000023944	Hsp90ab1	0.25348	0.25289	0.27637	0.26652	0.21913	2.2399e-06	7.2783e-07	2.8095e-08	9.97e-09	2.6606e-05	ENSMUSG00000024073	Birc6	0.1966	0.16471	0.17442	0.223	0.12075	1.2923e-24	8.7499e-19	3.2121e-20	1.0596e-11	7.1997e-11
ENSMUSG00000023965	Fbxl17	0.21686	0.20923	0.22517	0.20831	0.18341	1.0253e-17	1.3335e-13	2.0663e-19	6.3198e-14	1.1793e-12	ENSMUSG00000024074	Crim1	0.02977	0.096693	0.10942	0.12163	0.24998	0.00071239	1.9055e-06	1.292e-07	7.3421e-05	2.7461e-12
ENSMUSG00000023972	Ptk7	-0.10636	-0.12042	-0.082849	-0.30218	-0.12205	3.2242e-14	7.6052e-13	4.8101e-11	1.3827e-14	7.1694e-13	ENSMUSG00000024077	Strn	-0.78735	-0.63608	-0.72612	-0.60931	-0.64009	2.0574e-29	3.5447e-26	2.3824e-30	2.2323e-27	1.5957e-32
ENSMUSG00000023977	Ubr2	0.17857	0.1296	0.15508	0.15839	0.17307	6.6513e-15	6.0745e-11	1.7173e-14	2.5005e-06	9.5374e-16	ENSMUSG00000024078	Ttc27	0.10948	0.08863	0.10964	0.076847	0.10444	2.0197e-20	1.5267e-11	6.7082e-13	0.00047369	2.9371e-13
ENSMUSG00000023994	Nfya	0.11167	0.1102	0.11258	0.050812	0.098796	1.2337e-20	1.1347e-15	7.7842e-17	0.0011358	7.0616e-11	ENSMUSG00000024081	Cebpz	-0.10581	-0.08795	-0.07867	-0.0073276	-0.080097	2.3323e-06	2.5595e-05	9.0942e-05	0.40615	2.2018e-05
ENSMUSG00000024002	Brd4	0.13615	0.14065	0.1476	0.10599	0.12367	3.8701e-08	9.2815e-09	3.1322e-09	0.00019264	9.7116e-08	ENSMUSG00000024085	Man2a1	-0.15274	-0.10015	-0.1069	0.0059636	-0.041811	6.9078e-13	1.517e-06	9.4644e-11	0.2644	0.012016
ENSMUSG00000024006	Stk38	0.1675	0.13826	0.15591	0.18278	0.14662	5.0846e-13	1.7576e-08	1.4945e-11	1.7621e-05	6.4544e-09	ENSMUSG00000024099	Ndufv2	0.092226	0.042475	0.078908	0.12311	0.12174	1.0275e-06	0.0015999	1.5028e-06	9.5837e-07	3.7356e-09
ENSMUSG00000024008	Cpne5	-0.34362	-0.29757	-0.22574	-0.29032	-0.18245	1.7903e-18	2.6785e-18	1.7173e-14	1.7279e-15	1.1288e-12	ENSMUSG00000024109	Nrxn1	0.35025	0.27254	0.50424	0.40186	0.51305	3.7922e-22	4.8704e-18	2.7888e-25	1.0547e-25	2.8502e-27
ENSMUSG00000024050	Wiz	0.11155	0.095278	0.10182	0.015672	0.078804	7.3219e-16	8.3621e-14	1.433e-17	5.5649e-05	1.45e-07	ENSMUSG00000024120	Lrpprc	0.081562	0.084165	0.093121	0.075791	0.1094	0.00056008	4.5997e-05	4.2253e-05	0.00074144	5.6217e-06
ENSMUSG00000024052	Lpin2	0.20193	0.19716	0.19135	0.15699	0.17499	1.1058e-15	3.4638e-17	1.2482e-14	5.045e-07	6.4756e-16	ENSMUSG00000024121	Atp6v0c	0.33025	0.29081	0.31902	0.36144	0.32858	2.7344e-05	2.2974e-05	2.4364e-06	6.877e-10	7.9226e-07
ENSMUSG00000024054	Smchd1	0.22363	0.21933	0.20682	0.21435	0.19551	4.092e-23	9.4579e-21	7.7731e-19	3.3542e-10	7.0115e-17	ENSMUSG00000024122	Pdpk1	-0.10352	-0.051117	-0.093718	-0.021635	-0.056498	1.0339e-10	1.3975e-05	2.5116e-09	0.019917	6.5896e-05
ENSMUSG00000024059	Clip4	-0.17258	-0.10871	-0.16566	-0.079555	-0.11407	3.056e-16	8.3578e-11	2.6199e-15	0.00010476	1.7981e-08	ENSMUSG00000024163	Mapk8ip3	0.11387	0.097083	0.108	0.061807	0.13692	7.4742e-07	3.9529e-06	9.2931e-06	0.00035207	2.154e-08
ENSMUSG00000024064	Galnt14	-0.26132	-0.2984	-0.35356	-0.14534	-0.32895	8.2444e-16	1.1162e-15	6.7171e-16	2.0419e-11	8.5348e-13	ENSMUSG00000024187	Fam234a	0.11886	0.09912	0.1323	0.11436	0.13113	1.693e-05	7.1788e-06	2.6381e-06	1.1321e-05	6.0801e-08
ENSMUSG00000024068	Spast	0.19915	0.1922	0.18864	0.16958	0.19847	4.823e-20	4.4559e-14	8.2969e-18	5.9957e-07	1.2238e-13	ENSMUSG00000024201	Kdm4b	-0.12823	-0.0089643	-0.13102	0.027824	-0.022612	5.2311e-09	0.093599	8.077e-10	0.12792	0.036603
ENSMUSG00000024073	Birc6	0.1966	0.16471	0.17442	0.223	0.12075	1.2923e-24	8.7499e-19	3.2121e-20	1.0596e-11	7.1997e-11	ENSMUSG00000024236	Svil	-0.17478	-0.32818	-0.18051	-0.24693	-0.29331	6.9174e-21	3.5412e-22	5.0163e-18	2.1132e-09	7.8943e-19
ENSMUSG00000024074	Crim1	0.02977	0.096693	0.10942	0.12163	0.24998	0.00071239	1.9055e-06	1.292e-07	7.3421e-05	2.7461e-12	ENSMUSG00000024241	Sos1	0.18528	0.14647	0.15212	0.16772	0.093477	2.1933e-21	1.3932e-14	1.153e-16	3.7725e-11	7.43e-09
ENSMUSG00000024077	Strn	-0.78735	-0.63608	-0.72612	-0.60931	-0.64009	2.0574e-29	3.5447e-26	2.3824e-30	2.2323e-27	1.5957e-32	ENSMUSG00000024242	Map4k3	0.076554	0.057257	0.11998	0.1487	0.10015	5.9107e-12	1.277e-05	1.5238e-17	4.0481e-09	1.0148e-08
ENSMUSG00000024078	Ttc27	0.10948	0.08863	0.10964	0.076847	0.10444	2.0197e-20	1.5267e-11	6.7082e-13	0.00047369	2.9371e-13	ENSMUSG00000024251	Thada	0.16025	0.11997	0.17271	0.19009	0.15505	2.9706e-15	6.8143e-09	7.8912e-17	4.0463e-09	9.1493e-11
ENSMUSG00000024081	Cebpz	-0.10581	-0.08795	-0.07867	-0.0073276	-0.080097	2.3323e-06	2.5595e-05	9.0942e-05	0.40615	2.2018e-05	ENSMUSG00000024260	Sap130	0.14012	0.13379	0.14376	0.1463	0.10347	1.2046e-16	2.161e-13	7.529e-15	3.2637e-07	6.5481e-09
ENSMUSG00000024085	Man2a1	-0.15274	-0.10015	-0.1069	0.0059636	-0.041811	6.9078e-13	1.517e-06	9.4644e-11	0.2644	0.012016	ENSMUSG00000024283	Wac	0.16987	0.16636	0.16023	0.15934	0.19346	3.583e-16	1.1739e-14	2.5734e-16	3.5019e-06	4.2523e-18
ENSMUSG00000024099	Ndufv2	0.092226	0.042475	0.078908	0.12311	0.12174	1.0275e-06	0.0015999	1.5028e-06	9.5837e-07	3.7356e-09	ENSMUSG00000024287	Thoc1	0.15433	0.10417	0.12723	0.090494	0.14787	5.2009e-09	1.2376e-06	1.1339e-07	0.00011817	1.2002e-09
ENSMUSG00000024109	Nrxn1	0.35025	0.27254	0.50424	0.40186	0.51305	3.7922e-22	4.8704e-18	2.7888e-25	1.0547e-25	2.8502e-27	ENSMUSG00000024290	Rock1	0.28469	0.2609	0.28772	0.3122	0.2971	3.7359e-23	5.2055e-23	2.4698e-22	4.5269e-21	4.418e-24
ENSMUSG00000024120	Lrpprc	0.081562	0.084165	0.093121	0.075791	0.1094	0.00056008	4.5997e-05	4.2253e-05	0.00074144	5.6217e-06	ENSMUSG00000024293	Esco1	0.10073	0.06106	0.069967	0.022063	0.057163	3.5399e-05	0.00068772	4.8445e-05	0.037455	0.0082324
ENSMUSG00000024121	Atp6v0c	0.33025	0.29081	0.31902	0.36144	0.32858	2.7344e-05	2.2974e-05	2.4364e-06	6.877e-10	7.9226e-07	ENSMUSG00000024294	Mib1	0.076697	0.074459	0.10481	0.096703	0.099022	3.9733e-09	2.1095e-05	2.3687e-13	0.00035623	2.3384e-10
ENSMUSG00000024122	Pdpk1	-0.10352	-0.051117	-0.093718	-0.021635	-0.056498	1.0339e-10	1.3975e-05	2.5116e-09	0.019917	6.5896e-05	ENSMUSG00000024304	Cdh2	0.18214	0.22952	0.18531	0.13007	0.28063	6.933e-12	2.88e-11	1.4267e-10	2.3296e-05	2.0781e-11
ENSMUSG00000024163	Mapk8ip3	0.11387	0.097083	0.108	0.061807	0.13692	7.4742e-07	3.9529e-06	9.2931e-06	0.00035207	2.154e-08	ENSMUSG00000024317	Rnf138	0.15797	0.11596	0.13913	0.18661	0.14067	1.1491e-07	7.5422e-05	2.6369e-07	4.2049e-08	2.7484e-06
ENSMUSG00000024187	Fam234a	0.11886	0.09912	0.1323	0.11436	0.13113	1.693e-05	7.1788e-06	2.6381e-06	1.1321e-05	6.0801e-08	ENSMUSG00000024346	Pfdn1	0.10009	0.069804	0.10413	0.036891	0.082283	6.6858e-06	0.00027203	1.4431e-06	0.016798	8.3625e-05
ENSMUSG00000024201	Kdm4b	-0.12823	-0.0089643	-0.13102	0.027824	-0.022612	5.2311e-09	0.093599	8.077e-10	0.12792	0.036603	ENSMUSG00000024350	Dnajc18	0.10217	0.077419	0.10025	0.089736	0.084655	0.00030339	0.00017812	1.5933e-05	0.0019584	8.5528e-05
ENSMUSG00000024211	Grm8	-0.046289	0.16293	-0.045718	0.38183	0.22767	0.093831	0.00094506	0.10854	7.594e-12	9.7688e-08	ENSMUSG00000024357	Sil1	-0.11391	-0.11935	-0.034026	-0.10397	-0.093844	2.4006e-10	8.3723e-09	7.0868e-05	7.8368e-06	6.1774e-07
ENSMUSG00000024236	Svil	-0.17478	-0.32818	-0.18051	-0.24693	-0.29331	6.9174e-21	3.5412e-22	5.0163e-18	2.1132e-09	7.8943e-19	ENSMUSG00000024370	Cdc23	0.11403	0.071136	0.10482	0.11568	0.11748	4.9032e-11	3.549e-06	2.5699e-12	4.7863e-06	5.2455e-08
ENSMUSG00000024241	Sos1	0.18528	0.14647	0.15212	0.16772	0.093477	2.1933e-21	1.3932e-14	1.153e-16	3.7725e-11	7.43e-09	ENSMUSG00000024381	Bin1	0.090736	0.099322	0.13177	0.0758	0.13105	1.2243e-08	1.3366e-09	2.618e-11	0.0013376	1.1798e-09
ENSMUSG00000024242	Map4k3	0.076554	0.057257	0.11998	0.1487	0.10015	5.9107e-12	1.277e-05	1.5238e-17	4.0481e-09	1.0148e-08	ENSMUSG00000024383	Map3k2	0.10762	0.082155	0.10224	0.16215	0.12106	3.0743e-13	2.2818e-08	1.0904e-12	1.6431e-07	1.285e-12
ENSMUSG00000024251	Thada	0.16025	0.11997	0.17271	0.19009	0.15505	2.9706e-15	6.8143e-09	7.8912e-17	4.0463e-09	9.1493e-11	ENSMUSG00000024384	Iws1	0.1326	0.12147	0.10903	0.06817	0.095119	8.228e-15	3.5893e-10	1.3916e-10	0.0043004	1.4361e-09
ENSMUSG00000024260	Sap130	0.14012	0.13379	0.14376	0.1463	0.10347	1.2046e-16	2.161e-13	7.529e-15	3.2637e-07	6.5481e-09	ENSMUSG00000024400	Wdr33	0.079791	0.09476	0.079228	0.1181	0.13137	7.1187e-06	1.0298e-07	1.1644e-05	9.7831e-06	8.7893e-11
ENSMUSG00000024268	Celf4	0.029819	-0.077537	0.12193	-0.13004	0.020399	0.24983	0.028638	1.6675e-05	0.00013805	0.26265	ENSMUSG00000024404	Riok3	0.13771	0.15372	0.14272	0.14245	0.16101	6.8997e-20	4.905e-13	5.1134e-20	8.0234e-07	1.0848e-15
ENSMUSG00000024283	Wac	0.16987	0.16636	0.16023	0.15934	0.19346	3.583e-16	1.1739e-14	2.5734e-16	3.5019e-06	4.2523e-18	ENSMUSG00000024423	Impact	0.13649	0.085341	0.13107	0.051065	0.073688	1.2145e-10	3.9908e-07	2.4957e-09	0.0049818	6.5045e-05
ENSMUSG00000024287	Thoc1	0.15433	0.10417	0.12723	0.090494	0.14787	5.2009e-09	1.2376e-06	1.1339e-07	0.00011817	1.2002e-09	ENSMUSG00000024425	Ndfip1	0.17538	0.16696	0.17893	0.11547	0.17683	0.00077998	0.00080699	0.0004448	0.020068	0.00010319
ENSMUSG00000024290	Rock1	0.28469	0.2609	0.28772	0.3122	0.2971	3.7359e-23	5.2055e-23	2.4698e-22	4.5269e-21	4.418e-24	ENSMUSG00000024426	Atat1	0.1071	0.078871	0.081296	0.0022094	0.049562	5.1093e-09	2.3341e-05	2.525e-08	0.47908	6.3035e-05
ENSMUSG00000024293	Esco1	0.10073	0.06106	0.069967	0.022063	0.057163	3.5399e-05	0.00068772	4.8445e-05	0.037455	0.0082324	ENSMUSG00000024480	Ap3s1	0.1006	0.049596	0.065118	0.095211	0.070536	1.408e-08	0.0012496	8.778e-07	0.0002431	2.2627e-05
ENSMUSG00000024294	Mib1	0.076697	0.074459	0.10481	0.096703	0.099022	3.9733e-09	2.1095e-05	2.3687e-13	0.00035623	2.3384e-10	ENSMUSG00000024483	Ankhd1	0.14918	0.11857	0.15172	0.14662	0.11622	3.5313e-16	7.3575e-10	1.6511e-17	7.4619e-07	3.836e-10
ENSMUSG00000024304	Cdh2	0.18214	0.22952	0.18531	0.13007	0.28063	6.933e-12	2.88e-11	1.4267e-10	2.3296e-05	2.0781e-11	ENSMUSG00000024491	Rbm27	0.15511	0.14704	0.14196	0.15354	0.16058	1.0965e-18	1.6848e-12	7.9156e-15	1.5132e-08	1.2164e-12
ENSMUSG00000024317	Rnf138	0.15797	0.11596	0.13913	0.18661	0.14067	1.1491e-07	7.5422e-05	2.6369e-07	4.2049e-08	2.7484e-06	ENSMUSG00000024493	Lars	0.24255	0.18976	0.22308	0.19964	0.22606	1.3222e-11	2.5274e-09	5.007e-12	2.3197e-07	5.3742e-13
ENSMUSG00000024346	Pfdn1	0.10009	0.069804	0.10413	0.036891	0.082283	6.6858e-06	0.00027203	1.4431e-06	0.016798	8.3625e-05	ENSMUSG00000024498	Tcerg1	0.12871	0.10709	0.12382	0.090531	0.15817	2.3791e-09	2.829e-09	5.448e-08	0.00010121	3.6149e-11
ENSMUSG00000024350	Dnajc18	0.10217	0.077419	0.10025	0.089736	0.084655	0.00030339	0.00017812	1.5933e-05	0.0019584	8.5528e-05	ENSMUSG00000024500	Ppp2r2b	0.11912	0.013637	0.11079	0.15041	0.033891	3.3364e-09	0.2939	2.395e-08	2.6608e-06	0.028785
ENSMUSG00000024357	Sil1	-0.11391	-0.11935	-0.034026	-0.10397	-0.093844	2.4006e-10	8.3723e-09	7.0868e-05	7.8368e-06	6.1774e-07	ENSMUSG00000024501	Dpysl3	0.16538	0.13404	0.14004	0.10679	0.12516	1.5567e-13	3.5959e-15	3.985e-13	2.5538e-10	1.4274e-13
ENSMUSG00000024370	Cdc23	0.11403	0.071136	0.10482	0.11568	0.11748	4.9032e-11	3.549e-06	2.5699e-12	4.7863e-06	5.2455e-08	ENSMUSG00000024505	Dtwd2	0.087867	0.047525	0.089396	0.070446	0.10958	4.3479e-12	3.4388e-05	3.2278e-12	2.5946e-06	4.9349e-10
ENSMUSG00000024381	Bin1	0.090736	0.099322	0.13177	0.0758	0.13105	1.2243e-08	1.3366e-09	2.618e-11	0.0013376	1.1798e-09	ENSMUSG00000024507	Hsd17b4	0.10775	0.071674	0.099028	0.079189	0.090287	6.7215e-15	6.9205e-09	1.1805e-13	8.8635e-05	4.2342e-08
ENSMUSG00000024383	Map3k2	0.10762	0.082155	0.10224	0.16215	0.12106	3.0743e-13	2.2818e-08	1.0904e-12	1.6431e-07	1.285e-12	ENSMUSG00000024524	Gnal	-0.16599	-0.22308	-0.19437	-0.22797	-0.23504	6.1363e-08	4.5046e-16	3.1655e-11	5.0559e-13	3.0467e-15
ENSMUSG00000024384	Iws1	0.1326	0.12147	0.10903	0.06817	0.095119	8.228e-15	3.5893e-10	1.3916e-10	0.0043004	1.4361e-09	ENSMUSG00000024530	Prelid3a	-0.21288	-0.19659	-0.1929	-0.16701	-0.19513	7.7817e-06	5.8315e-06	6.6284e-05	4.5447e-05	7.3968e-05
ENSMUSG00000024400	Wdr33	0.079791	0.09476	0.079228	0.1181	0.13137	7.1187e-06	1.0298e-07	1.1644e-05	9.7831e-06	8.7893e-11	ENSMUSG00000024533	Spire1	0.20313	0.15337	0.17581	0.12554	0.1322	2.8245e-15	1.9008e-12	2.2608e-16	5.6053e-07	1.5356e-09
ENSMUSG00000024404	Riok3	0.13771	0.15372	0.14272	0.14245	0.16101	6.8997e-20	4.905e-13	5.1134e-20	8.0234e-07	1.0848e-15	ENSMUSG00000024534	Sncaip	0.066371	0.20773	0.048665	0.15001	0.1521	5.6737e-05	3.3149e-11	0.00096429	0.00010095	3.0985e-09
ENSMUSG00000024423	Impact	0.13649	0.085341	0.13107	0.051065	0.073688	1.2145e-10	3.9908e-07	2.4957e-09	0.0049818	6.5045e-05	ENSMUSG00000024535	Snx24	0.17183	0.1651	0.19317	0.27184	0.21549	1.0195e-18	1.5313e-10	9.3636e-15	2.8428e-11	2.7795e-14
ENSMUSG00000024425	Ndfip1	0.17538	0.16696	0.17893	0.11547	0.17683	0.00077998	0.00080699	0.0004448	0.020068	0.00010319	ENSMUSG00000024539	Ptpn2	0.1617	0.17398	0.15997	0.12901	0.14951	4.1667e-13	8.1678e-16	5.5165e-15	5.5659e-07	1.1726e-11
ENSMUSG00000024426	Atat1	0.1071	0.078871	0.081296	0.0022094	0.049562	5.1093e-09	2.3341e-05	2.525e-08	0.47908	6.3035e-05	ENSMUSG00000024542	Cep192	0.15907	0.10241	0.12627	0.089458	0.13435	6.386e-18	3.7041e-12	1.4906e-17	1.7476e-08	7.022e-14
ENSMUSG00000024480	Ap3s1	0.1006	0.049596	0.065118	0.095211	0.070536	1.408e-08	0.0012496	8.778e-07	0.0002431	2.2627e-05	ENSMUSG00000024544	Ldlrad4	-0.40788	-0.23667	-0.51202	0.094895	-0.29373	2.063e-16	1.1161e-11	4.0473e-19	0.004211	3.3178e-13
ENSMUSG00000024483	Ankhd1	0.14918	0.11857	0.15172	0.14662	0.11622	3.5313e-16	7.3575e-10	1.6511e-17	7.4619e-07	3.836e-10	ENSMUSG00000024548	Setbp1	0.26153	0.19479	0.25672	0.24632	0.21469	2.1261e-16	7.6321e-14	3.2956e-15	4.9165e-16	1.0034e-16
ENSMUSG00000024491	Rbm27	0.15511	0.14704	0.14196	0.15354	0.16058	1.0965e-18	1.6848e-12	7.9156e-15	1.5132e-08	1.2164e-12	ENSMUSG00000024556	Me2	-0.0068482	-0.0049674	-0.15605	-0.35949	-0.24076	0.18231	0.43528	3.0206e-13	1.5268e-14	1.3124e-15
ENSMUSG00000024493	Lars	0.24255	0.18976	0.22308	0.19964	0.22606	1.3222e-11	2.5274e-09	5.007e-12	2.3197e-07	5.3742e-13	ENSMUSG00000024558	Mapk4	-0.51139	-0.17703	-0.46748	-0.1888	-0.20614	6.3899e-15	5.2922e-08	4.1331e-14	2.7235e-10	3.2026e-10
ENSMUSG00000024498	Tcerg1	0.12871	0.10709	0.12382	0.090531	0.15817	2.3791e-09	2.829e-09	5.448e-08	0.00010121	3.6149e-11	ENSMUSG00000024563	Smad2	0.10609	0.068085	0.11437	0.11677	0.12647	7.9618e-10	3.2387e-06	3.4265e-12	1.1452e-07	3.7742e-10
ENSMUSG00000024500	Ppp2r2b	0.11912	0.013637	0.11079	0.15041	0.033891	3.3364e-09	0.2939	2.395e-08	2.6608e-06	0.028785	ENSMUSG00000024566	Atp9b	0.14468	0.15667	0.16818	0.14447	0.15325	4.4441e-17	1.8802e-15	4.5258e-19	1.5609e-06	1.5263e-13
ENSMUSG00000024501	Dpysl3	0.16538	0.13404	0.14004	0.10679	0.12516	1.5567e-13	3.5959e-15	3.985e-13	2.5538e-10	1.4274e-13	ENSMUSG00000024575	Pde6a	-0.11852	-0.028825	-0.12543	-0.093633	-0.086849	8.9204e-07	0.057837	7.3331e-06	6.3138e-06	2.6229e-05
ENSMUSG00000024505	Dtwd2	0.087867	0.047525	0.089396	0.070446	0.10958	4.3479e-12	3.4388e-05	3.2278e-12	2.5946e-06	4.9349e-10	ENSMUSG00000024576	Csnk1a1	0.12805	0.12008	0.12316	0.15791	0.090374	2.2307e-07	1.3752e-05	9.8112e-07	4.8964e-07	0.0001398
ENSMUSG00000024507	Hsd17b4	0.10775	0.071674	0.099028	0.079189	0.090287	6.7215e-15	6.9205e-09	1.1805e-13	8.8635e-05	4.2342e-08	ENSMUSG00000024589	Nedd4l	-0.16915	-0.12814	-0.1662	-0.22382	-0.19021	2.3278e-06	3.5062e-06	1.4225e-07	8.4997e-08	5.5385e-09
ENSMUSG00000024524	Gnal	-0.16599	-0.22308	-0.19437	-0.22797	-0.23504	6.1363e-08	4.5046e-16	3.1655e-11	5.0559e-13	3.0467e-15	ENSMUSG00000024594	Prrc1	0.12168	0.099921	0.11455	0.067507	0.077206	1.7574e-12	1.9796e-12	9.2703e-14	0.00016739	3.0663e-08
ENSMUSG00000024530	Prelid3a	-0.21288	-0.19659	-0.1929	-0.16701	-0.19513	7.7817e-06	5.8315e-06	6.6284e-05	4.5447e-05	7.3968e-05	ENSMUSG00000024597	Slc12a2	0.12424	0.10819	0.1346	0.11536	0.11314	1.0441e-10	1.7145e-08	1.7155e-11	9.5829e-05	8.2304e-09
ENSMUSG00000024533	Spire1	0.20313	0.15337	0.17581	0.12554	0.1322	2.8245e-15	1.9008e-12	2.2608e-16	5.6053e-07	1.5356e-09	ENSMUSG00000024598	Fbn2	-0.013722	-0.2339	-0.0045342	-0.18084	-0.14863	0.029035	1.3317e-13	0.24778	8.7369e-06	9.1776e-06
ENSMUSG00000024534	Sncaip	0.066371	0.20773	0.048665	0.15001	0.1521	5.6737e-05	3.3149e-11	0.00096429	0.00010095	3.0985e-09	ENSMUSG00000024608	Rps14	0.10362	0.1024	0.10067	0.034061	0.080966	1.2924e-07	2.5791e-05	7.4193e-07	0.00064806	4.7727e-05
ENSMUSG00000024535	Snx24	0.17183	0.1651	0.19317	0.27184	0.21549	1.0195e-18	1.5313e-10	9.3636e-15	2.8428e-11	2.7795e-14	ENSMUSG00000024614	Tmx3	0.15642	0.14344	0.14074	0.12466	0.11986	9.7606e-10	1.097e-09	3.0144e-12	3.182e-05	6.2291e-07
ENSMUSG00000024539	Ptpn2	0.1617	0.17398	0.15997	0.12901	0.14951	4.1667e-13	8.1678e-16	5.5165e-15	5.5659e-07	1.1726e-11	ENSMUSG00000024617	Camk2a	-0.25863	-0.17026	-0.21361	-0.16095	-0.11903	3.7647e-16	2.8341e-11	2.7373e-14	7.5125e-08	5.2484e-10
ENSMUSG00000024542	Cep192	0.15907	0.10241	0.12627	0.089458	0.13435	6.386e-18	3.7041e-12	1.4906e-17	1.7476e-08	7.022e-14	ENSMUSG00000024639	Gnaq	0.25339	0.25955	0.26023	0.26389	0.26722	5.0815e-21	2.0296e-20	5.3909e-19	1.9981e-12	4.3853e-20
ENSMUSG00000024544	Ldlrad4	-0.40788	-0.23667	-0.51202	0.094895	-0.29373	2.063e-16	1.1161e-11	4.0473e-19	0.004211	3.3178e-13	ENSMUSG00000024661	Fth1	0.1542	0.10086	0.16787	0.28707	0.15601	0.0031331	0.031659	0.0007664	7.4108e-06	0.00024734
ENSMUSG00000024548	Setbp1	0.26153	0.19479	0.25672	0.24632	0.21469	2.1261e-16	7.6321e-14	3.2956e-15	4.9165e-16	1.0034e-16	ENSMUSG00000024687	Osbp	-0.034046	-0.050462	-0.050137	-0.014997	-0.10129	9.0621e-06	1.8524e-05	1.8347e-08	0.028034	2.2751e-11
ENSMUSG00000024556	Me2	-0.0068482	-0.0049674	-0.15605	-0.35949	-0.24076	0.18231	0.43528	3.0206e-13	1.5268e-14	1.3124e-15	ENSMUSG00000024713	Pcsk5	-0.11137	-0.056598	-0.11313	-0.087908	-0.12155	7.6577e-07	7.9899e-07	0.00011161	0.001913	2.3744e-06
ENSMUSG00000024558	Mapk4	-0.51139	-0.17703	-0.46748	-0.1888	-0.20614	6.3899e-15	5.2922e-08	4.1331e-14	2.7235e-10	3.2026e-10	ENSMUSG00000024743	Syt7	-0.18215	-0.12035	-0.16084	-0.00091335	-0.080783	5.49e-13	5.8161e-09	8.9141e-14	0.078883	7.5998e-06
ENSMUSG00000024563	Smad2	0.10609	0.068085	0.11437	0.11677	0.12647	7.9618e-10	3.2387e-06	3.4265e-12	1.1452e-07	3.7742e-10	ENSMUSG00000024750	Zfand5	0.086484	0.092628	0.064144	0.024907	0.10136	6.7865e-06	6.107e-08	0.00010874	0.0024413	1.4069e-06
ENSMUSG00000024566	Atp9b	0.14468	0.15667	0.16818	0.14447	0.15325	4.4441e-17	1.8802e-15	4.5258e-19	1.5609e-06	1.5263e-13	ENSMUSG00000024758	Rtn3	0.29109	0.24209	0.27383	0.23228	0.26059	2.4337e-21	8.4261e-17	6.4165e-20	2.492e-12	1.4962e-22
ENSMUSG00000024575	Pde6a	-0.11852	-0.028825	-0.12543	-0.093633	-0.086849	8.9204e-07	0.057837	7.3331e-06	6.3138e-06	2.6229e-05	ENSMUSG00000024764	Naa40	-0.14093	-0.04749	-0.12554	-0.033292	-0.0026479	2.8043e-13	0.0014349	8.7659e-12	0.014519	0.18288
ENSMUSG00000024576	Csnk1a1	0.12805	0.12008	0.12316	0.15791	0.090374	2.2307e-07	1.3752e-05	9.8112e-07	4.8964e-07	0.0001398	ENSMUSG00000024776	Stambpl1	0.12546	0.12742	0.10135	0.18388	0.066405	1.8007e-16	2.1859e-16	5.1336e-14	2.2251e-10	3.4991e-07
ENSMUSG00000024589	Nedd4l	-0.16915	-0.12814	-0.1662	-0.22382	-0.19021	2.3278e-06	3.5062e-06	1.4225e-07	8.4997e-08	5.5385e-09	ENSMUSG00000024780	Cdc37l1	0.14382	0.19888	0.15234	0.13091	0.16481	1.0822e-12	1.4012e-15	3.9339e-12	1.2649e-08	2.0415e-11
ENSMUSG00000024594	Prrc1	0.12168	0.099921	0.11455	0.067507	0.077206	1.7574e-12	1.9796e-12	9.2703e-14	0.00016739	3.0663e-08	ENSMUSG00000024789	Jak2	-0.12347	-0.084866	-0.1037	-0.12181	-0.15408	2.9189e-09	0.001926	1.9254e-08	0.00043637	1.2976e-05
ENSMUSG00000024597	Slc12a2	0.12424	0.10819	0.1346	0.11536	0.11314	1.0441e-10	1.7145e-08	1.7155e-11	9.5829e-05	8.2304e-09	ENSMUSG00000024811	Tnks2	0.12652	0.085735	0.11157	0.11677	0.058592	2.1162e-09	2.9369e-06	3.6584e-11	0.00023054	7.8907e-05
ENSMUSG00000024598	Fbn2	-0.013722	-0.2339	-0.0045342	-0.18084	-0.14863	0.029035	1.3317e-13	0.24778	8.7369e-06	9.1776e-06	ENSMUSG00000024817	Uhrf2	0.089515	0.094437	0.061018	0.1424	0.12263	5.8118e-07	1.4457e-09	5.5526e-06	3.1017e-07	1.1081e-11
ENSMUSG00000024608	Rps14	0.10362	0.1024	0.10067	0.034061	0.080966	1.2924e-07	2.5791e-05	7.4193e-07	0.00064806	4.7727e-05	ENSMUSG00000024853	Sf3b2	0.097263	0.12053	0.094815	0.053861	0.10615	1.0549e-10	4.2146e-11	1.3796e-08	0.019592	1.8288e-09
ENSMUSG00000024614	Tmx3	0.15642	0.14344	0.14074	0.12466	0.11986	9.7606e-10	1.097e-09	3.0144e-12	3.182e-05	6.2291e-07	ENSMUSG00000024855	Pacs1	-0.19671	-0.18663	-0.16756	-0.11275	-0.17897	6.8797e-15	7.9797e-17	4.4321e-14	9.7388e-09	2.0628e-11
ENSMUSG00000024617	Camk2a	-0.25863	-0.17026	-0.21361	-0.16095	-0.11903	3.7647e-16	2.8341e-11	2.7373e-14	7.5125e-08	5.2484e-10	ENSMUSG00000024867	Pip5k1b	0.36414	0.23957	0.31332	0.34899	0.25487	2.551e-27	6.3212e-24	7.2081e-28	2.7256e-25	7.258e-25
ENSMUSG00000024639	Gnaq	0.25339	0.25955	0.26023	0.26389	0.26722	5.0815e-21	2.0296e-20	5.3909e-19	1.9981e-12	4.3853e-20	ENSMUSG00000024897	Apba1	0.20961	0.17296	0.19073	0.18601	0.12903	3.0017e-18	3.9332e-11	1.5885e-14	3.2729e-11	1.3263e-07
ENSMUSG00000024661	Fth1	0.1542	0.10086	0.16787	0.28707	0.15601	0.0031331	0.031659	0.0007664	7.4108e-06	0.00024734	ENSMUSG00000024908	Ppp6r3	0.24221	0.21188	0.23099	0.2938	0.2381	3.7401e-19	2.3457e-14	4.9404e-20	8.2509e-15	2.3687e-18
ENSMUSG00000024687	Osbp	-0.034046	-0.050462	-0.050137	-0.014997	-0.10129	9.0621e-06	1.8524e-05	1.8347e-08	0.028034	2.2751e-11	ENSMUSG00000024921	Smarca2	0.016657	0.16829	0.07685	0.35463	0.21678	0.26927	1.2964e-12	9.3013e-05	1.9208e-18	2.2864e-18
ENSMUSG00000024713	Pcsk5	-0.11137	-0.056598	-0.11313	-0.087908	-0.12155	7.6577e-07	7.9899e-07	0.00011161	0.001913	2.3744e-06	ENSMUSG00000024935	Slc1a1	-0.096037	-0.017378	-0.23468	-0.074357	-0.071339	3.0669e-10	0.031964	2.4383e-22	3.4278e-05	9.9669e-05
ENSMUSG00000024743	Syt7	-0.18215	-0.12035	-0.16084	-0.00091335	-0.080783	5.49e-13	5.8161e-09	8.9141e-14	0.078883	7.5998e-06	ENSMUSG00000024943	Smc5	0.16795	0.12768	0.16826	0.17463	0.1406	7.7532e-17	3.086e-08	1.5091e-17	1.4956e-07	2.1032e-11
ENSMUSG00000024750	Zfand5	0.086484	0.092628	0.064144	0.024907	0.10136	6.7865e-06	6.107e-08	0.00010874	0.0024413	1.4069e-06	ENSMUSG00000024966	Stip1	0.18274	0.17336	0.16328	0.18888	0.14445	2.7336e-13	2.9192e-13	6.1398e-14	1.4761e-08	5.4017e-12
ENSMUSG00000024758	Rtn3	0.29109	0.24209	0.27383	0.23228	0.26059	2.4337e-21	8.4261e-17	6.4165e-20	2.492e-12	1.4962e-22	ENSMUSG00000024969	Mark2	-0.23166	-0.20397	-0.20321	-0.21752	-0.1811	3.8692e-22	1.4538e-17	2.4977e-21	2.2321e-14	9.037e-20
ENSMUSG00000024764	Naa40	-0.14093	-0.04749	-0.12554	-0.033292	-0.0026479	2.8043e-13	0.0014349	8.7659e-12	0.014519	0.18288	ENSMUSG00000024970	Spindoc	0.13645	0.091563	0.093969	0.042721	0.075167	6.3668e-07	0.00013455	4.5389e-06	0.093882	0.0032136
ENSMUSG00000024776	Stambpl1	0.12546	0.12742	0.10135	0.18388	0.066405	1.8007e-16	2.1859e-16	5.1336e-14	2.2251e-10	3.4991e-07	ENSMUSG00000024974	Smc3	0.1071	0.090526	0.10622	0.10303	0.10118	7.1366e-10	2.993e-06	7.4259e-09	0.00070729	6.8922e-07
ENSMUSG00000024780	Cdc37l1	0.14382	0.19888	0.15234	0.13091	0.16481	1.0822e-12	1.4012e-15	3.9339e-12	1.2649e-08	2.0415e-11	ENSMUSG00000024983	Vti1a	0.11717	0.13146	0.11347	0.10196	0.11184	1.1248e-13	1.4411e-12	6.1386e-14	7.5417e-05	2.9234e-16
ENSMUSG00000024789	Jak2	-0.12347	-0.084866	-0.1037	-0.12181	-0.15408	2.9189e-09	0.001926	1.9254e-08	0.00043637	1.2976e-05	ENSMUSG00000024991	Eif3a	0.10043	0.0886	0.076456	0.083758	0.072456	1.815e-13	3.122e-09	1.1805e-09	0.00032455	4.5256e-06
ENSMUSG00000024811	Tnks2	0.12652	0.085735	0.11157	0.11677	0.058592	2.1162e-09	2.9369e-06	3.6584e-11	0.00023054	7.8907e-05	ENSMUSG00000025006	Sorbs1	-0.2875	-0.14912	-0.17241	-0.14412	-0.16509	8.0166e-15	5.9362e-10	4.9001e-11	1.5714e-07	1.0978e-12
ENSMUSG00000024817	Uhrf2	0.089515	0.094437	0.061018	0.1424	0.12263	5.8118e-07	1.4457e-09	5.5526e-06	3.1017e-07	1.1081e-11	ENSMUSG00000025019	Lcor	0.12082	0.081859	0.11533	0.091145	0.041753	4.7034e-06	0.00038491	1.6474e-05	2.7143e-05	0.09342
ENSMUSG00000024853	Sf3b2	0.097263	0.12053	0.094815	0.053861	0.10615	1.0549e-10	4.2146e-11	1.3796e-08	0.019592	1.8288e-09	ENSMUSG00000025025	Mxi1	-0.11317	-0.08943	-0.080358	-0.051556	-0.051847	8.5442e-10	6.1419e-06	9.0657e-08	0.0017342	0.0007471
ENSMUSG00000024855	Pacs1	-0.19671	-0.18663	-0.16756	-0.11275	-0.17897	6.8797e-15	7.9797e-17	4.4321e-14	9.7388e-09	2.0628e-11	ENSMUSG00000025041	Nt5c2	0.087687	0.092585	0.10259	0.086253	0.084175	4.0332e-08	3.0368e-07	6.722e-11	0.0011159	1.873e-06
ENSMUSG00000024867	Pip5k1b	0.36414	0.23957	0.31332	0.34899	0.25487	2.551e-27	6.3212e-24	7.2081e-28	2.7256e-25	7.258e-25	ENSMUSG00000025078	Nhlrc2	0.17583	0.13732	0.18222	0.18372	0.15714	9.1871e-17	2.153e-16	1.25e-18	2.8854e-11	9.4579e-14
ENSMUSG00000024897	Apba1	0.20961	0.17296	0.19073	0.18601	0.12903	3.0017e-18	3.9332e-11	1.5885e-14	3.2729e-11	1.3263e-07	ENSMUSG00000025085	Ablim1	0.4078	0.28581	0.40653	0.33905	0.33391	1.2614e-24	2.1076e-23	5.4864e-25	1.5299e-12	1.4367e-17
ENSMUSG00000024908	Ppp6r3	0.24221	0.21188	0.23099	0.2938	0.2381	3.7401e-19	2.3457e-14	4.9404e-20	8.2509e-15	2.3687e-18	ENSMUSG00000025092	Hspa12a	0.1857	0.17708	0.22955	0.21215	0.22505	3.8032e-11	7.5387e-11	1.8479e-12	2.8506e-09	2.0217e-13
ENSMUSG00000024921	Smarca2	0.016657	0.16829	0.07685	0.35463	0.21678	0.26927	1.2964e-12	9.3013e-05	1.9208e-18	2.2864e-18	ENSMUSG00000025103	Btbd1	0.072319	0.060992	0.06006	0.12248	0.14569	1.3024e-10	8.4688e-05	2.9342e-06	3.6437e-05	1.3634e-15
ENSMUSG00000024935	Slc1a1	-0.096037	-0.017378	-0.23468	-0.074357	-0.071339	3.0669e-10	0.031964	2.4383e-22	3.4278e-05	9.9669e-05	ENSMUSG00000025138	Sirt7	-0.20017	-0.11664	-0.14125	-0.14647	-0.090837	2.5279e-14	1.3815e-12	2.4948e-11	4.831e-09	1.5039e-09
ENSMUSG00000024943	Smc5	0.16795	0.12768	0.16826	0.17463	0.1406	7.7532e-17	3.086e-08	1.5091e-17	1.4956e-07	2.1032e-11	ENSMUSG00000025151	Maged1	0.17364	0.13574	0.15521	0.08757	0.1286	1.7683e-09	8.6977e-08	1.2572e-09	0.0009572	1.4255e-08
ENSMUSG00000024966	Stip1	0.18274	0.17336	0.16328	0.18888	0.14445	2.7336e-13	2.9192e-13	6.1398e-14	1.4761e-08	5.4017e-12	ENSMUSG00000025162	Csnk1d	0.094798	0.10167	0.10295	0.080362	0.076791	1.0448e-13	5.104e-10	7.8658e-13	0.00044605	4.9277e-08
ENSMUSG00000024969	Mark2	-0.23166	-0.20397	-0.20321	-0.21752	-0.1811	3.8692e-22	1.4538e-17	2.4977e-21	2.2321e-14	9.037e-20	ENSMUSG00000025170	Rab40b	-0.2847	-0.21595	-0.24781	-0.17748	-0.23718	2.7516e-22	2.8031e-20	4.9439e-23	5.3125e-09	1.5427e-15
ENSMUSG00000024970	Spindoc	0.13645	0.091563	0.093969	0.042721	0.075167	6.3668e-07	0.00013455	4.5389e-06	0.093882	0.0032136	ENSMUSG00000025173	Wdr45b	0.1024	0.071928	0.067855	0.036968	0.085624	1.4691e-06	8.0202e-05	3.2592e-05	0.01322	2.3438e-09
ENSMUSG00000024974	Smc3	0.1071	0.090526	0.10622	0.10303	0.10118	7.1366e-10	2.993e-06	7.4259e-09	0.00070729	6.8922e-07	ENSMUSG00000025184	R3hcc1l	0.097238	0.063503	0.1198	0.069018	0.057704	4.429e-11	1.7125e-08	3.1603e-13	4.9052e-05	0.000268
ENSMUSG00000024983	Vti1a	0.11717	0.13146	0.11347	0.10196	0.11184	1.1248e-13	1.4411e-12	6.1386e-14	7.5417e-05	2.9234e-16	ENSMUSG00000025190	Got1	0.076058	0.070276	0.099549	0.044223	0.10423	2.7606e-06	4.424e-05	5.6661e-10	0.093132	4.3604e-10
ENSMUSG00000024991	Eif3a	0.10043	0.0886	0.076456	0.083758	0.072456	1.815e-13	3.122e-09	1.1805e-09	0.00032455	4.5256e-06	ENSMUSG00000025199	Chuk	0.25724	0.25531	0.25471	0.30846	0.25742	2.3985e-17	6.2861e-15	1.3259e-15	8.6663e-10	5.7236e-15
ENSMUSG00000025006	Sorbs1	-0.2875	-0.14912	-0.17241	-0.14412	-0.16509	8.0166e-15	5.9362e-10	4.9001e-11	1.5714e-07	1.0978e-12	ENSMUSG00000025217	Btrc	0.063358	0.10801	0.063492	0.056036	0.08151	4.7481e-07	6.9916e-11	3.47e-06	1.0671e-05	2.8061e-08
ENSMUSG00000025019	Lcor	0.12082	0.081859	0.11533	0.091145	0.041753	4.7034e-06	0.00038491	1.6474e-05	2.7143e-05	0.09342	ENSMUSG00000025221	Kcnip2	-0.4526	-0.42523	-0.39666	-0.39217	-0.34035	1.9103e-24	2.2745e-24	2.3707e-23	4.3906e-17	6.8206e-22
ENSMUSG00000025025	Mxi1	-0.11317	-0.08943	-0.080358	-0.051556	-0.051847	8.5442e-10	6.1419e-06	9.0657e-08	0.0017342	0.0007471	ENSMUSG00000025224	Gbf1	0.27602	0.26144	0.26398	0.28504	0.24536	9.9474e-21	3.6251e-18	2.4287e-20	1.7809e-14	2.063e-19
ENSMUSG00000025041	Nt5c2	0.087687	0.092585	0.10259	0.086253	0.084175	4.0332e-08	3.0368e-07	6.722e-11	0.0011159	1.873e-06	ENSMUSG00000025227	Mfsd13a	-0.12592	-0.089111	-0.079182	-0.067176	-0.095612	8.0796e-12	2.6489e-07	1.0509e-07	0.0012007	1.7346e-07
ENSMUSG00000025078	Nhlrc2	0.17583	0.13732	0.18222	0.18372	0.15714	9.1871e-17	2.153e-16	1.25e-18	2.8854e-11	9.4579e-14	ENSMUSG00000025234	Arih1	0.21478	0.18026	0.20332	0.14897	0.17405	1.9269e-12	2.1031e-10	1.4491e-11	9.2329e-10	4.6739e-11
ENSMUSG00000025085	Ablim1	0.4078	0.28581	0.40653	0.33905	0.33391	1.2614e-24	2.1076e-23	5.4864e-25	1.5299e-12	1.4367e-17	ENSMUSG00000025240	Sacm1l	0.15703	0.09658	0.15268	0.055357	0.12128	3.7007e-15	3.7509e-07	3.1909e-15	0.0047852	8.0337e-09
ENSMUSG00000025092	Hspa12a	0.1857	0.17708	0.22955	0.21215	0.22505	3.8032e-11	7.5387e-11	1.8479e-12	2.8506e-09	2.0217e-13	ENSMUSG00000025245	Lztfl1	0.096096	0.0924	0.1034	0.090628	0.12411	5.0247e-09	5.1988e-08	1.2591e-09	0.0010154	1.5839e-08
ENSMUSG00000025103	Btbd1	0.072319	0.060992	0.06006	0.12248	0.14569	1.3024e-10	8.4688e-05	2.9342e-06	3.6437e-05	1.3634e-15	ENSMUSG00000025255	Zfhx4	0.38088	0.30931	0.36139	0.23573	0.28866	1.1442e-19	8.1797e-22	7.2495e-20	9.8517e-10	4.2567e-18
ENSMUSG00000025138	Sirt7	-0.20017	-0.11664	-0.14125	-0.14647	-0.090837	2.5279e-14	1.3815e-12	2.4948e-11	4.831e-09	1.5039e-09	ENSMUSG00000025261	Huwe1	0.17694	0.14324	0.19559	0.080191	0.17236	6.6154e-17	1.2895e-12	7.2862e-18	0.0032859	2.5569e-21
ENSMUSG00000025151	Maged1	0.17364	0.13574	0.15521	0.08757	0.1286	1.7683e-09	8.6977e-08	1.2572e-09	0.0009572	1.4255e-08	ENSMUSG00000025262	Fam120c	0.14262	0.12892	0.1345	0.094748	0.10314	1.8414e-12	1.0719e-07	9.6515e-12	5.9565e-05	8.8719e-09
ENSMUSG00000025162	Csnk1d	0.094798	0.10167	0.10295	0.080362	0.076791	1.0448e-13	5.104e-10	7.8658e-13	0.00044605	4.9277e-08	ENSMUSG00000025269	Apex2	0.13051	0.078868	0.10808	0.038393	0.11359	2.1384e-11	0.00010348	3.6904e-10	0.015785	8.4617e-09
ENSMUSG00000025170	Rab40b	-0.2847	-0.21595	-0.24781	-0.17748	-0.23718	2.7516e-22	2.8031e-20	4.9439e-23	5.3125e-09	1.5427e-15	ENSMUSG00000025290	Rps24	0.10928	0.10963	0.12546	0.09814	0.14625	7.5241e-05	3.8287e-05	9.4274e-06	0.00014475	1.3954e-06
ENSMUSG00000025173	Wdr45b	0.1024	0.071928	0.067855	0.036968	0.085624	1.4691e-06	8.0202e-05	3.2592e-05	0.01322	2.3438e-09	ENSMUSG00000025316	Banp	0.36872	0.2697	0.33602	0.2214	0.26138	1.1884e-22	1.1715e-19	2.7881e-20	8.9269e-10	5.7103e-16
ENSMUSG00000025184	R3hcc1l	0.097238	0.063503	0.1198	0.069018	0.057704	4.429e-11	1.7125e-08	3.1603e-13	4.9052e-05	0.000268	ENSMUSG00000025323	Sp4	0.25115	0.20798	0.24859	0.27329	0.21116	4.8071e-14	7.8798e-16	2.7277e-15	1.4781e-15	2.6793e-13
ENSMUSG00000025190	Got1	0.076058	0.070276	0.099549	0.044223	0.10423	2.7606e-06	4.424e-05	5.6661e-10	0.093132	4.3604e-10	ENSMUSG00000025326	Ube3a	0.3416	0.32647	0.3221	0.29642	0.32515	1.2863e-07	8.0612e-11	3.3995e-07	1.7602e-06	3.0384e-10
ENSMUSG00000025199	Chuk	0.25724	0.25531	0.25471	0.30846	0.25742	2.3985e-17	6.2861e-15	1.3259e-15	8.6663e-10	5.7236e-15	ENSMUSG00000025332	Kdm5c	0.065144	0.12605	0.03347	0.10965	0.15176	0.0024937	3.4186e-08	0.040464	3.5943e-05	6.4643e-08
ENSMUSG00000025217	Btrc	0.063358	0.10801	0.063492	0.056036	0.08151	4.7481e-07	6.9916e-11	3.47e-06	1.0671e-05	2.8061e-08	ENSMUSG00000025369	Smarcc2	0.1068	0.086435	0.082859	0.22502	0.13723	6.3317e-12	6.8579e-07	1.4161e-12	2.6933e-11	5.7843e-10
ENSMUSG00000025221	Kcnip2	-0.4526	-0.42523	-0.39666	-0.39217	-0.34035	1.9103e-24	2.2745e-24	2.3707e-23	4.3906e-17	6.8206e-22	ENSMUSG00000025370	Cdh9	-0.3666	-0.50863	-0.27848	0.0037944	-0.34267	1.3489e-14	5.3577e-18	5.2061e-12	0.47932	4.8178e-12
ENSMUSG00000025224	Gbf1	0.27602	0.26144	0.26398	0.28504	0.24536	9.9474e-21	3.6251e-18	2.4287e-20	1.7809e-14	2.063e-19	ENSMUSG00000025372	Baiap2	-0.41859	-0.32357	-0.30073	-0.27355	-0.31534	2.187e-10	1.9826e-08	4.8974e-07	1.1494e-10	8.6502e-08
ENSMUSG00000025227	Mfsd13a	-0.12592	-0.089111	-0.079182	-0.067176	-0.095612	8.0796e-12	2.6489e-07	1.0509e-07	0.0012007	1.7346e-07	ENSMUSG00000025393	Atp5b	0.1726	0.15122	0.1801	0.11377	0.17634	5.5484e-07	2.3281e-05	1.8417e-06	0.00033974	3.1366e-07
ENSMUSG00000025234	Arih1	0.21478	0.18026	0.20332	0.14897	0.17405	1.9269e-12	2.1031e-10	1.4491e-11	9.2329e-10	4.6739e-11	ENSMUSG00000025404	R3hdm2	0.19209	0.23848	0.19286	0.06957	0.12522	5.0019e-10	3.5713e-12	3.9533e-11	0.0072233	4.1359e-06
ENSMUSG00000025240	Sacm1l	0.15703	0.09658	0.15268	0.055357	0.12128	3.7007e-15	3.7509e-07	3.1909e-15	0.0047852	8.0337e-09	ENSMUSG00000025422	Agap2	-0.16051	-0.11263	-0.13753	-0.18461	-0.11628	3.7893e-15	1.019e-09	3.0034e-13	4.7433e-11	5.1009e-07
ENSMUSG00000025245	Lztfl1	0.096096	0.0924	0.1034	0.090628	0.12411	5.0247e-09	5.1988e-08	1.2591e-09	0.0010154	1.5839e-08	ENSMUSG00000025423	Pias2	0.10019	0.072118	0.10956	0.050907	0.10069	7.1676e-07	0.00036567	4.8122e-10	0.012321	1.818e-09
ENSMUSG00000025255	Zfhx4	0.38088	0.30931	0.36139	0.23573	0.28866	1.1442e-19	8.1797e-22	7.2495e-20	9.8517e-10	4.2567e-18	ENSMUSG00000025437	Usp33	0.091075	0.093452	0.097915	0.11746	0.10732	3.7622e-09	2.7758e-11	7.6051e-11	2.0785e-05	2.5833e-08
ENSMUSG00000025261	Huwe1	0.17694	0.14324	0.19559	0.080191	0.17236	6.6154e-17	1.2895e-12	7.2862e-18	0.0032859	2.5569e-21	ENSMUSG00000025451	Paip1	0.16977	0.14602	0.15978	0.15294	0.13507	1.0813e-22	4.7036e-16	5.7068e-21	3.5984e-08	1.556e-13
ENSMUSG00000025262	Fam120c	0.14262	0.12892	0.1345	0.094748	0.10314	1.8414e-12	1.0719e-07	9.6515e-12	5.9565e-05	8.8719e-09	ENSMUSG00000025477	Inpp5a	-0.02661	-0.11177	-0.024987	-0.073615	-0.06465	2.4376e-05	1.4612e-12	0.0019032	0.0014618	5.6423e-07
ENSMUSG00000025269	Apex2	0.13051	0.078868	0.10808	0.038393	0.11359	2.1384e-11	0.00010348	3.6904e-10	0.015785	8.4617e-09	ENSMUSG00000025499	Hras	-0.13617	-0.10149	-0.11497	-0.04868	-0.093663	1.9884e-09	9.2155e-06	9.1338e-07	0.011337	9.7597e-05
ENSMUSG00000025290	Rps24	0.10928	0.10963	0.12546	0.09814	0.14625	7.5241e-05	3.8287e-05	9.4274e-06	0.00014475	1.3954e-06	ENSMUSG00000025508	Rplp2	0.10852	0.12483	0.11073	0.16749	0.095717	7.7144e-06	2.8658e-06	1.5177e-05	8.388e-08	9.8911e-05
ENSMUSG00000025316	Banp	0.36872	0.2697	0.33602	0.2214	0.26138	1.1884e-22	1.1715e-19	2.7881e-20	8.9269e-10	5.7103e-16	ENSMUSG00000025531	Chm	0.23231	0.21351	0.22813	0.23144	0.20951	1.5478e-16	1.7391e-16	1.1676e-14	1.4384e-10	5.3576e-13
ENSMUSG00000025323	Sp4	0.25115	0.20798	0.24859	0.27329	0.21116	4.8071e-14	7.8798e-16	2.7277e-15	1.4781e-15	2.6793e-13	ENSMUSG00000025544	Tm9sf2	0.10481	0.088822	0.1105	0.097279	0.088896	2.0136e-08	8.8234e-06	3.015e-08	3.3055e-05	4.3544e-07
ENSMUSG00000025326	Ube3a	0.3416	0.32647	0.3221	0.29642	0.32515	1.2863e-07	8.0612e-11	3.3995e-07	1.7602e-06	3.0384e-10	ENSMUSG00000025551	Fgf14	-0.12714	-0.12918	-0.065106	-0.0058968	-0.10207	8.3349e-12	6.9121e-13	8.4717e-07	0.40807	1.6642e-11
ENSMUSG00000025332	Kdm5c	0.065144	0.12605	0.03347	0.10965	0.15176	0.0024937	3.4186e-08	0.040464	3.5943e-05	6.4643e-08	ENSMUSG00000025555	Farp1	0.054435	0.13814	0.050317	0.37757	0.21957	4.0766e-07	1.3346e-15	2.8477e-09	1.313e-14	1.818e-20
ENSMUSG00000025369	Smarcc2	0.1068	0.086435	0.082859	0.22502	0.13723	6.3317e-12	6.8579e-07	1.4161e-12	2.6933e-11	5.7843e-10	ENSMUSG00000025558	Dock9	0.087749	0.11035	0.12629	0.051812	0.076842	4.1286e-11	2.1659e-08	2.9497e-10	0.035112	1.0969e-05
ENSMUSG00000025370	Cdh9	-0.3666	-0.50863	-0.27848	0.0037944	-0.34267	1.3489e-14	5.3577e-18	5.2061e-12	0.47932	4.8178e-12	ENSMUSG00000025576	Rbfox3	-0.21701	-0.12218	-0.13948	-0.098776	-0.05614	3.5388e-13	6.0251e-08	2.1429e-09	0.0012355	0.00080542
ENSMUSG00000025372	Baiap2	-0.41859	-0.32357	-0.30073	-0.27355	-0.31534	2.187e-10	1.9826e-08	4.8974e-07	1.1494e-10	8.6502e-08	ENSMUSG00000025583	Rptor	0.15563	0.1422	0.15656	0.22832	0.14354	4.207e-13	5.3858e-12	9.4468e-14	1.0985e-09	3.1124e-12
ENSMUSG00000025393	Atp5b	0.1726	0.15122	0.1801	0.11377	0.17634	5.5484e-07	2.3281e-05	1.8417e-06	0.00033974	3.1366e-07	ENSMUSG00000025607	Copg2	0.14457	0.11739	0.1583	0.19959	0.12733	4.2932e-11	1.4798e-08	5.2594e-12	3.4814e-07	2.1682e-08
ENSMUSG00000025404	R3hdm2	0.19209	0.23848	0.19286	0.06957	0.12522	5.0019e-10	3.5713e-12	3.9533e-11	0.0072233	4.1359e-06	ENSMUSG00000025609	Mkln1	0.17467	0.16401	0.17958	0.14288	0.1461	1.1302e-18	4.3563e-12	2.5505e-17	1.5542e-08	2.3288e-11
ENSMUSG00000025422	Agap2	-0.16051	-0.11263	-0.13753	-0.18461	-0.11628	3.7893e-15	1.019e-09	3.0034e-13	4.7433e-11	5.1009e-07	ENSMUSG00000025626	Phf6	0.11474	0.12329	0.10918	0.10617	0.10215	5.6768e-06	6.8143e-09	4.6701e-07	1.4393e-05	6.8411e-06
ENSMUSG00000025423	Pias2	0.10019	0.072118	0.10956	0.050907	0.10069	7.1676e-07	0.00036567	4.8122e-10	0.012321	1.818e-09	ENSMUSG00000025658	Cnksr2	-0.26125	-0.27663	-0.21105	-0.27422	-0.22643	7.9776e-16	1.5102e-17	8.3807e-14	2.679e-14	6.6543e-15
ENSMUSG00000025437	Usp33	0.091075	0.093452	0.097915	0.11746	0.10732	3.7622e-09	2.7758e-11	7.6051e-11	2.0785e-05	2.5833e-08	ENSMUSG00000025702	Marchf8	0.1506	0.10782	0.14205	0.073567	0.10492	2.0012e-15	4.5411e-09	7.431e-15	6.2708e-05	4.2271e-13
ENSMUSG00000025451	Paip1	0.16977	0.14602	0.15978	0.15294	0.13507	1.0813e-22	4.7036e-16	5.7068e-21	3.5984e-08	1.556e-13	ENSMUSG00000025738	Fbxl16	-0.35404	-0.31977	-0.37149	-0.26674	-0.37674	7.7458e-22	8.1014e-19	2.1093e-22	1.1689e-09	3.7417e-24
ENSMUSG00000025477	Inpp5a	-0.02661	-0.11177	-0.024987	-0.073615	-0.06465	2.4376e-05	1.4612e-12	0.0019032	0.0014618	5.6423e-07	ENSMUSG00000025757	Hspa4l	0.076718	0.059525	0.091056	0.12986	0.10049	6.0185e-11	0.00059677	1.2956e-13	5.7975e-06	7.6812e-07
ENSMUSG00000025499	Hras	-0.13617	-0.10149	-0.11497	-0.04868	-0.093663	1.9884e-09	9.2155e-06	9.1338e-07	0.011337	9.7597e-05	ENSMUSG00000025762	Larp1b	0.19163	0.19894	0.14221	0.17426	0.15447	4.0244e-16	3.9273e-14	2.9002e-15	5.4788e-08	7.3002e-08
ENSMUSG00000025508	Rplp2	0.10852	0.12483	0.11073	0.16749	0.095717	7.7144e-06	2.8658e-06	1.5177e-05	8.388e-08	9.8911e-05	ENSMUSG00000025776	Crispld1	-0.077556	-0.10165	-0.083112	-0.0081595	-0.082618	7.1366e-10	1.2658e-14	2.9094e-10	0.063224	2.3784e-07
ENSMUSG00000025531	Chm	0.23231	0.21351	0.22813	0.23144	0.20951	1.5478e-16	1.7391e-16	1.1676e-14	1.4384e-10	5.3576e-13	ENSMUSG00000025781	Atp5c1	0.10383	0.11673	0.10844	0.13334	0.12425	8.0583e-08	1.6161e-06	6.5578e-08	7.6187e-07	5.5882e-07
ENSMUSG00000025544	Tm9sf2	0.10481	0.088822	0.1105	0.097279	0.088896	2.0136e-08	8.8234e-06	3.015e-08	3.3055e-05	4.3544e-07	ENSMUSG00000025782	Taf3	0.19636	0.19115	0.17963	0.17223	0.14085	1.3003e-19	9.748e-16	3.6911e-19	2.4565e-09	4.1594e-12
ENSMUSG00000025551	Fgf14	-0.12714	-0.12918	-0.065106	-0.0058968	-0.10207	8.3349e-12	6.9121e-13	8.4717e-07	0.40807	1.6642e-11	ENSMUSG00000025790	Slco3a1	0.19259	0.17752	0.15824	0.016841	0.13614	3.2237e-12	9.1347e-12	3.6856e-13	0.086209	1.9006e-11
ENSMUSG00000025555	Farp1	0.054435	0.13814	0.050317	0.37757	0.21957	4.0766e-07	1.3346e-15	2.8477e-09	1.313e-14	1.818e-20	ENSMUSG00000025809	Itgb1	0.21147	0.20388	0.19221	0.2277	0.21294	9.5075e-14	9.4813e-16	1.5545e-14	4.7544e-10	7.8368e-14
ENSMUSG00000025558	Dock9	0.087749	0.11035	0.12629	0.051812	0.076842	4.1286e-11	2.1659e-08	2.9497e-10	0.035112	1.0969e-05	ENSMUSG00000025812	Pard3	-0.33451	-0.30179	-0.28616	-0.124	-0.26441	7.0146e-24	4.3103e-25	5.4061e-21	2.2071e-08	1.7451e-27
ENSMUSG00000025576	Rbfox3	-0.21701	-0.12218	-0.13948	-0.098776	-0.05614	3.5388e-13	6.0251e-08	2.1429e-09	0.0012355	0.00080542	ENSMUSG00000025816	Sec61a2	0.11799	0.10949	0.12926	0.13101	0.12136	1.9025e-07	4.3018e-05	2.5959e-07	0.00011109	1.3372e-07
ENSMUSG00000025583	Rptor	0.15563	0.1422	0.15656	0.22832	0.14354	4.207e-13	5.3858e-12	9.4468e-14	1.0985e-09	3.1124e-12	ENSMUSG00000025821	Zfp282	0.12671	0.10752	0.12144	0.13113	0.11331	4.6854e-12	4.2165e-10	4.0527e-15	2.2923e-06	1.6297e-09
ENSMUSG00000025607	Copg2	0.14457	0.11739	0.1583	0.19959	0.12733	4.2932e-11	1.4798e-08	5.2594e-12	3.4814e-07	2.1682e-08	ENSMUSG00000025855	Prkar1b	0.23065	0.22653	0.2207	0.18553	0.23906	4.4383e-21	1.1111e-15	6.2238e-20	8.9447e-08	3.6459e-17
ENSMUSG00000025609	Mkln1	0.17467	0.16401	0.17958	0.14288	0.1461	1.1302e-18	4.3563e-12	2.5505e-17	1.5542e-08	2.3288e-11	ENSMUSG00000025860	Xiap	0.24222	0.23406	0.2245	0.22281	0.18871	2.659e-16	4.3531e-15	5.4837e-15	8.2079e-10	2.0016e-10
ENSMUSG00000025626	Phf6	0.11474	0.12329	0.10918	0.10617	0.10215	5.6768e-06	6.8143e-09	4.6701e-07	1.4393e-05	6.8411e-06	ENSMUSG00000025862	Stag2	0.18851	0.1439	0.15865	0.19307	0.16873	2.8947e-18	2.6186e-11	2.7379e-13	6.7165e-09	4.1299e-11
ENSMUSG00000025658	Cnksr2	-0.26125	-0.27663	-0.21105	-0.27422	-0.22643	7.9776e-16	1.5102e-17	8.3807e-14	2.679e-14	6.6543e-15	ENSMUSG00000025867	Cplx2	-0.25016	-0.25003	-0.16969	-0.25726	-0.19343	9.6791e-18	3.487e-18	1.9048e-13	2.7919e-12	2.2798e-14
ENSMUSG00000025702	Marchf8	0.1506	0.10782	0.14205	0.073567	0.10492	2.0012e-15	4.5411e-09	7.431e-15	6.2708e-05	4.2271e-13	ENSMUSG00000025873	Faf2	0.12078	0.10917	0.1021	0.15365	0.10467	1.1556e-07	0.00012893	4.2776e-08	5.8874e-08	1.0987e-07
ENSMUSG00000025738	Fbxl16	-0.35404	-0.31977	-0.37149	-0.26674	-0.37674	7.7458e-22	8.1014e-19	2.1093e-22	1.1689e-09	3.7417e-24	ENSMUSG00000025876	Unc5a	-0.11262	-0.03403	-0.069849	-0.038749	-0.051678	9.9034e-15	0.0013208	3.187e-08	0.030005	4.8031e-05
ENSMUSG00000025757	Hspa4l	0.076718	0.059525	0.091056	0.12986	0.10049	6.0185e-11	0.00059677	1.2956e-13	5.7975e-06	7.6812e-07	ENSMUSG00000025878	Uimc1	0.10795	0.040286	0.07735	0.11079	0.059085	2.0745e-12	1.3429e-05	5.606e-10	0.00020464	0.00020277
ENSMUSG00000025762	Larp1b	0.19163	0.19894	0.14221	0.17426	0.15447	4.0244e-16	3.9273e-14	2.9002e-15	5.4788e-08	7.3002e-08	ENSMUSG00000025898	Cwf19l2	0.096776	0.10277	0.075436	0.14021	0.084362	2.9422e-09	3.5976e-08	2.3229e-05	0.00032118	2.7428e-05
ENSMUSG00000025776	Crispld1	-0.077556	-0.10165	-0.083112	-0.0081595	-0.082618	7.1366e-10	1.2658e-14	2.9094e-10	0.063224	2.3784e-07	ENSMUSG00000025899	Alkbh8	0.11804	0.11143	0.10506	0.12494	0.10948	2.156e-16	1.0801e-15	6.1694e-14	1.138e-05	1.4944e-07
ENSMUSG00000025781	Atp5c1	0.10383	0.11673	0.10844	0.13334	0.12425	8.0583e-08	1.6161e-06	6.5578e-08	7.6187e-07	5.5882e-07	ENSMUSG00000025903	Lypla1	0.15019	0.079794	0.13894	0.18994	0.057216	1.0502e-13	3.6042e-08	3.7652e-14	1.854e-10	1.452e-06
ENSMUSG00000025782	Taf3	0.19636	0.19115	0.17963	0.17223	0.14085	1.3003e-19	9.748e-16	3.6911e-19	2.4565e-09	4.1594e-12	ENSMUSG00000025905	Oprk1	-0.2277	-0.20899	-0.18492	-0.1646	-0.20281	3.9104e-16	8.0308e-17	8.3386e-15	1.0549e-09	1.3822e-14
ENSMUSG00000025790	Slco3a1	0.19259	0.17752	0.15824	0.016841	0.13614	3.2237e-12	9.1347e-12	3.6856e-13	0.086209	1.9006e-11	ENSMUSG00000025907	Rb1cc1	0.13078	0.1429	0.13646	0.1492	0.1628	4.1025e-11	1.0356e-12	1.7557e-10	7.3554e-10	1.0208e-10
ENSMUSG00000025809	Itgb1	0.21147	0.20388	0.19221	0.2277	0.21294	9.5075e-14	9.4813e-16	1.5545e-14	4.7544e-10	7.8368e-14	ENSMUSG00000025909	Sntg1	0.15157	0.12026	0.22845	0.17288	0.21476	3.8117e-09	1.3864e-07	9.762e-15	5.7445e-11	1.3016e-13
ENSMUSG00000025810	Nrp1	0.038603	-0.10455	-0.040949	-0.17882	-0.25599	0.00049854	8.71e-07	0.0047976	5.6382e-07	3.9507e-13	ENSMUSG00000025915	Sgk3	-0.37612	-0.25179	-0.33911	-0.29623	-0.20418	3.1789e-25	6.3367e-19	1.1592e-24	1.3328e-15	5.6448e-14
ENSMUSG00000025812	Pard3	-0.33451	-0.30179	-0.28616	-0.124	-0.26441	7.0146e-24	4.3103e-25	5.4061e-21	2.2071e-08	1.7451e-27	ENSMUSG00000025925	Terf1	0.11543	0.10844	0.10227	0.053831	0.12091	3.2438e-09	4.0059e-09	3.5834e-09	9.4072e-08	4.0269e-06
ENSMUSG00000025816	Sec61a2	0.11799	0.10949	0.12926	0.13101	0.12136	1.9025e-07	4.3018e-05	2.5959e-07	0.00011109	1.3372e-07	ENSMUSG00000025932	Eya1	0.14182	0.070024	0.12076	0.077227	0.12073	1.2876e-09	4.0525e-09	8.3339e-17	2.6867e-08	2.1284e-12
ENSMUSG00000025821	Zfp282	0.12671	0.10752	0.12144	0.13113	0.11331	4.6854e-12	4.2165e-10	4.0527e-15	2.2923e-06	1.6297e-09	ENSMUSG00000025937	Lactb2	0.16604	0.11164	0.14968	0.12642	0.1522	5.9682e-17	6.6396e-15	8.0372e-19	6.3798e-07	4.7878e-13
ENSMUSG00000025854	Fam20c	-0.043528	0.011905	-0.12346	-0.090819	-0.078474	0.00027284	0.033312	8.1994e-10	4.7765e-05	7.5775e-07	ENSMUSG00000025939	Ube2w	0.1681	0.15481	0.14624	0.11747	0.11809	1.6402e-10	1.0497e-10	6.7398e-12	8.4922e-05	4.0738e-09
ENSMUSG00000025855	Prkar1b	0.23065	0.22653	0.2207	0.18553	0.23906	4.4383e-21	1.1111e-15	6.2238e-20	8.9447e-08	3.6459e-17	ENSMUSG00000025958	Creb1	0.18106	0.1172	0.15885	0.14049	0.1232	2.7791e-13	2.4034e-06	3.0288e-13	1.9416e-06	9.2826e-09
ENSMUSG00000025860	Xiap	0.24222	0.23406	0.2245	0.22281	0.18871	2.659e-16	4.3531e-15	5.4837e-15	8.2079e-10	2.0016e-10	ENSMUSG00000025959	Klf7	0.13783	0.081937	0.13791	0.043098	0.091094	0.00018848	0.0049266	0.00041089	0.0081825	0.005605
ENSMUSG00000025862	Stag2	0.18851	0.1439	0.15865	0.19307	0.16873	2.8947e-18	2.6186e-11	2.7379e-13	6.7165e-09	4.1299e-11	ENSMUSG00000025964	Adam23	-0.17927	-0.082105	-0.12158	-0.063949	-0.082273	4.4927e-14	1.4025e-08	6.1041e-09	0.00010297	2.1651e-05
ENSMUSG00000025867	Cplx2	-0.25016	-0.25003	-0.16969	-0.25726	-0.19343	9.6791e-18	3.487e-18	1.9048e-13	2.7919e-12	2.2798e-14	ENSMUSG00000025968	Ndufs1	0.10034	0.11117	0.10594	0.087686	0.12072	6.0125e-09	1.5832e-08	1.6675e-11	0.00012273	4.649e-07
ENSMUSG00000025873	Faf2	0.12078	0.10917	0.1021	0.15365	0.10467	1.1556e-07	0.00012893	4.2776e-08	5.8874e-08	1.0987e-07	ENSMUSG00000025981	Coq10b	-0.153	-0.17426	-0.17983	-0.29834	-0.18369	2.0347e-06	3.9235e-08	4.6701e-07	2.4603e-11	4.0178e-08
ENSMUSG00000025876	Unc5a	-0.11262	-0.03403	-0.069849	-0.038749	-0.051678	9.9034e-15	0.0013208	3.187e-08	0.030005	4.8031e-05	ENSMUSG00000026014	Raph1	0.11896	0.067251	0.076786	0.10489	0.053858	5.946e-07	0.00045502	2.6742e-05	0.00037005	0.00043038
ENSMUSG00000025878	Uimc1	0.10795	0.040286	0.07735	0.11079	0.059085	2.0745e-12	1.3429e-05	5.606e-10	0.00020464	0.00020277	ENSMUSG00000026017	Carf	0.10335	0.09455	0.10746	0.083706	0.12014	1.0729e-06	8.3474e-06	1.1774e-07	0.00083821	1.3797e-09
ENSMUSG00000025892	Gria4	-0.066775	0.11606	0.058555	0.060932	0.26915	0.00020048	6.9702e-08	0.00010586	0.011969	6.2367e-17	ENSMUSG00000026021	Sumo1	0.15901	0.13836	0.15611	0.12371	0.15892	1.2546e-10	8.5436e-09	1.7118e-11	1.9321e-06	3.3884e-08
ENSMUSG00000025898	Cwf19l2	0.096776	0.10277	0.075436	0.14021	0.084362	2.9422e-09	3.5976e-08	2.3229e-05	0.00032118	2.7428e-05	ENSMUSG00000026034	Clk1	0.063038	0.076628	0.044965	0.10781	0.10142	0.0010854	0.00021855	0.0083448	1.0611e-05	1.7051e-06
ENSMUSG00000025899	Alkbh8	0.11804	0.11143	0.10506	0.12494	0.10948	2.156e-16	1.0801e-15	6.1694e-14	1.138e-05	1.4944e-07	ENSMUSG00000026037	Orc2	0.17984	0.17444	0.14994	0.14152	0.16142	4.2017e-13	1.0854e-13	3.1549e-13	4.3538e-07	5.9368e-09
ENSMUSG00000025903	Lypla1	0.15019	0.079794	0.13894	0.18994	0.057216	1.0502e-13	3.6042e-08	3.7652e-14	1.854e-10	1.452e-06	ENSMUSG00000026058	Khdrbs2	0.49611	0.19531	0.39863	0.19815	0.11216	8.1962e-19	7.5535e-08	3.342e-15	1.501e-05	2.8818e-05
ENSMUSG00000025905	Oprk1	-0.2277	-0.20899	-0.18492	-0.1646	-0.20281	3.9104e-16	8.0308e-17	8.3386e-15	1.0549e-09	1.3822e-14	ENSMUSG00000026077	Npas2	-0.68308	-0.5181	-0.55229	-0.38366	-0.56281	4.0347e-25	2.0307e-21	1.5462e-23	5.9214e-16	3.838e-20
ENSMUSG00000025907	Rb1cc1	0.13078	0.1429	0.13646	0.1492	0.1628	4.1025e-11	1.0356e-12	1.7557e-10	7.3554e-10	1.0208e-10	ENSMUSG00000026082	Rev1	0.074649	0.037447	0.064096	0.070023	0.11782	4.8857e-07	0.00059657	3.6314e-08	0.0063031	1.1873e-09
ENSMUSG00000025909	Sntg1	0.15157	0.12026	0.22845	0.17288	0.21476	3.8117e-09	1.3864e-07	9.762e-15	5.7445e-11	1.3016e-13	ENSMUSG00000026083	Eif5b	0.11149	0.06532	0.1056	0.10303	0.099962	2.4615e-16	3.9141e-07	6.9901e-12	0.00016317	1.9038e-09
ENSMUSG00000025915	Sgk3	-0.37612	-0.25179	-0.33911	-0.29623	-0.20418	3.1789e-25	6.3367e-19	1.1592e-24	1.3328e-15	5.6448e-14	ENSMUSG00000026090	2010300C02Rik	-0.32321	-0.2088	-0.25767	-0.27934	-0.23785	2.644e-17	5.1575e-16	1.1104e-16	3.6063e-14	1.8483e-17
ENSMUSG00000025925	Terf1	0.11543	0.10844	0.10227	0.053831	0.12091	3.2438e-09	4.0059e-09	3.5834e-09	9.4072e-08	4.0269e-06	ENSMUSG00000026098	Pms1	0.094818	0.053199	0.10144	0.04339	0.091871	4.6074e-13	0.00025116	1.858e-10	0.014229	3.3558e-11
ENSMUSG00000025932	Eya1	0.14182	0.070024	0.12076	0.077227	0.12073	1.2876e-09	4.0525e-09	8.3339e-17	2.6867e-08	2.1284e-12	ENSMUSG00000026110	Mgat4a	0.1496	0.07314	0.13	0.064279	0.080979	1.2552e-15	3.626e-06	3.5116e-16	0.00098327	6.052e-09
ENSMUSG00000025937	Lactb2	0.16604	0.11164	0.14968	0.12642	0.1522	5.9682e-17	6.6396e-15	8.0372e-19	6.3798e-07	4.7878e-13	ENSMUSG00000026113	Inpp4a	-0.15822	-0.090731	-0.11211	-0.014728	-0.014954	1.0386e-16	1.9197e-09	1.2464e-13	0.10273	0.043771
ENSMUSG00000025939	Ube2w	0.1681	0.15481	0.14624	0.11747	0.11809	1.6402e-10	1.0497e-10	6.7398e-12	8.4922e-05	4.0738e-09	ENSMUSG00000026131	Dst	0.11954	0.11221	0.1083	0.11256	0.087409	2.3888e-08	7.5227e-08	1.5992e-07	1.8352e-05	1.6851e-05
ENSMUSG00000025958	Creb1	0.18106	0.1172	0.15885	0.14049	0.1232	2.7791e-13	2.4034e-06	3.0288e-13	1.9416e-06	9.2826e-09	ENSMUSG00000026134	Prim2	0.18514	0.13856	0.14918	0.085832	0.11811	1.7566e-19	3.0943e-11	4.2048e-15	2.5748e-07	6.2258e-13
ENSMUSG00000025959	Klf7	0.13783	0.081937	0.13791	0.043098	0.091094	0.00018848	0.0049266	0.00041089	0.0081825	0.005605	ENSMUSG00000026141	Col19a1	-0.21844	-0.17413	-0.23473	-0.018077	-0.27451	8.0922e-13	6.7868e-13	8.8062e-17	0.10327	1.602e-12
ENSMUSG00000025964	Adam23	-0.17927	-0.082105	-0.12158	-0.063949	-0.082273	4.4927e-14	1.4025e-08	6.1041e-09	0.00010297	2.1651e-05	ENSMUSG00000026150	Mff	0.13162	0.083218	0.1344	0.053874	0.11306	1.2208e-14	2.9462e-08	3.0763e-15	0.00095784	5.9327e-07
ENSMUSG00000025968	Ndufs1	0.10034	0.11117	0.10594	0.087686	0.12072	6.0125e-09	1.5832e-08	1.6675e-11	0.00012273	4.649e-07	ENSMUSG00000026153	Fam135a	0.16679	0.185	0.17099	0.26868	0.20557	2.8982e-19	5.7463e-17	9.8412e-21	1.3538e-15	5.0344e-16
ENSMUSG00000025981	Coq10b	-0.153	-0.17426	-0.17983	-0.29834	-0.18369	2.0347e-06	3.9235e-08	4.6701e-07	2.4603e-11	4.0178e-08	ENSMUSG00000026155	Smap1	0.11859	0.087562	0.095076	0.12552	0.096788	2.1715e-12	2.406e-06	9.1984e-14	1.3575e-06	1.0008e-09
ENSMUSG00000026014	Raph1	0.11896	0.067251	0.076786	0.10489	0.053858	5.946e-07	0.00045502	2.6742e-05	0.00037005	0.00043038	ENSMUSG00000026159	Agfg1	0.17023	0.16044	0.14676	0.15143	0.1734	7.4511e-19	2.2578e-15	4.2872e-17	9.998e-06	8.0934e-14
ENSMUSG00000026017	Carf	0.10335	0.09455	0.10746	0.083706	0.12014	1.0729e-06	8.3474e-06	1.1774e-07	0.00083821	1.3797e-09	ENSMUSG00000026179	Pnkd	0.15292	0.13132	0.16957	0.20699	0.19063	1.8341e-12	1.0968e-13	6.5882e-14	6.3591e-08	4.9635e-13
ENSMUSG00000026021	Sumo1	0.15901	0.13836	0.15611	0.12371	0.15892	1.2546e-10	8.5436e-09	1.7118e-11	1.9321e-06	3.3884e-08	ENSMUSG00000026187	Xrcc5	0.10705	0.064618	0.11172	-0.010557	0.1045	5.6838e-15	3.4584e-07	4.0004e-15	0.027647	1.4733e-09
ENSMUSG00000026034	Clk1	0.063038	0.076628	0.044965	0.10781	0.10142	0.0010854	0.00021855	0.0083448	1.0611e-05	1.7051e-06	ENSMUSG00000026204	Ptprn	-0.17162	-0.1219	-0.15727	-0.2042	-0.16299	3.31e-06	2.7857e-05	4.2502e-06	3.6893e-08	4.0546e-06
ENSMUSG00000026037	Orc2	0.17984	0.17444	0.14994	0.14152	0.16142	4.2017e-13	1.0854e-13	3.1549e-13	4.3538e-07	5.9368e-09	ENSMUSG00000026207	Speg	-0.18044	-0.13647	-0.14637	-0.22652	-0.18874	1.3691e-15	3.6648e-11	1.9859e-17	3.4667e-15	3.7036e-15
ENSMUSG00000026058	Khdrbs2	0.49611	0.19531	0.39863	0.19815	0.11216	8.1962e-19	7.5535e-08	3.342e-15	1.501e-05	2.8818e-05	ENSMUSG00000026219	Trip12	0.23146	0.22016	0.23514	0.16451	0.20879	2.5219e-18	6.3806e-16	3.257e-19	3.8682e-10	7.0145e-15
ENSMUSG00000026077	Npas2	-0.68308	-0.5181	-0.55229	-0.38366	-0.56281	4.0347e-25	2.0307e-21	1.5462e-23	5.9214e-16	3.838e-20	ENSMUSG00000026229	Psmd1	0.17745	0.16271	0.15645	0.23471	0.14416	1.458e-14	4.4677e-18	6.5241e-16	3.2149e-10	1.4097e-12
ENSMUSG00000026082	Rev1	0.074649	0.037447	0.064096	0.070023	0.11782	4.8857e-07	0.00059657	3.6314e-08	0.0063031	1.1873e-09	ENSMUSG00000026235	Epha4	0.046984	0.052923	0.018203	-0.012245	0.12079	0.0048366	0.0030041	0.22647	0.33668	1.156e-07
ENSMUSG00000026083	Eif5b	0.11149	0.06532	0.1056	0.10303	0.099962	2.4615e-16	3.9141e-07	6.9901e-12	0.00016317	1.9038e-09	ENSMUSG00000026245	Farsb	0.12188	0.093554	0.12728	0.14533	0.12125	9.1655e-13	3.1968e-09	2.3685e-14	1.3749e-07	6.0213e-12
ENSMUSG00000026090	2010300C02Rik	-0.32321	-0.2088	-0.25767	-0.27934	-0.23785	2.644e-17	5.1575e-16	1.1104e-16	3.6063e-14	1.8483e-17	ENSMUSG00000026249	Serpine2	-0.16222	-0.092726	-0.072405	-0.03983	-0.19661	0.00056002	0.055468	0.085479	0.11771	8.611e-05
ENSMUSG00000026098	Pms1	0.094818	0.053199	0.10144	0.04339	0.091871	4.6074e-13	0.00025116	1.858e-10	0.014229	3.3558e-11	ENSMUSG00000026259	Ngef	-0.33077	-0.27665	-0.33389	-0.38452	-0.34831	6.8924e-24	2.8672e-22	5.4686e-23	3.0436e-20	1.3564e-23
ENSMUSG00000026109	Tmeff2	-0.0054899	-0.023564	0.11412	0.14816	0.07522	0.45136	0.19172	2.5082e-07	1.3187e-06	0.00013346	ENSMUSG00000026275	Ppp1r7	-0.074728	-0.05529	-0.090578	0.0078257	-0.135	7.4788e-07	0.00016735	3.0339e-10	0.25873	4.8178e-12
ENSMUSG00000026110	Mgat4a	0.1496	0.07314	0.13	0.064279	0.080979	1.2552e-15	3.626e-06	3.5116e-16	0.00098327	6.052e-09	ENSMUSG00000026280	Atg4b	0.12436	0.11851	0.12718	0.050796	0.14688	7.9977e-14	1.2884e-12	1.2703e-14	0.0047316	8.0889e-11
ENSMUSG00000026113	Inpp4a	-0.15822	-0.090731	-0.11211	-0.014728	-0.014954	1.0386e-16	1.9197e-09	1.2464e-13	0.10273	0.043771	ENSMUSG00000026305	Lrrfip1	0.10229	0.14783	0.14299	0.045299	0.15916	3.2117e-08	4.2153e-11	1.2042e-11	0.014375	6.2439e-13
ENSMUSG00000026131	Dst	0.11954	0.11221	0.1083	0.11256	0.087409	2.3888e-08	7.5227e-08	1.5992e-07	1.8352e-05	1.6851e-05	ENSMUSG00000026313	Hdac4	0.15925	0.076608	0.13136	0.0271	0.042202	6.8746e-18	2.7376e-07	2.7515e-16	0.001064	8.3625e-05
ENSMUSG00000026134	Prim2	0.18514	0.13856	0.14918	0.085832	0.11811	1.7566e-19	3.0943e-11	4.2048e-15	2.5748e-07	6.2258e-13	ENSMUSG00000026319	Relch	0.087028	0.11689	0.10165	0.10584	0.093621	1.6602e-09	2.8397e-09	2.5798e-10	2.1913e-06	9.1926e-08
ENSMUSG00000026141	Col19a1	-0.21844	-0.17413	-0.23473	-0.018077	-0.27451	8.0922e-13	6.7868e-13	8.8062e-17	0.10327	1.602e-12	ENSMUSG00000026335	Pam	0.20611	0.10704	0.20377	0.12312	0.1558	6.6049e-12	1.2692e-06	1.9039e-14	1.383e-05	3.7959e-12
ENSMUSG00000026150	Mff	0.13162	0.083218	0.1344	0.053874	0.11306	1.2208e-14	2.9462e-08	3.0763e-15	0.00095784	5.9327e-07	ENSMUSG00000026349	Ccnt2	0.079695	0.11829	0.10086	0.1359	0.10872	4.9005e-05	5.0685e-08	1.1422e-06	7.4258e-05	7.7702e-07
ENSMUSG00000026153	Fam135a	0.16679	0.185	0.17099	0.26868	0.20557	2.8982e-19	5.7463e-17	9.8412e-21	1.3538e-15	5.0344e-16	ENSMUSG00000026353	Ubxn4	0.2263	0.16365	0.18309	0.19454	0.18941	1.4913e-18	4.7367e-12	7.7486e-16	1.9432e-10	7.4107e-12
ENSMUSG00000026155	Smap1	0.11859	0.087562	0.095076	0.12552	0.096788	2.1715e-12	2.406e-06	9.1984e-14	1.3575e-06	1.0008e-09	ENSMUSG00000026360	Rgs2	-0.17122	-0.15555	-0.23331	-0.14439	-0.21298	1.4563e-08	1.2387e-09	1.7518e-11	7.2097e-06	2.1885e-12
ENSMUSG00000026159	Agfg1	0.17023	0.16044	0.14676	0.15143	0.1734	7.4511e-19	2.2578e-15	4.2872e-17	9.998e-06	8.0934e-14	ENSMUSG00000026361	Cdc73	0.16188	0.13266	0.14278	0.10763	0.13125	7.301e-19	3.7764e-11	3.2368e-17	6.1826e-06	8.9231e-12
ENSMUSG00000026179	Pnkd	0.15292	0.13132	0.16957	0.20699	0.19063	1.8341e-12	1.0968e-13	6.5882e-14	6.3591e-08	4.9635e-13	ENSMUSG00000026384	Ptpn4	0.16253	0.14929	0.16845	0.1305	0.1626	6.9214e-13	4.6387e-12	2.7647e-16	7.1838e-06	5.5916e-13
ENSMUSG00000026187	Xrcc5	0.10705	0.064618	0.11172	-0.010557	0.1045	5.6838e-15	3.4584e-07	4.0004e-15	0.027647	1.4733e-09	ENSMUSG00000026409	Pfkfb2	-0.067018	-0.10009	-0.059243	-0.10384	-0.062803	2.2627e-07	9.8067e-13	1.9036e-11	1.3473e-06	3.1315e-06
ENSMUSG00000026204	Ptprn	-0.17162	-0.1219	-0.15727	-0.2042	-0.16299	3.31e-06	2.7857e-05	4.2502e-06	3.6893e-08	4.0546e-06	ENSMUSG00000026425	Srgap2	0.21266	0.21979	0.21682	0.52948	0.27879	2.1112e-13	4.3514e-14	2.0307e-12	8.0477e-23	2.1805e-19
ENSMUSG00000026207	Speg	-0.18044	-0.13647	-0.14637	-0.22652	-0.18874	1.3691e-15	3.6648e-11	1.9859e-17	3.4667e-15	3.7036e-15	ENSMUSG00000026434	Nucks1	0.11411	0.086472	0.1285	0.15187	0.080879	2.6661e-10	8.7967e-07	9.0613e-13	3.9166e-08	1.4669e-05
ENSMUSG00000026219	Trip12	0.23146	0.22016	0.23514	0.16451	0.20879	2.5219e-18	6.3806e-16	3.257e-19	3.8682e-10	7.0145e-15	ENSMUSG00000026443	Lrrn2	-0.24311	-0.22872	-0.14839	-0.081121	-0.15918	6.008e-14	7.4066e-16	3.6729e-09	0.00064636	3.1522e-12
ENSMUSG00000026229	Psmd1	0.17745	0.16271	0.15645	0.23471	0.14416	1.458e-14	4.4677e-18	6.5241e-16	3.2149e-10	1.4097e-12	ENSMUSG00000026447	Pik3c2b	-0.21117	-0.15192	-0.17845	-0.20631	-0.15663	4.4587e-17	2.0765e-12	2.2648e-12	1.1003e-12	9.3146e-13
ENSMUSG00000026235	Epha4	0.046984	0.052923	0.018203	-0.012245	0.12079	0.0048366	0.0030041	0.22647	0.33668	1.156e-07	ENSMUSG00000026455	Klhl12	0.15289	0.11527	0.14752	0.1016	0.11729	1.0347e-07	1.9203e-07	2.3729e-08	4.8236e-05	2.8571e-06
ENSMUSG00000026245	Farsb	0.12188	0.093554	0.12728	0.14533	0.12125	9.1655e-13	3.1968e-09	2.3685e-14	1.3749e-07	6.0213e-12	ENSMUSG00000026458	Ppfia4	-0.11767	-0.096427	-0.10592	-0.090009	-0.09308	4.5973e-13	1.8996e-07	2.8282e-15	0.00023542	9.7823e-10
ENSMUSG00000026249	Serpine2	-0.16222	-0.092726	-0.072405	-0.03983	-0.19661	0.00056002	0.055468	0.085479	0.11771	8.611e-05	ENSMUSG00000026469	Xpr1	0.096151	0.11628	0.09142	0.068171	0.094845	2.6387e-05	9.4529e-07	1.2426e-06	0.0043012	3.2162e-09
ENSMUSG00000026259	Ngef	-0.33077	-0.27665	-0.33389	-0.38452	-0.34831	6.8924e-24	2.8672e-22	5.4686e-23	3.0436e-20	1.3564e-23	ENSMUSG00000026482	Rgl1	0.12601	0.064054	0.097987	0.057412	0.065159	1.0257e-11	0.00010942	1.5065e-09	0.00063308	4.1015e-06
ENSMUSG00000026275	Ppp1r7	-0.074728	-0.05529	-0.090578	0.0078257	-0.135	7.4788e-07	0.00016735	3.0339e-10	0.25873	4.8178e-12	ENSMUSG00000026490	Cdc42bpa	0.19728	0.16594	0.22251	0.18858	0.16153	3.8215e-21	6.1049e-19	2.4998e-20	1.9821e-10	6.6956e-18
ENSMUSG00000026280	Atg4b	0.12436	0.11851	0.12718	0.050796	0.14688	7.9977e-14	1.2884e-12	1.2703e-14	0.0047316	8.0889e-11	ENSMUSG00000026491	Ahctf1	0.11978	0.092027	0.13481	0.19149	0.12105	1.0171e-12	3.2199e-08	1.011e-13	1.7354e-10	1.7355e-10
ENSMUSG00000026305	Lrrfip1	0.10229	0.14783	0.14299	0.045299	0.15916	3.2117e-08	4.2153e-11	1.2042e-11	0.014375	6.2439e-13	ENSMUSG00000026494	Kif26b	0.17861	0.084573	0.13844	0.023823	0.042157	1.199e-10	0.00035753	9.279e-10	0.16493	0.0023451
ENSMUSG00000026313	Hdac4	0.15925	0.076608	0.13136	0.0271	0.042202	6.8746e-18	2.7376e-07	2.7515e-16	0.001064	8.3625e-05	ENSMUSG00000026495	Efcab2	0.15026	0.10047	0.11943	0.091393	0.092298	1.2311e-18	1.5306e-10	8.0667e-17	1.6468e-08	3.5875e-08
ENSMUSG00000026319	Relch	0.087028	0.11689	0.10165	0.10584	0.093621	1.6602e-09	2.8397e-09	2.5798e-10	2.1913e-06	9.1926e-08	ENSMUSG00000026499	Acbd3	0.11567	0.081881	0.10727	0.13611	0.077174	7.2322e-12	1.9122e-09	5.1142e-11	2.7762e-07	4.4243e-07
ENSMUSG00000026322	Htr4	-0.06506	0.015947	-0.57747	-0.66397	-0.073495	3.8335e-06	0.075956	3.2549e-25	1.4035e-21	2.1371e-05	ENSMUSG00000026502	Desi2	0.14652	0.14243	0.15228	0.14237	0.13312	1.8635e-12	4.606e-12	1.4465e-12	8.8703e-08	4.8862e-14
ENSMUSG00000026335	Pam	0.20611	0.10704	0.20377	0.12312	0.1558	6.6049e-12	1.2692e-06	1.9039e-14	1.383e-05	3.7959e-12	ENSMUSG00000026504	Sdccag8	0.10929	0.11346	0.13935	0.15258	0.1661	1.4671e-12	6.4878e-11	7.7677e-17	1.8964e-07	9.3739e-15
ENSMUSG00000026349	Ccnt2	0.079695	0.11829	0.10086	0.1359	0.10872	4.9005e-05	5.0685e-08	1.1422e-06	7.4258e-05	7.7702e-07	ENSMUSG00000026509	Capn2	0.11619	0.11393	0.084767	0.029103	0.061712	7.4629e-15	6.4726e-15	1.1913e-13	0.069826	5.8035e-09
ENSMUSG00000026353	Ubxn4	0.2263	0.16365	0.18309	0.19454	0.18941	1.4913e-18	4.7367e-12	7.7486e-16	1.9432e-10	7.4107e-12	ENSMUSG00000026553	Copa	0.14102	0.12584	0.14636	0.13516	0.10655	1.9555e-12	3.0018e-10	3.5255e-13	1.9297e-07	3.4665e-07
ENSMUSG00000026360	Rgs2	-0.17122	-0.15555	-0.23331	-0.14439	-0.21298	1.4563e-08	1.2387e-09	1.7518e-11	7.2097e-06	2.1885e-12	ENSMUSG00000026554	Dcaf8	0.11611	0.094217	0.080432	0.064544	0.058365	7.2e-10	5.1203e-09	1.9326e-07	0.0039381	0.00044253
ENSMUSG00000026361	Cdc73	0.16188	0.13266	0.14278	0.10763	0.13125	7.301e-19	3.7764e-11	3.2368e-17	6.1826e-06	8.9231e-12	ENSMUSG00000026565	Pou2f1	0.11129	0.11304	0.096178	0.13053	0.13097	1.5485e-06	6.1134e-06	9.7999e-06	3.0538e-06	5.9501e-10
ENSMUSG00000026384	Ptpn4	0.16253	0.14929	0.16845	0.1305	0.1626	6.9214e-13	4.6387e-12	2.7647e-16	7.1838e-06	5.5916e-13	ENSMUSG00000026566	Mpzl1	0.10138	0.066725	0.1228	0.053998	0.10427	6.2201e-12	1.4475e-08	4.6309e-13	0.0027167	2.7364e-07
ENSMUSG00000026409	Pfkfb2	-0.067018	-0.10009	-0.059243	-0.10384	-0.062803	2.2627e-07	9.8067e-13	1.9036e-11	1.3473e-06	3.1315e-06	ENSMUSG00000026575	Nme7	0.11522	0.13236	0.11973	0.0026084	0.13907	3.5826e-13	1.3818e-11	1.0204e-12	0.4021	5.2006e-10
ENSMUSG00000026425	Srgap2	0.21266	0.21979	0.21682	0.52948	0.27879	2.1112e-13	4.3514e-14	2.0307e-12	8.0477e-23	2.1805e-19	ENSMUSG00000026576	Atp1b1	0.14596	0.20276	0.17042	0.28851	0.21306	0.005112	0.00016499	0.00032009	5.9121e-09	2.9857e-06
ENSMUSG00000026434	Nucks1	0.11411	0.086472	0.1285	0.15187	0.080879	2.6661e-10	8.7967e-07	9.0613e-13	3.9166e-08	1.4669e-05	ENSMUSG00000026585	Kifap3	0.16219	0.15668	0.17411	0.24602	0.17175	5.2606e-16	5.2506e-12	3.6209e-15	1.7709e-12	4.6223e-12
ENSMUSG00000026443	Lrrn2	-0.24311	-0.22872	-0.14839	-0.081121	-0.15918	6.008e-14	7.4066e-16	3.6729e-09	0.00064636	3.1522e-12	ENSMUSG00000026587	Astn1	0.14916	0.17064	0.16066	0.25192	0.22335	1.6081e-13	6.4531e-14	5.0189e-14	8.5662e-13	1.2142e-17
ENSMUSG00000026447	Pik3c2b	-0.21117	-0.15192	-0.17845	-0.20631	-0.15663	4.4587e-17	2.0765e-12	2.2648e-12	1.1003e-12	9.3146e-13	ENSMUSG00000026610	Esrrg	0.1063	0.16306	0.076927	0.074635	0.06101	8.1529e-06	7.6595e-11	0.00037065	0.0033404	0.00053782
ENSMUSG00000026455	Klhl12	0.15289	0.11527	0.14752	0.1016	0.11729	1.0347e-07	1.9203e-07	2.3729e-08	4.8236e-05	2.8571e-06	ENSMUSG00000026615	Eprs	0.11554	0.068416	0.11694	0.1341	0.078537	5.7356e-07	4.2003e-05	3.2313e-05	8.6715e-06	7.915e-06
ENSMUSG00000026458	Ppfia4	-0.11767	-0.096427	-0.10592	-0.090009	-0.09308	4.5973e-13	1.8996e-07	2.8282e-15	0.00023542	9.7823e-10	ENSMUSG00000026623	Lpgat1	0.12992	0.12379	0.13556	0.28645	0.1345	4.2173e-16	1.2746e-10	5.5246e-14	1.5217e-11	3.1058e-11
ENSMUSG00000026469	Xpr1	0.096151	0.11628	0.09142	0.068171	0.094845	2.6387e-05	9.4529e-07	1.2426e-06	0.0043012	3.2162e-09	ENSMUSG00000026632	Tatdn3	0.11893	0.061906	0.087839	-0.0029865	0.015796	3.3776e-13	4.9353e-06	9.2071e-09	0.028217	0.10732
ENSMUSG00000026482	Rgl1	0.12601	0.064054	0.097987	0.057412	0.065159	1.0257e-11	0.00010942	1.5065e-09	0.00063308	4.1015e-06	ENSMUSG00000026634	Angel2	-0.1618	-0.15861	-0.16762	-0.080822	-0.1228	1.6826e-14	3.2913e-15	7.1191e-18	0.00077479	1.2505e-09
ENSMUSG00000026490	Cdc42bpa	0.19728	0.16594	0.22251	0.18858	0.16153	3.8215e-21	6.1049e-19	2.4998e-20	1.9821e-10	6.6956e-18	ENSMUSG00000026657	Frmd4a	0.47306	0.41286	0.46648	0.27279	0.43365	9.296e-27	8.0103e-13	2.7888e-25	5.4251e-10	7.7129e-19
ENSMUSG00000026491	Ahctf1	0.11978	0.092027	0.13481	0.19149	0.12105	1.0171e-12	3.2199e-08	1.011e-13	1.7354e-10	1.7355e-10	ENSMUSG00000026659	Dusp12	-0.17982	-0.073199	-0.15416	-0.042677	-0.074487	5.585e-10	0.00010382	5.1647e-09	0.010353	4.8288e-05
ENSMUSG00000026494	Kif26b	0.17861	0.084573	0.13844	0.023823	0.042157	1.199e-10	0.00035753	9.279e-10	0.16493	0.0023451	ENSMUSG00000026663	Atf6	-0.3947	-0.2158	-0.35922	-0.11921	-0.21603	1.7651e-30	2.6027e-21	1.9082e-28	7.8477e-06	7.9092e-15
ENSMUSG00000026495	Efcab2	0.15026	0.10047	0.11943	0.091393	0.092298	1.2311e-18	1.5306e-10	8.0667e-17	1.6468e-08	3.5875e-08	ENSMUSG00000026718	Stam	0.080333	0.076189	0.075817	0.060475	0.10969	1.4089e-11	3.4469e-12	2.8451e-09	5.3988e-05	5.0122e-09
ENSMUSG00000026499	Acbd3	0.11567	0.081881	0.10727	0.13611	0.077174	7.2322e-12	1.9122e-09	5.1142e-11	2.7762e-07	4.4243e-07	ENSMUSG00000026727	Rsu1	0.16776	0.14475	0.16438	0.16512	0.14019	2.6291e-17	9.5984e-16	1.1441e-19	1.6726e-07	1.7673e-11
ENSMUSG00000026502	Desi2	0.14652	0.14243	0.15228	0.14237	0.13312	1.8635e-12	4.606e-12	1.4465e-12	8.8703e-08	4.8862e-14	ENSMUSG00000026737	Pip4k2a	0.17961	0.16701	0.21491	0.12005	0.17366	4.422e-12	3.3858e-12	6.096e-15	4.7656e-06	1.1333e-10
ENSMUSG00000026504	Sdccag8	0.10929	0.11346	0.13935	0.15258	0.1661	1.4671e-12	6.4878e-11	7.7677e-17	1.8964e-07	9.3739e-15	ENSMUSG00000026740	Dnajc1	0.21037	0.21715	0.23432	0.2028	0.20685	7.3309e-23	9.3069e-20	7.5262e-23	1.6601e-09	1.8906e-18
ENSMUSG00000026509	Capn2	0.11619	0.11393	0.084767	0.029103	0.061712	7.4629e-15	6.4726e-15	1.1913e-13	0.069826	5.8035e-09	ENSMUSG00000026750	Psmb7	0.11442	0.087919	0.10521	0.071663	0.069876	2.4569e-15	1.0924e-10	7.5169e-12	0.0092558	1.4765e-06
ENSMUSG00000026553	Copa	0.14102	0.12584	0.14636	0.13516	0.10655	1.9555e-12	3.0018e-10	3.5255e-13	1.9297e-07	3.4665e-07	ENSMUSG00000026753	Ppp6c	0.15229	0.17881	0.16519	0.12443	0.10199	3.0379e-12	1.2881e-12	4.597e-11	6.7303e-06	3.7469e-07
ENSMUSG00000026554	Dcaf8	0.11611	0.094217	0.080432	0.064544	0.058365	7.2e-10	5.1203e-09	1.9326e-07	0.0039381	0.00044253	ENSMUSG00000026754	Golga1	0.11965	0.09836	0.1289	0.093953	0.14825	1.0205e-13	1.3205e-10	1.5022e-13	0.0015666	2.0167e-14
ENSMUSG00000026565	Pou2f1	0.11129	0.11304	0.096178	0.13053	0.13097	1.5485e-06	6.1134e-06	9.7999e-06	3.0538e-06	5.9501e-10	ENSMUSG00000026764	Kif5c	0.060994	0.11374	0.069248	0.030726	0.042542	0.0050417	0.00014653	0.0010049	0.0040322	0.017295
ENSMUSG00000026566	Mpzl1	0.10138	0.066725	0.1228	0.053998	0.10427	6.2201e-12	1.4475e-08	4.6309e-13	0.0027167	2.7364e-07	ENSMUSG00000026767	Mindy3	0.17256	0.1724	0.17376	0.2008	0.16298	2.6259e-17	1.2951e-19	2.0307e-15	1.0935e-08	1.6487e-15
ENSMUSG00000026575	Nme7	0.11522	0.13236	0.11973	0.0026084	0.13907	3.5826e-13	1.3818e-11	1.0204e-12	0.4021	5.2006e-10	ENSMUSG00000026771	Spopl	0.16146	0.10016	0.16094	0.16342	0.15049	1.1707e-16	3.0205e-11	6.0335e-14	8.0006e-09	9.0457e-10
ENSMUSG00000026576	Atp1b1	0.14596	0.20276	0.17042	0.28851	0.21306	0.005112	0.00016499	0.00032009	5.9121e-09	2.9857e-06	ENSMUSG00000026781	Acbd5	0.16872	0.08323	0.15223	0.10233	0.13601	1.6395e-14	2.9328e-09	2.9349e-14	0.00051823	6.2196e-10
ENSMUSG00000026585	Kifap3	0.16219	0.15668	0.17411	0.24602	0.17175	5.2606e-16	5.2506e-12	3.6209e-15	1.7709e-12	4.6223e-12	ENSMUSG00000026782	Abi2	-0.15507	-0.15626	-0.14405	-0.061152	-0.14782	4.706e-18	2.7882e-15	1.4891e-23	0.0098233	1.1808e-15
ENSMUSG00000026587	Astn1	0.14916	0.17064	0.16066	0.25192	0.22335	1.6081e-13	6.4531e-14	5.0189e-14	8.5662e-13	1.2142e-17	ENSMUSG00000026784	Pdss1	0.12214	0.092838	0.11832	0.074497	0.11705	2.3752e-17	3.9441e-12	4.7297e-14	0.0026822	8.7258e-11
ENSMUSG00000026610	Esrrg	0.1063	0.16306	0.076927	0.074635	0.06101	8.1529e-06	7.6595e-11	0.00037065	0.0033404	0.00053782	ENSMUSG00000026790	Odf2	-0.10209	-0.068584	-0.10857	-0.091561	-0.055276	2.427e-09	5.3221e-06	1.1658e-08	0.00066538	0.00037621
ENSMUSG00000026615	Eprs	0.11554	0.068416	0.11694	0.1341	0.078537	5.7356e-07	4.2003e-05	3.2313e-05	8.6715e-06	7.915e-06	ENSMUSG00000026806	Ddx31	0.1068	0.068378	0.089819	0.10812	0.065298	7.0234e-14	2.5795e-07	4.5392e-12	1.3036e-07	8.6126e-06
ENSMUSG00000026623	Lpgat1	0.12992	0.12379	0.13556	0.28645	0.1345	4.2173e-16	1.2746e-10	5.5246e-14	1.5217e-11	3.1058e-11	ENSMUSG00000026819	Slc25a25	-0.28071	-0.23658	-0.24151	-0.17276	-0.22682	6.3152e-08	9.3914e-08	9.0466e-08	8.9457e-08	4.9511e-09
ENSMUSG00000026632	Tatdn3	0.11893	0.061906	0.087839	-0.0029865	0.015796	3.3776e-13	4.9353e-06	9.2071e-09	0.028217	0.10732	ENSMUSG00000026824	Kcnj3	0.49574	0.33298	0.42376	0.21767	0.47684	1.782e-18	3.6015e-22	2.9417e-20	2.7339e-07	9.9019e-24
ENSMUSG00000026634	Angel2	-0.1618	-0.15861	-0.16762	-0.080822	-0.1228	1.6826e-14	3.2913e-15	7.1191e-18	0.00077479	1.2505e-09	ENSMUSG00000026825	Dnm1	0.21666	0.18552	0.1864	0.23954	0.20602	2.6739e-15	3.088e-14	1.1129e-16	3.9662e-14	1.7546e-18
ENSMUSG00000026640	Plxna2	-0.1239	0.064706	-0.041997	0.29769	0.10712	1.6755e-10	0.00012429	0.0071266	3.8031e-14	7.1781e-09	ENSMUSG00000026827	Gpd2	0.17772	0.14106	0.13488	0.053634	0.10179	6.7636e-23	5.5109e-14	5.1481e-19	9.2482e-05	4.0408e-12
ENSMUSG00000026657	Frmd4a	0.47306	0.41286	0.46648	0.27279	0.43365	9.296e-27	8.0103e-13	2.7888e-25	5.4251e-10	7.7129e-19	ENSMUSG00000026834	Acvr1c	-0.57215	-0.34217	-0.52163	-0.16537	-0.32686	1.0113e-21	2.3543e-23	1.8779e-19	1.6326e-13	3.8533e-17
ENSMUSG00000026659	Dusp12	-0.17982	-0.073199	-0.15416	-0.042677	-0.074487	5.585e-10	0.00010382	5.1647e-09	0.010353	4.8288e-05	ENSMUSG00000026836	Acvr1	-0.19738	-0.16822	-0.18404	-0.081706	-0.16328	9.5323e-23	8.8119e-12	3.0228e-15	0.0017227	1.4307e-12
ENSMUSG00000026663	Atf6	-0.3947	-0.2158	-0.35922	-0.11921	-0.21603	1.7651e-30	2.6027e-21	1.9082e-28	7.8477e-06	7.9092e-15	ENSMUSG00000026839	Upp2	0.15978	0.059664	0.16891	0.23906	0.18806	3.3256e-11	0.00018686	3.0896e-12	7.1905e-10	3.9669e-14
ENSMUSG00000026718	Stam	0.080333	0.076189	0.075817	0.060475	0.10969	1.4089e-11	3.4469e-12	2.8451e-09	5.3988e-05	5.0122e-09	ENSMUSG00000026860	Sh3glb2	-0.11386	-0.082156	-0.067073	-0.049003	-0.099995	2.0001e-09	2.6489e-07	9.0695e-06	0.063259	4.0048e-08
ENSMUSG00000026721	Rabgap1l	-0.025953	0.019869	-0.14992	-0.18112	-0.1169	0.0108	0.12744	1.2874e-15	2.9524e-10	3.3529e-10	ENSMUSG00000026864	Hspa5	0.30242	0.30599	0.2995	0.24045	0.28814	6.9938e-07	7.2414e-08	5.5498e-09	2.9103e-07	4.8171e-11
ENSMUSG00000026727	Rsu1	0.16776	0.14475	0.16438	0.16512	0.14019	2.6291e-17	9.5984e-16	1.1441e-19	1.6726e-07	1.7673e-11	ENSMUSG00000026867	Gapvd1	0.21196	0.19652	0.1994	0.20112	0.14707	6.8523e-26	1.0051e-24	9.0645e-25	2.981e-13	6.5221e-15
ENSMUSG00000026737	Pip4k2a	0.17961	0.16701	0.21491	0.12005	0.17366	4.422e-12	3.3858e-12	6.096e-15	4.7656e-06	1.1333e-10	ENSMUSG00000026878	Rab14	0.06816	0.096176	0.080021	0.1641	0.10159	6.8699e-10	8.4563e-07	4.4279e-09	5.4316e-07	5.3338e-07
ENSMUSG00000026740	Dnajc1	0.21037	0.21715	0.23432	0.2028	0.20685	7.3309e-23	9.3069e-20	7.5262e-23	1.6601e-09	1.8906e-18	ENSMUSG00000026883	Dab2ip	-0.16526	-0.10802	-0.17404	-0.01554	-0.14257	4.1473e-14	5.9095e-09	2.2752e-16	0.052686	4.636e-15
ENSMUSG00000026748	Plxdc2	-0.0049064	-0.011494	-0.10206	0.21842	0.2364	0.29381	0.35017	1.9044e-08	6.4087e-06	6.2425e-13	ENSMUSG00000026885	Ttll11	-0.24549	-0.11316	-0.23572	-0.10356	-0.16356	2.578e-16	6.8783e-10	1.3897e-16	3.8742e-05	8.975e-16
ENSMUSG00000026750	Psmb7	0.11442	0.087919	0.10521	0.071663	0.069876	2.4569e-15	1.0924e-10	7.5169e-12	0.0092558	1.4765e-06	ENSMUSG00000026904	Slc4a10	0.20784	0.15005	0.15953	0.17452	0.16426	1.0488e-16	4.7803e-10	3.1276e-12	2.001e-10	1.2095e-09
ENSMUSG00000026753	Ppp6c	0.15229	0.17881	0.16519	0.12443	0.10199	3.0379e-12	1.2881e-12	4.597e-11	6.7303e-06	3.7469e-07	ENSMUSG00000026914	Psmd14	0.10812	0.091199	0.098362	0.049313	0.11362	7.501e-16	1.9824e-10	1.5768e-12	0.003153	4.6751e-10
ENSMUSG00000026754	Golga1	0.11965	0.09836	0.1289	0.093953	0.14825	1.0205e-13	1.3205e-10	1.5022e-13	0.0015666	2.0167e-14	ENSMUSG00000026915	Strbp	0.1094	0.090204	0.09487	0.087057	0.11431	4.9975e-08	3.7307e-05	0.00011036	1.6316e-07	1.5988e-06
ENSMUSG00000026764	Kif5c	0.060994	0.11374	0.069248	0.030726	0.042542	0.0050417	0.00014653	0.0010049	0.0040322	0.017295	ENSMUSG00000026959	Grin1	-0.2946	-0.27665	-0.2459	-0.25934	-0.19885	4.6425e-12	1.1787e-10	6.5144e-11	6.3857e-09	1.0515e-07
ENSMUSG00000026767	Mindy3	0.17256	0.1724	0.17376	0.2008	0.16298	2.6259e-17	1.2951e-19	2.0307e-15	1.0935e-08	1.6487e-15	ENSMUSG00000026977	Marchf7	0.18879	0.20144	0.18178	0.22082	0.15478	4.1073e-15	5.2851e-19	1.1051e-16	7.1905e-10	2.1583e-14
ENSMUSG00000026771	Spopl	0.16146	0.10016	0.16094	0.16342	0.15049	1.1707e-16	3.0205e-11	6.0335e-14	8.0006e-09	9.0457e-10	ENSMUSG00000026986	Hnmt	0.10822	0.088485	0.10664	0.058498	0.085066	3.0869e-10	3.3605e-10	8.2983e-14	0.0022969	2.7331e-07
ENSMUSG00000026781	Acbd5	0.16872	0.08323	0.15223	0.10233	0.13601	1.6395e-14	2.9328e-09	2.9349e-14	0.00051823	6.2196e-10	ENSMUSG00000026987	Baz2b	0.38848	0.34803	0.38783	0.33333	0.34306	2.7202e-29	2.5839e-25	3.0593e-25	4.0408e-15	1.7281e-24
ENSMUSG00000026782	Abi2	-0.15507	-0.15626	-0.14405	-0.061152	-0.14782	4.706e-18	2.7882e-15	1.4891e-23	0.0098233	1.1808e-15	ENSMUSG00000026991	Pkp4	0.20232	0.18328	0.19234	0.22261	0.19745	2.6264e-19	4.4633e-15	3.022e-18	2.5616e-10	3.8667e-15
ENSMUSG00000026784	Pdss1	0.12214	0.092838	0.11832	0.074497	0.11705	2.3752e-17	3.9441e-12	4.7297e-14	0.0026822	8.7258e-11	ENSMUSG00000026999	Nup35	-0.25903	-0.17834	-0.24616	-0.052628	-0.19058	2.1446e-20	4.7627e-16	1.5989e-23	0.0028341	1.5873e-17
ENSMUSG00000026790	Odf2	-0.10209	-0.068584	-0.10857	-0.091561	-0.055276	2.427e-09	5.3221e-06	1.1658e-08	0.00066538	0.00037621	ENSMUSG00000027002	Nckap1	-0.11094	-0.086688	-0.13939	0.020426	-0.089484	1.3937e-11	9.1083e-11	1.2294e-12	0.25854	4.4017e-14
ENSMUSG00000026806	Ddx31	0.1068	0.068378	0.089819	0.10812	0.065298	7.0234e-14	2.5795e-07	4.5392e-12	1.3036e-07	8.6126e-06	ENSMUSG00000027010	Slc25a12	0.1082	0.077869	0.12312	0.083361	0.10474	4.6451e-07	5.8943e-09	1.4017e-12	0.00024236	3.8802e-07
ENSMUSG00000026819	Slc25a25	-0.28071	-0.23658	-0.24151	-0.17276	-0.22682	6.3152e-08	9.3914e-08	9.0466e-08	8.9457e-08	4.9511e-09	ENSMUSG00000027011	Ube2e3	0.10169	0.062568	0.068056	0.15752	0.048916	7.1641e-09	0.00065825	3.4484e-05	1.6285e-08	0.0013052
ENSMUSG00000026824	Kcnj3	0.49574	0.33298	0.42376	0.21767	0.47684	1.782e-18	3.6015e-22	2.9417e-20	2.7339e-07	9.9019e-24	ENSMUSG00000027012	Dync1i2	0.067953	0.083923	0.096183	0.01097	0.12385	9.5089e-06	7.4555e-06	5.0572e-10	0.5629	1.6555e-10
ENSMUSG00000026825	Dnm1	0.21666	0.18552	0.1864	0.23954	0.20602	2.6739e-15	3.088e-14	1.1129e-16	3.9662e-14	1.7546e-18	ENSMUSG00000027016	Zfp385b	-0.2427	-0.25721	-0.24999	-0.32682	-0.2616	1.3554e-14	9.6739e-16	3.6778e-15	4.5284e-18	1.6622e-16
ENSMUSG00000026827	Gpd2	0.17772	0.14106	0.13488	0.053634	0.10179	6.7636e-23	5.5109e-14	5.1481e-19	9.2482e-05	4.0408e-12	ENSMUSG00000027035	Cers6	0.14915	0.16055	0.1489	0.11451	0.1017	7.7515e-17	6.7818e-16	3.6297e-16	6.9964e-05	1.6393e-09
ENSMUSG00000026834	Acvr1c	-0.57215	-0.34217	-0.52163	-0.16537	-0.32686	1.0113e-21	2.3543e-23	1.8779e-19	1.6326e-13	3.8533e-17	ENSMUSG00000027087	Itgav	0.21934	0.24669	0.27946	0.13027	0.20214	1.8827e-05	8.9056e-09	3.397e-09	0.00012623	2.2042e-11
ENSMUSG00000026836	Acvr1	-0.19738	-0.16822	-0.18404	-0.081706	-0.16328	9.5323e-23	8.8119e-12	3.0228e-15	0.0017227	1.4307e-12	ENSMUSG00000027108	Ola1	0.22562	0.19531	0.17979	0.17139	0.19206	1.8984e-17	1.4476e-13	3.6862e-14	1.5748e-06	1.4376e-12
ENSMUSG00000026839	Upp2	0.15978	0.059664	0.16891	0.23906	0.18806	3.3256e-11	0.00018686	3.0896e-12	7.1905e-10	3.9669e-14	ENSMUSG00000027130	Slc12a6	0.11367	0.11493	0.10363	0.070033	0.13293	1.4392e-12	1.1193e-15	3.3776e-09	0.00029912	9.1076e-11
ENSMUSG00000026860	Sh3glb2	-0.11386	-0.082156	-0.067073	-0.049003	-0.099995	2.0001e-09	2.6489e-07	9.0695e-06	0.063259	4.0048e-08	ENSMUSG00000027134	Lpcat4	-0.14852	-0.097621	-0.13818	-0.093378	-0.10363	1.5552e-15	7.3306e-07	1.1991e-12	0.00011227	1.9324e-08
ENSMUSG00000026864	Hspa5	0.30242	0.30599	0.2995	0.24045	0.28814	6.9938e-07	7.2414e-08	5.5498e-09	2.9103e-07	4.8171e-11	ENSMUSG00000027165	B230118H07Rik	0.10906	0.09766	0.094288	0.046718	0.096865	1.7537e-12	1.4423e-10	8.5596e-11	1.5609e-05	1.9556e-09
ENSMUSG00000026867	Gapvd1	0.21196	0.19652	0.1994	0.20112	0.14707	6.8523e-26	1.0051e-24	9.0645e-25	2.981e-13	6.5221e-15	ENSMUSG00000027166	Dnajc24	0.19404	0.14836	0.17568	0.121	0.12974	3.0917e-14	3.3413e-11	2.1468e-13	1.0611e-05	5.2179e-11
ENSMUSG00000026878	Rab14	0.06816	0.096176	0.080021	0.1641	0.10159	6.8699e-10	8.4563e-07	4.4279e-09	5.4316e-07	5.3338e-07	ENSMUSG00000027167	Elp4	0.21467	0.21137	0.20634	0.25631	0.22076	3.1593e-22	3.9159e-18	9.0312e-19	4.4866e-13	5.2877e-16
ENSMUSG00000026883	Dab2ip	-0.16526	-0.10802	-0.17404	-0.01554	-0.14257	4.1473e-14	5.9095e-09	2.2752e-16	0.052686	4.636e-15	ENSMUSG00000027175	Tcp11l1	0.30137	0.22026	0.29865	0.22228	0.23525	2.15e-23	2.7802e-18	9.9251e-27	4.6451e-10	6.1322e-18
ENSMUSG00000026885	Ttll11	-0.24549	-0.11316	-0.23572	-0.10356	-0.16356	2.578e-16	6.8783e-10	1.3897e-16	3.8742e-05	8.975e-16	ENSMUSG00000027176	Cstf3	0.14132	0.11321	0.13913	0.16001	0.14567	2.2395e-10	2.0347e-09	5.1067e-11	3.2152e-08	2.9381e-09
ENSMUSG00000026904	Slc4a10	0.20784	0.15005	0.15953	0.17452	0.16426	1.0488e-16	4.7803e-10	3.1276e-12	2.001e-10	1.2095e-09	ENSMUSG00000027177	Hipk3	0.14487	0.10321	0.11662	0.069202	0.086649	2.5298e-08	4.7803e-10	1.9826e-09	0.0008229	5.19e-07
ENSMUSG00000026914	Psmd14	0.10812	0.091199	0.098362	0.049313	0.11362	7.501e-16	1.9824e-10	1.5768e-12	0.003153	4.6751e-10	ENSMUSG00000027195	Hsd17b12	0.13186	0.15139	0.10138	0.11266	0.053234	1.0937e-05	1.0361e-06	3.7642e-05	1.0953e-07	0.003542
ENSMUSG00000026915	Strbp	0.1094	0.090204	0.09487	0.087057	0.11431	4.9975e-08	3.7307e-05	0.00011036	1.6316e-07	1.5988e-06	ENSMUSG00000027200	Sema6d	0.16788	0.26191	0.20001	-0.31009	0.08514	1.257e-08	9.6245e-20	8.2679e-08	3.929e-11	0.0013119
ENSMUSG00000026959	Grin1	-0.2946	-0.27665	-0.2459	-0.25934	-0.19885	4.6425e-12	1.1787e-10	6.5144e-11	6.3857e-09	1.0515e-07	ENSMUSG00000027201	Myef2	0.11758	0.11344	0.13473	0.10962	0.13794	1.3491e-07	4.7503e-12	7.1863e-08	0.0011628	2.2824e-10
ENSMUSG00000026977	Marchf7	0.18879	0.20144	0.18178	0.22082	0.15478	4.1073e-15	5.2851e-19	1.1051e-16	7.1905e-10	2.1583e-14	ENSMUSG00000027207	Galk2	0.20775	0.16163	0.19763	0.088458	0.17678	1.0185e-13	5.592e-14	1.5731e-14	0.00037703	2.2705e-11
ENSMUSG00000026986	Hnmt	0.10822	0.088485	0.10664	0.058498	0.085066	3.0869e-10	3.3605e-10	8.2983e-14	0.0022969	2.7331e-07	ENSMUSG00000027210	Meis2	-0.086858	-0.10628	-0.10439	-0.18679	-0.14049	3.1416e-06	2.8864e-08	8.5052e-08	9.2244e-12	1.2025e-10
ENSMUSG00000026987	Baz2b	0.38848	0.34803	0.38783	0.33333	0.34306	2.7202e-29	2.5839e-25	3.0593e-25	4.0408e-15	1.7281e-24	ENSMUSG00000027221	Chst1	-0.24359	-0.13977	-0.17404	-0.10489	-0.16892	2.6103e-11	4.2123e-10	7.4266e-13	0.00029303	1.9537e-12
ENSMUSG00000026991	Pkp4	0.20232	0.18328	0.19234	0.22261	0.19745	2.6264e-19	4.4633e-15	3.022e-18	2.5616e-10	3.8667e-15	ENSMUSG00000027223	Mapk8ip1	-0.12029	-0.096488	-0.10847	-0.12609	-0.092087	3.1873e-08	1.4385e-06	9.2359e-08	9.2509e-07	3.3465e-08
ENSMUSG00000026999	Nup35	-0.25903	-0.17834	-0.24616	-0.052628	-0.19058	2.1446e-20	4.7627e-16	1.5989e-23	0.0028341	1.5873e-17	ENSMUSG00000027238	Frmd5	0.18325	0.18273	0.14767	0.29784	0.12894	2.0721e-16	1.8822e-10	4.9548e-12	3.1004e-07	3.1972e-05
ENSMUSG00000027002	Nckap1	-0.11094	-0.086688	-0.13939	0.020426	-0.089484	1.3937e-11	9.1083e-11	1.2294e-12	0.25854	4.4017e-14	ENSMUSG00000027248	Pdia3	0.23341	0.20199	0.23178	0.18103	0.20714	6.572e-13	1.4456e-13	3.5417e-15	1.4002e-09	5.4967e-13
ENSMUSG00000027010	Slc25a12	0.1082	0.077869	0.12312	0.083361	0.10474	4.6451e-07	5.8943e-09	1.4017e-12	0.00024236	3.8802e-07	ENSMUSG00000027272	Ubr1	0.14523	0.12165	0.1369	0.1992	0.13352	1.0325e-18	1.7449e-13	4.8056e-17	1.1494e-10	3.8402e-10
ENSMUSG00000027011	Ube2e3	0.10169	0.062568	0.068056	0.15752	0.048916	7.1641e-09	0.00065825	3.4484e-05	1.6285e-08	0.0013052	ENSMUSG00000027273	Snap25	0.17292	0.22329	0.19924	0.10144	0.18461	0.00029153	9.3166e-07	2.1286e-05	2.7174e-05	2.5342e-06
ENSMUSG00000027012	Dync1i2	0.067953	0.083923	0.096183	0.01097	0.12385	9.5089e-06	7.4555e-06	5.0572e-10	0.5629	1.6555e-10	ENSMUSG00000027287	Snap23	0.16142	0.078605	0.15161	0.17215	0.14337	1.7678e-07	0.00019146	1.206e-07	7.4022e-07	3.7262e-08
ENSMUSG00000027016	Zfp385b	-0.2427	-0.25721	-0.24999	-0.32682	-0.2616	1.3554e-14	9.6739e-16	3.6778e-15	4.5284e-18	1.6622e-16	ENSMUSG00000027296	Itpka	-0.47705	-0.336	-0.40849	-0.34477	-0.30086	2.4881e-29	8.1421e-28	7.2691e-29	1.1074e-20	1.7281e-24
ENSMUSG00000027035	Cers6	0.14915	0.16055	0.1489	0.11451	0.1017	7.7515e-17	6.7818e-16	3.6297e-16	6.9964e-05	1.6393e-09	ENSMUSG00000027298	Tyro3	-0.26273	-0.14764	-0.20329	-0.093801	-0.1397	2.4034e-18	8.4784e-11	1.4539e-16	9.3686e-05	6.3356e-12
ENSMUSG00000027087	Itgav	0.21934	0.24669	0.27946	0.13027	0.20214	1.8827e-05	8.9056e-09	3.397e-09	0.00012623	2.2042e-11	ENSMUSG00000027303	Ptpra	0.15751	0.13328	0.16164	0.13071	0.16998	3.3002e-13	1.024e-09	2.1362e-12	3.0333e-07	4.702e-11
ENSMUSG00000027108	Ola1	0.22562	0.19531	0.17979	0.17139	0.19206	1.8984e-17	1.4476e-13	3.6862e-14	1.5748e-06	1.4376e-12	ENSMUSG00000027306	Nusap1	-0.10173	-0.050904	-0.090065	-0.047941	-0.057445	1.0799e-12	5.7367e-06	9.9818e-12	0.0048741	1.3999e-09
ENSMUSG00000027130	Slc12a6	0.11367	0.11493	0.10363	0.070033	0.13293	1.4392e-12	1.1193e-15	3.3776e-09	0.00029912	9.1076e-11	ENSMUSG00000027309	4930402H24Rik	0.21003	0.23083	0.21841	0.15764	0.25091	7.585e-15	1.9064e-20	4.499e-15	3.6983e-08	1.7659e-17
ENSMUSG00000027134	Lpcat4	-0.14852	-0.097621	-0.13818	-0.093378	-0.10363	1.5552e-15	7.3306e-07	1.1991e-12	0.00011227	1.9324e-08	ENSMUSG00000027312	Atrn	0.13183	0.15479	0.15813	0.15868	0.14171	1.2121e-14	2.284e-15	5.4106e-18	5.463e-06	1.5201e-14
ENSMUSG00000027165	B230118H07Rik	0.10906	0.09766	0.094288	0.046718	0.096865	1.7537e-12	1.4423e-10	8.5596e-11	1.5609e-05	1.9556e-09	ENSMUSG00000027346	Gpcpd1	-0.18434	-0.17325	-0.20162	-0.09733	-0.20098	3.3241e-12	9.3423e-12	1.4195e-14	0.00014124	3.2673e-13
ENSMUSG00000027166	Dnajc24	0.19404	0.14836	0.17568	0.121	0.12974	3.0917e-14	3.3413e-11	2.1468e-13	1.0611e-05	5.2179e-11	ENSMUSG00000027347	Rasgrp1	-0.17459	-0.15479	-0.20137	-0.17883	-0.197	2.8535e-08	7.3401e-10	1.8603e-12	3.4651e-06	1.03e-11
ENSMUSG00000027167	Elp4	0.21467	0.21137	0.20634	0.25631	0.22076	3.1593e-22	3.9159e-18	9.0312e-19	4.4866e-13	5.2877e-16	ENSMUSG00000027350	Chgb	-0.14906	-0.18902	-0.12782	-0.14453	-0.11559	1.1201e-07	8.0283e-05	4.1252e-06	4.6143e-06	3.4797e-07
ENSMUSG00000027175	Tcp11l1	0.30137	0.22026	0.29865	0.22228	0.23525	2.15e-23	2.7802e-18	9.9251e-27	4.6451e-10	6.1322e-18	ENSMUSG00000027351	Spred1	-0.095787	-0.035581	-0.082907	-0.071224	-0.10864	0.017472	0.089718	0.011179	0.007203	9.7283e-06
ENSMUSG00000027176	Cstf3	0.14132	0.11321	0.13913	0.16001	0.14567	2.2395e-10	2.0347e-09	5.1067e-11	3.2152e-08	2.9381e-09	ENSMUSG00000027365	Trpm7	0.15564	0.12806	0.13751	0.116	0.13102	1.9576e-12	4.2662e-08	2.1928e-11	0.0002335	3.3488e-09
ENSMUSG00000027177	Hipk3	0.14487	0.10321	0.11662	0.069202	0.086649	2.5298e-08	4.7803e-10	1.9826e-09	0.0008229	5.19e-07	ENSMUSG00000027367	Stard7	0.12941	0.12201	0.12444	0.15103	0.12226	8.0471e-18	5.5453e-11	3.6614e-18	2.6065e-06	7.0734e-10
ENSMUSG00000027195	Hsd17b12	0.13186	0.15139	0.10138	0.11266	0.053234	1.0937e-05	1.0361e-06	3.7642e-05	1.0953e-07	0.003542	ENSMUSG00000027419	Pcsk2	-0.33123	-0.26843	-0.29576	-0.30555	-0.20464	1.1992e-22	3.8205e-22	2.2298e-21	2.2574e-17	2.7262e-18
ENSMUSG00000027200	Sema6d	0.16788	0.26191	0.20001	-0.31009	0.08514	1.257e-08	9.6245e-20	8.2679e-08	3.929e-11	0.0013119	ENSMUSG00000027429	Sec23b	0.15528	0.14479	0.11924	0.10104	0.10508	1.7231e-18	4.5921e-13	1.0104e-14	2.1005e-05	1.2601e-09
ENSMUSG00000027201	Myef2	0.11758	0.11344	0.13473	0.10962	0.13794	1.3491e-07	4.7503e-12	7.1863e-08	0.0011628	2.2824e-10	ENSMUSG00000027430	Dtd1	0.10149	0.070357	0.13389	0.17743	0.1305	1.0743e-09	8.2141e-06	4.1488e-14	6.7268e-09	1.2026e-07
ENSMUSG00000027207	Galk2	0.20775	0.16163	0.19763	0.088458	0.17678	1.0185e-13	5.592e-14	1.5731e-14	0.00037703	2.2705e-11	ENSMUSG00000027438	Napb	0.15886	0.12362	0.16829	0.11683	0.17353	3.3373e-17	6.2094e-10	5.7616e-19	7.099e-08	6.0847e-12
ENSMUSG00000027210	Meis2	-0.086858	-0.10628	-0.10439	-0.18679	-0.14049	3.1416e-06	2.8864e-08	8.5052e-08	9.2244e-12	1.2025e-10	ENSMUSG00000027447	Cst3	0.14815	0.17968	0.17498	0.15015	0.15486	0.0028321	0.00033719	0.00089609	0.0022343	0.0024008
ENSMUSG00000027221	Chst1	-0.24359	-0.13977	-0.17404	-0.10489	-0.16892	2.6103e-11	4.2123e-10	7.4266e-13	0.00029303	1.9537e-12	ENSMUSG00000027465	Tbc1d20	-0.12654	-0.056765	-0.10217	-0.0065758	-0.046854	9.1722e-13	2.4775e-05	1.4168e-10	0.051337	4.2433e-05
ENSMUSG00000027223	Mapk8ip1	-0.12029	-0.096488	-0.10847	-0.12609	-0.092087	3.1873e-08	1.4385e-06	9.2359e-08	9.2509e-07	3.3465e-08	ENSMUSG00000027488	Snta1	0.113	0.0867	0.08484	0.14104	0.044652	1.8096e-13	9.6546e-07	3.5417e-10	4.4282e-06	0.0020096
ENSMUSG00000027238	Frmd5	0.18325	0.18273	0.14767	0.29784	0.12894	2.0721e-16	1.8822e-10	4.9548e-12	3.1004e-07	3.1972e-05	ENSMUSG00000027499	Pkia	0.13622	0.057938	0.1127	0.081125	0.10294	2.1905e-13	2.1854e-05	1.9744e-11	0.0005825	1.5668e-07
ENSMUSG00000027248	Pdia3	0.23341	0.20199	0.23178	0.18103	0.20714	6.572e-13	1.4456e-13	3.5417e-15	1.4002e-09	5.4967e-13	ENSMUSG00000027500	Stmn2	0.30159	0.27069	0.25855	0.21243	0.12749	7.3522e-17	1.5229e-13	7.9071e-19	2.4209e-15	2.2e-09
ENSMUSG00000027272	Ubr1	0.14523	0.12165	0.1369	0.1992	0.13352	1.0325e-18	1.7449e-13	4.8056e-17	1.1494e-10	3.8402e-10	ENSMUSG00000027522	Stx16	0.21139	0.18816	0.17859	0.11685	0.14032	1.7807e-11	4.8262e-10	1.2452e-09	5.1056e-05	3.6734e-10
ENSMUSG00000027273	Snap25	0.17292	0.22329	0.19924	0.10144	0.18461	0.00029153	9.3166e-07	2.1286e-05	2.7174e-05	2.5342e-06	ENSMUSG00000027523	Gnas	0.38266	0.3438	0.33315	0.10016	0.20123	2.477e-25	3.9584e-23	3.7428e-27	0.00088841	2.174e-13
ENSMUSG00000027287	Snap23	0.16142	0.078605	0.15161	0.17215	0.14337	1.7678e-07	0.00019146	1.206e-07	7.4022e-07	3.7262e-08	ENSMUSG00000027544	Nfatc2	-0.10075	-0.085311	-0.062252	-0.08138	-0.081208	5.9668e-08	3.5428e-09	1.1359e-06	0.00027977	6.3822e-07
ENSMUSG00000027296	Itpka	-0.47705	-0.336	-0.40849	-0.34477	-0.30086	2.4881e-29	8.1421e-28	7.2691e-29	1.1074e-20	1.7281e-24	ENSMUSG00000027546	Atp9a	0.12681	0.13933	0.13611	0.21901	0.19489	7.1005e-06	5.2074e-06	1.132e-07	4.0698e-10	1.8584e-09
ENSMUSG00000027298	Tyro3	-0.26273	-0.14764	-0.20329	-0.093801	-0.1397	2.4034e-18	8.4784e-11	1.4539e-16	9.3686e-05	6.3356e-12	ENSMUSG00000027581	Stmn3	0.1994	0.15155	0.20407	0.17076	0.22487	2.4067e-08	5.3468e-05	6.7379e-08	5.9619e-07	5.0121e-09
ENSMUSG00000027303	Ptpra	0.15751	0.13328	0.16164	0.13071	0.16998	3.3002e-13	1.024e-09	2.1362e-12	3.0333e-07	4.702e-11	ENSMUSG00000027598	Itch	0.23574	0.23077	0.22354	0.22324	0.23529	5.8404e-15	7.7394e-16	3.2014e-15	3.5533e-10	1.3124e-14
ENSMUSG00000027306	Nusap1	-0.10173	-0.050904	-0.090065	-0.047941	-0.057445	1.0799e-12	5.7367e-06	9.9818e-12	0.0048741	1.3999e-09	ENSMUSG00000027618	Nfs1	0.09923	0.080961	0.10044	0.10137	0.092253	0.0015628	0.0017345	0.00042702	1.4538e-07	0.00091987
ENSMUSG00000027309	4930402H24Rik	0.21003	0.23083	0.21841	0.15764	0.25091	7.585e-15	1.9064e-20	4.499e-15	3.6983e-08	1.7659e-17	ENSMUSG00000027620	Rbm39	0.12979	0.1727	0.12872	0.13787	0.16559	0.00026452	4.0412e-05	0.00050813	1.9169e-06	3.3276e-06
ENSMUSG00000027312	Atrn	0.13183	0.15479	0.15813	0.15868	0.14171	1.2121e-14	2.284e-15	5.4106e-18	5.463e-06	1.5201e-14	ENSMUSG00000027624	Epb41l1	-0.13331	-0.040558	-0.10719	0.042621	-0.032711	2.0922e-10	0.00098546	3.5819e-07	0.046879	0.015888
ENSMUSG00000027346	Gpcpd1	-0.18434	-0.17325	-0.20162	-0.09733	-0.20098	3.3241e-12	9.3423e-12	1.4195e-14	0.00014124	3.2673e-13	ENSMUSG00000027634	Ndrg3	0.20097	0.19267	0.21906	0.15099	0.22845	1.0618e-21	2.3434e-18	1.0184e-19	3.5061e-07	1.1404e-18
ENSMUSG00000027347	Rasgrp1	-0.17459	-0.15479	-0.20137	-0.17883	-0.197	2.8535e-08	7.3401e-10	1.8603e-12	3.4651e-06	1.03e-11	ENSMUSG00000027642	Rpn2	0.1034	0.091431	0.11181	0.08673	0.082717	3.9651e-07	1.1836e-05	2.5502e-08	0.00020116	1.2701e-05
ENSMUSG00000027350	Chgb	-0.14906	-0.18902	-0.12782	-0.14453	-0.11559	1.1201e-07	8.0283e-05	4.1252e-06	4.6143e-06	3.4797e-07	ENSMUSG00000027649	Ctnnbl1	0.19161	0.14673	0.16383	0.079738	0.13745	2.7159e-23	6.6648e-16	1.7463e-18	4.9441e-05	1.4901e-12
ENSMUSG00000027351	Spred1	-0.095787	-0.035581	-0.082907	-0.071224	-0.10864	0.017472	0.089718	0.011179	0.007203	9.7283e-06	ENSMUSG00000027652	Ralgapb	0.14243	0.13888	0.16017	0.17717	0.15062	4.8173e-17	7.0882e-16	5.0067e-17	3.0718e-10	8.2431e-11
ENSMUSG00000027365	Trpm7	0.15564	0.12806	0.13751	0.116	0.13102	1.9576e-12	4.2662e-08	2.1928e-11	0.0002335	3.3488e-09	ENSMUSG00000027660	Skil	-0.097233	-0.14109	-0.13327	-0.14353	-0.1517	1.1675e-11	3.0195e-12	1.2579e-11	2.0204e-07	3.3979e-13
ENSMUSG00000027367	Stard7	0.12941	0.12201	0.12444	0.15103	0.12226	8.0471e-18	5.5453e-11	3.6614e-18	2.6065e-06	7.0734e-10	ENSMUSG00000027665	Pik3ca	0.14988	0.12575	0.15927	0.19183	0.14179	2.14e-16	2.1031e-10	9.0038e-16	1.0254e-08	1.6371e-16
ENSMUSG00000027419	Pcsk2	-0.33123	-0.26843	-0.29576	-0.30555	-0.20464	1.1992e-22	3.8205e-22	2.2298e-21	2.2574e-17	2.7262e-18	ENSMUSG00000027668	Mfn1	0.20932	0.16569	0.19135	0.17908	0.14999	1.2174e-24	4.2381e-15	1.8529e-21	5.3088e-09	8.7628e-11
ENSMUSG00000027429	Sec23b	0.15528	0.14479	0.11924	0.10104	0.10508	1.7231e-18	4.5921e-13	1.0104e-14	2.1005e-05	1.2601e-09	ENSMUSG00000027673	Ndufb5	0.084501	0.10844	0.075464	0.11002	0.038296	7.5893e-05	1.9655e-10	9.0031e-05	3.9258e-08	2.2312e-05
ENSMUSG00000027430	Dtd1	0.10149	0.070357	0.13389	0.17743	0.1305	1.0743e-09	8.2141e-06	4.1488e-14	6.7268e-09	1.2026e-07	ENSMUSG00000027680	Fxr1	0.11935	0.11543	0.1448	0.21661	0.12048	1.1077e-13	1.42e-08	2.1477e-16	3.5614e-09	2.1081e-12
ENSMUSG00000027438	Napb	0.15886	0.12362	0.16829	0.11683	0.17353	3.3373e-17	6.2094e-10	5.7616e-19	7.099e-08	6.0847e-12	ENSMUSG00000027692	Tnik	-0.11453	-0.091159	-0.089281	-0.11099	-0.12539	4.2868e-11	6.0408e-09	6.8885e-08	6.4051e-06	3.0284e-11
ENSMUSG00000027447	Cst3	0.14815	0.17968	0.17498	0.15015	0.15486	0.0028321	0.00033719	0.00089609	0.0022343	0.0024008	ENSMUSG00000027698	Nceh1	0.11005	0.11163	0.12031	0.11978	0.12999	2.4938e-05	1.5136e-05	1.0436e-07	2.1021e-07	1.8316e-10
ENSMUSG00000027465	Tbc1d20	-0.12654	-0.056765	-0.10217	-0.0065758	-0.046854	9.1722e-13	2.4775e-05	1.4168e-10	0.051337	4.2433e-05	ENSMUSG00000027706	Sec62	0.19156	0.19181	0.20348	0.16417	0.19101	1.4313e-08	4.1322e-08	1.4676e-11	1.5193e-06	1.3788e-10
ENSMUSG00000027488	Snta1	0.113	0.0867	0.08484	0.14104	0.044652	1.8096e-13	9.6546e-07	3.5417e-10	4.4282e-06	0.0020096	ENSMUSG00000027709	Mccc1	0.083403	0.045607	0.11503	0.015645	0.1056	1.3222e-05	0.0046662	4.2337e-09	0.011254	2.738e-05
ENSMUSG00000027499	Pkia	0.13622	0.057938	0.1127	0.081125	0.10294	2.1905e-13	2.1854e-05	1.9744e-11	0.0005825	1.5668e-07	ENSMUSG00000027722	Spata5	0.11179	0.10144	0.11558	0.15907	0.087501	3.5424e-11	5.1992e-11	8.1103e-17	7.5656e-06	1.686e-11
ENSMUSG00000027500	Stmn2	0.30159	0.27069	0.25855	0.21243	0.12749	7.3522e-17	1.5229e-13	7.9071e-19	2.4209e-15	2.2e-09	ENSMUSG00000027748	Trpc4	0.089793	0.020413	0.22313	0.06316	0.11086	6.1483e-15	4.7177e-05	7.292e-13	0.00082006	3.8007e-08
ENSMUSG00000027522	Stx16	0.21139	0.18816	0.17859	0.11685	0.14032	1.7807e-11	4.8262e-10	1.2452e-09	5.1056e-05	3.6734e-10	ENSMUSG00000027751	Supt20	0.15303	0.17603	0.1621	0.18205	0.15125	2.9619e-11	4.7367e-12	2.4578e-11	1.5239e-07	1.5514e-08
ENSMUSG00000027523	Gnas	0.38266	0.3438	0.33315	0.10016	0.20123	2.477e-25	3.9584e-23	3.7428e-27	0.00088841	2.174e-13	ENSMUSG00000027770	Dhx36	0.19057	0.13427	0.18585	0.091065	0.12921	4.7815e-19	5.3036e-13	1.5935e-15	0.00050487	1.6014e-09
ENSMUSG00000027544	Nfatc2	-0.10075	-0.085311	-0.062252	-0.08138	-0.081208	5.9668e-08	3.5428e-09	1.1359e-06	0.00027977	6.3822e-07	ENSMUSG00000027777	Schip1	0.53343	0.16451	0.31997	-0.48055	0.16256	3.6345e-19	8.543e-09	1.5366e-18	6.2003e-15	2.7797e-09
ENSMUSG00000027546	Atp9a	0.12681	0.13933	0.13611	0.21901	0.19489	7.1005e-06	5.2074e-06	1.132e-07	4.0698e-10	1.8584e-09	ENSMUSG00000027778	Ift80	0.12117	0.074742	0.11858	0.1014	0.073256	7.585e-15	8.9704e-10	3.4869e-13	7.9712e-07	3.3447e-06
ENSMUSG00000027581	Stmn3	0.1994	0.15155	0.20407	0.17076	0.22487	2.4067e-08	5.3468e-05	6.7379e-08	5.9619e-07	5.0121e-09	ENSMUSG00000027782	Kpna4	0.19781	0.22589	0.18861	0.16998	0.16965	1.0381e-10	8.6308e-10	6.6995e-10	7.3093e-08	6.571e-10
ENSMUSG00000027598	Itch	0.23574	0.23077	0.22354	0.22324	0.23529	5.8404e-15	7.7394e-16	3.2014e-15	3.5533e-10	1.3124e-14	ENSMUSG00000027784	Ppm1l	0.4173	0.26354	0.37532	0.22446	0.21471	8.458e-18	5.645e-14	2.2168e-16	4.547e-10	6.7728e-11
ENSMUSG00000027618	Nfs1	0.09923	0.080961	0.10044	0.10137	0.092253	0.0015628	0.0017345	0.00042702	1.4538e-07	0.00091987	ENSMUSG00000027797	Dclk1	-0.28246	-0.33551	-0.36872	-0.40532	-0.43053	1.0582e-10	4.2224e-14	1.3876e-13	5.379e-17	1.5102e-15
ENSMUSG00000027620	Rbm39	0.12979	0.1727	0.12872	0.13787	0.16559	0.00026452	4.0412e-05	0.00050813	1.9169e-06	3.3276e-06	ENSMUSG00000027799	Nbea	-0.2355	-0.18363	-0.16049	-0.040319	-0.12957	9.6184e-18	7.0887e-13	2.9286e-12	0.025767	1.0888e-08
ENSMUSG00000027624	Epb41l1	-0.13331	-0.040558	-0.10719	0.042621	-0.032711	2.0922e-10	0.00098546	3.5819e-07	0.046879	0.015888	ENSMUSG00000027806	Tsc22d2	0.15642	0.10681	0.1593	0.15758	0.092308	4.6292e-12	7.5694e-09	8.0372e-19	1.6388e-07	2.7067e-06
ENSMUSG00000027634	Ndrg3	0.20097	0.19267	0.21906	0.15099	0.22845	1.0618e-21	2.3434e-18	1.0184e-19	3.5061e-07	1.1404e-18	ENSMUSG00000027820	Mme	-0.11435	-0.32322	-0.15312	-0.38689	-0.27374	1.2451e-06	2.4614e-18	1.1047e-11	2.9898e-17	2.7187e-15
ENSMUSG00000027642	Rpn2	0.1034	0.091431	0.11181	0.08673	0.082717	3.9651e-07	1.1836e-05	2.5502e-08	0.00020116	1.2701e-05	ENSMUSG00000027823	Gmps	0.096066	0.099659	0.1106	0.11519	0.087679	1.6391e-16	4.9355e-12	7.2705e-14	1.7514e-07	9.4356e-14
ENSMUSG00000027649	Ctnnbl1	0.19161	0.14673	0.16383	0.079738	0.13745	2.7159e-23	6.6648e-16	1.7463e-18	4.9441e-05	1.4901e-12	ENSMUSG00000027827	Kcnab1	-0.46745	-0.23875	-0.41964	-0.298	-0.26152	2.0983e-20	1.3815e-12	3.472e-19	5.1326e-10	9.9815e-12
ENSMUSG00000027652	Ralgapb	0.14243	0.13888	0.16017	0.17717	0.15062	4.8173e-17	7.0882e-16	5.0067e-17	3.0718e-10	8.2431e-11	ENSMUSG00000027829	Ccnl1	0.22575	0.20393	0.21426	0.26859	0.19826	6.1075e-18	8.1718e-21	2.3638e-16	2.5601e-14	3.2003e-11
ENSMUSG00000027660	Skil	-0.097233	-0.14109	-0.13327	-0.14353	-0.1517	1.1675e-11	3.0195e-12	1.2579e-11	2.0204e-07	3.3979e-13	ENSMUSG00000027834	Serpini1	0.22609	0.11844	0.20803	0.13084	0.16058	8.5178e-20	3.094e-08	6.1836e-13	7.3561e-06	7.2014e-14
ENSMUSG00000027665	Pik3ca	0.14988	0.12575	0.15927	0.19183	0.14179	2.14e-16	2.1031e-10	9.0038e-16	1.0254e-08	1.6371e-16	ENSMUSG00000027849	Syt6	-0.18307	-0.099941	-0.16123	-0.38157	-0.14501	5.3233e-08	5.0961e-06	1.3961e-06	6.155e-15	3.3447e-09
ENSMUSG00000027668	Mfn1	0.20932	0.16569	0.19135	0.17908	0.14999	1.2174e-24	4.2381e-15	1.8529e-21	5.3088e-09	8.7628e-11	ENSMUSG00000027893	Ahcyl1	-0.12826	-0.086549	-0.088117	-0.052293	-0.090171	1.7583e-14	5.8466e-09	5.4722e-13	0.013503	1.8664e-09
ENSMUSG00000027669	Gnb4	-0.030256	-0.10607	0.048779	-0.055752	0.057685	0.028196	2.1074e-08	6.3669e-08	0.0033385	5.9708e-06	ENSMUSG00000027942	4933434E20Rik	0.076579	0.049335	0.066765	0.034661	0.10325	4.553e-06	0.00021765	2.5809e-06	0.0041487	4.8533e-07
ENSMUSG00000027673	Ndufb5	0.084501	0.10844	0.075464	0.11002	0.038296	7.5893e-05	1.9655e-10	9.0031e-05	3.9258e-08	2.2312e-05	ENSMUSG00000027951	Adar	0.13243	0.11769	0.14085	0.12035	0.16204	7.8188e-17	5.2738e-11	5.9111e-17	2.303e-05	2.4096e-14
ENSMUSG00000027680	Fxr1	0.11935	0.11543	0.1448	0.21661	0.12048	1.1077e-13	1.42e-08	2.1477e-16	3.5614e-09	2.1081e-12	ENSMUSG00000027957	Slc35a3	0.14185	0.11493	0.12975	0.10626	0.1407	7.1643e-16	7.1469e-10	7.1594e-17	0.00013131	3.3054e-11
ENSMUSG00000027692	Tnik	-0.11453	-0.091159	-0.089281	-0.11099	-0.12539	4.2868e-11	6.0408e-09	6.8885e-08	6.4051e-06	3.0284e-11	ENSMUSG00000027965	Olfm3	0.68469	0.7125	0.59067	0.091686	0.58909	6.8721e-22	6.4327e-29	4.6394e-19	0.01023	8.798e-22
ENSMUSG00000027698	Nceh1	0.11005	0.11163	0.12031	0.11978	0.12999	2.4938e-05	1.5136e-05	1.0436e-07	2.1021e-07	1.8316e-10	ENSMUSG00000027977	Ndst3	0.2529	0.18705	0.34583	0.26144	0.21582	1.5874e-26	1.1635e-12	2.4878e-18	7.7079e-09	3.347e-09
ENSMUSG00000027706	Sec62	0.19156	0.19181	0.20348	0.16417	0.19101	1.4313e-08	4.1322e-08	1.4676e-11	1.5193e-06	1.3788e-10	ENSMUSG00000027993	Trim2	0.011574	0.016331	0.05123	0.13703	0.11999	0.17105	0.16582	1.9674e-05	0.00047369	1.6169e-11
ENSMUSG00000027709	Mccc1	0.083403	0.045607	0.11503	0.015645	0.1056	1.3222e-05	0.0046662	4.2337e-09	0.011254	2.738e-05	ENSMUSG00000028018	Gstcd	0.1212	0.092335	0.11774	0.10007	0.10487	5.5371e-16	1.0054e-08	3.0922e-16	8.9024e-07	2.1126e-09
ENSMUSG00000027722	Spata5	0.11179	0.10144	0.11558	0.15907	0.087501	3.5424e-11	5.1992e-11	8.1103e-17	7.5656e-06	1.686e-11	ENSMUSG00000028019	Pdgfc	0.27739	0.097421	0.2378	0.10201	0.1702	3.1623e-19	5.3977e-06	1.0724e-17	1.3897e-08	6.5024e-11
ENSMUSG00000027748	Trpc4	0.089793	0.020413	0.22313	0.06316	0.11086	6.1483e-15	4.7177e-05	7.292e-13	0.00082006	3.8007e-08	ENSMUSG00000028030	Tbck	0.10389	0.082119	0.10566	0.13419	0.10488	8.337e-17	3.7936e-08	4.8412e-17	1.5932e-07	6.9914e-08
ENSMUSG00000027751	Supt20	0.15303	0.17603	0.1621	0.18205	0.15125	2.9619e-11	4.7367e-12	2.4578e-11	1.5239e-07	1.5514e-08	ENSMUSG00000028033	Kcnq5	-0.36636	-0.32184	-0.30964	-0.29687	-0.26954	3.2452e-19	5.6243e-20	5.2364e-18	2.0393e-20	1.2895e-14
ENSMUSG00000027770	Dhx36	0.19057	0.13427	0.18585	0.091065	0.12921	4.7815e-19	5.3036e-13	1.5935e-15	0.00050487	1.6014e-09	ENSMUSG00000028034	Fubp1	0.12626	0.10712	0.11569	0.13706	0.11936	4.1383e-11	1.4708e-07	3.3367e-10	2.422e-07	6.435e-10
ENSMUSG00000027777	Schip1	0.53343	0.16451	0.31997	-0.48055	0.16256	3.6345e-19	8.543e-09	1.5366e-18	6.2003e-15	2.7797e-09	ENSMUSG00000028035	Dnajb4	-0.10889	-0.043746	-0.089253	-0.028748	-0.032983	7.185e-09	8.8655e-05	1.0683e-08	0.14241	0.10662
ENSMUSG00000027778	Ift80	0.12117	0.074742	0.11858	0.1014	0.073256	7.585e-15	8.9704e-10	3.4869e-13	7.9712e-07	3.3447e-06	ENSMUSG00000028053	Ash1l	0.098375	0.069532	0.10797	0.061218	0.096885	1.0335e-10	2.0484e-05	2.932e-12	0.0055318	1.5887e-05
ENSMUSG00000027782	Kpna4	0.19781	0.22589	0.18861	0.16998	0.16965	1.0381e-10	8.6308e-10	6.6995e-10	7.3093e-08	6.571e-10	ENSMUSG00000028059	Arhgef2	-0.17873	-0.16317	-0.17374	-0.18503	-0.19916	5.6535e-15	3.4515e-14	5.8984e-14	4.5432e-09	1.0034e-16
ENSMUSG00000027784	Ppm1l	0.4173	0.26354	0.37532	0.22446	0.21471	8.458e-18	5.645e-14	2.2168e-16	4.547e-10	6.7728e-11	ENSMUSG00000028078	Dclk2	0.061764	0.06607	0.016228	0.12442	0.10681	6.4207e-06	3.2289e-05	0.10256	0.00018253	5.8137e-10
ENSMUSG00000027797	Dclk1	-0.28246	-0.33551	-0.36872	-0.40532	-0.43053	1.0582e-10	4.2224e-14	1.3876e-13	5.379e-17	1.5102e-15	ENSMUSG00000028081	Rps3a1	0.073875	0.084456	0.073429	0.10027	0.10255	0.0030771	0.00071328	0.0036008	3.1583e-06	0.00013626
ENSMUSG00000027799	Nbea	-0.2355	-0.18363	-0.16049	-0.040319	-0.12957	9.6184e-18	7.0887e-13	2.9286e-12	0.025767	1.0888e-08	ENSMUSG00000028106	Rprd2	0.11738	0.10199	0.11004	0.11156	0.1207	2.2843e-10	2.8872e-08	2.2304e-09	0.0014004	3.0143e-08
ENSMUSG00000027806	Tsc22d2	0.15642	0.10681	0.1593	0.15758	0.092308	4.6292e-12	7.5694e-09	8.0372e-19	1.6388e-07	2.7067e-06	ENSMUSG00000028127	Abcd3	0.04043	0.092517	0.055768	0.19108	0.12372	8.415e-05	3.2284e-07	1.5344e-06	4.6846e-10	5.1068e-12
ENSMUSG00000027820	Mme	-0.11435	-0.32322	-0.15312	-0.38689	-0.27374	1.2451e-06	2.4614e-18	1.1047e-11	2.9898e-17	2.7187e-15	ENSMUSG00000028134	Ptbp2	0.17934	0.15138	0.18795	0.19635	0.18431	8.6337e-10	1.6873e-08	6.7598e-10	1.264e-07	1.4686e-10
ENSMUSG00000027823	Gmps	0.096066	0.099659	0.1106	0.11519	0.087679	1.6391e-16	4.9355e-12	7.2705e-14	1.7514e-07	9.4356e-14	ENSMUSG00000028136	Snx27	0.075272	0.10225	0.086603	0.15002	0.10454	1.8603e-09	1.1891e-06	6.2795e-08	5.2305e-05	2.6598e-07
ENSMUSG00000027827	Kcnab1	-0.46745	-0.23875	-0.41964	-0.298	-0.26152	2.0983e-20	1.3815e-12	3.472e-19	5.1326e-10	9.9815e-12	ENSMUSG00000028137	Celf3	-0.27434	-0.16158	-0.25763	-0.25014	-0.16862	4.9102e-09	1.8506e-06	3.105e-08	2.3849e-12	8.2759e-08
ENSMUSG00000027829	Ccnl1	0.22575	0.20393	0.21426	0.26859	0.19826	6.1075e-18	8.1718e-21	2.3638e-16	2.5601e-14	3.2003e-11	ENSMUSG00000028152	Tspan5	0.14803	0.22818	0.20967	0.23415	0.25207	2.4577e-07	1.0514e-13	3.8877e-10	1.2903e-08	3.8781e-13
ENSMUSG00000027834	Serpini1	0.22609	0.11844	0.20803	0.13084	0.16058	8.5178e-20	3.094e-08	6.1836e-13	7.3561e-06	7.2014e-14	ENSMUSG00000028158	Mttp	-0.10514	-0.038657	-0.080895	0.019521	-0.031085	3.264e-07	0.0015717	1.796e-07	5.0763e-05	0.044975
ENSMUSG00000027849	Syt6	-0.18307	-0.099941	-0.16123	-0.38157	-0.14501	5.3233e-08	5.0961e-06	1.3961e-06	6.155e-15	3.3447e-09	ENSMUSG00000028161	Ppp3ca	-0.56526	-0.4691	-0.52382	-0.23784	-0.3747	2.0203e-29	2.2158e-30	4.541e-31	5.4703e-18	7.2374e-26
ENSMUSG00000027893	Ahcyl1	-0.12826	-0.086549	-0.088117	-0.052293	-0.090171	1.7583e-14	5.8466e-09	5.4722e-13	0.013503	1.8664e-09	ENSMUSG00000028163	Nfkb1	0.1006	0.087482	0.13359	0.15792	0.044171	8.8206e-13	1.5237e-11	6.7846e-17	6.1417e-08	0.00014467
ENSMUSG00000027942	4933434E20Rik	0.076579	0.049335	0.066765	0.034661	0.10325	4.553e-06	0.00021765	2.5809e-06	0.0041487	4.8533e-07	ENSMUSG00000028173	Wls	0.1004	0.084507	0.08266	0.087207	0.066285	6.1139e-20	4.1993e-13	7.5446e-17	1.7626e-09	7.729e-08
ENSMUSG00000027951	Adar	0.13243	0.11769	0.14085	0.12035	0.16204	7.8188e-17	5.2738e-11	5.9111e-17	2.303e-05	2.4096e-14	ENSMUSG00000028176	Lrrc7	-0.19648	-0.20685	-0.14808	-0.015948	-0.16515	9.5677e-18	2.3454e-17	6.4159e-15	0.26418	1.485e-15
ENSMUSG00000027957	Slc35a3	0.14185	0.11493	0.12975	0.10626	0.1407	7.1643e-16	7.1469e-10	7.1594e-17	0.00013131	3.3054e-11	ENSMUSG00000028180	Zranb2	0.17778	0.13479	0.16814	0.15057	0.14127	2.6463e-10	1.201e-06	4.2993e-10	3.1348e-06	6.7364e-07
ENSMUSG00000027965	Olfm3	0.68469	0.7125	0.59067	0.091686	0.58909	6.8721e-22	6.4327e-29	4.6394e-19	0.01023	8.798e-22	ENSMUSG00000028184	Adgrl2	0.19046	0.096771	0.20807	0.18576	0.12807	2.8696e-14	4.7558e-05	1.9464e-17	1.0939e-08	2.4152e-07
ENSMUSG00000027977	Ndst3	0.2529	0.18705	0.34583	0.26144	0.21582	1.5874e-26	1.1635e-12	2.4878e-18	7.7079e-09	3.347e-09	ENSMUSG00000028188	Spata1	0.23394	0.17099	0.16919	0.11588	0.1263	1.8665e-19	3.7848e-18	3.4565e-15	6.4051e-06	4.5551e-09
ENSMUSG00000027993	Trim2	0.011574	0.016331	0.05123	0.13703	0.11999	0.17105	0.16582	1.9674e-05	0.00047369	1.6169e-11	ENSMUSG00000028207	Asph	0.099635	0.028422	0.1259	0.046589	0.091739	1.3705e-07	0.016727	5.1019e-08	0.046879	3.1489e-05
ENSMUSG00000028018	Gstcd	0.1212	0.092335	0.11774	0.10007	0.10487	5.5371e-16	1.0054e-08	3.0922e-16	8.9024e-07	2.1126e-09	ENSMUSG00000028218	Fam92a	0.11748	0.093525	0.11915	0.12122	0.065576	8.8823e-13	1.0244e-09	2.5522e-15	2.5384e-06	3.5062e-06
ENSMUSG00000028019	Pdgfc	0.27739	0.097421	0.2378	0.10201	0.1702	3.1623e-19	5.3977e-06	1.0724e-17	1.3897e-08	6.5024e-11	ENSMUSG00000028228	Cpne3	0.125	0.085205	0.10688	0.086663	0.066209	1.3785e-16	5.3003e-12	1.3581e-12	0.00023599	1.6766e-05
ENSMUSG00000028030	Tbck	0.10389	0.082119	0.10566	0.13419	0.10488	8.337e-17	3.7936e-08	4.8412e-17	1.5932e-07	6.9914e-08	ENSMUSG00000028229	Rmdn1	0.13741	0.16701	0.11172	0.13816	0.14547	1.0201e-05	4.0735e-07	0.00028421	0.00055921	3.0974e-07
ENSMUSG00000028033	Kcnq5	-0.36636	-0.32184	-0.30964	-0.29687	-0.26954	3.2452e-19	5.6243e-20	5.2364e-18	2.0393e-20	1.2895e-14	ENSMUSG00000028232	Tmem68	0.10753	0.12873	0.10965	0.099663	0.091307	1.0846e-06	4.6114e-09	7.2361e-08	0.00062942	4.7223e-08
ENSMUSG00000028034	Fubp1	0.12626	0.10712	0.11569	0.13706	0.11936	4.1383e-11	1.4708e-07	3.3367e-10	2.422e-07	6.435e-10	ENSMUSG00000028233	Tgs1	0.13241	0.10312	0.11249	0.14489	0.052412	9.6849e-10	3.0883e-07	7.8123e-10	9.8712e-08	0.00013143
ENSMUSG00000028035	Dnajb4	-0.10889	-0.043746	-0.089253	-0.028748	-0.032983	7.185e-09	8.8655e-05	1.0683e-08	0.14241	0.10662	ENSMUSG00000028234	Rps20	0.13028	0.13497	0.11262	0.089846	0.13233	3.7068e-06	2.6153e-06	3.1137e-05	0.00091181	2.1259e-06
ENSMUSG00000028053	Ash1l	0.098375	0.069532	0.10797	0.061218	0.096885	1.0335e-10	2.0484e-05	2.932e-12	0.0055318	1.5887e-05	ENSMUSG00000028246	Faxc	0.094498	0.059311	0.091957	0.10946	0.13114	8.7753e-13	6.1039e-10	7.6983e-11	9.0411e-05	3.1563e-08
ENSMUSG00000028059	Arhgef2	-0.17873	-0.16317	-0.17374	-0.18503	-0.19916	5.6535e-15	3.4515e-14	5.8984e-14	4.5432e-09	1.0034e-16	ENSMUSG00000028247	Coq3	0.16005	0.073359	0.13028	0.1502	0.13337	1.2984e-11	2.0983e-07	3.469e-10	5.0954e-08	4.1178e-08
ENSMUSG00000028078	Dclk2	0.061764	0.06607	0.016228	0.12442	0.10681	6.4207e-06	3.2289e-05	0.10256	0.00018253	5.8137e-10	ENSMUSG00000028248	Pnisr	0.17954	0.16786	0.18497	0.21191	0.18861	2.5012e-13	1.8664e-13	1.4298e-16	4.1032e-13	1.2141e-12
ENSMUSG00000028081	Rps3a1	0.073875	0.084456	0.073429	0.10027	0.10255	0.0030771	0.00071328	0.0036008	3.1583e-06	0.00013626	ENSMUSG00000028252	Ccnc	0.10001	0.089133	0.10155	0.15419	0.11338	9.6357e-07	6.7754e-06	4.5002e-07	3.3195e-06	2.4383e-06
ENSMUSG00000028106	Rprd2	0.11738	0.10199	0.11004	0.11156	0.1207	2.2843e-10	2.8872e-08	2.2304e-09	0.0014004	3.0143e-08	ENSMUSG00000028256	Odf2l	0.11261	0.064231	0.10881	0.1067	0.10367	7.969e-13	2.5332e-05	5.5548e-17	2.4386e-05	3.9962e-10
ENSMUSG00000028127	Abcd3	0.04043	0.092517	0.055768	0.19108	0.12372	8.415e-05	3.2284e-07	1.5344e-06	4.6846e-10	5.1068e-12	ENSMUSG00000028266	Lmo4	-0.12374	-0.058917	-0.083169	0.0035347	-0.072854	0.00058284	0.037983	0.0062258	0.085367	0.0080485
ENSMUSG00000028134	Ptbp2	0.17934	0.15138	0.18795	0.19635	0.18431	8.6337e-10	1.6873e-08	6.7598e-10	1.264e-07	1.4686e-10	ENSMUSG00000028278	Rragd	-0.12845	-0.081191	-0.13299	-0.0098236	-0.047805	1.0427e-13	1.3724e-09	1.6903e-15	0.32551	8.439e-05
ENSMUSG00000028136	Snx27	0.075272	0.10225	0.086603	0.15002	0.10454	1.8603e-09	1.1891e-06	6.2795e-08	5.2305e-05	2.6598e-07	ENSMUSG00000028284	Map3k7	0.10032	0.069584	0.10028	-0.020218	0.1049	1.3294e-07	6.5935e-05	2.9862e-08	0.070005	1.4255e-08
ENSMUSG00000028137	Celf3	-0.27434	-0.16158	-0.25763	-0.25014	-0.16862	4.9102e-09	1.8506e-06	3.105e-08	2.3849e-12	8.2759e-08	ENSMUSG00000028312	Smc2	0.17527	0.16091	0.16639	0.16609	0.14906	1.4606e-21	2.56e-20	2.7962e-22	3.7567e-13	3.2089e-14
ENSMUSG00000028152	Tspan5	0.14803	0.22818	0.20967	0.23415	0.25207	2.4577e-07	1.0514e-13	3.8877e-10	1.2903e-08	3.8781e-13	ENSMUSG00000028328	Tmod1	-0.46695	-0.31399	-0.35236	-0.48792	-0.302	1.8152e-24	6.3593e-18	3.2973e-23	7.2774e-23	1.6333e-21
ENSMUSG00000028158	Mttp	-0.10514	-0.038657	-0.080895	0.019521	-0.031085	3.264e-07	0.0015717	1.796e-07	5.0763e-05	0.044975	ENSMUSG00000028343	Erp44	0.15599	0.1386	0.11995	0.13799	0.075399	3.8279e-19	2.6148e-13	3.9904e-16	8.1982e-07	1.9882e-05
ENSMUSG00000028161	Ppp3ca	-0.56526	-0.4691	-0.52382	-0.23784	-0.3747	2.0203e-29	2.2158e-30	4.541e-31	5.4703e-18	7.2374e-26	ENSMUSG00000028351	Brinp1	-0.1937	-0.13357	-0.22113	-0.19802	-0.22894	5.8174e-07	3.2097e-05	7.6962e-16	8.1498e-09	4.6245e-16
ENSMUSG00000028163	Nfkb1	0.1006	0.087482	0.13359	0.15792	0.044171	8.8206e-13	1.5237e-11	6.7846e-17	6.1417e-08	0.00014467	ENSMUSG00000028354	Fmn2	0.23491	0.19169	0.25891	0.19124	0.24122	5.3119e-19	1.6874e-13	1.4585e-20	4.264e-10	1.0778e-21
ENSMUSG00000028173	Wls	0.1004	0.084507	0.08266	0.087207	0.066285	6.1139e-20	4.1993e-13	7.5446e-17	1.7626e-09	7.729e-08	ENSMUSG00000028358	Zfp618	0.27242	0.23779	0.24652	0.18054	0.22783	7.0546e-18	9.3627e-19	6.6981e-17	1.9482e-08	1.8647e-18
ENSMUSG00000028176	Lrrc7	-0.19648	-0.20685	-0.14808	-0.015948	-0.16515	9.5677e-18	2.3454e-17	6.4159e-15	0.26418	1.485e-15	ENSMUSG00000028360	Slc44a5	0.24907	0.19546	0.3495	0.11145	0.29461	1.6601e-14	2.3475e-12	2.202e-19	0.00035458	2.4061e-16
ENSMUSG00000028180	Zranb2	0.17778	0.13479	0.16814	0.15057	0.14127	2.6463e-10	1.201e-06	4.2993e-10	3.1348e-06	6.7364e-07	ENSMUSG00000028373	Astn2	0.13194	0.15566	0.076082	0.17457	0.20204	1.4077e-06	2.5401e-06	0.0024085	4.7439e-05	7.8571e-08
ENSMUSG00000028184	Adgrl2	0.19046	0.096771	0.20807	0.18576	0.12807	2.8696e-14	4.7558e-05	1.9464e-17	1.0939e-08	2.4152e-07	ENSMUSG00000028397	Kdm4c	0.14877	0.12699	0.14368	0.16305	0.14829	2.2171e-15	2.5315e-15	5.1859e-14	6.1077e-07	4.6408e-12
ENSMUSG00000028188	Spata1	0.23394	0.17099	0.16919	0.11588	0.1263	1.8665e-19	3.7848e-18	3.4565e-15	6.4051e-06	4.5551e-09	ENSMUSG00000028399	Ptprd	0.1001	0.033295	0.0086028	0.31055	0.051839	1.5238e-09	0.014597	0.40024	6.8142e-15	0.0052982
ENSMUSG00000028207	Asph	0.099635	0.028422	0.1259	0.046589	0.091739	1.3705e-07	0.016727	5.1019e-08	0.046879	3.1489e-05	ENSMUSG00000028402	Mpdz	0.34114	0.30904	0.34726	0.24793	0.27738	4.4397e-28	1.7882e-21	5.786e-28	5.4968e-21	3.6246e-21
ENSMUSG00000028218	Fam92a	0.11748	0.093525	0.11915	0.12122	0.065576	8.8823e-13	1.0244e-09	2.5522e-15	2.5384e-06	3.5062e-06	ENSMUSG00000028403	Zdhhc21	0.11967	0.1002	0.10822	0.11546	0.12711	5.8579e-09	3.0542e-06	3.2253e-08	3.6415e-05	2.1716e-07
ENSMUSG00000028228	Cpne3	0.125	0.085205	0.10688	0.086663	0.066209	1.3785e-16	5.3003e-12	1.3581e-12	0.00023599	1.6766e-05	ENSMUSG00000028410	Dnaja1	0.063169	0.090612	0.063879	0.099854	0.10766	5.0891e-05	1.871e-08	0.00016728	3.3374e-05	7.8935e-08
ENSMUSG00000028229	Rmdn1	0.13741	0.16701	0.11172	0.13816	0.14547	1.0201e-05	4.0735e-07	0.00028421	0.00055921	3.0974e-07	ENSMUSG00000028414	Fktn	0.11633	0.10266	0.13563	0.067332	0.13185	1.3508e-10	3.4459e-07	3.6278e-14	4.3363e-05	3.6799e-11
ENSMUSG00000028232	Tmem68	0.10753	0.12873	0.10965	0.099663	0.091307	1.0846e-06	4.6114e-09	7.2361e-08	0.00062942	4.7223e-08	ENSMUSG00000028423	Nfx1	-0.068313	-0.11286	-0.079633	-0.044651	-0.063087	7.7296e-09	5.6398e-13	1.44e-11	0.022872	2.3121e-07
ENSMUSG00000028233	Tgs1	0.13241	0.10312	0.11249	0.14489	0.052412	9.6849e-10	3.0883e-07	7.8123e-10	9.8712e-08	0.00013143	ENSMUSG00000028426	Rad23b	0.13577	0.091428	0.10741	0.083748	0.085037	4.8099e-14	7.033e-09	1.7685e-12	0.00017344	8.1758e-08
ENSMUSG00000028234	Rps20	0.13028	0.13497	0.11262	0.089846	0.13233	3.7068e-06	2.6153e-06	3.1137e-05	0.00091181	2.1259e-06	ENSMUSG00000028434	Epb41l4b	0.37367	0.27886	0.32655	0.079864	0.27554	7.2744e-20	4.1964e-15	8.529e-20	0.0014195	3.9926e-21
ENSMUSG00000028246	Faxc	0.094498	0.059311	0.091957	0.10946	0.13114	8.7753e-13	6.1039e-10	7.6983e-11	9.0411e-05	3.1563e-08	ENSMUSG00000028437	Ubap1	0.10893	0.047115	0.087575	0.1081	0.10243	1.7781e-12	7.5161e-06	2.0599e-11	7.6673e-06	4.9737e-13
ENSMUSG00000028247	Coq3	0.16005	0.073359	0.13028	0.1502	0.13337	1.2984e-11	2.0983e-07	3.469e-10	5.0954e-08	4.1178e-08	ENSMUSG00000028452	Vcp	0.1758	0.13653	0.15337	0.16345	0.12047	2.3173e-09	3.6411e-10	2.1566e-10	1.4873e-08	4.975e-08
ENSMUSG00000028248	Pnisr	0.17954	0.16786	0.18497	0.21191	0.18861	2.5012e-13	1.8664e-13	1.4298e-16	4.1032e-13	1.2141e-12	ENSMUSG00000028456	Unc13b	0.28219	0.28187	0.26441	0.19561	0.28308	1.5809e-23	3.2804e-18	1.3986e-20	1.5973e-10	1.4928e-17
ENSMUSG00000028252	Ccnc	0.10001	0.089133	0.10155	0.15419	0.11338	9.6357e-07	6.7754e-06	4.5002e-07	3.3195e-06	2.4383e-06	ENSMUSG00000028467	Gba2	-0.13167	-0.10725	-0.11646	-0.066719	-0.10854	3.1331e-16	1.2659e-11	2.2761e-14	1.3943e-05	1.7921e-12
ENSMUSG00000028256	Odf2l	0.11261	0.064231	0.10881	0.1067	0.10367	7.969e-13	2.5332e-05	5.5548e-17	2.4386e-05	3.9962e-10	ENSMUSG00000028478	Clta	0.11627	0.10322	0.10945	0.15176	0.10927	6.9293e-05	0.00026146	7.195e-05	2.583e-05	0.00030564
ENSMUSG00000028266	Lmo4	-0.12374	-0.058917	-0.083169	0.0035347	-0.072854	0.00058284	0.037983	0.0062258	0.085367	0.0080485	ENSMUSG00000028483	Snapc3	0.15402	0.10648	0.14701	0.17437	0.12953	5.5855e-14	1.2263e-11	1.4106e-16	1.8859e-08	4.1465e-12
ENSMUSG00000028278	Rragd	-0.12845	-0.081191	-0.13299	-0.0098236	-0.047805	1.0427e-13	1.3724e-09	1.6903e-15	0.32551	8.439e-05	ENSMUSG00000028496	Mllt3	0.095401	0.11121	0.083193	0.2038	0.088398	8.8111e-08	2.9074e-08	6.7129e-08	1.367e-10	3.6125e-06
ENSMUSG00000028284	Map3k7	0.10032	0.069584	0.10028	-0.020218	0.1049	1.3294e-07	6.5935e-05	2.9862e-08	0.070005	1.4255e-08	ENSMUSG00000028497	Hacd4	-0.11424	-0.12333	-0.13888	-0.01117	-0.089285	0.00014737	2.1013e-05	1.0709e-05	0.20781	0.00013524
ENSMUSG00000028312	Smc2	0.17527	0.16091	0.16639	0.16609	0.14906	1.4606e-21	2.56e-20	2.7962e-22	3.7567e-13	3.2089e-14	ENSMUSG00000028514	Usp24	0.14905	0.14175	0.15736	0.17948	0.12603	8.7053e-16	1.9075e-15	2.6148e-17	8.5245e-08	5.2067e-13
ENSMUSG00000028328	Tmod1	-0.46695	-0.31399	-0.35236	-0.48792	-0.302	1.8152e-24	6.3593e-18	3.2973e-23	7.2774e-23	1.6333e-21	ENSMUSG00000028524	Sgip1	0.17851	0.18688	0.18844	0.11483	0.18707	5.453e-10	6.2437e-10	1.0511e-09	1.2089e-05	1.6318e-09
ENSMUSG00000028343	Erp44	0.15599	0.1386	0.11995	0.13799	0.075399	3.8279e-19	2.6148e-13	3.9904e-16	8.1982e-07	1.9882e-05	ENSMUSG00000028528	Dnajc6	0.28267	0.24129	0.27071	0.26014	0.24832	1.6577e-20	7.3873e-19	1.3845e-19	4.4373e-12	4.1523e-18
ENSMUSG00000028351	Brinp1	-0.1937	-0.13357	-0.22113	-0.19802	-0.22894	5.8174e-07	3.2097e-05	7.6962e-16	8.1498e-09	4.6245e-16	ENSMUSG00000028530	Jak1	0.089394	0.12587	0.10742	0.15729	0.11549	9.0557e-14	1.816e-13	3.7574e-13	1.1168e-07	3.6231e-12
ENSMUSG00000028354	Fmn2	0.23491	0.19169	0.25891	0.19124	0.24122	5.3119e-19	1.6874e-13	1.4585e-20	4.264e-10	1.0778e-21	ENSMUSG00000028538	St3gal3	0.25605	0.20145	0.25105	0.19898	0.22677	4.2514e-17	1.9729e-16	1.1069e-16	5.0433e-09	1.0303e-17
ENSMUSG00000028358	Zfp618	0.27242	0.23779	0.24652	0.18054	0.22783	7.0546e-18	9.3627e-19	6.6981e-17	1.9482e-08	1.8647e-18	ENSMUSG00000028546	Elavl4	0.10263	0.17353	0.023341	-0.019875	0.024441	6.936e-15	1.3695e-11	2.7749e-07	0.0039704	0.00075243
ENSMUSG00000028360	Slc44a5	0.24907	0.19546	0.3495	0.11145	0.29461	1.6601e-14	2.3475e-12	2.202e-19	0.00035458	2.4061e-16	ENSMUSG00000028552	Eps15	0.096188	0.081887	0.13986	0.11358	0.086874	3.3153e-13	7.1348e-10	8.9904e-14	1.6917e-06	2.9894e-08
ENSMUSG00000028373	Astn2	0.13194	0.15566	0.076082	0.17457	0.20204	1.4077e-06	2.5401e-06	0.0024085	4.7439e-05	7.8571e-08	ENSMUSG00000028556	Dock7	0.12069	0.055387	0.088237	0.19487	0.072843	1.6178e-11	0.00068158	1.2999e-08	4.7482e-11	2.5561e-07
ENSMUSG00000028397	Kdm4c	0.14877	0.12699	0.14368	0.16305	0.14829	2.2171e-15	2.5315e-15	5.1859e-14	6.1077e-07	4.6408e-12	ENSMUSG00000028557	Rnf11	0.1037	0.10928	0.09223	0.12703	0.10072	9.3904e-13	8.2266e-11	5.502e-15	0.00011685	5.3603e-10
ENSMUSG00000028399	Ptprd	0.1001	0.033295	0.0086028	0.31055	0.051839	1.5238e-09	0.014597	0.40024	6.8142e-15	0.0052982	ENSMUSG00000028559	Osbpl9	0.15578	0.13401	0.17662	0.21962	0.1457	1.7396e-09	7.2979e-09	3.4144e-10	5.6169e-11	1.7675e-10
ENSMUSG00000028402	Mpdz	0.34114	0.30904	0.34726	0.24793	0.27738	4.4397e-28	1.7882e-21	5.786e-28	5.4968e-21	3.6246e-21	ENSMUSG00000028565	Nfia	0.17823	0.13114	0.12702	0.12725	0.16004	2.0226e-14	4.2463e-08	1.014e-10	2.4193e-07	1.5187e-10
ENSMUSG00000028403	Zdhhc21	0.11967	0.1002	0.10822	0.11546	0.12711	5.8579e-09	3.0542e-06	3.2253e-08	3.6415e-05	2.1716e-07	ENSMUSG00000028573	Fggy	-0.17211	-0.15857	-0.12374	-0.054762	-0.1474	4.1558e-19	1.0264e-13	1.8331e-15	0.0080364	5.4121e-13
ENSMUSG00000028410	Dnaja1	0.063169	0.090612	0.063879	0.099854	0.10766	5.0891e-05	1.871e-08	0.00016728	3.3374e-05	7.8935e-08	ENSMUSG00000028576	Ift74	0.20179	0.15611	0.20189	0.12695	0.17241	6.508e-19	1.7907e-15	8.5289e-20	2.1071e-05	3.1464e-15
ENSMUSG00000028414	Fktn	0.11633	0.10266	0.13563	0.067332	0.13185	1.3508e-10	3.4459e-07	3.6278e-14	4.3363e-05	3.6799e-11	ENSMUSG00000028577	Plaa	0.15231	0.14144	0.13273	0.18086	0.14115	1.9284e-11	5.7665e-13	9.7895e-13	6.2959e-09	2.8777e-09
ENSMUSG00000028423	Nfx1	-0.068313	-0.11286	-0.079633	-0.044651	-0.063087	7.7296e-09	5.6398e-13	1.44e-11	0.022872	2.3121e-07	ENSMUSG00000028580	Pum1	0.17474	0.18158	0.1753	0.18115	0.17225	4.8413e-12	2.5828e-14	1.5364e-13	3.2212e-06	2.2484e-12
ENSMUSG00000028426	Rad23b	0.13577	0.091428	0.10741	0.083748	0.085037	4.8099e-14	7.033e-09	1.7685e-12	0.00017344	8.1758e-08	ENSMUSG00000028608	Czib	0.10399	0.066987	0.10066	0.097143	0.082389	1.6758e-13	6.9205e-09	8.7029e-15	8.1012e-11	1.3785e-10
ENSMUSG00000028434	Epb41l4b	0.37367	0.27886	0.32655	0.079864	0.27554	7.2744e-20	4.1964e-15	8.529e-20	0.0014195	3.9926e-21	ENSMUSG00000028618	Tmem59	0.13884	0.12825	0.14643	0.15483	0.13266	1.8158e-06	7.3604e-06	3.5239e-06	2.5375e-06	1.521e-07
ENSMUSG00000028437	Ubap1	0.10893	0.047115	0.087575	0.1081	0.10243	1.7781e-12	7.5161e-06	2.0599e-11	7.6673e-06	4.9737e-13	ENSMUSG00000028634	Hivep3	0.15091	0.1167	0.15355	0.19159	0.12692	1.2754e-08	2.6491e-07	5.8751e-10	4.4851e-09	4.0048e-08
ENSMUSG00000028452	Vcp	0.1758	0.13653	0.15337	0.16345	0.12047	2.3173e-09	3.6411e-10	2.1566e-10	1.4873e-08	4.975e-08	ENSMUSG00000028647	Mycbp	0.14683	0.087298	0.11142	0.099775	0.12398	9.5033e-06	0.00014145	1.0983e-05	5.8898e-05	4.1809e-06
ENSMUSG00000028456	Unc13b	0.28219	0.28187	0.26441	0.19561	0.28308	1.5809e-23	3.2804e-18	1.3986e-20	1.5973e-10	1.4928e-17	ENSMUSG00000028649	Macf1	0.098755	0.074777	0.14285	0.093502	0.09943	9.8562e-09	4.2166e-06	4.9463e-12	0.00013625	3.7224e-09
ENSMUSG00000028467	Gba2	-0.13167	-0.10725	-0.11646	-0.066719	-0.10854	3.1331e-16	1.2659e-11	2.2761e-14	1.3943e-05	1.7921e-12	ENSMUSG00000028656	Cap1	-0.25155	-0.17906	-0.2101	-0.13404	-0.20216	7.0284e-10	2.5426e-08	2.7029e-09	4.0736e-06	2.0207e-11
ENSMUSG00000028478	Clta	0.11627	0.10322	0.10945	0.15176	0.10927	6.9293e-05	0.00026146	7.195e-05	2.583e-05	0.00030564	ENSMUSG00000028664	Ephb2	0.16823	0.11987	0.14166	0.11141	0.097109	1.3257e-20	4.8528e-14	1.1092e-21	3.0429e-05	3.166e-13
ENSMUSG00000028483	Snapc3	0.15402	0.10648	0.14701	0.17437	0.12953	5.5855e-14	1.2263e-11	1.4106e-16	1.8859e-08	4.1465e-12	ENSMUSG00000028677	Rnf220	0.081744	0.10444	0.088741	0.064894	0.10049	8.2824e-09	1.7578e-11	4.3187e-12	2.1865e-05	6.0551e-10
ENSMUSG00000028496	Mllt3	0.095401	0.11121	0.083193	0.2038	0.088398	8.8111e-08	2.9074e-08	6.7129e-08	1.367e-10	3.6125e-06	ENSMUSG00000028683	Eif2b3	0.11965	0.072946	0.07906	0.075005	0.095027	1.3407e-11	1.1868e-06	1.058e-09	1.3249e-05	9.8139e-08
ENSMUSG00000028497	Hacd4	-0.11424	-0.12333	-0.13888	-0.01117	-0.089285	0.00014737	2.1013e-05	1.0709e-05	0.20781	0.00013524	ENSMUSG00000028691	Prdx1	0.10188	0.073853	0.09471	0.043442	0.12021	8.112e-08	9.0167e-08	1.2513e-07	0.04518	8.1765e-08
ENSMUSG00000028514	Usp24	0.14905	0.14175	0.15736	0.17948	0.12603	8.7053e-16	1.9075e-15	2.6148e-17	8.5245e-08	5.2067e-13	ENSMUSG00000028692	Akr1a1	0.15573	0.18256	0.14572	0.087796	0.14493	5.5602e-13	1.333e-16	6.1915e-12	9.8665e-06	1.2872e-11
ENSMUSG00000028519	Dab1	-0.11648	0.015677	-0.11722	0.1536	-0.076824	1.1669e-05	0.46821	1.0437e-05	6.1919e-05	0.023157	ENSMUSG00000028703	Lrrc41	0.12114	0.096464	0.11288	0.10005	0.064033	2.2885e-14	2.829e-09	6.6738e-17	9.5949e-07	2.9288e-06
ENSMUSG00000028524	Sgip1	0.17851	0.18688	0.18844	0.11483	0.18707	5.453e-10	6.2437e-10	1.0511e-09	1.2089e-05	1.6318e-09	ENSMUSG00000028758	Kif17	-0.25425	-0.18486	-0.17826	-0.16239	-0.16995	3.781e-16	1.1708e-10	1.1508e-13	5.4477e-11	2.2776e-13
ENSMUSG00000028525	Pde4b	0.11483	-0.057676	-0.137	-0.116	-0.12207	1.541e-05	0.017675	9.4522e-07	9.2107e-06	1.2163e-12	ENSMUSG00000028760	Eif4g3	0.28508	0.23938	0.27717	0.28035	0.28047	9.8987e-18	2.8042e-19	4.3417e-19	2.097e-14	1.3532e-16
ENSMUSG00000028528	Dnajc6	0.28267	0.24129	0.27071	0.26014	0.24832	1.6577e-20	7.3873e-19	1.3845e-19	4.4373e-12	4.1523e-18	ENSMUSG00000028782	Adgrb2	-0.20601	-0.17172	-0.18411	-0.22772	-0.17911	1.9778e-22	6.3723e-15	4.3745e-21	1.2174e-12	4.2637e-16
ENSMUSG00000028530	Jak1	0.089394	0.12587	0.10742	0.15729	0.11549	9.0557e-14	1.816e-13	3.7574e-13	1.1168e-07	3.6231e-12	ENSMUSG00000028785	Hpca	-0.44021	-0.35237	-0.48646	-0.32936	-0.38252	1.3865e-25	6.3534e-26	8.9197e-26	1.0669e-16	8.4968e-23
ENSMUSG00000028538	St3gal3	0.25605	0.20145	0.25105	0.19898	0.22677	4.2514e-17	1.9729e-16	1.1069e-16	5.0433e-09	1.0303e-17	ENSMUSG00000028796	Phc2	-0.15578	-0.23661	-0.1599	-0.14316	-0.15681	3.4987e-09	2.4165e-15	1.8455e-10	1.273e-09	8.4207e-10
ENSMUSG00000028546	Elavl4	0.10263	0.17353	0.023341	-0.019875	0.024441	6.936e-15	1.3695e-11	2.7749e-07	0.0039704	0.00075243	ENSMUSG00000028800	Hdac1	0.19998	0.1329	0.17884	0.14297	0.17631	4.6943e-20	1.2575e-11	1.2876e-19	1.5046e-11	7.0168e-19
ENSMUSG00000028552	Eps15	0.096188	0.081887	0.13986	0.11358	0.086874	3.3153e-13	7.1348e-10	8.9904e-14	1.6917e-06	2.9894e-08	ENSMUSG00000028804	Csmd2	0.22061	0.25359	0.18702	0.27996	0.25934	2.7342e-21	3.1141e-14	1.0347e-17	4.1009e-11	2.6563e-16
ENSMUSG00000028556	Dock7	0.12069	0.055387	0.088237	0.19487	0.072843	1.6178e-11	0.00068158	1.2999e-08	4.7482e-11	2.5561e-07	ENSMUSG00000028809	Srrm1	0.083275	0.074127	0.10191	0.11642	0.099992	2.7431e-05	2.5262e-06	4.1237e-07	2.0713e-05	1.9841e-06
ENSMUSG00000028557	Rnf11	0.1037	0.10928	0.09223	0.12703	0.10072	9.3904e-13	8.2266e-11	5.502e-15	0.00011685	5.3603e-10	ENSMUSG00000028811	Yars	0.07308	0.11427	0.066016	0.013633	0.023577	2.7941e-08	2.9819e-12	1.7119e-06	0.2444	0.0082321
ENSMUSG00000028559	Osbpl9	0.15578	0.13401	0.17662	0.21962	0.1457	1.7396e-09	7.2979e-09	3.4144e-10	5.6169e-11	1.7675e-10	ENSMUSG00000028832	Stmn1	0.10472	0.099751	0.08517	0.10822	0.10815	1.5212e-09	6.0535e-08	1.5143e-06	1.3809e-07	2.2825e-11
ENSMUSG00000028565	Nfia	0.17823	0.13114	0.12702	0.12725	0.16004	2.0226e-14	4.2463e-08	1.014e-10	2.4193e-07	1.5187e-10	ENSMUSG00000028842	Ago3	0.10682	0.10464	0.10115	0.063212	0.084498	1.5034e-08	1.8796e-07	2.6298e-08	0.00037272	1.4442e-06
ENSMUSG00000028573	Fggy	-0.17211	-0.15857	-0.12374	-0.054762	-0.1474	4.1558e-19	1.0264e-13	1.8331e-15	0.0080364	5.4121e-13	ENSMUSG00000028847	Trappc3	0.084241	0.058663	0.11453	0.060379	0.071316	1.6152e-16	4.6153e-08	2.2227e-16	0.0013915	4.232e-08
ENSMUSG00000028576	Ift74	0.20179	0.15611	0.20189	0.12695	0.17241	6.508e-19	1.7907e-15	8.5289e-20	2.1071e-05	3.1464e-15	ENSMUSG00000028854	Slc9a1	-0.15547	-0.080641	-0.16523	-0.072831	-0.082279	1.678e-13	3.0757e-07	1.2703e-14	0.00038628	2.752e-07
ENSMUSG00000028577	Plaa	0.15231	0.14144	0.13273	0.18086	0.14115	1.9284e-11	5.7665e-13	9.7895e-13	6.2959e-09	2.8777e-09	ENSMUSG00000028868	Wasf2	0.10567	0.050814	0.097973	0.082466	0.079279	2.0843e-10	3.5351e-05	9.0054e-12	0.0016477	4.4787e-07
ENSMUSG00000028580	Pum1	0.17474	0.18158	0.1753	0.18115	0.17225	4.8413e-12	2.5828e-14	1.5364e-13	3.2212e-06	2.2484e-12	ENSMUSG00000028876	Epha10	-0.15287	-0.0098506	-0.061287	-0.051165	-0.022708	2.0457e-10	0.032732	4.8144e-06	0.001121	0.0002344
ENSMUSG00000028608	Czib	0.10399	0.066987	0.10066	0.097143	0.082389	1.6758e-13	6.9205e-09	8.7029e-15	8.1012e-11	1.3785e-10	ENSMUSG00000028879	Stx12	0.092342	0.10223	0.10099	0.15877	0.055112	6.7852e-07	3.9876e-08	1.0846e-06	3.4813e-08	0.00052874
ENSMUSG00000028618	Tmem59	0.13884	0.12825	0.14643	0.15483	0.13266	1.8158e-06	7.3604e-06	3.5239e-06	2.5375e-06	1.521e-07	ENSMUSG00000028917	Plekhm2	0.12245	0.10651	0.11683	0.074461	0.1212	2.7204e-08	6.2772e-06	6.7824e-08	0.0036346	1.6891e-05
ENSMUSG00000028634	Hivep3	0.15091	0.1167	0.15355	0.19159	0.12692	1.2754e-08	2.6491e-07	5.8751e-10	4.4851e-09	4.0048e-08	ENSMUSG00000028926	Cdk14	0.48824	0.51179	0.44116	0.64221	0.51569	6.8945e-22	1.5142e-28	7.404e-21	8.6731e-21	3.4545e-30
ENSMUSG00000028647	Mycbp	0.14683	0.087298	0.11142	0.099775	0.12398	9.5033e-06	0.00014145	1.0983e-05	5.8898e-05	4.1809e-06	ENSMUSG00000028937	Acot7	0.10915	0.13434	0.12442	0.17599	0.073173	8.6751e-11	2.7853e-09	7.8678e-11	8.0006e-09	1.2701e-05
ENSMUSG00000028649	Macf1	0.098755	0.074777	0.14285	0.093502	0.09943	9.8562e-09	4.2166e-06	4.9463e-12	0.00013625	3.7224e-09	ENSMUSG00000028949	Smarcd3	-0.13105	-0.15878	-0.11055	-0.12195	-0.12929	5.0215e-12	3.4733e-13	7.6592e-12	7.9503e-09	5.9672e-13
ENSMUSG00000028656	Cap1	-0.25155	-0.17906	-0.2101	-0.13404	-0.20216	7.0284e-10	2.5426e-08	2.7029e-09	4.0736e-06	2.0207e-11	ENSMUSG00000028954	Nub1	0.075617	0.089589	0.047194	0.090601	0.10848	0.00043256	0.00010757	6.4504e-08	0.0024587	2.252e-07
ENSMUSG00000028664	Ephb2	0.16823	0.11987	0.14166	0.11141	0.097109	1.3257e-20	4.8528e-14	1.1092e-21	3.0429e-05	3.166e-13	ENSMUSG00000028975	Pex14	0.15874	0.1224	0.14387	0.13999	0.1873	1.6167e-11	1.6149e-07	6.3142e-13	7.9325e-07	5.6279e-16
ENSMUSG00000028677	Rnf220	0.081744	0.10444	0.088741	0.064894	0.10049	8.2824e-09	1.7578e-11	4.3187e-12	2.1865e-05	6.0551e-10	ENSMUSG00000028986	Klhl7	0.14239	0.17157	0.16744	0.25625	0.215	2.5958e-10	9.1223e-13	1.5027e-15	6.1885e-11	2.1701e-14
ENSMUSG00000028683	Eif2b3	0.11965	0.072946	0.07906	0.075005	0.095027	1.3407e-11	1.1868e-06	1.058e-09	1.3249e-05	9.8139e-08	ENSMUSG00000028995	Fam126a	0.67392	0.47331	0.53207	0.54005	0.51694	7.3859e-26	7.9228e-24	1.8968e-24	4.0522e-25	5.795e-23
ENSMUSG00000028691	Prdx1	0.10188	0.073853	0.09471	0.043442	0.12021	8.112e-08	9.0167e-08	1.2513e-07	0.04518	8.1765e-08	ENSMUSG00000029004	Kmt2e	0.12315	0.11767	0.12314	0.1881	0.13403	1.6488e-10	7.0146e-09	2.4493e-09	6.9043e-10	1.7827e-13
ENSMUSG00000028692	Akr1a1	0.15573	0.18256	0.14572	0.087796	0.14493	5.5602e-13	1.333e-16	6.1915e-12	9.8665e-06	1.2872e-11	ENSMUSG00000029014	Dnajc2	-0.17496	-0.14616	-0.13883	-0.13152	-0.15053	1.2255e-22	5.2792e-13	5.725e-17	2.2584e-07	5.2162e-12
ENSMUSG00000028703	Lrrc41	0.12114	0.096464	0.11288	0.10005	0.064033	2.2885e-14	2.829e-09	6.6738e-17	9.5949e-07	2.9288e-06	ENSMUSG00000029016	Clcn6	0.1393	0.07953	0.10962	-0.0022647	0.056232	1.0433e-13	1.0471e-08	1.7905e-11	0.03243	1.6661e-05
ENSMUSG00000028758	Kif17	-0.25425	-0.18486	-0.17826	-0.16239	-0.16995	3.781e-16	1.1708e-10	1.1508e-13	5.4477e-11	2.2776e-13	ENSMUSG00000029050	Ski	-0.10239	-0.10042	-0.060997	-0.064622	-0.075198	2.2422e-09	5.0097e-07	1.6435e-07	0.0020084	4.6845e-07
ENSMUSG00000028760	Eif4g3	0.28508	0.23938	0.27717	0.28035	0.28047	9.8987e-18	2.8042e-19	4.3417e-19	2.097e-14	1.3532e-16	ENSMUSG00000029053	Prkcz	-0.10967	-0.10737	-0.04952	-0.08825	-0.045787	4.2665e-11	3.4629e-11	2.2973e-06	0.0012562	0.00020913
ENSMUSG00000028782	Adgrb2	-0.20601	-0.17172	-0.18411	-0.22772	-0.17911	1.9778e-22	6.3723e-15	4.3745e-21	1.2174e-12	4.2637e-16	ENSMUSG00000029054	Gabrd	-0.59724	-0.46773	-0.51448	-0.27935	-0.38663	3.3326e-17	7.4494e-18	9.0699e-18	3.6065e-10	6.6924e-16
ENSMUSG00000028785	Hpca	-0.44021	-0.35237	-0.48646	-0.32936	-0.38252	1.3865e-25	6.3534e-26	8.9197e-26	1.0669e-16	8.4968e-23	ENSMUSG00000029064	Gnb1	0.13823	0.11853	0.12205	0.14303	0.083169	2.5949e-14	2.3529e-08	6.5033e-14	2.7657e-08	3.2758e-10
ENSMUSG00000028796	Phc2	-0.15578	-0.23661	-0.1599	-0.14316	-0.15681	3.4987e-09	2.4165e-15	1.8455e-10	1.273e-09	8.4207e-10	ENSMUSG00000029068	Ccnl2	0.39775	0.37001	0.36709	0.32588	0.34933	3.6838e-14	1.7408e-15	1.3656e-13	6.3593e-12	4.8291e-16
ENSMUSG00000028800	Hdac1	0.19998	0.1329	0.17884	0.14297	0.17631	4.6943e-20	1.2575e-11	1.2876e-19	1.5046e-11	7.0168e-19	ENSMUSG00000029088	Kcnip4	0.11244	0.074539	0.17008	0.032272	0.16943	1.5371e-07	0.0085645	1.5782e-13	0.041985	4.8141e-09
ENSMUSG00000028804	Csmd2	0.22061	0.25359	0.18702	0.27996	0.25934	2.7342e-21	3.1141e-14	1.0347e-17	4.1009e-11	2.6563e-16	ENSMUSG00000029093	Sorcs2	-0.62794	-0.60906	-0.56023	-0.6252	-0.50685	5.8218e-21	5.1667e-21	2.7542e-20	1.5639e-24	1.078e-17
ENSMUSG00000028809	Srrm1	0.083275	0.074127	0.10191	0.11642	0.099992	2.7431e-05	2.5262e-06	4.1237e-07	2.0713e-05	1.9841e-06	ENSMUSG00000029095	Ablim2	-0.34033	-0.20458	-0.3029	-0.30529	-0.18886	1.5581e-15	5.685e-11	1.6084e-14	5.289e-17	1.1355e-08
ENSMUSG00000028811	Yars	0.07308	0.11427	0.066016	0.013633	0.023577	2.7941e-08	2.9819e-12	1.7119e-06	0.2444	0.0082321	ENSMUSG00000029104	Htt	0.13966	0.11993	0.12501	0.13189	0.1222	1.3053e-16	4.4906e-11	1.3776e-14	2.7898e-06	9.1577e-13
ENSMUSG00000028832	Stmn1	0.10472	0.099751	0.08517	0.10822	0.10815	1.5212e-09	6.0535e-08	1.5143e-06	1.3809e-07	2.2825e-11	ENSMUSG00000029108	Pcdh7	0.14461	0.18316	0.1564	0.022402	0.064101	1.6123e-06	0.00071327	9.4522e-09	0.3077	0.016049
ENSMUSG00000028842	Ago3	0.10682	0.10464	0.10115	0.063212	0.084498	1.5034e-08	1.8796e-07	2.6298e-08	0.00037272	1.4442e-06	ENSMUSG00000029128	Rab28	0.2395	0.21318	0.23937	0.28203	0.17867	6.8721e-22	2.4384e-16	1.4585e-20	4.3333e-18	1.8511e-13
ENSMUSG00000028847	Trappc3	0.084241	0.058663	0.11453	0.060379	0.071316	1.6152e-16	4.6153e-08	2.2227e-16	0.0013915	4.232e-08	ENSMUSG00000029136	Rbks	-0.13628	-0.13808	-0.16008	-0.16395	-0.14498	2.2444e-21	4.8616e-16	3.8112e-19	7.2843e-08	4.6559e-13
ENSMUSG00000028854	Slc9a1	-0.15547	-0.080641	-0.16523	-0.072831	-0.082279	1.678e-13	3.0757e-07	1.2703e-14	0.00038628	2.752e-07	ENSMUSG00000029141	Slc4a1ap	0.08664	0.071136	0.088527	0.045133	0.10453	1.1469e-13	1.4822e-08	3.6868e-09	1.3704e-06	5.3541e-12
ENSMUSG00000028868	Wasf2	0.10567	0.050814	0.097973	0.082466	0.079279	2.0843e-10	3.5351e-05	9.0054e-12	0.0016477	4.4787e-07	ENSMUSG00000029147	Ppm1g	0.11438	0.074608	0.10812	0.13386	0.101	2.7941e-08	1.4291e-05	3.4613e-07	4.9404e-06	3.187e-09
ENSMUSG00000028876	Epha10	-0.15287	-0.0098506	-0.061287	-0.051165	-0.022708	2.0457e-10	0.032732	4.8144e-06	0.001121	0.0002344	ENSMUSG00000029152	Ociad1	0.060674	0.039688	0.07626	0.072812	0.1203	5.3227e-06	0.0022405	8.6689e-09	2.1099e-05	9.7127e-07
ENSMUSG00000028879	Stx12	0.092342	0.10223	0.10099	0.15877	0.055112	6.7852e-07	3.9876e-08	1.0846e-06	3.4813e-08	0.00052874	ENSMUSG00000029167	Ppargc1a	0.035037	0.15081	0.029039	0.035103	0.12667	0.0012398	5.2763e-12	0.0036696	0.032648	2.6522e-12
ENSMUSG00000028917	Plekhm2	0.12245	0.10651	0.11683	0.074461	0.1212	2.7204e-08	6.2772e-06	6.7824e-08	0.0036346	1.6891e-05	ENSMUSG00000029190	D5Ertd579e	-0.17507	-0.1855	-0.19658	-0.092029	-0.21628	2.2422e-09	1.6446e-08	3.0418e-09	0.0003836	1.2221e-10
ENSMUSG00000028926	Cdk14	0.48824	0.51179	0.44116	0.64221	0.51569	6.8945e-22	1.5142e-28	7.404e-21	8.6731e-21	3.4545e-30	ENSMUSG00000029191	Rfc1	0.12696	0.10319	0.10592	0.088703	0.11405	1.1096e-16	1.0719e-09	5.926e-13	0.00039378	5.346e-11
ENSMUSG00000028937	Acot7	0.10915	0.13434	0.12442	0.17599	0.073173	8.6751e-11	2.7853e-09	7.8678e-11	8.0006e-09	1.2701e-05	ENSMUSG00000029199	Lias	0.10175	0.040834	0.077737	0.10254	0.076831	1.1167e-10	1.7002e-05	1.3509e-10	1.5328e-06	2.408e-07
ENSMUSG00000028949	Smarcd3	-0.13105	-0.15878	-0.11055	-0.12195	-0.12929	5.0215e-12	3.4733e-13	7.6592e-12	7.9503e-09	5.9672e-13	ENSMUSG00000029201	Ugdh	0.15404	0.1058	0.11956	0.091525	0.12964	1.3836e-16	7.5387e-11	4.0483e-15	7.0377e-06	5.1723e-10
ENSMUSG00000028954	Nub1	0.075617	0.089589	0.047194	0.090601	0.10848	0.00043256	0.00010757	6.4504e-08	0.0024587	2.252e-07	ENSMUSG00000029202	Pds5a	0.18849	0.16453	0.1847	0.21711	0.19018	2.1112e-17	9.1557e-14	2.4233e-17	4.7196e-11	1.0268e-16
ENSMUSG00000028975	Pex14	0.15874	0.1224	0.14387	0.13999	0.1873	1.6167e-11	1.6149e-07	6.3142e-13	7.9325e-07	5.6279e-16	ENSMUSG00000029206	Nsun7	0.3036	0.28255	0.31612	0.29101	0.25065	1.8473e-15	1.8355e-12	8.7366e-16	3.7046e-10	7.3433e-11
ENSMUSG00000028986	Klhl7	0.14239	0.17157	0.16744	0.25625	0.215	2.5958e-10	9.1223e-13	1.5027e-15	6.1885e-11	2.1701e-14	ENSMUSG00000029208	Guf1	0.35962	0.31251	0.3176	0.33668	0.31198	3.9878e-21	5.8317e-21	2.1709e-19	5.9574e-15	6.7257e-18
ENSMUSG00000028995	Fam126a	0.67392	0.47331	0.53207	0.54005	0.51694	7.3859e-26	7.9228e-24	1.8968e-24	4.0522e-25	5.795e-23	ENSMUSG00000029211	Gabra4	-0.25321	-0.17308	-0.21076	-0.15463	-0.2382	3.7893e-15	2.5194e-14	8.9344e-16	3.5673e-07	6.5462e-18
ENSMUSG00000029004	Kmt2e	0.12315	0.11767	0.12314	0.1881	0.13403	1.6488e-10	7.0146e-09	2.4493e-09	6.9043e-10	1.7827e-13	ENSMUSG00000029212	Gabrb1	0.19918	0.12058	0.19862	0.32659	0.12355	1.2937e-13	8.3293e-11	1.2924e-13	5.9449e-14	3.7742e-10
ENSMUSG00000029014	Dnajc2	-0.17496	-0.14616	-0.13883	-0.13152	-0.15053	1.2255e-22	5.2792e-13	5.725e-17	2.2584e-07	5.2162e-12	ENSMUSG00000029221	Slc30a9	0.11385	0.12004	0.1176	0.067461	0.14906	5.0571e-14	5.2384e-12	5.1781e-14	0.0045547	3.6011e-13
ENSMUSG00000029016	Clcn6	0.1393	0.07953	0.10962	-0.0022647	0.056232	1.0433e-13	1.0471e-08	1.7905e-11	0.03243	1.6661e-05	ENSMUSG00000029223	Uchl1	0.15734	0.14647	0.14641	0.14867	0.16199	1.9327e-06	1.3284e-07	1.1857e-06	9.576e-06	4.4966e-08
ENSMUSG00000029050	Ski	-0.10239	-0.10042	-0.060997	-0.064622	-0.075198	2.2422e-09	5.0097e-07	1.6435e-07	0.0020084	4.6845e-07	ENSMUSG00000029234	Tmem165	0.12885	0.10035	0.13051	0.060399	0.099447	4.863e-08	4.2428e-07	2.93e-08	0.0023159	2.7827e-07
ENSMUSG00000029053	Prkcz	-0.10967	-0.10737	-0.04952	-0.08825	-0.045787	4.2665e-11	3.4629e-11	2.2973e-06	0.0012562	0.00020913	ENSMUSG00000029238	Clock	0.12492	0.09236	0.10402	0.11383	0.10041	9.2458e-16	4.1886e-11	1.1078e-11	1.314e-05	3.258e-09
ENSMUSG00000029054	Gabrd	-0.59724	-0.46773	-0.51448	-0.27935	-0.38663	3.3326e-17	7.4494e-18	9.0699e-18	3.6065e-10	6.6924e-16	ENSMUSG00000029245	Epha5	0.26252	0.074626	0.30394	0.22992	0.20314	3.6786e-16	7.4e-06	1.2347e-17	5.9606e-10	6.7437e-12
ENSMUSG00000029064	Gnb1	0.13823	0.11853	0.12205	0.14303	0.083169	2.5949e-14	2.3529e-08	6.5033e-14	2.7657e-08	3.2758e-10	ENSMUSG00000029253	Cenpc1	0.17113	0.14159	0.16977	0.19358	0.15139	1.8474e-11	4.8067e-10	1.295e-11	8.4799e-09	1.4129e-06
ENSMUSG00000029068	Ccnl2	0.39775	0.37001	0.36709	0.32588	0.34933	3.6838e-14	1.7408e-15	1.3656e-13	6.3593e-12	4.8291e-16	ENSMUSG00000029267	Mtf2	0.093858	0.080904	0.10977	0.13462	0.11571	1.2412e-10	2.3625e-07	9.2734e-11	1.7909e-07	2.0038e-08
ENSMUSG00000029088	Kcnip4	0.11244	0.074539	0.17008	0.032272	0.16943	1.5371e-07	0.0085645	1.5782e-13	0.041985	4.8141e-09	ENSMUSG00000029279	Brdt	-0.11099	-0.086009	-0.07652	-0.052876	-0.063189	2.7169e-12	4.0954e-06	8.5347e-09	0.015355	3.1452e-05
ENSMUSG00000029093	Sorcs2	-0.62794	-0.60906	-0.56023	-0.6252	-0.50685	5.8218e-21	5.1667e-21	2.7542e-20	1.5639e-24	1.078e-17	ENSMUSG00000029287	Tgfbr3	-0.083872	-0.23157	-0.066126	-0.14552	-0.10522	9.2189e-09	1.4567e-17	1.3367e-06	1.6018e-06	3.2605e-06
ENSMUSG00000029094	Afap1	0.022103	-0.030013	0.0078781	-0.10188	-0.13642	3.8159e-06	0.029261	3.3424e-05	3.2685e-05	2.3052e-07	ENSMUSG00000029291	Rufy3	0.32697	0.25772	0.30388	0.24126	0.27736	8.6503e-26	6.4571e-16	7.737e-18	8.4088e-12	1.2643e-16
ENSMUSG00000029095	Ablim2	-0.34033	-0.20458	-0.3029	-0.30529	-0.18886	1.5581e-15	5.685e-11	1.6084e-14	5.289e-17	1.1355e-08	ENSMUSG00000029348	Asphd2	-0.15364	-0.095017	-0.12755	-0.051229	-0.12428	3.0772e-17	2.5085e-09	4.184e-16	0.0005109	1.2721e-10
ENSMUSG00000029104	Htt	0.13966	0.11993	0.12501	0.13189	0.1222	1.3053e-16	4.4906e-11	1.3776e-14	2.7898e-06	9.1577e-13	ENSMUSG00000029359	Tesc	-0.58743	-0.4321	-0.50443	-0.41316	-0.40484	3.3905e-27	2.2359e-23	5.0877e-26	4.5496e-18	1.2185e-19
ENSMUSG00000029108	Pcdh7	0.14461	0.18316	0.1564	0.022402	0.064101	1.6123e-06	0.00071327	9.4522e-09	0.3077	0.016049	ENSMUSG00000029386	Tctn2	0.15177	0.13526	0.15633	0.087975	0.13818	8.0902e-19	4.1822e-14	1.4285e-19	0.00024007	1.325e-12
ENSMUSG00000029128	Rab28	0.2395	0.21318	0.23937	0.28203	0.17867	6.8721e-22	2.4384e-16	1.4585e-20	4.3333e-18	1.8511e-13	ENSMUSG00000029392	Rilpl1	-0.11697	-0.062472	-0.081043	-0.045064	-0.045438	2.7139e-15	4.2348e-07	4.7442e-12	0.019869	0.00013157
ENSMUSG00000029136	Rbks	-0.13628	-0.13808	-0.16008	-0.16395	-0.14498	2.2444e-21	4.8616e-16	3.8112e-19	7.2843e-08	4.6559e-13	ENSMUSG00000029397	Rchy1	0.11066	0.080307	0.11015	0.06699	0.096752	3.5163e-06	0.0015704	1.8692e-06	0.0028717	0.00044574
ENSMUSG00000029141	Slc4a1ap	0.08664	0.071136	0.088527	0.045133	0.10453	1.1469e-13	1.4822e-08	3.6868e-09	1.3704e-06	5.3541e-12	ENSMUSG00000029406	Pitpnm2	-0.28251	-0.21653	-0.27704	-0.071754	-0.19677	8.6447e-22	1.4155e-17	1.3848e-25	0.00047435	5.2045e-17
ENSMUSG00000029147	Ppm1g	0.11438	0.074608	0.10812	0.13386	0.101	2.7941e-08	1.4291e-05	3.4613e-07	4.9404e-06	3.187e-09	ENSMUSG00000029407	Uso1	0.10005	0.10043	0.10094	0.04122	0.046043	9.6098e-11	1.1375e-09	1.2241e-11	0.015029	5.5448e-05
ENSMUSG00000029152	Ociad1	0.060674	0.039688	0.07626	0.072812	0.1203	5.3227e-06	0.0022405	8.6689e-09	2.1099e-05	9.7127e-07	ENSMUSG00000029408	Abcb9	-0.23829	-0.12213	-0.20381	-0.15291	-0.1419	6.5748e-21	4.9095e-11	4.9426e-19	5.4798e-07	1.7926e-14
ENSMUSG00000029167	Ppargc1a	0.035037	0.15081	0.029039	0.035103	0.12667	0.0012398	5.2763e-12	0.0036696	0.032648	2.6522e-12	ENSMUSG00000029422	Rsrc2	0.19594	0.17897	0.19508	0.12426	0.16726	2.2487e-13	1.5931e-12	1.7374e-14	2.7766e-05	1.0266e-09
ENSMUSG00000029190	D5Ertd579e	-0.17507	-0.1855	-0.19658	-0.092029	-0.21628	2.2422e-09	1.6446e-08	3.0418e-09	0.0003836	1.2221e-10	ENSMUSG00000029426	Scarb2	0.12006	0.10545	0.11826	0.073693	0.10183	1.5674e-15	5.8744e-11	3.0385e-15	1.3026e-05	4.5584e-09
ENSMUSG00000029191	Rfc1	0.12696	0.10319	0.10592	0.088703	0.11405	1.1096e-16	1.0719e-09	5.926e-13	0.00039378	5.346e-11	ENSMUSG00000029427	Zcchc8	0.17171	0.13317	0.16181	0.109	0.13489	2.5977e-17	9.0033e-15	3.3571e-16	2.9021e-07	2.1292e-09
ENSMUSG00000029199	Lias	0.10175	0.040834	0.077737	0.10254	0.076831	1.1167e-10	1.7002e-05	1.3509e-10	1.5328e-06	2.408e-07	ENSMUSG00000029432	Nipsnap2	0.14096	0.15588	0.13203	0.16168	0.13349	3.9444e-06	1.5074e-08	2.3143e-05	6.2681e-07	7.9177e-07
ENSMUSG00000029201	Ugdh	0.15404	0.1058	0.11956	0.091525	0.12964	1.3836e-16	7.5387e-11	4.0483e-15	7.0377e-06	5.1723e-10	ENSMUSG00000029436	Mmp17	-0.10911	-0.10985	-0.089682	-0.085823	-0.073247	9.5494e-08	1.1698e-08	6.042e-08	1.7865e-07	1.5482e-05
ENSMUSG00000029202	Pds5a	0.18849	0.16453	0.1847	0.21711	0.19018	2.1112e-17	9.1557e-14	2.4233e-17	4.7196e-11	1.0268e-16	ENSMUSG00000029440	Psmd9	0.15716	0.13062	0.14474	0.11079	0.11573	1.2765e-06	6.7131e-08	1.3833e-06	2.8625e-05	0.00012562
ENSMUSG00000029206	Nsun7	0.3036	0.28255	0.31612	0.29101	0.25065	1.8473e-15	1.8355e-12	8.7366e-16	3.7046e-10	7.3433e-11	ENSMUSG00000029452	Tmem116	-0.212	-0.20402	-0.16134	-0.099185	-0.15558	6.8142e-21	3.5251e-17	1.0454e-20	2.5473e-06	8.4599e-14
ENSMUSG00000029208	Guf1	0.35962	0.31251	0.3176	0.33668	0.31198	3.9878e-21	5.8317e-21	2.1709e-19	5.9574e-15	6.7257e-18	ENSMUSG00000029471	Camkk2	-0.384	-0.26058	-0.33794	-0.31552	-0.27289	5.5624e-23	7.1709e-19	6.0081e-21	4.6122e-14	2.2723e-19
ENSMUSG00000029211	Gabra4	-0.25321	-0.17308	-0.21076	-0.15463	-0.2382	3.7893e-15	2.5194e-14	8.9344e-16	3.5673e-07	6.5462e-18	ENSMUSG00000029472	Anapc5	0.16339	0.15834	0.17643	0.12136	0.15542	2.9097e-16	1.5206e-10	8.1738e-16	1.4176e-05	7.2458e-12
ENSMUSG00000029212	Gabrb1	0.19918	0.12058	0.19862	0.32659	0.12355	1.2937e-13	8.3293e-11	1.2924e-13	5.9449e-14	3.7742e-10	ENSMUSG00000029505	Ep400	0.10566	0.079439	0.089764	0.12672	0.087406	1.284e-14	5.6244e-10	4.1756e-12	1.981e-05	7.8814e-09
ENSMUSG00000029221	Slc30a9	0.11385	0.12004	0.1176	0.067461	0.14906	5.0571e-14	5.2384e-12	5.1781e-14	0.0045547	3.6011e-13	ENSMUSG00000029516	Cit	-0.22059	-0.091401	-0.20776	0.071061	-0.064803	3.231e-13	1.4924e-06	3.5933e-13	0.001848	0.0010712
ENSMUSG00000029223	Uchl1	0.15734	0.14647	0.14641	0.14867	0.16199	1.9327e-06	1.3284e-07	1.1857e-06	9.576e-06	4.4966e-08	ENSMUSG00000029534	St7	0.33851	0.33589	0.34155	0.21115	0.3105	1.364e-29	6.6891e-27	1.0477e-27	5.4768e-14	1.3101e-23
ENSMUSG00000029234	Tmem165	0.12885	0.10035	0.13051	0.060399	0.099447	4.863e-08	4.2428e-07	2.93e-08	0.0023159	2.7827e-07	ENSMUSG00000029544	Cabp1	-0.21247	-0.10026	-0.17165	-0.1257	-0.14348	7.4052e-18	2.0928e-09	3.9903e-19	0.00022422	1.3397e-15
ENSMUSG00000029238	Clock	0.12492	0.09236	0.10402	0.11383	0.10041	9.2458e-16	4.1886e-11	1.1078e-11	1.314e-05	3.258e-09	ENSMUSG00000029550	Sppl3	0.16828	0.13764	0.16354	0.15153	0.12597	1.0859e-11	2.5268e-14	2.1641e-12	3.9888e-07	2.5229e-08
ENSMUSG00000029245	Epha5	0.26252	0.074626	0.30394	0.22992	0.20314	3.6786e-16	7.4e-06	1.2347e-17	5.9606e-10	6.7437e-12	ENSMUSG00000029576	Radil	-0.1076	-0.06805	-0.11625	0.029388	-0.048248	8.5783e-10	0.00011743	1.7226e-10	0.093852	0.00086652
ENSMUSG00000029253	Cenpc1	0.17113	0.14159	0.16977	0.19358	0.15139	1.8474e-11	4.8067e-10	1.295e-11	8.4799e-09	1.4129e-06	ENSMUSG00000029581	Fscn1	-0.1121	-0.05338	-0.066649	-0.069029	-0.021199	2.5513e-10	0.00027534	7.3243e-07	0.00015798	0.037585
ENSMUSG00000029267	Mtf2	0.093858	0.080904	0.10977	0.13462	0.11571	1.2412e-10	2.3625e-07	9.2734e-11	1.7909e-07	2.0038e-08	ENSMUSG00000029608	Rph3a	-0.18016	-0.1273	-0.086521	-0.13075	-0.11692	7.5573e-14	7.3123e-09	7.4702e-08	6.5598e-06	7.5968e-09
ENSMUSG00000029279	Brdt	-0.11099	-0.086009	-0.07652	-0.052876	-0.063189	2.7169e-12	4.0954e-06	8.5347e-09	0.015355	3.1452e-05	ENSMUSG00000029613	Eif2ak1	0.10748	0.075223	0.08627	0.1078	0.089017	5.8822e-14	1.9273e-08	5.1801e-12	4.3145e-06	7.0514e-09
ENSMUSG00000029287	Tgfbr3	-0.083872	-0.23157	-0.066126	-0.14552	-0.10522	9.2189e-09	1.4567e-17	1.3367e-06	1.6018e-06	3.2605e-06	ENSMUSG00000029614	Rpl6	0.1129	0.11275	0.099132	0.11364	0.10509	0.00016349	0.00019875	0.00057662	5.9791e-05	0.00011638
ENSMUSG00000029291	Rufy3	0.32697	0.25772	0.30388	0.24126	0.27736	8.6503e-26	6.4571e-16	7.737e-18	8.4088e-12	1.2643e-16	ENSMUSG00000029629	Phf14	0.12401	0.089348	0.11949	0.10834	0.13289	4.4675e-13	1.0166e-08	1.1579e-12	0.0001275	4.0821e-14
ENSMUSG00000029313	Aff1	0.15751	0.06386	0.0071656	-0.027631	-0.00011278	1.8157e-08	0.00017099	0.0080237	0.034619	0.14265	ENSMUSG00000029632	Ndufa4	0.17028	0.15082	0.162	0.26155	0.14964	0.00031801	0.0013293	2.1415e-05	4.2784e-08	0.00068599
ENSMUSG00000029348	Asphd2	-0.15364	-0.095017	-0.12755	-0.051229	-0.12428	3.0772e-17	2.5085e-09	4.184e-16	0.0005109	1.2721e-10	ENSMUSG00000029636	Wasf3	0.14506	0.12031	0.096063	0.082334	0.12914	3.2589e-10	7.8455e-09	2.7427e-06	1.7653e-05	1.5811e-08
ENSMUSG00000029359	Tesc	-0.58743	-0.4321	-0.50443	-0.41316	-0.40484	3.3905e-27	2.2359e-23	5.0877e-26	4.5496e-18	1.2185e-19	ENSMUSG00000029647	Pan3	0.2235	0.19973	0.21764	0.23563	0.19628	7.2329e-23	3.7585e-19	1.9671e-22	1.7699e-15	2.2301e-16
ENSMUSG00000029386	Tctn2	0.15177	0.13526	0.15633	0.087975	0.13818	8.0902e-19	4.1822e-14	1.4285e-19	0.00024007	1.325e-12	ENSMUSG00000029672	Fam3c	0.094845	0.038955	0.067638	0.12209	0.11268	2.689e-10	0.00028045	3.0313e-06	2.9666e-10	5.1661e-09
ENSMUSG00000029392	Rilpl1	-0.11697	-0.062472	-0.081043	-0.045064	-0.045438	2.7139e-15	4.2348e-07	4.7442e-12	0.019869	0.00013157	ENSMUSG00000029673	Auts2	-0.28041	-0.17604	-0.22159	0.043764	-0.14217	3.3751e-16	5.2933e-10	2.961e-13	0.011959	2.618e-09
ENSMUSG00000029397	Rchy1	0.11066	0.080307	0.11015	0.06699	0.096752	3.5163e-06	0.0015704	1.8692e-06	0.0028717	0.00044574	ENSMUSG00000029676	Pot1a	0.11331	0.10186	0.11914	0.047246	0.095902	1.1766e-12	1.3548e-09	8.837e-12	5.5587e-05	1.708e-10
ENSMUSG00000029406	Pitpnm2	-0.28251	-0.21653	-0.27704	-0.071754	-0.19677	8.6447e-22	1.4155e-17	1.3848e-25	0.00047435	5.2045e-17	ENSMUSG00000029684	Wasl	0.10036	0.12272	0.11014	0.026594	0.084517	3.3948e-06	6.5126e-09	3.4474e-07	0.063168	5.3145e-05
ENSMUSG00000029407	Uso1	0.10005	0.10043	0.10094	0.04122	0.046043	9.6098e-11	1.1375e-09	1.2241e-11	0.015029	5.5448e-05	ENSMUSG00000029686	Cul1	0.12813	0.15829	0.12507	0.13809	0.1446	1.3345e-12	4.8877e-12	5.0885e-13	0.00027817	4.653e-09
ENSMUSG00000029408	Abcb9	-0.23829	-0.12213	-0.20381	-0.15291	-0.1419	6.5748e-21	4.9095e-11	4.9426e-19	5.4798e-07	1.7926e-14	ENSMUSG00000029701	Rbm28	0.19701	0.16488	0.16539	0.20631	0.14944	1.7302e-14	3.1348e-13	5.6787e-12	5.1028e-09	1.2067e-10
ENSMUSG00000029422	Rsrc2	0.19594	0.17897	0.19508	0.12426	0.16726	2.2487e-13	1.5931e-12	1.7374e-14	2.7766e-05	1.0266e-09	ENSMUSG00000029705	Cux1	0.048151	0.089326	0.076964	0.10664	0.14558	6.1295e-05	2.1437e-07	8.802e-06	1.949e-06	2.5269e-13
ENSMUSG00000029426	Scarb2	0.12006	0.10545	0.11826	0.073693	0.10183	1.5674e-15	5.8744e-11	3.0385e-15	1.3026e-05	4.5584e-09	ENSMUSG00000029722	Agfg2	-0.27787	-0.19111	-0.24543	-0.13594	-0.16618	6.1253e-20	1.2431e-16	4.4398e-21	2.2046e-08	1.5739e-13
ENSMUSG00000029427	Zcchc8	0.17171	0.13317	0.16181	0.109	0.13489	2.5977e-17	9.0033e-15	3.3571e-16	2.9021e-07	2.1292e-09	ENSMUSG00000029757	Dync1i1	0.25846	0.21997	0.27392	0.20472	0.21577	4.7603e-20	1.835e-16	4.2007e-20	2.0841e-09	1.5457e-13
ENSMUSG00000029432	Nipsnap2	0.14096	0.15588	0.13203	0.16168	0.13349	3.9444e-06	1.5074e-08	2.3143e-05	6.2681e-07	7.9177e-07	ENSMUSG00000029763	Exoc4	0.24839	0.26076	0.27015	0.20987	0.24767	1.6446e-25	3.0332e-22	1.8506e-25	1.7621e-14	2.1649e-22
ENSMUSG00000029436	Mmp17	-0.10911	-0.10985	-0.089682	-0.085823	-0.073247	9.5494e-08	1.1698e-08	6.042e-08	1.7865e-07	1.5482e-05	ENSMUSG00000029775	Klhdc10	0.28695	0.22707	0.26033	0.25195	0.23299	1.6598e-16	1.7806e-11	3.1873e-15	2.5072e-12	7.3376e-14
ENSMUSG00000029440	Psmd9	0.15716	0.13062	0.14474	0.11079	0.11573	1.2765e-06	6.7131e-08	1.3833e-06	2.8625e-05	0.00012562	ENSMUSG00000029776	Hibadh	0.081186	0.095212	0.11244	0.04648	0.1227	7.0283e-11	2.2234e-07	1.335e-12	0.0010585	1.6889e-09
ENSMUSG00000029452	Tmem116	-0.212	-0.20402	-0.16134	-0.099185	-0.15558	6.8142e-21	3.5251e-17	1.0454e-20	2.5473e-06	8.4599e-14	ENSMUSG00000029804	Herc3	0.1842	0.11132	0.15746	0.26916	0.15256	7.6818e-18	1.6162e-12	1.5992e-12	3.5359e-12	1.8934e-12
ENSMUSG00000029467	Atp2a2	0.010978	-0.055423	-0.045798	-0.078508	-0.11913	0.63415	0.079494	0.060157	0.0044036	0.00013299	ENSMUSG00000029817	Tra2a	0.28419	0.27809	0.28478	0.33574	0.27468	5.7129e-17	1.6143e-16	3.475e-16	1.0693e-23	4.669e-16
ENSMUSG00000029471	Camkk2	-0.384	-0.26058	-0.33794	-0.31552	-0.27289	5.5624e-23	7.1709e-19	6.0081e-21	4.6122e-14	2.2723e-19	ENSMUSG00000029821	Gsdme	-0.26158	-0.22055	-0.2359	-0.069613	-0.17047	1.0756e-11	2.4211e-13	8.092e-13	0.0060768	1.414e-07
ENSMUSG00000029472	Anapc5	0.16339	0.15834	0.17643	0.12136	0.15542	2.9097e-16	1.5206e-10	8.1738e-16	1.4176e-05	7.2458e-12	ENSMUSG00000029833	Trim24	0.10168	0.042781	0.10817	0.066862	0.10592	1.6535e-10	3.8214e-05	4.7604e-11	0.0011181	6.6834e-08
ENSMUSG00000029505	Ep400	0.10566	0.079439	0.089764	0.12672	0.087406	1.284e-14	5.6244e-10	4.1756e-12	1.981e-05	7.8814e-09	ENSMUSG00000029916	Agk	0.22097	0.19118	0.19376	0.14668	0.15043	2.9573e-21	1.1727e-14	2.7593e-20	1.6713e-06	5.5427e-11
ENSMUSG00000029516	Cit	-0.22059	-0.091401	-0.20776	0.071061	-0.064803	3.231e-13	1.4924e-06	3.5933e-13	0.001848	0.0010712	ENSMUSG00000029919	Hpgds	-0.10047	-0.073574	-0.089039	-0.097699	-0.078392	4.0838e-09	3.0347e-06	1.5847e-08	7.2455e-06	1.0325e-06
ENSMUSG00000029534	St7	0.33851	0.33589	0.34155	0.21115	0.3105	1.364e-29	6.6891e-27	1.0477e-27	5.4768e-14	1.3101e-23	ENSMUSG00000029999	Tgfa	-0.32571	-0.29931	-0.30209	-0.40737	-0.31891	5.7272e-17	1.0889e-14	1.3801e-17	6.1613e-21	3.1713e-19
ENSMUSG00000029544	Cabp1	-0.21247	-0.10026	-0.17165	-0.1257	-0.14348	7.4052e-18	2.0928e-09	3.9903e-19	0.00022422	1.3397e-15	ENSMUSG00000030000	Add2	-0.10438	-0.10283	-0.077425	-0.11911	-0.062809	1.7856e-06	9.1163e-06	1.1644e-05	2.4031e-06	0.0042832
ENSMUSG00000029550	Sppl3	0.16828	0.13764	0.16354	0.15153	0.12597	1.0859e-11	2.5268e-14	2.1641e-12	3.9888e-07	2.5229e-08	ENSMUSG00000030008	Pradc1	-0.15838	-0.15059	-0.15967	-0.060076	-0.14858	5.042e-15	1.2411e-18	1.4916e-17	1.7888e-05	7.4863e-16
ENSMUSG00000029563	Foxp2	0.12833	-0.015499	0.0532	-0.16324	-0.090436	1.7469e-12	0.15566	0.024709	3.6836e-05	6.9186e-05	ENSMUSG00000030020	Prickle2	0.38552	0.39278	0.43151	0.4222	0.51543	5.7909e-23	5.0793e-19	1.6759e-22	3.0022e-15	1.3593e-30
ENSMUSG00000029576	Radil	-0.1076	-0.06805	-0.11625	0.029388	-0.048248	8.5783e-10	0.00011743	1.7226e-10	0.093852	0.00086652	ENSMUSG00000030061	Uba3	0.14962	0.10499	0.12188	0.10604	0.083344	2.7728e-19	1.1088e-09	1.0167e-13	3.3946e-05	1.1446e-07
ENSMUSG00000029581	Fscn1	-0.1121	-0.05338	-0.066649	-0.069029	-0.021199	2.5513e-10	0.00027534	7.3243e-07	0.00015798	0.037585	ENSMUSG00000030064	Frmd4b	-0.33129	-0.31113	-0.37097	-0.27951	-0.29684	1.0145e-22	1.0077e-24	3.2647e-24	8.011e-16	3.3638e-24
ENSMUSG00000029608	Rph3a	-0.18016	-0.1273	-0.086521	-0.13075	-0.11692	7.5573e-14	7.3123e-09	7.4702e-08	6.5598e-06	7.5968e-09	ENSMUSG00000030067	Foxp1	-0.20365	-0.20982	-0.20841	-0.29778	-0.25757	5.499e-18	1.1083e-17	1.3767e-17	2.914e-24	5.7343e-22
ENSMUSG00000029613	Eif2ak1	0.10748	0.075223	0.08627	0.1078	0.089017	5.8822e-14	1.9273e-08	5.1801e-12	4.3145e-06	7.0514e-09	ENSMUSG00000030077	Chl1	0.15527	0.080448	0.18039	0.25115	0.13174	7.8219e-17	1.3509e-07	3.9443e-17	1.2594e-11	7.8411e-12
ENSMUSG00000029614	Rpl6	0.1129	0.11275	0.099132	0.11364	0.10509	0.00016349	0.00019875	0.00057662	5.9791e-05	0.00011638	ENSMUSG00000030086	Chchd6	0.15868	0.1141	0.18696	0.19381	0.19884	4.22e-15	5.3814e-08	5.1921e-16	3.9159e-11	2.6426e-16
ENSMUSG00000029629	Phf14	0.12401	0.089348	0.11949	0.10834	0.13289	4.4675e-13	1.0166e-08	1.1579e-12	0.0001275	4.0821e-14	ENSMUSG00000030092	Cntn6	0.38178	0.33666	0.34644	0.25271	0.35862	2.8894e-19	1.9489e-20	1.3792e-16	9.1265e-16	1.376e-17
ENSMUSG00000029632	Ndufa4	0.17028	0.15082	0.162	0.26155	0.14964	0.00031801	0.0013293	2.1415e-05	4.2784e-08	0.00068599	ENSMUSG00000030096	Slc6a6	-0.4188	-0.4285	-0.42349	-0.49205	-0.47287	1.1509e-27	6.5741e-26	2.1787e-25	1.8676e-27	1.3593e-30
ENSMUSG00000029636	Wasf3	0.14506	0.12031	0.096063	0.082334	0.12914	3.2589e-10	7.8455e-09	2.7427e-06	1.7653e-05	1.5811e-08	ENSMUSG00000030102	Itpr1	-0.51262	-0.38785	-0.46757	-0.31308	-0.37579	7.2203e-24	6.8703e-20	6.7717e-24	6.7293e-23	5.795e-23
ENSMUSG00000029647	Pan3	0.2235	0.19973	0.21764	0.23563	0.19628	7.2329e-23	3.7585e-19	1.9671e-22	1.7699e-15	2.2301e-16	ENSMUSG00000030120	Mlf2	-0.14439	-0.068275	-0.11271	-0.088185	-0.066543	4.641e-10	6.6276e-05	2.0121e-08	3.9014e-06	0.00023195
ENSMUSG00000029672	Fam3c	0.094845	0.038955	0.067638	0.12209	0.11268	2.689e-10	0.00028045	3.0313e-06	2.9666e-10	5.1661e-09	ENSMUSG00000030122	Ptms	-0.15448	-0.11132	-0.1616	-0.11746	-0.13695	1.1319e-07	1.5663e-07	8.345e-10	3.2623e-06	3.872e-06
ENSMUSG00000029673	Auts2	-0.28041	-0.17604	-0.22159	0.043764	-0.14217	3.3751e-16	5.2933e-10	2.961e-13	0.011959	2.618e-09	ENSMUSG00000030134	Rasgef1a	-0.46975	-0.34731	-0.37402	-0.21337	-0.27011	7.0947e-27	5.3359e-26	4.2579e-23	2.1255e-13	1.1014e-20
ENSMUSG00000029676	Pot1a	0.11331	0.10186	0.11914	0.047246	0.095902	1.1766e-12	1.3548e-09	8.837e-12	5.5587e-05	1.708e-10	ENSMUSG00000030172	Erc1	0.23151	0.14413	0.23243	0.25865	0.22748	1.8033e-19	8.2153e-13	6.9178e-18	1.9444e-13	3.9911e-16
ENSMUSG00000029684	Wasl	0.10036	0.12272	0.11014	0.026594	0.084517	3.3948e-06	6.5126e-09	3.4474e-07	0.063168	5.3145e-05	ENSMUSG00000030177	Ccdc77	0.21892	0.18651	0.2011	0.081957	0.14106	2.8195e-20	9.8512e-17	7.8732e-19	8.6416e-06	9.6156e-17
ENSMUSG00000029686	Cul1	0.12813	0.15829	0.12507	0.13809	0.1446	1.3345e-12	4.8877e-12	5.0885e-13	0.00027817	4.653e-09	ENSMUSG00000030209	Grin2b	-0.2249	-0.13867	-0.19873	0.005263	-0.11002	5.2074e-19	1.3613e-12	5.076e-18	0.18759	3.5912e-13
ENSMUSG00000029701	Rbm28	0.19701	0.16488	0.16539	0.20631	0.14944	1.7302e-14	3.1348e-13	5.6787e-12	5.1028e-09	1.2067e-10	ENSMUSG00000030222	Rerg	-0.099042	-0.20442	-0.17791	-0.29059	-0.20898	9.2217e-08	7.9361e-11	6.0418e-11	6.6873e-11	1.1357e-09
ENSMUSG00000029705	Cux1	0.048151	0.089326	0.076964	0.10664	0.14558	6.1295e-05	2.1437e-07	8.802e-06	1.949e-06	2.5269e-13	ENSMUSG00000030223	Ptpro	0.19596	0.16192	0.14732	0.1644	0.16566	1.313e-13	4.7367e-12	7.3684e-08	2.6873e-06	6.7915e-10
ENSMUSG00000029722	Agfg2	-0.27787	-0.19111	-0.24543	-0.13594	-0.16618	6.1253e-20	1.2431e-16	4.4398e-21	2.2046e-08	1.5739e-13	ENSMUSG00000030257	Srgap3	0.11191	0.17992	0.13357	0.26623	0.19616	4.5009e-06	5.5831e-11	6.458e-08	1.1098e-11	8.6127e-12
ENSMUSG00000029757	Dync1i1	0.25846	0.21997	0.27392	0.20472	0.21577	4.7603e-20	1.835e-16	4.2007e-20	2.0841e-09	1.5457e-13	ENSMUSG00000030259	Rassf8	-0.23654	-0.17371	-0.1941	-0.081803	-0.12023	5.5189e-09	1.838e-07	5.7834e-08	0.0091279	0.00026371
ENSMUSG00000029763	Exoc4	0.24839	0.26076	0.27015	0.20987	0.24767	1.6446e-25	3.0332e-22	1.8506e-25	1.7621e-14	2.1649e-22	ENSMUSG00000030265	Kras	0.17618	0.10136	0.1486	0.10515	0.10029	2.8806e-15	3.1611e-09	3.1194e-11	0.0002799	1.2698e-07
ENSMUSG00000029775	Klhdc10	0.28695	0.22707	0.26033	0.25195	0.23299	1.6598e-16	1.7806e-11	3.1873e-15	2.5072e-12	7.3376e-14	ENSMUSG00000030275	Etnk1	-0.16649	-0.12876	-0.1375	-0.053135	-0.096321	3.6249e-12	9.558e-10	2.323e-10	0.00593	3.069e-06
ENSMUSG00000029776	Hibadh	0.081186	0.095212	0.11244	0.04648	0.1227	7.0283e-11	2.2234e-07	1.335e-12	0.0010585	1.6889e-09	ENSMUSG00000030302	Atp2b2	-0.30917	-0.18322	-0.23428	-0.15147	-0.18918	9.7089e-17	7.7495e-12	5.2706e-15	1.5023e-09	5.9707e-13
ENSMUSG00000029804	Herc3	0.1842	0.11132	0.15746	0.26916	0.15256	7.6818e-18	1.6162e-12	1.5992e-12	3.5359e-12	1.8934e-12	ENSMUSG00000030303	Far2	0.12355	0.12461	0.097974	0.11622	0.04623	1.0151e-13	2.0789e-08	1.0858e-10	0.00050833	5.1679e-09
ENSMUSG00000029817	Tra2a	0.28419	0.27809	0.28478	0.33574	0.27468	5.7129e-17	1.6143e-16	3.475e-16	1.0693e-23	4.669e-16	ENSMUSG00000030304	Ergic2	0.10786	0.12071	0.1034	0.052446	0.11762	2.2997e-07	6.4569e-08	4.7354e-08	0.0034492	8.2259e-11
ENSMUSG00000029821	Gsdme	-0.26158	-0.22055	-0.2359	-0.069613	-0.17047	1.0756e-11	2.4211e-13	8.092e-13	0.0060768	1.414e-07	ENSMUSG00000030313	Dennd5b	0.10514	0.16798	0.14911	0.12024	0.17851	4.6457e-12	2.5466e-17	7.3042e-19	3.2395e-05	1.1977e-10
ENSMUSG00000029833	Trim24	0.10168	0.042781	0.10817	0.066862	0.10592	1.6535e-10	3.8214e-05	4.7604e-11	0.0011181	6.6834e-08	ENSMUSG00000030314	Atg7	0.077046	0.061474	0.081922	0.076891	0.1046	1.7056e-09	4.4541e-09	9.6582e-09	6.161e-08	1.4201e-08
ENSMUSG00000029916	Agk	0.22097	0.19118	0.19376	0.14668	0.15043	2.9573e-21	1.1727e-14	2.7593e-20	1.6713e-06	5.5427e-11	ENSMUSG00000030329	Pianp	-0.12478	-0.099315	-0.098989	-0.10847	-0.11558	4.6633e-07	7.2149e-05	1.004e-05	0.00062915	8.7292e-06
ENSMUSG00000029919	Hpgds	-0.10047	-0.073574	-0.089039	-0.097699	-0.078392	4.0838e-09	3.0347e-06	1.5847e-08	7.2455e-06	1.0325e-06	ENSMUSG00000030350	Prmt8	-0.21873	-0.21619	-0.27627	-0.31334	-0.25765	1.2534e-13	2.5681e-15	1.5072e-18	1.1284e-12	1.5893e-20
ENSMUSG00000029999	Tgfa	-0.32571	-0.29931	-0.30209	-0.40737	-0.31891	5.7272e-17	1.0889e-14	1.3801e-17	6.1613e-21	3.1713e-19	ENSMUSG00000030374	Strn4	-0.10757	-0.077515	-0.10135	-0.075848	-0.08824	1.0784e-12	3.801e-08	2.3425e-12	0.0058762	2.9901e-07
ENSMUSG00000030000	Add2	-0.10438	-0.10283	-0.077425	-0.11911	-0.062809	1.7856e-06	9.1163e-06	1.1644e-05	2.4031e-06	0.0042832	ENSMUSG00000030376	Slc8a2	-0.46704	-0.34974	-0.38398	-0.44247	-0.39435	1.7549e-27	4.2149e-21	1.4429e-26	1.1095e-22	8.8774e-25
ENSMUSG00000030008	Pradc1	-0.15838	-0.15059	-0.15967	-0.060076	-0.14858	5.042e-15	1.2411e-18	1.4916e-17	1.7888e-05	7.4863e-16	ENSMUSG00000030397	Mark4	0.11447	0.064894	0.10727	0.014863	0.065629	5.9599e-14	2.8143e-09	2.336e-11	0.0071492	2.7244e-07
ENSMUSG00000030020	Prickle2	0.38552	0.39278	0.43151	0.4222	0.51543	5.7909e-23	5.0793e-19	1.6759e-22	3.0022e-15	1.3593e-30	ENSMUSG00000030421	Uri1	0.12551	0.11849	0.12478	0.081445	0.12279	4.5532e-10	7.3426e-07	1.9791e-10	0.00015328	1.8156e-09
ENSMUSG00000030061	Uba3	0.14962	0.10499	0.12188	0.10604	0.083344	2.7728e-19	1.1088e-09	1.0167e-13	3.3946e-05	1.1446e-07	ENSMUSG00000030428	Ttyh1	-0.18168	-0.11226	-0.16354	-0.19291	-0.096027	1.1706e-11	7.9439e-09	4.1959e-14	2.4509e-07	2.5299e-06
ENSMUSG00000030064	Frmd4b	-0.33129	-0.31113	-0.37097	-0.27951	-0.29684	1.0145e-22	1.0077e-24	3.2647e-24	8.011e-16	3.3638e-24	ENSMUSG00000030432	Rpl28	0.11209	0.091833	0.097832	0.02795	0.11905	1.0069e-06	0.00018468	4.1345e-05	0.00021949	6.6938e-08
ENSMUSG00000030067	Foxp1	-0.20365	-0.20982	-0.20841	-0.29778	-0.25757	5.499e-18	1.1083e-17	1.3767e-17	2.914e-24	5.7343e-22	ENSMUSG00000030447	Cyfip1	0.12782	0.15458	0.115	0.14492	0.14835	9.9439e-16	3.3633e-16	2.7995e-13	4.3566e-08	1.4622e-15
ENSMUSG00000030075	Cntn3	0.21338	-0.011497	0.17525	-0.054579	0.0061404	2.2805e-08	0.36078	1.4474e-07	0.051337	0.55653	ENSMUSG00000030451	Herc2	0.15004	0.11913	0.16214	0.11047	0.13801	4.4658e-11	1.5455e-09	5.725e-17	8.2743e-07	1.8265e-09
ENSMUSG00000030077	Chl1	0.15527	0.080448	0.18039	0.25115	0.13174	7.8219e-17	1.3509e-07	3.9443e-17	1.2594e-11	7.8411e-12	ENSMUSG00000030452	Nipa2	0.10119	0.083282	0.10519	0.010675	0.068656	8.2571e-06	0.0001116	3.9737e-06	0.18982	0.00070643
ENSMUSG00000030086	Chchd6	0.15868	0.1141	0.18696	0.19381	0.19884	4.22e-15	5.3814e-08	5.1921e-16	3.9159e-11	2.6426e-16	ENSMUSG00000030498	Gas2	0.16696	0.14245	0.16304	0.1072	0.14836	9.8568e-14	9.2789e-12	3.0444e-17	5.7991e-05	4.186e-13
ENSMUSG00000030092	Cntn6	0.38178	0.33666	0.34644	0.25271	0.35862	2.8894e-19	1.9489e-20	1.3792e-16	9.1265e-16	1.376e-17	ENSMUSG00000030509	Asb7	0.07399	0.075941	0.066202	0.094794	0.10287	2.5626e-12	1.1934e-09	6.9919e-09	1.9194e-07	8.6451e-13
ENSMUSG00000030096	Slc6a6	-0.4188	-0.4285	-0.42349	-0.49205	-0.47287	1.1509e-27	6.5741e-26	2.1787e-25	1.8676e-27	1.3593e-30	ENSMUSG00000030516	Tjp1	0.13086	0.089256	0.11298	0.23227	0.097783	5.2154e-16	1.4718e-07	3.8643e-11	1.2594e-11	7.3632e-09
ENSMUSG00000030102	Itpr1	-0.51262	-0.38785	-0.46757	-0.31308	-0.37579	7.2203e-24	6.8703e-20	6.7717e-24	6.7293e-23	5.795e-23	ENSMUSG00000030518	Fam189a1	-0.13069	-0.20602	-0.038551	-0.02122	-0.10509	3.0916e-11	8.7816e-17	0.0043527	0.024115	2.0028e-09
ENSMUSG00000030120	Mlf2	-0.14439	-0.068275	-0.11271	-0.088185	-0.066543	4.641e-10	6.6276e-05	2.0121e-08	3.9014e-06	0.00023195	ENSMUSG00000030519	Apba2	0.1246	0.067855	0.13445	0.1001	0.084695	8.0114e-15	1.914e-06	5.7341e-16	0.00048014	5.5767e-09
ENSMUSG00000030122	Ptms	-0.15448	-0.11132	-0.1616	-0.11746	-0.13695	1.1319e-07	1.5663e-07	8.345e-10	3.2623e-06	3.872e-06	ENSMUSG00000030525	Chrna7	-0.23946	-0.10846	-0.2348	-0.11905	-0.10396	1.9352e-15	6.182e-10	1.5902e-13	0.00032402	2.1906e-06
ENSMUSG00000030134	Rasgef1a	-0.46975	-0.34731	-0.37402	-0.21337	-0.27011	7.0947e-27	5.3359e-26	4.2579e-23	2.1255e-13	1.1014e-20	ENSMUSG00000030527	Crtc3	0.13822	0.17485	0.058943	0.073434	0.10441	1.0882e-06	6.2619e-09	0.012224	0.0086686	1.208e-05
ENSMUSG00000030172	Erc1	0.23151	0.14413	0.23243	0.25865	0.22748	1.8033e-19	8.2153e-13	6.9178e-18	1.9444e-13	3.9911e-16	ENSMUSG00000030584	Dpf1	-0.1872	-0.16238	-0.13489	-0.1048	-0.15766	5.118e-18	2.3448e-16	1.1306e-14	6.2235e-08	4.2491e-17
ENSMUSG00000030177	Ccdc77	0.21892	0.18651	0.2011	0.081957	0.14106	2.8195e-20	9.8512e-17	7.8732e-19	8.6416e-06	9.6156e-17	ENSMUSG00000030592	Ryr1	-0.79435	-0.69433	-0.4802	-0.75382	-0.61123	2.42e-31	2.734e-39	3.4446e-33	5.6896e-32	3.0643e-28
ENSMUSG00000030209	Grin2b	-0.2249	-0.13867	-0.19873	0.005263	-0.11002	5.2074e-19	1.3613e-12	5.076e-18	0.18759	3.5912e-13	ENSMUSG00000030619	Eed	0.10937	0.079887	0.10978	0.091975	0.057193	1.4626e-13	5.4269e-07	5.5542e-14	0.00037345	2.919e-05
ENSMUSG00000030222	Rerg	-0.099042	-0.20442	-0.17791	-0.29059	-0.20898	9.2217e-08	7.9361e-11	6.0418e-11	6.6873e-11	1.1357e-09	ENSMUSG00000030629	Zfand6	0.18403	0.13408	0.15925	0.12432	0.1829	5.118e-18	3.2507e-09	7.7578e-14	7.1799e-06	2.8778e-16
ENSMUSG00000030223	Ptpro	0.19596	0.16192	0.14732	0.1644	0.16566	1.313e-13	4.7367e-12	7.3684e-08	2.6873e-06	6.7915e-10	ENSMUSG00000030638	Sh3gl3	-0.20757	-0.21751	-0.17128	-0.18606	-0.16836	1.3494e-15	4.631e-18	1.9942e-15	5.7341e-12	1.4415e-14
ENSMUSG00000030257	Srgap3	0.11191	0.17992	0.13357	0.26623	0.19616	4.5009e-06	5.5831e-11	6.458e-08	1.1098e-11	8.6127e-12	ENSMUSG00000030647	Ndufc2	0.14148	0.14663	0.14888	0.21262	0.12454	9.402e-06	4.1431e-07	1.9164e-07	1.0699e-06	2.0817e-05
ENSMUSG00000030259	Rassf8	-0.23654	-0.17371	-0.1941	-0.081803	-0.12023	5.5189e-09	1.838e-07	5.7834e-08	0.0091279	0.00026371	ENSMUSG00000030654	Arl6ip1	0.098372	0.099516	0.12983	0.12783	0.10242	0.0010854	0.00031781	2.5506e-05	2.3048e-05	0.00027914
ENSMUSG00000030265	Kras	0.17618	0.10136	0.1486	0.10515	0.10029	2.8806e-15	3.1611e-09	3.1194e-11	0.0002799	1.2698e-07	ENSMUSG00000030655	Smg1	0.081131	0.10294	0.076016	0.1288	0.10539	4.6512e-12	3.4075e-11	1.4726e-08	1.2186e-07	1.9383e-13
ENSMUSG00000030275	Etnk1	-0.16649	-0.12876	-0.1375	-0.053135	-0.096321	3.6249e-12	9.558e-10	2.323e-10	0.00593	3.069e-06	ENSMUSG00000030659	Nucb2	-0.056714	-0.015727	-0.1591	-0.0086558	-0.0787	1.2801e-07	0.08034	1.0611e-17	0.030672	1.9304e-06
ENSMUSG00000030302	Atp2b2	-0.30917	-0.18322	-0.23428	-0.15147	-0.18918	9.7089e-17	7.7495e-12	5.2706e-15	1.5023e-09	5.9707e-13	ENSMUSG00000030660	Pik3c2a	0.17975	0.12444	0.14699	0.085745	0.13148	1.0093e-13	5.8935e-11	2.3745e-12	0.00011022	5.1804e-09
ENSMUSG00000030303	Far2	0.12355	0.12461	0.097974	0.11622	0.04623	1.0151e-13	2.0789e-08	1.0858e-10	0.00050833	5.1679e-09	ENSMUSG00000030671	Pde3b	0.1742	0.20071	0.21731	0.16939	0.19815	1.1245e-12	2.4842e-16	1.917e-14	1.3267e-06	3.5031e-13
ENSMUSG00000030304	Ergic2	0.10786	0.12071	0.1034	0.052446	0.11762	2.2997e-07	6.4569e-08	4.7354e-08	0.0034492	8.2259e-11	ENSMUSG00000030695	Aldoa	0.1447	0.1429	0.14745	0.12404	0.13502	0.00014982	0.00034224	6.9e-05	6.634e-06	0.0011921
ENSMUSG00000030306	Tmtc1	0.01515	0.11998	-0.0090388	0.17528	0.0081828	0.2908	7.8891e-08	0.54979	2.2271e-06	0.40799	ENSMUSG00000030704	Rab6a	0.1315	0.091693	0.12301	0.19012	0.098001	5.8941e-09	4.8624e-08	1.2402e-09	2.8653e-09	1.0284e-06
ENSMUSG00000030310	Slc6a1	-0.16339	-0.097768	-0.060797	0.024518	0.061655	6.4148e-11	3.0058e-06	6.9808e-05	0.068199	0.0032308	ENSMUSG00000030720	Cln3	0.13342	0.10278	0.13211	0.1034	0.11273	1.5266e-16	7.2759e-13	5.3073e-17	9.8674e-10	3.4491e-14
ENSMUSG00000030313	Dennd5b	0.10514	0.16798	0.14911	0.12024	0.17851	4.6457e-12	2.5466e-17	7.3042e-19	3.2395e-05	1.1977e-10	ENSMUSG00000030738	Eif3c	0.10266	0.088744	0.10922	0.046115	0.079647	2.0358e-10	2.9395e-07	6.9084e-10	3.2232e-05	7.2311e-06
ENSMUSG00000030314	Atg7	0.077046	0.061474	0.081922	0.076891	0.1046	1.7056e-09	4.4541e-09	9.6582e-09	6.161e-08	1.4201e-08	ENSMUSG00000030747	Dgat2	-0.20555	-0.14632	-0.16394	-0.14762	-0.17996	2.3191e-13	6.6717e-13	1.2276e-12	6.1604e-09	8.1433e-12
ENSMUSG00000030329	Pianp	-0.12478	-0.099315	-0.098989	-0.10847	-0.11558	4.6633e-07	7.2149e-05	1.004e-05	0.00062915	8.7292e-06	ENSMUSG00000030751	Psma1	0.089917	0.076644	0.067193	0.12931	0.13041	0.0079992	0.0065319	0.012593	6.2252e-05	4.1496e-05
ENSMUSG00000030350	Prmt8	-0.21873	-0.21619	-0.27627	-0.31334	-0.25765	1.2534e-13	2.5681e-15	1.5072e-18	1.1284e-12	1.5893e-20	ENSMUSG00000030754	Copb1	0.19856	0.16268	0.18543	0.18177	0.15384	1.9352e-15	4.4864e-11	3.7921e-16	6.4175e-10	1.3387e-11
ENSMUSG00000030374	Strn4	-0.10757	-0.077515	-0.10135	-0.075848	-0.08824	1.0784e-12	3.801e-08	2.3425e-12	0.0058762	2.9901e-07	ENSMUSG00000030760	Acer3	0.16104	0.15536	0.17995	0.17905	0.18148	5.8601e-16	1.4083e-15	6.2307e-19	1.1609e-07	2.2153e-14
ENSMUSG00000030376	Slc8a2	-0.46704	-0.34974	-0.38398	-0.44247	-0.39435	1.7549e-27	4.2149e-21	1.4429e-26	1.1095e-22	8.8774e-25	ENSMUSG00000030774	Pak1	0.19656	0.18239	0.17371	0.14223	0.17177	6.7821e-19	2.7655e-20	1.4012e-16	2.5424e-07	1.0009e-14
ENSMUSG00000030397	Mark4	0.11447	0.064894	0.10727	0.014863	0.065629	5.9599e-14	2.8143e-09	2.336e-11	0.0071492	2.7244e-07	ENSMUSG00000030822	Prr14	0.16795	0.13135	0.1261	0.081996	0.092205	1.6548e-13	1.0213e-07	2.9888e-11	0.0018537	4.0348e-07
ENSMUSG00000030421	Uri1	0.12551	0.11849	0.12478	0.081445	0.12279	4.5532e-10	7.3426e-07	1.9791e-10	0.00015328	1.8156e-09	ENSMUSG00000030839	Sergef	0.060233	0.10109	0.013854	0.12387	0.050763	5.7889e-08	5.6462e-12	0.002203	5.2244e-05	6.7918e-06
ENSMUSG00000030428	Ttyh1	-0.18168	-0.11226	-0.16354	-0.19291	-0.096027	1.1706e-11	7.9439e-09	4.1959e-14	2.4509e-07	2.5299e-06	ENSMUSG00000030844	Rgs10	-0.076213	-0.066151	-0.099014	-0.10521	-0.11165	1.6278e-12	5.4585e-11	4.5657e-15	4.9368e-09	3.2216e-15
ENSMUSG00000030432	Rpl28	0.11209	0.091833	0.097832	0.02795	0.11905	1.0069e-06	0.00018468	4.1345e-05	0.00021949	6.6938e-08	ENSMUSG00000030849	Fgfr2	0.059906	0.097608	0.070193	0.14346	0.10033	0.06563	0.0011247	0.031362	2.5607e-05	0.00046431
ENSMUSG00000030447	Cyfip1	0.12782	0.15458	0.115	0.14492	0.14835	9.9439e-16	3.3633e-16	2.7995e-13	4.3566e-08	1.4622e-15	ENSMUSG00000030854	Ptpn5	-0.38189	-0.29612	-0.35445	-0.39927	-0.36882	6.5633e-17	1.3175e-16	2.8424e-17	5.0409e-18	2.6584e-20
ENSMUSG00000030451	Herc2	0.15004	0.11913	0.16214	0.11047	0.13801	4.4658e-11	1.5455e-09	5.725e-17	8.2743e-07	1.8265e-09	ENSMUSG00000030861	Acadsb	0.20263	0.15359	0.2181	0.26883	0.18204	8.8173e-16	7.1252e-15	1.656e-15	3.2811e-12	1.2872e-14
ENSMUSG00000030452	Nipa2	0.10119	0.083282	0.10519	0.010675	0.068656	8.2571e-06	0.0001116	3.9737e-06	0.18982	0.00070643	ENSMUSG00000030922	Lyrm1	0.081679	0.048867	0.10421	0.052002	0.087031	1.1652e-13	2.7567e-06	1.0933e-14	0.0001079	3.8918e-07
ENSMUSG00000030465	Psd3	0.01019	-0.06984	0.029443	-0.14379	-0.1138	0.67834	0.013935	0.2684	4.482e-09	2.8374e-05	ENSMUSG00000030967	Zranb1	0.11056	0.072173	0.1122	0.099422	0.15052	2.2666e-14	1.496e-10	3.8031e-13	8.3925e-07	1.2882e-14
ENSMUSG00000030498	Gas2	0.16696	0.14245	0.16304	0.1072	0.14836	9.8568e-14	9.2789e-12	3.0444e-17	5.7991e-05	4.186e-13	ENSMUSG00000030982	Vps35l	0.18906	0.17597	0.18199	0.11716	0.16802	1.1942e-13	2.1838e-14	3.1237e-13	1.0866e-07	1.1876e-10
ENSMUSG00000030509	Asb7	0.07399	0.075941	0.066202	0.094794	0.10287	2.5626e-12	1.1934e-09	6.9919e-09	1.9194e-07	8.6451e-13	ENSMUSG00000030986	Dhx32	-0.13963	-0.035911	-0.16757	-0.023326	-0.042837	1.2954e-17	0.0039027	3.172e-18	0.14859	0.0017814
ENSMUSG00000030516	Tjp1	0.13086	0.089256	0.11298	0.23227	0.097783	5.2154e-16	1.4718e-07	3.8643e-11	1.2594e-11	7.3632e-09	ENSMUSG00000030990	Pgap2	0.12305	0.082163	0.13573	0.14178	0.12706	1.0105e-07	3.1913e-05	2.5587e-07	2.7134e-05	4.3029e-08
ENSMUSG00000030518	Fam189a1	-0.13069	-0.20602	-0.038551	-0.02122	-0.10509	3.0916e-11	8.7816e-17	0.0043527	0.024115	2.0028e-09	ENSMUSG00000031007	Atp6ap2	0.18477	0.20729	0.17201	0.10578	0.14183	1.9861e-05	7.1694e-07	6.1033e-06	0.0043523	0.0001935
ENSMUSG00000030519	Apba2	0.1246	0.067855	0.13445	0.1001	0.084695	8.0114e-15	1.914e-06	5.7341e-16	0.00048014	5.5767e-09	ENSMUSG00000031010	Usp9x	0.17545	0.14901	0.14832	0.19418	0.16047	9.7979e-13	1.9451e-10	8.8051e-11	6.9079e-10	1.4441e-10
ENSMUSG00000030525	Chrna7	-0.23946	-0.10846	-0.2348	-0.11905	-0.10396	1.9352e-15	6.182e-10	1.5902e-13	0.00032402	2.1906e-06	ENSMUSG00000031012	Cask	0.1265	0.047277	0.11207	0.040405	0.075631	5.4882e-14	0.00016997	1.0428e-14	0.044049	1.4732e-07
ENSMUSG00000030527	Crtc3	0.13822	0.17485	0.058943	0.073434	0.10441	1.0882e-06	6.2619e-09	0.012224	0.0086686	1.208e-05	ENSMUSG00000031028	Tub	-0.089059	-0.10107	-0.0012934	-0.09981	-0.038868	4.41e-12	1.0602e-09	0.12009	9.2603e-06	0.0012858
ENSMUSG00000030584	Dpf1	-0.1872	-0.16238	-0.13489	-0.1048	-0.15766	5.118e-18	2.3448e-16	1.1306e-14	6.2235e-08	4.2491e-17	ENSMUSG00000031060	Rbm10	0.088819	0.10616	0.10287	0.05285	0.07216	2.9491e-11	7.9559e-08	5.278e-14	0.0089785	1.2494e-05
ENSMUSG00000030592	Ryr1	-0.79435	-0.69433	-0.4802	-0.75382	-0.61123	2.42e-31	2.734e-39	3.4446e-33	5.6896e-32	3.0643e-28	ENSMUSG00000031066	Usp11	0.11601	0.060691	0.12628	0.089782	0.090583	5.7891e-13	3.7548e-07	6.7135e-14	2.2702e-05	1.8007e-07
ENSMUSG00000030619	Eed	0.10937	0.079887	0.10978	0.091975	0.057193	1.4626e-13	5.4269e-07	5.5542e-14	0.00037345	2.919e-05	ENSMUSG00000031093	Dock11	0.23892	0.19379	0.24538	0.18184	0.18712	3.2254e-21	4.5831e-11	3.1784e-21	1.6747e-08	2.0222e-11
ENSMUSG00000030621	Me3	-0.032317	0.12852	0.030052	0.19698	0.21394	0.13634	2.8769e-07	0.10417	4.5314e-09	7.1737e-13	ENSMUSG00000031129	Slc9a9	0.21524	0.23201	0.20291	0.13157	0.1212	1.4527e-12	4.9654e-17	2.5535e-14	1.6401e-09	2.1638e-14
ENSMUSG00000030629	Zfand6	0.18403	0.13408	0.15925	0.12432	0.1829	5.118e-18	3.2507e-09	7.7578e-14	7.1799e-06	2.8778e-16	ENSMUSG00000031137	Fgf13	0.18424	0.15162	0.19006	0.080416	0.075786	1.2957e-14	3.0935e-06	1.551e-11	0.015563	0.00011961
ENSMUSG00000030638	Sh3gl3	-0.20757	-0.21751	-0.17128	-0.18606	-0.16836	1.3494e-15	4.631e-18	1.9942e-15	5.7341e-12	1.4415e-14	ENSMUSG00000031144	Syp	0.26649	0.20608	0.26445	0.10678	0.18169	1.6035e-12	4.3801e-09	3.8772e-15	2.596e-05	3.2063e-08
ENSMUSG00000030643	Rab30	-0.038497	0.15939	-8.1384e-05	0.16006	0.15822	0.03912	2.4459e-08	0.52094	6.1729e-06	1.7726e-10	ENSMUSG00000031148	Gpkow	0.10615	0.052742	0.092537	0.11482	0.076472	4.3929e-07	0.0010958	1.1898e-06	4.6548e-06	2.6684e-06
ENSMUSG00000030647	Ndufc2	0.14148	0.14663	0.14888	0.21262	0.12454	9.402e-06	4.1431e-07	1.9164e-07	1.0699e-06	2.0817e-05	ENSMUSG00000031153	Gripap1	-0.14848	-0.1076	-0.16272	-0.25616	-0.14191	4.425e-17	2.443e-09	1.128e-17	9.831e-14	2.796e-13
ENSMUSG00000030654	Arl6ip1	0.098372	0.099516	0.12983	0.12783	0.10242	0.0010854	0.00031781	2.5506e-05	2.3048e-05	0.00027914	ENSMUSG00000031174	Rpgr	0.13651	0.1258	0.12347	0.14629	0.12142	3.8688e-16	7.5092e-13	4.4711e-14	3.4429e-08	2.2814e-08
ENSMUSG00000030655	Smg1	0.081131	0.10294	0.076016	0.1288	0.10539	4.6512e-12	3.4075e-11	1.4726e-08	1.2186e-07	1.9383e-13	ENSMUSG00000031189	Aff2	0.28479	0.35473	0.28231	0.19142	0.24238	3.5444e-17	8.5351e-17	5.7538e-15	2.2752e-09	1.6979e-13
ENSMUSG00000030657	Xylt1	-0.10725	-0.081529	0.033033	0.017835	-0.048333	1.3786e-11	5.4628e-06	3.6923e-05	1.8737e-05	0.00042776	ENSMUSG00000031197	Vbp1	0.12794	0.072667	0.096943	0.10898	0.099428	9.0554e-14	1.7457e-09	7.9389e-12	4.1978e-07	1.4176e-08
ENSMUSG00000030659	Nucb2	-0.056714	-0.015727	-0.1591	-0.0086558	-0.0787	1.2801e-07	0.08034	1.0611e-17	0.030672	1.9304e-06	ENSMUSG00000031214	Ophn1	0.13487	0.1176	0.12021	0.088506	0.094028	1.1137e-11	1.927e-10	2.9534e-15	0.00064806	3.3401e-08
ENSMUSG00000030660	Pik3c2a	0.17975	0.12444	0.14699	0.085745	0.13148	1.0093e-13	5.8935e-11	2.3745e-12	0.00011022	5.1804e-09	ENSMUSG00000031229	Atrx	0.15416	0.14243	0.15432	0.20911	0.14148	4.8705e-12	1.551e-12	8.6545e-12	3.9857e-09	7.2952e-13
ENSMUSG00000030671	Pde3b	0.1742	0.20071	0.21731	0.16939	0.19815	1.1245e-12	2.4842e-16	1.917e-14	1.3267e-06	3.5031e-13	ENSMUSG00000031231	Cox7b	0.1876	0.1382	0.15515	0.10776	0.14928	1.9247e-05	0.00018822	3.1091e-05	0.00016008	0.00024565
ENSMUSG00000030695	Aldoa	0.1447	0.1429	0.14745	0.12404	0.13502	0.00014982	0.00034224	6.9e-05	6.634e-06	0.0011921	ENSMUSG00000031232	Magt1	0.18545	0.11416	0.15448	-0.0073662	0.15853	5.968e-20	3.8644e-11	1.4923e-20	0.24189	1.05e-15
ENSMUSG00000030704	Rab6a	0.1315	0.091693	0.12301	0.19012	0.098001	5.8941e-09	4.8624e-08	1.2402e-09	2.8653e-09	1.0284e-06	ENSMUSG00000031246	Sh3bgrl	0.24578	0.20032	0.24079	0.22079	0.18743	1.7836e-18	5.0015e-14	2.7367e-19	4.1564e-12	8.2439e-17
ENSMUSG00000030720	Cln3	0.13342	0.10278	0.13211	0.1034	0.11273	1.5266e-16	7.2759e-13	5.3073e-17	9.8674e-10	3.4491e-14	ENSMUSG00000031278	Acsl4	0.15993	0.13061	0.15403	0.10367	0.12681	7.2566e-12	8.4468e-09	2.0977e-13	0.00021795	1.6163e-09
ENSMUSG00000030738	Eif3c	0.10266	0.088744	0.10922	0.046115	0.079647	2.0358e-10	2.9395e-07	6.9084e-10	3.2232e-05	7.2311e-06	ENSMUSG00000031285	Dcx	0.2728	0.17686	0.25578	0.1662	0.24995	2.9838e-24	8.3296e-15	1.1056e-22	6.114e-06	8.7702e-17
ENSMUSG00000030747	Dgat2	-0.20555	-0.14632	-0.16394	-0.14762	-0.17996	2.3191e-13	6.6717e-13	1.2276e-12	6.1604e-09	8.1433e-12	ENSMUSG00000031292	Cdkl5	-0.10874	-0.07541	-0.097462	-0.0075875	-0.079677	2.473e-06	9.4412e-05	6.2106e-06	3.2324e-08	2.3167e-07
ENSMUSG00000030751	Psma1	0.089917	0.076644	0.067193	0.12931	0.13041	0.0079992	0.0065319	0.012593	6.2252e-05	4.1496e-05	ENSMUSG00000031309	Rps6ka3	0.046177	0.19786	0.048909	0.07169	0.08697	0.014637	4.8319e-12	0.0013798	1.4704e-05	8.6019e-05
ENSMUSG00000030754	Copb1	0.19856	0.16268	0.18543	0.18177	0.15384	1.9352e-15	4.4864e-11	3.7921e-16	6.4175e-10	1.3387e-11	ENSMUSG00000031314	Taf1	0.14479	0.086995	0.12413	0.10671	0.11859	1.7901e-15	1.1581e-07	1.464e-11	0.00014501	2.9031e-11
ENSMUSG00000030760	Acer3	0.16104	0.15536	0.17995	0.17905	0.18148	5.8601e-16	1.4083e-15	6.2307e-19	1.1609e-07	2.2153e-14	ENSMUSG00000031320	Rps4x	0.1184	0.10766	0.11085	0.067911	0.094375	3.1715e-07	3.4466e-06	3.687e-08	0.00011147	7.0242e-07
ENSMUSG00000030774	Pak1	0.19656	0.18239	0.17371	0.14223	0.17177	6.7821e-19	2.7655e-20	1.4012e-16	2.5424e-07	1.0009e-14	ENSMUSG00000031333	Abcb7	0.1129	0.061053	0.077351	0.11913	0.12885	2.3956e-08	1.3166e-05	5.2289e-09	1.0534e-05	2.1497e-08
ENSMUSG00000030822	Prr14	0.16795	0.13135	0.1261	0.081996	0.092205	1.6548e-13	1.0213e-07	2.9888e-11	0.0018537	4.0348e-07	ENSMUSG00000031337	Mtm1	0.13508	0.10114	0.12507	0.084103	0.091325	1.3498e-11	6.0784e-08	1.7556e-12	0.00063503	2.3214e-08
ENSMUSG00000030839	Sergef	0.060233	0.10109	0.013854	0.12387	0.050763	5.7889e-08	5.6462e-12	0.002203	5.2244e-05	6.7918e-06	ENSMUSG00000031342	Gpm6b	-0.52326	-0.41046	-0.44194	-0.4647	-0.41601	1.5144e-23	2.6197e-25	7.8981e-21	1.1018e-20	1.3363e-24
ENSMUSG00000030844	Rgs10	-0.076213	-0.066151	-0.099014	-0.10521	-0.11165	1.6278e-12	5.4585e-11	4.5657e-15	4.9368e-09	3.2216e-15	ENSMUSG00000031343	Gabra3	0.12611	0.028452	0.27778	0.088641	0.1785	1.2537e-18	0.00012273	1.2783e-23	0.00082665	3.8781e-13
ENSMUSG00000030849	Fgfr2	0.059906	0.097608	0.070193	0.14346	0.10033	0.06563	0.0011247	0.031362	2.5607e-05	0.00046431	ENSMUSG00000031355	Arhgap6	0.22445	0.089148	0.13959	0.021823	0.074649	8.421e-12	8.1995e-06	1.6519e-06	0.26235	7.25e-06
ENSMUSG00000030854	Ptpn5	-0.38189	-0.29612	-0.35445	-0.39927	-0.36882	6.5633e-17	1.3175e-16	2.8424e-17	5.0409e-18	2.6584e-20	ENSMUSG00000031360	Ctps2	0.11804	0.083417	0.14342	0.10699	0.11359	2.268e-17	2.0161e-11	6.845e-22	9.6809e-07	2.9579e-12
ENSMUSG00000030861	Acadsb	0.20263	0.15359	0.2181	0.26883	0.18204	8.8173e-16	7.1252e-15	1.656e-15	3.2811e-12	1.2872e-14	ENSMUSG00000031393	Mecp2	0.12273	0.10979	0.12995	0.0095407	0.10621	1.0427e-13	7.2909e-11	2.1912e-14	0.11985	1.6095e-07
ENSMUSG00000030922	Lyrm1	0.081679	0.048867	0.10421	0.052002	0.087031	1.1652e-13	2.7567e-06	1.0933e-14	0.0001079	3.8918e-07	ENSMUSG00000031422	Morf4l2	0.11626	0.098424	0.11964	0.076421	0.076286	1.8906e-11	1.9183e-07	3.9517e-11	6.4539e-05	3.0035e-05
ENSMUSG00000030967	Zranb1	0.11056	0.072173	0.1122	0.099422	0.15052	2.2666e-14	1.496e-10	3.8031e-13	8.3925e-07	1.2882e-14	ENSMUSG00000031428	Zcchc18	0.096297	0.10795	0.086925	0.050169	0.083133	0.00027392	8.4754e-05	0.00091099	0.039081	0.002995
ENSMUSG00000030982	Vps35l	0.18906	0.17597	0.18199	0.11716	0.16802	1.1942e-13	2.1838e-14	3.1237e-13	1.0866e-07	1.1876e-10	ENSMUSG00000031433	Rbm41	0.13246	0.10232	0.13641	0.18324	0.14616	5.178e-17	1.9023e-13	1.7077e-17	7.1919e-11	7.269e-16
ENSMUSG00000030986	Dhx32	-0.13963	-0.035911	-0.16757	-0.023326	-0.042837	1.2954e-17	0.0039027	3.172e-18	0.14859	0.0017814	ENSMUSG00000031442	Mcf2l	-0.11458	-0.074648	-0.12617	-0.065302	-0.03253	1.2068e-09	1.4448e-06	6.7732e-11	0.0024941	0.012879
ENSMUSG00000030990	Pgap2	0.12305	0.082163	0.13573	0.14178	0.12706	1.0105e-07	3.1913e-05	2.5587e-07	2.7134e-05	4.3029e-08	ENSMUSG00000031446	Cul4a	0.076234	0.10007	0.059545	0.091566	0.054455	2.1472e-08	2.6297e-10	3.3848e-08	1.3749e-07	1.1108e-07
ENSMUSG00000031007	Atp6ap2	0.18477	0.20729	0.17201	0.10578	0.14183	1.9861e-05	7.1694e-07	6.1033e-06	0.0043523	0.0001935	ENSMUSG00000031447	Lamp1	0.12835	0.11332	0.12368	0.11825	0.095322	6.3901e-06	7.1938e-08	7.0709e-07	3.3946e-05	4.4585e-07
ENSMUSG00000031010	Usp9x	0.17545	0.14901	0.14832	0.19418	0.16047	9.7979e-13	1.9451e-10	8.8051e-11	6.9079e-10	1.4441e-10	ENSMUSG00000031467	Agpat5	0.16153	0.10608	0.15843	0.090404	0.13649	1.5041e-19	5.7202e-09	2.6958e-19	0.00012655	5.7108e-12
ENSMUSG00000031012	Cask	0.1265	0.047277	0.11207	0.040405	0.075631	5.4882e-14	0.00016997	1.0428e-14	0.044049	1.4732e-07	ENSMUSG00000031517	Gpm6a	0.27106	0.16323	0.28724	0.27869	0.2591	5.4842e-13	1.0743e-05	2.0103e-15	1.3096e-15	9.4342e-12
ENSMUSG00000031028	Tub	-0.089059	-0.10107	-0.0012934	-0.09981	-0.038868	4.41e-12	1.0602e-09	0.12009	9.2603e-06	0.0012858	ENSMUSG00000031523	Dlc1	0.46757	0.27048	0.32448	0.12344	0.31656	6.6276e-21	1.1553e-15	1.1624e-16	7.8728e-05	1.4652e-15
ENSMUSG00000031060	Rbm10	0.088819	0.10616	0.10287	0.05285	0.07216	2.9491e-11	7.9559e-08	5.278e-14	0.0089785	1.2494e-05	ENSMUSG00000031532	Saraf	0.11518	0.13337	0.11473	0.19304	0.10217	3.1486e-07	4.7393e-09	3.1443e-07	4.0555e-08	3.2898e-07
ENSMUSG00000031066	Usp11	0.11601	0.060691	0.12628	0.089782	0.090583	5.7891e-13	3.7548e-07	6.7135e-14	2.2702e-05	1.8007e-07	ENSMUSG00000031536	Polb	0.13888	0.12849	0.1527	0.1345	0.084653	7.501e-16	1.7475e-10	6.04e-19	1.132e-06	4.8758e-07
ENSMUSG00000031093	Dock11	0.23892	0.19379	0.24538	0.18184	0.18712	3.2254e-21	4.5831e-11	3.1784e-21	1.6747e-08	2.0222e-11	ENSMUSG00000031543	Ank1	0.08704	0.14152	0.088285	0.17369	0.14432	5.1807e-06	1.7817e-14	2.0807e-08	2.0907e-07	4.1151e-11
ENSMUSG00000031129	Slc9a9	0.21524	0.23201	0.20291	0.13157	0.1212	1.4527e-12	4.9654e-17	2.5535e-14	1.6401e-09	2.1638e-14	ENSMUSG00000031561	Tenm3	0.34125	0.28881	0.2517	0.64343	0.26854	5.6615e-15	6.0592e-21	1.1194e-16	1.676e-18	1.6622e-16
ENSMUSG00000031137	Fgf13	0.18424	0.15162	0.19006	0.080416	0.075786	1.2957e-14	3.0935e-06	1.551e-11	0.015563	0.00011961	ENSMUSG00000031565	Fgfr1	0.082293	0.085627	0.094184	0.16275	0.16411	1.9222e-09	2.4941e-05	3.1866e-10	5.4577e-06	1.1172e-10
ENSMUSG00000031144	Syp	0.26649	0.20608	0.26445	0.10678	0.18169	1.6035e-12	4.3801e-09	3.8772e-15	2.596e-05	3.2063e-08	ENSMUSG00000031600	Vps37a	0.16244	0.1448	0.15501	0.21389	0.16217	2.7617e-12	3.5454e-08	2.1396e-10	1.7598e-10	1.9571e-09
ENSMUSG00000031148	Gpkow	0.10615	0.052742	0.092537	0.11482	0.076472	4.3929e-07	0.0010958	1.1898e-06	4.6548e-06	2.6684e-06	ENSMUSG00000031604	Msmo1	-0.085317	-0.12932	-0.10886	-0.031377	-0.091695	1.5867e-08	3.5303e-10	9.5698e-11	0.01858	2.1388e-07
ENSMUSG00000031153	Gripap1	-0.14848	-0.1076	-0.16272	-0.25616	-0.14191	4.425e-17	2.443e-09	1.128e-17	9.831e-14	2.796e-13	ENSMUSG00000031605	Klhl2	-0.15655	-0.28758	-0.1719	-0.21931	-0.3354	0.0010395	7.7778e-09	0.000686	1.4256e-07	3.807e-12
ENSMUSG00000031174	Rpgr	0.13651	0.1258	0.12347	0.14629	0.12142	3.8688e-16	7.5092e-13	4.4711e-14	3.4429e-08	2.2814e-08	ENSMUSG00000031608	Galnt7	0.11836	0.13515	0.022067	0.17879	0.08488	9.5269e-14	2.272e-10	0.0046932	2.074e-08	1.5784e-05
ENSMUSG00000031189	Aff2	0.28479	0.35473	0.28231	0.19142	0.24238	3.5444e-17	8.5351e-17	5.7538e-15	2.2752e-09	1.6979e-13	ENSMUSG00000031618	Nr3c2	0.27014	0.06628	0.27963	-0.028454	0.15773	2.0054e-17	6.8221e-05	6.2986e-19	0.11243	9.3629e-12
ENSMUSG00000031197	Vbp1	0.12794	0.072667	0.096943	0.10898	0.099428	9.0554e-14	1.7457e-09	7.9389e-12	4.1978e-07	1.4176e-08	ENSMUSG00000031620	Iqcm	-0.096251	-0.142	-0.066845	-0.25023	-0.10423	3.4115e-10	3.3133e-12	9.6292e-07	8.153e-12	2.7384e-07
ENSMUSG00000031214	Ophn1	0.13487	0.1176	0.12021	0.088506	0.094028	1.1137e-11	1.927e-10	2.9534e-15	0.00064806	3.3401e-08	ENSMUSG00000031626	Sorbs2	-0.14812	-0.17332	-0.12788	-0.13955	-0.15588	2.0934e-12	3.879e-15	5.1478e-13	1.2442e-10	7.8943e-19
ENSMUSG00000031229	Atrx	0.15416	0.14243	0.15432	0.20911	0.14148	4.8705e-12	1.551e-12	8.6545e-12	3.9857e-09	7.2952e-13	ENSMUSG00000031627	Irf2	0.34163	0.29603	0.31802	0.27838	0.33943	2.8383e-24	5.9624e-23	5.1707e-21	4.7701e-15	2.4253e-24
ENSMUSG00000031231	Cox7b	0.1876	0.1382	0.15515	0.10776	0.14928	1.9247e-05	0.00018822	3.1091e-05	0.00016008	0.00024565	ENSMUSG00000031633	Slc25a4	0.17006	0.14884	0.17183	0.21578	0.15148	1.5637e-06	1.4778e-06	1.4853e-06	6.612e-08	1.3691e-05
ENSMUSG00000031232	Magt1	0.18545	0.11416	0.15448	-0.0073662	0.15853	5.968e-20	3.8644e-11	1.4923e-20	0.24189	1.05e-15	ENSMUSG00000031644	Nek1	0.21391	0.22197	0.20622	0.23533	0.18024	1.4857e-21	4.4635e-14	1.7978e-23	6.7628e-10	3.3979e-13
ENSMUSG00000031246	Sh3bgrl	0.24578	0.20032	0.24079	0.22079	0.18743	1.7836e-18	5.0015e-14	2.7367e-19	4.1564e-12	8.2439e-17	ENSMUSG00000031652	N4bp1	0.10659	0.10594	0.092201	0.12924	0.08917	3.6652e-13	3.1035e-09	1.6411e-13	2.4389e-06	8.0337e-09
ENSMUSG00000031278	Acsl4	0.15993	0.13061	0.15403	0.10367	0.12681	7.2566e-12	8.4468e-09	2.0977e-13	0.00021795	1.6163e-09	ENSMUSG00000031657	Heatr3	0.12589	0.086149	0.10844	0.089067	0.13122	1.1241e-10	6.2188e-08	2.2629e-12	0.0012378	2.1095e-10
ENSMUSG00000031285	Dcx	0.2728	0.17686	0.25578	0.1662	0.24995	2.9838e-24	8.3296e-15	1.1056e-22	6.114e-06	8.7702e-17	ENSMUSG00000031673	Cdh11	-0.19065	-0.29148	-0.21226	-0.2928	-0.34839	6.7619e-10	5.3862e-15	9.2207e-11	3.3441e-14	1.1853e-17
ENSMUSG00000031292	Cdkl5	-0.10874	-0.07541	-0.097462	-0.0075875	-0.079677	2.473e-06	9.4412e-05	6.2106e-06	3.2324e-08	2.3167e-07	ENSMUSG00000031684	Slc10a7	0.24465	0.22808	0.23801	0.30733	0.21143	2.6239e-25	2.4302e-21	5.016e-21	1.5984e-13	4.1962e-15
ENSMUSG00000031309	Rps6ka3	0.046177	0.19786	0.048909	0.07169	0.08697	0.014637	4.8319e-12	0.0013798	1.4704e-05	8.6019e-05	ENSMUSG00000031696	Vps35	0.13866	0.10094	0.1197	0.093124	0.11225	3.6487e-12	1.1825e-09	1.3474e-11	9.2126e-05	2.0394e-09
ENSMUSG00000031314	Taf1	0.14479	0.086995	0.12413	0.10671	0.11859	1.7901e-15	1.1581e-07	1.464e-11	0.00014501	2.9031e-11	ENSMUSG00000031708	Tecr	0.081578	0.051156	0.078885	0.035451	0.10766	0.039987	0.11535	0.034903	0.26912	0.00032363
ENSMUSG00000031320	Rps4x	0.1184	0.10766	0.11085	0.067911	0.094375	3.1715e-07	3.4466e-06	3.687e-08	0.00011147	7.0242e-07	ENSMUSG00000031709	Tbc1d9	0.14018	0.065792	0.1041	0.092872	0.055276	3.0984e-10	3.9185e-05	1.2733e-09	3.3887e-08	0.00025272
ENSMUSG00000031333	Abcb7	0.1129	0.061053	0.077351	0.11913	0.12885	2.3956e-08	1.3166e-05	5.2289e-09	1.0534e-05	2.1497e-08	ENSMUSG00000031714	Gab1	0.13435	0.17874	0.10752	0.17781	0.19439	5.2793e-23	1.6543e-15	9.1227e-17	7.2891e-10	2.2418e-18
ENSMUSG00000031337	Mtm1	0.13508	0.10114	0.12507	0.084103	0.091325	1.3498e-11	6.0784e-08	1.7556e-12	0.00063503	2.3214e-08	ENSMUSG00000031732	Phlpp2	0.22143	0.17191	0.20209	0.13725	0.24573	4.0279e-18	7.1687e-13	1.4145e-13	1.113e-08	1.4794e-17
ENSMUSG00000031342	Gpm6b	-0.52326	-0.41046	-0.44194	-0.4647	-0.41601	1.5144e-23	2.6197e-25	7.8981e-21	1.1018e-20	1.3363e-24	ENSMUSG00000031748	Gnao1	-0.058167	-0.098562	-0.11252	-0.068597	-0.10734	5.688e-05	8.3766e-08	4.1248e-11	8.3636e-09	3.9962e-10
ENSMUSG00000031343	Gabra3	0.12611	0.028452	0.27778	0.088641	0.1785	1.2537e-18	0.00012273	1.2783e-23	0.00082665	3.8781e-13	ENSMUSG00000031751	Amfr	0.081428	0.094062	0.095379	0.06043	0.12845	1.0285e-05	1.1578e-06	6.8701e-08	0.0061127	3.2201e-09
ENSMUSG00000031355	Arhgap6	0.22445	0.089148	0.13959	0.021823	0.074649	8.421e-12	8.1995e-06	1.6519e-06	0.26235	7.25e-06	ENSMUSG00000031754	Nudt21	0.11717	0.10113	0.10646	0.11073	0.092651	3.2844e-16	7.5964e-09	4.8105e-13	4.1297e-05	3.9431e-08
ENSMUSG00000031360	Ctps2	0.11804	0.083417	0.14342	0.10699	0.11359	2.268e-17	2.0161e-11	6.845e-22	9.6809e-07	2.9579e-12	ENSMUSG00000031758	Cdyl2	-0.16118	-0.13892	-0.16042	-0.11389	-0.14672	2.3001e-15	3.5119e-16	3.6132e-13	3.6415e-05	9.673e-09
ENSMUSG00000031393	Mecp2	0.12273	0.10979	0.12995	0.0095407	0.10621	1.0427e-13	7.2909e-11	2.1912e-14	0.11985	1.6095e-07	ENSMUSG00000031760	Mt3	0.11144	0.064623	0.09877	0.052817	0.09028	1.2623e-05	2.2162e-05	6.3605e-05	0.00012322	3.73e-07
ENSMUSG00000031422	Morf4l2	0.11626	0.098424	0.11964	0.076421	0.076286	1.8906e-11	1.9183e-07	3.9517e-11	6.4539e-05	3.0035e-05	ENSMUSG00000031778	Cx3cl1	-0.30326	-0.26618	-0.24815	-0.25328	-0.26758	2.7584e-09	2.1693e-07	1.8415e-08	2.0811e-09	1.8814e-08
ENSMUSG00000031428	Zcchc18	0.096297	0.10795	0.086925	0.050169	0.083133	0.00027392	8.4754e-05	0.00091099	0.039081	0.002995	ENSMUSG00000031791	Tmem38a	-0.11148	-0.067936	-0.097656	-0.060292	-0.038757	1.3461e-08	7.1993e-05	6.7688e-08	0.0086661	0.022324
ENSMUSG00000031433	Rbm41	0.13246	0.10232	0.13641	0.18324	0.14616	5.178e-17	1.9023e-13	1.7077e-17	7.1919e-11	7.269e-16	ENSMUSG00000031818	Cox4i1	0.19604	0.16996	0.16509	0.22229	0.16246	8.17e-05	0.0003162	0.00017558	1.2773e-08	0.00012084
ENSMUSG00000031442	Mcf2l	-0.11458	-0.074648	-0.12617	-0.065302	-0.03253	1.2068e-09	1.4448e-06	6.7732e-11	0.0024941	0.012879	ENSMUSG00000031833	Mast3	-0.27368	-0.18972	-0.22693	-0.14228	-0.15914	1.7903e-18	2.5236e-15	3.7498e-19	2.4098e-08	4.0437e-11
ENSMUSG00000031446	Cul4a	0.076234	0.10007	0.059545	0.091566	0.054455	2.1472e-08	2.6297e-10	3.3848e-08	1.3749e-07	1.1108e-07	ENSMUSG00000031835	Mbtps1	-0.12659	-0.06919	-0.13288	-0.075528	-0.096771	1.3737e-12	2.4154e-05	6.0238e-13	0.00044578	5.8796e-09
ENSMUSG00000031447	Lamp1	0.12835	0.11332	0.12368	0.11825	0.095322	6.3901e-06	7.1938e-08	7.0709e-07	3.3946e-05	4.4585e-07	ENSMUSG00000031837	Necab2	-0.33266	-0.20256	-0.30262	-0.079415	-0.21676	3.0704e-27	2.8907e-19	1.8864e-26	1.4463e-05	5.2186e-19
ENSMUSG00000031467	Agpat5	0.16153	0.10608	0.15843	0.090404	0.13649	1.5041e-19	5.7202e-09	2.6958e-19	0.00012655	5.7108e-12	ENSMUSG00000031841	Cdh13	-0.24692	-0.28156	-0.38895	-0.24676	-0.2282	9.0967e-12	8.9241e-12	2.0305e-13	3.8192e-09	5.4438e-08
ENSMUSG00000031517	Gpm6a	0.27106	0.16323	0.28724	0.27869	0.2591	5.4842e-13	1.0743e-05	2.0103e-15	1.3096e-15	9.4342e-12	ENSMUSG00000031901	Dus2	0.15656	0.1139	0.14481	0.13449	0.13009	3.6867e-13	9.6278e-10	2.589e-15	4.6137e-08	4.1929e-09
ENSMUSG00000031523	Dlc1	0.46757	0.27048	0.32448	0.12344	0.31656	6.6276e-21	1.1553e-15	1.1624e-16	7.8728e-05	1.4652e-15	ENSMUSG00000031902	Nfatc3	0.14594	0.086473	0.11713	0.2594	0.13522	4.8917e-11	1.2298e-07	2.7074e-09	1.0719e-11	4.3442e-10
ENSMUSG00000031532	Saraf	0.11518	0.13337	0.11473	0.19304	0.10217	3.1486e-07	4.7393e-09	3.1443e-07	4.0555e-08	3.2898e-07	ENSMUSG00000031906	Smpd3	-0.35909	-0.34554	-0.33586	-0.33824	-0.30415	1.6283e-24	2.624e-22	6.5043e-26	1.094e-17	5.2583e-23
ENSMUSG00000031536	Polb	0.13888	0.12849	0.1527	0.1345	0.084653	7.501e-16	1.7475e-10	6.04e-19	1.132e-06	4.8758e-07	ENSMUSG00000031921	Terf2	0.13395	0.12254	0.12399	0.12434	0.14302	6.6126e-18	8.625e-13	4.521e-17	4.7945e-05	4.8342e-15
ENSMUSG00000031543	Ank1	0.08704	0.14152	0.088285	0.17369	0.14432	5.1807e-06	1.7817e-14	2.0807e-08	2.0907e-07	4.1151e-11	ENSMUSG00000031930	Wwp2	0.12808	0.063408	0.11098	0.075684	0.08846	4.0958e-13	6.1937e-08	2.9694e-12	8.8348e-08	5.1439e-08
ENSMUSG00000031561	Tenm3	0.34125	0.28881	0.2517	0.64343	0.26854	5.6615e-15	6.0592e-21	1.1194e-16	1.676e-18	1.6622e-16	ENSMUSG00000031932	Gpr83	-0.23886	-0.17162	-0.17575	-0.27537	-0.14966	2.1491e-17	7.1279e-15	2.782e-20	2.5122e-16	2.9929e-17
ENSMUSG00000031565	Fgfr1	0.082293	0.085627	0.094184	0.16275	0.16411	1.9222e-09	2.4941e-05	3.1866e-10	5.4577e-06	1.1172e-10	ENSMUSG00000031938	4931406C07Rik	0.12773	0.076198	0.11612	0.099909	0.078854	2.7666e-11	1.1228e-06	1.6258e-10	2.9383e-06	8.0625e-07
ENSMUSG00000031600	Vps37a	0.16244	0.1448	0.15501	0.21389	0.16217	2.7617e-12	3.5454e-08	2.1396e-10	1.7598e-10	1.9571e-09	ENSMUSG00000031950	Gabarapl2	0.082763	0.087723	0.099352	0.16998	0.1061	0.025274	0.011173	0.00047598	2.2919e-05	5.9795e-05
ENSMUSG00000031604	Msmo1	-0.085317	-0.12932	-0.10886	-0.031377	-0.091695	1.5867e-08	3.5303e-10	9.5698e-11	0.01858	2.1388e-07	ENSMUSG00000031954	Cfdp1	0.12045	0.11359	0.1133	0.10922	0.125	2.1423e-07	2.5542e-08	1.48e-07	0.00011494	8.3805e-08
ENSMUSG00000031605	Klhl2	-0.15655	-0.28758	-0.1719	-0.21931	-0.3354	0.0010395	7.7778e-09	0.000686	1.4256e-07	3.807e-12	ENSMUSG00000031963	Bmper	-0.16161	-0.033459	-0.095718	0.060479	-0.042977	2.1815e-16	0.0029804	3.1072e-09	0.0012817	0.00093034
ENSMUSG00000031608	Galnt7	0.11836	0.13515	0.022067	0.17879	0.08488	9.5269e-14	2.272e-10	0.0046932	2.074e-08	1.5784e-05	ENSMUSG00000032009	Sesn3	-0.24841	-0.2032	-0.19462	-0.19786	-0.14537	5.3721e-14	2.8416e-11	3.9371e-11	2.3209e-08	3.2969e-10
ENSMUSG00000031618	Nr3c2	0.27014	0.06628	0.27963	-0.028454	0.15773	2.0054e-17	6.8221e-05	6.2986e-19	0.11243	9.3629e-12	ENSMUSG00000032010	Usp2	-0.15656	-0.11779	-0.13434	-0.20214	-0.15576	7.9383e-15	5.7053e-11	3.8011e-12	7.3387e-10	7.6644e-15
ENSMUSG00000031620	Iqcm	-0.096251	-0.142	-0.066845	-0.25023	-0.10423	3.4115e-10	3.3133e-12	9.6292e-07	8.153e-12	2.7384e-07	ENSMUSG00000032017	Grik4	0.041376	0.038944	0.10706	0.293	0.10171	0.0080996	0.0025688	9.7232e-10	1.055e-07	2.4336e-09
ENSMUSG00000031626	Sorbs2	-0.14812	-0.17332	-0.12788	-0.13955	-0.15588	2.0934e-12	3.879e-15	5.1478e-13	1.2442e-10	7.8943e-19	ENSMUSG00000032030	Cul5	0.21752	0.17562	0.19666	0.23077	0.21902	2.2792e-18	6.4726e-15	2.2294e-17	3.1554e-11	9.2085e-20
ENSMUSG00000031627	Irf2	0.34163	0.29603	0.31802	0.27838	0.33943	2.8383e-24	5.9624e-23	5.1707e-21	4.7701e-15	2.4253e-24	ENSMUSG00000032046	Abhd12	0.13012	0.1333	0.13085	0.055782	0.10592	6.7936e-08	6.168e-11	5.4933e-08	0.056914	7.2247e-08
ENSMUSG00000031633	Slc25a4	0.17006	0.14884	0.17183	0.21578	0.15148	1.5637e-06	1.4778e-06	1.4853e-06	6.612e-08	1.3691e-05	ENSMUSG00000032047	Acat1	0.17811	0.1659	0.15124	0.20789	0.16906	2.2652e-12	4.5244e-13	5.2125e-10	2.4463e-10	2.4449e-10
ENSMUSG00000031644	Nek1	0.21391	0.22197	0.20622	0.23533	0.18024	1.4857e-21	4.4635e-14	1.7978e-23	6.7628e-10	3.3979e-13	ENSMUSG00000032050	Rdx	0.27114	0.18422	0.23019	0.17104	0.19856	9.7291e-24	6.1439e-13	1.5548e-22	2.3932e-09	4.3619e-16
ENSMUSG00000031652	N4bp1	0.10659	0.10594	0.092201	0.12924	0.08917	3.6652e-13	3.1035e-09	1.6411e-13	2.4389e-06	8.0337e-09	ENSMUSG00000032076	Cadm1	0.07279	0.037405	0.095111	0.097685	0.17666	0.0019908	0.11672	0.0002521	0.011026	2.3777e-07
ENSMUSG00000031657	Heatr3	0.12589	0.086149	0.10844	0.089067	0.13122	1.1241e-10	6.2188e-08	2.2629e-12	0.0012378	2.1095e-10	ENSMUSG00000032087	Dscaml1	0.0040988	0.0036593	0.092348	0.057557	0.15005	0.38547	0.39129	0.019778	0.12391	1.6275e-05
ENSMUSG00000031673	Cdh11	-0.19065	-0.29148	-0.21226	-0.2928	-0.34839	6.7619e-10	5.3862e-15	9.2207e-11	3.3441e-14	1.1853e-17	ENSMUSG00000032097	Ddx6	0.17302	0.13295	0.15849	0.15613	0.10613	3.3073e-22	4.8706e-10	1.0994e-16	2.9354e-07	3.6383e-09
ENSMUSG00000031684	Slc10a7	0.24465	0.22808	0.23801	0.30733	0.21143	2.6239e-25	2.4302e-21	5.016e-21	1.5984e-13	4.1962e-15	ENSMUSG00000032120	C2cd2l	-0.12178	-0.080021	-0.10635	-0.039925	-0.049894	1.5575e-11	5.9148e-06	6.8539e-10	0.034128	0.00641
ENSMUSG00000031696	Vps35	0.13866	0.10094	0.1197	0.093124	0.11225	3.6487e-12	1.1825e-09	1.3474e-11	9.2126e-05	2.0394e-09	ENSMUSG00000032172	Olfm2	0.15127	0.090057	0.076934	-0.0089756	0.044846	2.8261e-15	1.4517e-06	2.2814e-09	0.38202	0.0008106
ENSMUSG00000031708	Tecr	0.081578	0.051156	0.078885	0.035451	0.10766	0.039987	0.11535	0.034903	0.26912	0.00032363	ENSMUSG00000032174	Icam5	-0.37441	-0.26993	-0.33793	-0.17579	-0.27646	4.6841e-23	1.4279e-18	7.9968e-18	2.5541e-10	7.455e-18
ENSMUSG00000031709	Tbc1d9	0.14018	0.065792	0.1041	0.092872	0.055276	3.0984e-10	3.9185e-05	1.2733e-09	3.3887e-08	0.00025272	ENSMUSG00000032177	Pde4a	-0.3912	-0.28736	-0.33738	-0.4162	-0.34502	6.896e-23	6.0821e-17	3.1551e-20	1.0165e-20	1.0379e-21
ENSMUSG00000031714	Gab1	0.13435	0.17874	0.10752	0.17781	0.19439	5.2793e-23	1.6543e-15	9.1227e-17	7.2891e-10	2.2418e-18	ENSMUSG00000032181	Scg3	0.14105	0.11545	0.15546	0.17548	0.10095	1.3188e-15	6.1822e-12	5.9816e-19	8.6764e-08	1.8434e-08
ENSMUSG00000031732	Phlpp2	0.22143	0.17191	0.20209	0.13725	0.24573	4.0279e-18	7.1687e-13	1.4145e-13	1.113e-08	1.4794e-17	ENSMUSG00000032192	Gnb5	-0.31466	-0.30426	-0.34418	-0.32514	-0.33214	1.7687e-19	3.5206e-24	3.6613e-22	8.3473e-17	1.9097e-28
ENSMUSG00000031748	Gnao1	-0.058167	-0.098562	-0.11252	-0.068597	-0.10734	5.688e-05	8.3766e-08	4.1248e-11	8.3636e-09	3.9962e-10	ENSMUSG00000032202	Rab27a	0.085807	0.13122	0.06939	0.019505	0.091866	6.07e-07	3.4174e-13	1.1087e-09	0.015916	5.8035e-09
ENSMUSG00000031751	Amfr	0.081428	0.094062	0.095379	0.06043	0.12845	1.0285e-05	1.1578e-06	6.8701e-08	0.0061127	3.2201e-09	ENSMUSG00000032217	Rnf111	0.090469	0.10258	0.099313	0.014512	0.098328	2.7556e-13	9.2918e-09	3.3358e-13	0.38378	4.5866e-08
ENSMUSG00000031754	Nudt21	0.11717	0.10113	0.10646	0.11073	0.092651	3.2844e-16	7.5964e-09	4.8105e-13	4.1297e-05	3.9431e-08	ENSMUSG00000032238	Rora	-0.06658	-0.015808	-0.13604	0.19188	-0.020727	0.0087663	0.068641	9.3218e-06	1.3317e-12	0.24903
ENSMUSG00000031758	Cdyl2	-0.16118	-0.13892	-0.16042	-0.11389	-0.14672	2.3001e-15	3.5119e-16	3.6132e-13	3.6415e-05	9.673e-09	ENSMUSG00000032239	Rp9	0.12541	0.12003	0.11766	0.31645	0.13269	7.5142e-07	1.7146e-06	3.4501e-06	1.2946e-13	3.9312e-07
ENSMUSG00000031760	Mt3	0.11144	0.064623	0.09877	0.052817	0.09028	1.2623e-05	2.2162e-05	6.3605e-05	0.00012322	3.73e-07	ENSMUSG00000032243	Itga11	-0.091205	-0.15281	-0.075559	-0.21617	-0.1502	5.9472e-12	2.8909e-14	9.497e-09	3.1741e-12	1.0511e-16
ENSMUSG00000031778	Cx3cl1	-0.30326	-0.26618	-0.24815	-0.25328	-0.26758	2.7584e-09	2.1693e-07	1.8415e-08	2.0811e-09	1.8814e-08	ENSMUSG00000032249	Anp32a	0.094768	0.070647	0.10174	0.065622	0.11133	6.7926e-07	7.4569e-05	5.4046e-07	0.0035635	6.3411e-08
ENSMUSG00000031791	Tmem38a	-0.11148	-0.067936	-0.097656	-0.060292	-0.038757	1.3461e-08	7.1993e-05	6.7688e-08	0.0086661	0.022324	ENSMUSG00000032252	Glce	-0.19738	-0.13478	-0.20745	-0.065234	-0.13385	4.8485e-18	3.5532e-09	1.2162e-20	0.0020187	5.4133e-10
ENSMUSG00000031818	Cox4i1	0.19604	0.16996	0.16509	0.22229	0.16246	8.17e-05	0.0003162	0.00017558	1.2773e-08	0.00012084	ENSMUSG00000032253	Phip	0.24139	0.2375	0.24223	0.18128	0.25157	2.2672e-13	2.9916e-11	1.8666e-14	1.2273e-06	8.1922e-11
ENSMUSG00000031833	Mast3	-0.27368	-0.18972	-0.22693	-0.14228	-0.15914	1.7903e-18	2.5236e-15	3.7498e-19	2.4098e-08	4.0437e-11	ENSMUSG00000032258	Lca5	0.13061	0.088135	0.11921	0.047814	0.08949	6.0684e-14	5.8002e-11	1.1656e-12	0.011098	9.2321e-09
ENSMUSG00000031835	Mbtps1	-0.12659	-0.06919	-0.13288	-0.075528	-0.096771	1.3737e-12	2.4154e-05	6.0238e-13	0.00044578	5.8796e-09	ENSMUSG00000032259	Drd2	-0.046342	-0.048367	-0.60144	-0.60363	-0.56562	8.0044e-09	4.8686e-07	4.0422e-28	1.4981e-32	3.085e-27
ENSMUSG00000031837	Necab2	-0.33266	-0.20256	-0.30262	-0.079415	-0.21676	3.0704e-27	2.8907e-19	1.8864e-26	1.4463e-05	5.2186e-19	ENSMUSG00000032261	Sh3bgrl2	-0.13774	-0.099345	-0.12921	-0.011645	-0.10997	4.1244e-09	1.6013e-05	1.0591e-09	0.27658	1.4176e-07
ENSMUSG00000031841	Cdh13	-0.24692	-0.28156	-0.38895	-0.24676	-0.2282	9.0967e-12	8.9241e-12	2.0305e-13	3.8192e-09	5.4438e-08	ENSMUSG00000032263	Bckdhb	0.18111	0.094734	0.16227	0.013069	0.084274	1.2843e-16	4.119e-11	1.2779e-15	0.36023	3.8836e-07
ENSMUSG00000031901	Dus2	0.15656	0.1139	0.14481	0.13449	0.13009	3.6867e-13	9.6278e-10	2.589e-15	4.6137e-08	4.1929e-09	ENSMUSG00000032267	Usp28	-0.092002	-0.14607	-0.10063	-0.14105	-0.19922	4.7613e-13	1.7667e-12	3.506e-13	4.0118e-08	5.0543e-15
ENSMUSG00000031902	Nfatc3	0.14594	0.086473	0.11713	0.2594	0.13522	4.8917e-11	1.2298e-07	2.7074e-09	1.0719e-11	4.3442e-10	ENSMUSG00000032289	Thsd4	-0.19931	-0.40607	-0.16991	-0.51324	-0.40182	4.101e-12	9.8271e-22	8.2935e-09	2.6134e-20	1.9598e-20
ENSMUSG00000031906	Smpd3	-0.35909	-0.34554	-0.33586	-0.33824	-0.30415	1.6283e-24	2.624e-22	6.5043e-26	1.094e-17	5.2583e-23	ENSMUSG00000032290	Ptpn9	0.23329	0.20992	0.22498	0.1574	0.20231	4.5287e-17	9.9302e-16	1.7507e-17	1.1368e-06	3.0576e-13
ENSMUSG00000031921	Terf2	0.13395	0.12254	0.12399	0.12434	0.14302	6.6126e-18	8.625e-13	4.521e-17	4.7945e-05	4.8342e-15	ENSMUSG00000032293	Ireb2	0.13606	0.1306	0.13511	0.17408	0.14563	2.3005e-16	1.3637e-11	3.649e-17	8.0523e-09	8.7697e-16
ENSMUSG00000031930	Wwp2	0.12808	0.063408	0.11098	0.075684	0.08846	4.0958e-13	6.1937e-08	2.9694e-12	8.8348e-08	5.1439e-08	ENSMUSG00000032294	Pkm	0.083714	0.084548	0.10885	0.070632	0.072988	0.00012901	0.00011266	1.0925e-05	0.022778	0.0010744
ENSMUSG00000031932	Gpr83	-0.23886	-0.17162	-0.17575	-0.27537	-0.14966	2.1491e-17	7.1279e-15	2.782e-20	2.5122e-16	2.9929e-17	ENSMUSG00000032314	Etfa	0.12657	0.086541	0.11728	0.019701	0.099128	1.6075e-10	3.7307e-07	9.3992e-10	0.068873	1.3692e-06
ENSMUSG00000031938	4931406C07Rik	0.12773	0.076198	0.11612	0.099909	0.078854	2.7666e-11	1.1228e-06	1.6258e-10	2.9383e-06	8.0625e-07	ENSMUSG00000032320	Rcn2	0.1303	0.10999	0.096985	0.14952	0.13108	5.8486e-09	2.3948e-07	1.7474e-08	3.4568e-07	4.3272e-12
ENSMUSG00000031950	Gabarapl2	0.082763	0.087723	0.099352	0.16998	0.1061	0.025274	0.011173	0.00047598	2.2919e-05	5.9795e-05	ENSMUSG00000032328	Tmem30a	0.1697	0.20081	0.16969	0.15418	0.16246	5.9074e-08	7.0234e-10	8.8095e-09	3.5427e-06	1.1572e-07
ENSMUSG00000031954	Cfdp1	0.12045	0.11359	0.1133	0.10922	0.125	2.1423e-07	2.5542e-08	1.48e-07	0.00011494	8.3805e-08	ENSMUSG00000032329	Hmg20a	0.17121	0.11564	0.16437	0.17398	0.16342	5.1089e-17	8.4267e-12	4.4751e-17	5.7538e-07	1.485e-15
ENSMUSG00000031963	Bmper	-0.16161	-0.033459	-0.095718	0.060479	-0.042977	2.1815e-16	0.0029804	3.1072e-09	0.0012817	0.00093034	ENSMUSG00000032336	Nptn	-0.16017	-0.11074	-0.13159	-0.15681	-0.10785	2.4473e-15	1.2923e-11	1.6361e-13	1.2669e-09	3.2859e-10
ENSMUSG00000032009	Sesn3	-0.24841	-0.2032	-0.19462	-0.19786	-0.14537	5.3721e-14	2.8416e-11	3.9371e-11	2.3209e-08	3.2969e-10	ENSMUSG00000032340	Neo1	0.1631	0.12544	0.17194	0.14267	0.13065	2.0028e-20	9.8724e-09	4.0132e-19	9.9238e-12	2.7988e-10
ENSMUSG00000032010	Usp2	-0.15656	-0.11779	-0.13434	-0.20214	-0.15576	7.9383e-15	5.7053e-11	3.8011e-12	7.3387e-10	7.6644e-15	ENSMUSG00000032352	Lrrc1	-0.11545	-0.13735	-0.17511	-0.029387	-0.13561	8.6216e-14	1.3501e-12	2.1556e-17	0.078072	3.6765e-11
ENSMUSG00000032017	Grik4	0.041376	0.038944	0.10706	0.293	0.10171	0.0080996	0.0025688	9.7232e-10	1.055e-07	2.4336e-09	ENSMUSG00000032355	Mlip	0.241	0.27825	0.40194	0.25049	0.34903	6.8163e-12	8.369e-13	1.5747e-16	1.1494e-10	1.3595e-14
ENSMUSG00000032024	Clmp	-0.19081	-0.0092299	-0.034803	-0.074664	0.01145	1.5095e-09	0.28085	0.043045	0.018832	0.10548	ENSMUSG00000032356	Rasgrf1	0.13131	0.12814	0.017465	0.11139	0.0066163	1.4341e-08	1.0962e-08	0.064335	9.511e-05	0.22461
ENSMUSG00000032030	Cul5	0.21752	0.17562	0.19666	0.23077	0.21902	2.2792e-18	6.4726e-15	2.2294e-17	3.1554e-11	9.2085e-20	ENSMUSG00000032366	Tpm1	-0.20597	-0.21879	-0.25098	-0.15707	-0.25173	0.00052956	5.032e-05	9.6353e-05	1.7245e-06	2.9201e-06
ENSMUSG00000032036	Kirrel3	-0.13462	0.082887	-0.16005	-0.076874	0.082902	2.9098e-06	0.00034213	7.4584e-08	0.026918	0.0024581	ENSMUSG00000032376	Usp3	0.061204	0.044542	0.041388	0.21997	0.10505	0.0037778	0.0079339	0.033403	7.0005e-10	1.6186e-06
ENSMUSG00000032046	Abhd12	0.13012	0.1333	0.13085	0.055782	0.10592	6.7936e-08	6.168e-11	5.4933e-08	0.056914	7.2247e-08	ENSMUSG00000032382	Snx1	0.15788	0.11238	0.16498	0.11241	0.092077	5.249e-10	1.2561e-05	2.7809e-08	1.9991e-05	0.00089999
ENSMUSG00000032047	Acat1	0.17811	0.1659	0.15124	0.20789	0.16906	2.2652e-12	4.5244e-13	5.2125e-10	2.4463e-10	2.4449e-10	ENSMUSG00000032386	Trip4	0.22289	0.19401	0.21985	0.18555	0.22721	2.2369e-18	1.0182e-16	8.6565e-20	2.3337e-07	1.5816e-16
ENSMUSG00000032050	Rdx	0.27114	0.18422	0.23019	0.17104	0.19856	9.7291e-24	6.1439e-13	1.5548e-22	2.3932e-09	4.3619e-16	ENSMUSG00000032393	Dpp8	0.092847	0.084384	0.13385	0.092344	0.1184	4.4427e-11	1.0719e-07	1.5891e-13	0.00041854	1.1466e-10
ENSMUSG00000032076	Cadm1	0.07279	0.037405	0.095111	0.097685	0.17666	0.0019908	0.11672	0.0002521	0.011026	2.3777e-07	ENSMUSG00000032396	Dis3l	0.099332	0.082033	0.10263	0.020794	0.10734	9.3621e-16	3.407e-12	1.7829e-16	0.00016769	1.2062e-10
ENSMUSG00000032087	Dscaml1	0.0040988	0.0036593	0.092348	0.057557	0.15005	0.38547	0.39129	0.019778	0.12391	1.6275e-05	ENSMUSG00000032397	Tipin	0.1092	0.084332	0.095103	0.080998	0.10253	6.1052e-07	1.0578e-05	1.1698e-07	9.7438e-06	2.6154e-08
ENSMUSG00000032097	Ddx6	0.17302	0.13295	0.15849	0.15613	0.10613	3.3073e-22	4.8706e-10	1.0994e-16	2.9354e-07	3.6383e-09	ENSMUSG00000032402	Smad3	-0.19779	-0.12431	-0.099493	-0.12781	-0.070935	7.2205e-14	3.0657e-06	2.8146e-11	0.00015366	0.00049775
ENSMUSG00000032120	C2cd2l	-0.12178	-0.080021	-0.10635	-0.039925	-0.049894	1.5575e-11	5.9148e-06	6.8539e-10	0.034128	0.00641	ENSMUSG00000032407	U2surp	0.14775	0.10266	0.14736	0.19609	0.17231	2.5792e-09	9.411e-07	1.4722e-09	1.2616e-08	2.2201e-16
ENSMUSG00000032172	Olfm2	0.15127	0.090057	0.076934	-0.0089756	0.044846	2.8261e-15	1.4517e-06	2.2814e-09	0.38202	0.0008106	ENSMUSG00000032409	Atr	0.13292	0.09486	0.12325	0.12553	0.11612	4.9216e-13	2.2211e-09	5.9115e-14	1.6917e-06	2.2819e-09
ENSMUSG00000032174	Icam5	-0.37441	-0.26993	-0.33793	-0.17579	-0.27646	4.6841e-23	1.4279e-18	7.9968e-18	2.5541e-10	7.455e-18	ENSMUSG00000032410	Xrn1	0.16548	0.13331	0.15524	0.11964	0.13103	5.5766e-17	1.5214e-14	1.6082e-13	0.00012193	8.7641e-12
ENSMUSG00000032177	Pde4a	-0.3912	-0.28736	-0.33738	-0.4162	-0.34502	6.896e-23	6.0821e-17	3.1551e-20	1.0165e-20	1.0379e-21	ENSMUSG00000032411	Tfdp2	-0.12477	-0.04729	-0.088378	0.052576	-0.047024	4.5093e-10	0.003541	2.1202e-07	0.054677	0.0042178
ENSMUSG00000032181	Scg3	0.14105	0.11545	0.15546	0.17548	0.10095	1.3188e-15	6.1822e-12	5.9816e-19	8.6764e-08	1.8434e-08	ENSMUSG00000032412	Atp1b3	-0.011138	-0.12023	-0.027319	-0.11989	-0.13541	0.025477	8.2001e-12	0.0025095	2.1603e-05	3.4228e-11
ENSMUSG00000032192	Gnb5	-0.31466	-0.30426	-0.34418	-0.32514	-0.33214	1.7687e-19	3.5206e-24	3.6613e-22	8.3473e-17	1.9097e-28	ENSMUSG00000032413	Rasa2	0.19032	0.18482	0.1697	0.17254	0.14418	2.3997e-17	1.1047e-14	5.1305e-14	5.5834e-06	3.7134e-08
ENSMUSG00000032202	Rab27a	0.085807	0.13122	0.06939	0.019505	0.091866	6.07e-07	3.4174e-13	1.1087e-09	0.015916	5.8035e-09	ENSMUSG00000032423	Syncrip	0.12595	0.092155	0.10735	0.10172	0.14018	1.0784e-11	5.8884e-07	5.1676e-13	0.00029254	4.1821e-10
ENSMUSG00000032217	Rnf111	0.090469	0.10258	0.099313	0.014512	0.098328	2.7556e-13	9.2918e-09	3.3358e-13	0.38378	4.5866e-08	ENSMUSG00000032425	Zfp949	0.14312	0.16405	0.1367	0.1417	0.15472	4.0273e-06	2.6522e-07	4.3026e-06	8.1418e-05	2.2808e-06
ENSMUSG00000032238	Rora	-0.06658	-0.015808	-0.13604	0.19188	-0.020727	0.0087663	0.068641	9.3218e-06	1.3317e-12	0.24903	ENSMUSG00000032443	Zcwpw2	0.39416	0.32766	0.37148	0.36008	0.36489	8.6503e-26	3.5126e-22	2.8367e-26	2.6711e-17	2.246e-21
ENSMUSG00000032239	Rp9	0.12541	0.12003	0.11766	0.31645	0.13269	7.5142e-07	1.7146e-06	3.4501e-06	1.2946e-13	3.9312e-07	ENSMUSG00000032449	Slc25a36	0.14124	0.14415	0.13645	0.19209	0.17527	3.9928e-09	1.5639e-09	1.4277e-10	5.1476e-10	1.1499e-11
ENSMUSG00000032243	Itga11	-0.091205	-0.15281	-0.075559	-0.21617	-0.1502	5.9472e-12	2.8909e-14	9.497e-09	3.1741e-12	1.0511e-16	ENSMUSG00000032452	Clstn2	-0.067587	-0.20462	-0.10008	-0.29857	-0.26324	0.02368	7.9195e-07	1.938e-06	5.5652e-09	2.1046e-09
ENSMUSG00000032249	Anp32a	0.094768	0.070647	0.10174	0.065622	0.11133	6.7926e-07	7.4569e-05	5.4046e-07	0.0035635	6.3411e-08	ENSMUSG00000032456	Nmnat3	-0.19738	-0.2164	-0.13717	-0.14644	-0.2114	1.4334e-18	1.0278e-16	4.1934e-17	5.541e-09	6.6924e-16
ENSMUSG00000032252	Glce	-0.19738	-0.13478	-0.20745	-0.065234	-0.13385	4.8485e-18	3.5532e-09	1.2162e-20	0.0020187	5.4133e-10	ENSMUSG00000032468	Armc8	0.10233	0.1065	0.096295	0.058131	0.1398	1.951e-13	3.0303e-10	1.4184e-11	0.0012806	3.6442e-13
ENSMUSG00000032253	Phip	0.24139	0.2375	0.24223	0.18128	0.25157	2.2672e-13	2.9916e-11	1.8666e-14	1.2273e-06	8.1922e-11	ENSMUSG00000032470	Mras	-0.1095	-0.067196	-0.10862	-0.045902	-0.072239	9.9751e-13	3.3166e-08	6.512e-11	0.02536	8.0254e-05
[truncated: 1,468 more rows]

## Sheet: zQ175_IncludingNonMarker
any_dysregulated	any_dysregulated	any_dysregulated	any_dysregulated	any_dysregulated	any_dysregulated	any_dysregulated	any_dysregulated	any_dysregulated	any_dysregulated	any_dysregulated	any_dysregulated	celltype_nonspecific	celltype_nonspecific	celltype_nonspecific	celltype_nonspecific	celltype_nonspecific	celltype_nonspecific	celltype_nonspecific	celltype_nonspecific	celltype_nonspecific	celltype_nonspecific	celltype_nonspecific	celltype_nonspecific	celltype_specific	celltype_specific	celltype_specific	celltype_specific	celltype_specific	celltype_specific	celltype_specific	celltype_specific	celltype_specific	celltype_specific	celltype_specific	celltype_specific
[truncated: 1,856 more rows]

[truncated: 8 more sheets: R62S_markers, zQ175S_markers, R62M_markers, zQ175M_markers, R62D1_markers, zQ175D1_markers, R62D2_markers, zQ175D2_markers]
