# Supplementary material for: Transcriptional vulnerabilities of striatal neurons in human and rodent models of Huntington’s disease
Source: Nat Commun. 2023 Jan 17;14:282. doi: 10.1038/s41467-022-35752-x (PMC9845362; doi:10.1038/s41467-022-35752-x)
Supplement: Supplementary file 7 — Supplementary Data 5 [file 41467_2022_35752_MOESM7_ESM.xls]

## Sheet: Any
Mus musculus									Mus musculus
zQ175_IncludingNonMarker_Any.txt									R62_IncludingNonMarker_Any.txt
correction;FDR									correction;FDR
test_type;FISHER									test_type;FISHER
GO biological process complete	GO ID	number in list	expected	fold enrichment	pValue	FDR	mapped_id_list		GO biological process complete	GO ID	number in list	expected	fold enrichment	pValue	FDR	mapped_id_list
response to amphetamine	GO:0001975	10	2.3035889	4.3411	0.00091129	0.035905	,ENSMUSG00000026959",ENSMUSG00000021478",ENSMUSG00000024935",ENSMUSG00000061718",ENSMUSG00000059003",ENSMUSG00000023034",ENSMUSG00000024524",ENSMUSG00000022489",ENSMUSG00000020178",ENSMUSG00000032259"		regulation of synaptic transmission, glutamatergic	GO:0051966	38	16.285546	2.3334	9.2956e-05	0.0097284	,ENSMUSG00000015829",ENSMUSG00000005583",ENSMUSG00000049583",ENSMUSG00000019828",ENSMUSG00000056073",ENSMUSG00000069806",ENSMUSG00000025892",ENSMUSG00000042429",ENSMUSG00000024304",ENSMUSG00000063887",ENSMUSG00000026249",ENSMUSG00000021730",ENSMUSG00000021478",ENSMUSG00000022623",ENSMUSG00000024109",ENSMUSG00000044288",ENSMUSG00000020723",ENSMUSG00000038665",ENSMUSG00000013662",ENSMUSG00000030720…
response to amine	GO:0014075	10	2.468131	4.0516	0.0013283	0.049155	,ENSMUSG00000026959",ENSMUSG00000021478",ENSMUSG00000024935",ENSMUSG00000061718",ENSMUSG00000059003",ENSMUSG00000023034",ENSMUSG00000024524",ENSMUSG00000022489",ENSMUSG00000020178",ENSMUSG00000032259"		modulation of chemical synaptic transmission	GO:0050804	191	101.78466	1.8765	2.8689e-12	3.2026e-09	,ENSMUSG00000030265",ENSMUSG00000015829",ENSMUSG00000032562",ENSMUSG00000005583",ENSMUSG00000054477",ENSMUSG00000049044",ENSMUSG00000059003",ENSMUSG00000002997",ENSMUSG00000006435",ENSMUSG00000024304",ENSMUSG00000024268",ENSMUSG00000061601",ENSMUSG00000042121",ENSMUSG00000018411",ENSMUSG00000039470",ENSMUSG00000038665",ENSMUSG00000047495",ENSMUSG00000079657",ENSMUSG00000030302",ENSMUSG00000050556…
response to chemical	GO:0042221	347	279.39243	1.242	6.8923e-05	0.0041778	,ENSMUSG00000059921",ENSMUSG00000035954",ENSMUSG00000032564",ENSMUSG00000039519",ENSMUSG00000059003",ENSMUSG00000048234",ENSMUSG00000024143",ENSMUSG00000026322",ENSMUSG00000026442",ENSMUSG00000063626",ENSMUSG00000057182",ENSMUSG00000009545",ENSMUSG00000029833",ENSMUSG00000042121",ENSMUSG00000048915",ENSMUSG00000023977",ENSMUSG00000029838",ENSMUSG00000021318",ENSMUSG00000067786",ENSMUSG00000038780…		regulation of trans-synaptic signaling	GO:0099177	191	102.05609	1.8715	4.2108e-12	4.3391e-09	,ENSMUSG00000030265",ENSMUSG00000015829",ENSMUSG00000032562",ENSMUSG00000005583",ENSMUSG00000054477",ENSMUSG00000049044",ENSMUSG00000059003",ENSMUSG00000002997",ENSMUSG00000006435",ENSMUSG00000024304",ENSMUSG00000024268",ENSMUSG00000061601",ENSMUSG00000042121",ENSMUSG00000018411",ENSMUSG00000039470",ENSMUSG00000038665",ENSMUSG00000047495",ENSMUSG00000079657",ENSMUSG00000030302",ENSMUSG00000050556…
response to stimulus	GO:0050896	689	569.31555	1.2102	1.9647e-08	3.2899e-06	,ENSMUSG00000039519",ENSMUSG00000041836",ENSMUSG00000059003",ENSMUSG00000048234",ENSMUSG00000024143",ENSMUSG00000026322",ENSMUSG00000026442",ENSMUSG00000063626",ENSMUSG00000057182",ENSMUSG00000028988",ENSMUSG00000029833",ENSMUSG00000027777",ENSMUSG00000051527",ENSMUSG00000029838",ENSMUSG00000038780",ENSMUSG00000038301",ENSMUSG00000020903",ENSMUSG00000038665",ENSMUSG00000036006",ENSMUSG00000073557…		regulation of cell communication	GO:0010646	692	507.83762	1.3626	2.3325e-14	6.2493e-11	,ENSMUSG00000039519",ENSMUSG00000041836",ENSMUSG00000017969",ENSMUSG00000027770",ENSMUSG00000059003",ENSMUSG00000006711",ENSMUSG00000000296",ENSMUSG00000024268",ENSMUSG00000027778",ENSMUSG00000029833",ENSMUSG00000027777",ENSMUSG00000051527",ENSMUSG00000035392",ENSMUSG00000038780",ENSMUSG00000038665",ENSMUSG00000051401",ENSMUSG00000047495",ENSMUSG00000074643",ENSMUSG00000050556",ENSMUSG00000037217…
long-term memory	GO:0007616	23	5.4298882	4.2358	7.0176e-07	8.1746e-05	,ENSMUSG00000024083",ENSMUSG00000038418",ENSMUSG00000000184",ENSMUSG00000038738",ENSMUSG00000028222",ENSMUSG00000029053",ENSMUSG00000028991",ENSMUSG00000052087",ENSMUSG00000055254",ENSMUSG00000032193",ENSMUSG00000045903",ENSMUSG00000062202",ENSMUSG00000061762",ENSMUSG00000005102",ENSMUSG00000026959",ENSMUSG00000046447",ENSMUSG00000019970",ENSMUSG00000042453",ENSMUSG00000022602",ENSMUSG00000041552…		regulation of cellular process	GO:0050794	1790	1560.1553	1.1473	2.9278e-15	3.9221e-11
memory	GO:0007613	56	18.757796	2.9854	4.4144e-10	1.3141e-07	,ENSMUSG00000040907",ENSMUSG00000079055",ENSMUSG00000039519",ENSMUSG00000028222",ENSMUSG00000059003",ENSMUSG00000061762",ENSMUSG00000005102",ENSMUSG00000046447",ENSMUSG00000021478",ENSMUSG00000025958",ENSMUSG00000018411",ENSMUSG00000022602",ENSMUSG00000041552",ENSMUSG00000029838",ENSMUSG00000039913",ENSMUSG00000030376",ENSMUSG00000038418",ENSMUSG00000000184",ENSMUSG00000038738",ENSMUSG00000051177…		regulation of biological process	GO:0050789	1842	1619.5976	1.1373	1.2129e-14	5.4162e-11
learning or memory	GO:0007611	86	35.705629	2.4086	8.3801e-11	2.8784e-08	,ENSMUSG00000015829",ENSMUSG00000058756",ENSMUSG00000040907",ENSMUSG00000079055",ENSMUSG00000039519",ENSMUSG00000005583",ENSMUSG00000028222",ENSMUSG00000059003",ENSMUSG00000028664",ENSMUSG00000061762",ENSMUSG00000022489",ENSMUSG00000005102",ENSMUSG00000026842",ENSMUSG00000046447",ENSMUSG00000024109",ENSMUSG00000021478",ENSMUSG00000025958",ENSMUSG00000018411",ENSMUSG00000022602",ENSMUSG00000041552…		biological regulation	GO:0065007	1923	1700.7539	1.1307	4.8982e-15	3.2808e-11
behavior	GO:0007610	151	73.385762	2.0576	1.3725e-13	1.2257e-10	,ENSMUSG00000029673",ENSMUSG00000015829",ENSMUSG00000040907",ENSMUSG00000039519",ENSMUSG00000005583",ENSMUSG00000028222",ENSMUSG00000059003",ENSMUSG00000022489",ENSMUSG00000005102",ENSMUSG00000009545",ENSMUSG00000026842",ENSMUSG00000046447",ENSMUSG00000022523",ENSMUSG00000018411",ENSMUSG00000041552",ENSMUSG00000029838",ENSMUSG00000020745",ENSMUSG00000021318",ENSMUSG00000038665",ENSMUSG00000013089…		regulation of signaling	GO:0023051	694	510.55187	1.3593	3.1963e-14	6.1168e-11	,ENSMUSG00000039519",ENSMUSG00000041836",ENSMUSG00000017969",ENSMUSG00000027770",ENSMUSG00000059003",ENSMUSG00000006711",ENSMUSG00000000296",ENSMUSG00000024268",ENSMUSG00000027778",ENSMUSG00000029833",ENSMUSG00000027777",ENSMUSG00000051527",ENSMUSG00000035392",ENSMUSG00000038780",ENSMUSG00000038665",ENSMUSG00000051401",ENSMUSG00000047495",ENSMUSG00000074643",ENSMUSG00000050556",ENSMUSG00000037217…
cognition	GO:0050890	93	39.81918	2.3356	4.7068e-11	1.8015e-08	,ENSMUSG00000015829",ENSMUSG00000058756",ENSMUSG00000040907",ENSMUSG00000079055",ENSMUSG00000039519",ENSMUSG00000005583",ENSMUSG00000028222",ENSMUSG00000059003",ENSMUSG00000028664",ENSMUSG00000061762",ENSMUSG00000041235",ENSMUSG00000022489",ENSMUSG00000005102",ENSMUSG00000026842",ENSMUSG00000046447",ENSMUSG00000024109",ENSMUSG00000021478",ENSMUSG00000025958",ENSMUSG00000018411",ENSMUSG00000022602…		negative regulation of synaptic transmission	GO:0050805	33	14.385566	2.294	0.00029849	0.025632	,ENSMUSG00000015829",ENSMUSG00000039419",ENSMUSG00000032562",ENSMUSG00000049044",ENSMUSG00000033174",ENSMUSG00000056073",ENSMUSG00000042429",ENSMUSG00000002413",ENSMUSG00000024268",ENSMUSG00000023017",ENSMUSG00000021730",ENSMUSG00000021478",ENSMUSG00000022623",ENSMUSG00000068798",ENSMUSG00000020524",ENSMUSG00000032827",ENSMUSG00000013663",ENSMUSG00000013662",ENSMUSG00000037996",ENSMUSG00000051149…
nervous system process	GO:0050877	183	88.523632	2.0672	1.2857e-16	2.8706e-13	,ENSMUSG00000015829",ENSMUSG00000040907",ENSMUSG00000039519",ENSMUSG00000005583",ENSMUSG00000028222",ENSMUSG00000059003",ENSMUSG00000026442",ENSMUSG00000022489",ENSMUSG00000005102",ENSMUSG00000057182",ENSMUSG00000009545",ENSMUSG00000026842",ENSMUSG00000046447",ENSMUSG00000022523",ENSMUSG00000018411",ENSMUSG00000041552",ENSMUSG00000063063",ENSMUSG00000029838",ENSMUSG00000020745",ENSMUSG00000038665…		negative regulation of signaling	GO:0023057	286	214.42636	1.3338	1.8823e-05	0.0026266	,ENSMUSG00000033411",ENSMUSG00000039519",ENSMUSG00000032562",ENSMUSG00000041836",ENSMUSG00000021670",ENSMUSG00000024268",ENSMUSG00000027778",ENSMUSG00000009545",ENSMUSG00000023977",ENSMUSG00000045991",ENSMUSG00000021318",ENSMUSG00000025915",ENSMUSG00000038780",ENSMUSG00000074643",ENSMUSG00000050556",ENSMUSG00000034612",ENSMUSG00000028053",ENSMUSG00000038418",ENSMUSG00000027087",ENSMUSG00000060126…
system process	GO:0003008	237	126.69739	1.8706	6.1269e-17	1.6415e-13	,ENSMUSG00000035954",ENSMUSG00000039519",ENSMUSG00000054477",ENSMUSG00000059003",ENSMUSG00000026442",ENSMUSG00000057182",ENSMUSG00000028988",ENSMUSG00000009545",ENSMUSG00000022523",ENSMUSG00000063063",ENSMUSG00000029838",ENSMUSG00000038301",ENSMUSG00000038665",ENSMUSG00000036006",ENSMUSG00000018379",ENSMUSG00000073678",ENSMUSG00000052613",ENSMUSG00000030376",ENSMUSG00000038418",ENSMUSG00000000184…		negative regulation of biological process	GO:0048519	951	812.37733	1.1706	4.8077e-07	9.7581e-05	,ENSMUSG00000042807",ENSMUSG00000024381",ENSMUSG00000059003",ENSMUSG00000004535",ENSMUSG00000026565",ENSMUSG00000025477",ENSMUSG00000004530",ENSMUSG00000006711",ENSMUSG00000048118",ENSMUSG00000029833",ENSMUSG00000046168",ENSMUSG00000038780",ENSMUSG00000006717",ENSMUSG00000074643",ENSMUSG00000017843",ENSMUSG00000000184",ENSMUSG00000028975",ENSMUSG00000026313",ENSMUSG00000040612",ENSMUSG00000003452…
multicellular organismal process	GO:0032501	678	528.01549	1.2841	1.101e-12	8.1938e-10	,ENSMUSG00000039519",ENSMUSG00000024381",ENSMUSG00000019906",ENSMUSG00000059003",ENSMUSG00000026565",ENSMUSG00000026442",ENSMUSG00000040860",ENSMUSG00000063626",ENSMUSG00000057182",ENSMUSG00000028988",ENSMUSG00000024268",ENSMUSG00000027777",ENSMUSG00000070047",ENSMUSG00000046169",ENSMUSG00000029838",ENSMUSG00000005506",ENSMUSG00000035152",ENSMUSG00000038301",ENSMUSG00000038665",ENSMUSG00000036006…		negative regulation of cell communication	GO:0010648	287	214.15493	1.3402	1.3256e-05	0.0019514	,ENSMUSG00000033411",ENSMUSG00000039519",ENSMUSG00000032562",ENSMUSG00000041836",ENSMUSG00000021670",ENSMUSG00000024268",ENSMUSG00000027778",ENSMUSG00000009545",ENSMUSG00000023977",ENSMUSG00000045991",ENSMUSG00000021318",ENSMUSG00000025915",ENSMUSG00000038780",ENSMUSG00000074643",ENSMUSG00000050556",ENSMUSG00000034612",ENSMUSG00000028053",ENSMUSG00000038418",ENSMUSG00000027087",ENSMUSG00000060126…
long-term synaptic depression	GO:0060292	10	2.468131	4.0516	0.0013283	0.049291	,ENSMUSG00000021478",ENSMUSG00000021701",ENSMUSG00000020524",ENSMUSG00000059456",ENSMUSG00000033174",ENSMUSG00000026797",ENSMUSG00000013663",ENSMUSG00000029093",ENSMUSG00000037541",ENSMUSG00000037996"		negative regulation of cellular process	GO:0048523	889	751.84938	1.1824	3.8774e-07	8.2447e-05	,ENSMUSG00000042807",ENSMUSG00000024381",ENSMUSG00000004535",ENSMUSG00000026565",ENSMUSG00000025477",ENSMUSG00000004530",ENSMUSG00000006711",ENSMUSG00000048118",ENSMUSG00000029833",ENSMUSG00000046168",ENSMUSG00000038780",ENSMUSG00000074643",ENSMUSG00000017843",ENSMUSG00000000184",ENSMUSG00000028975",ENSMUSG00000026313",ENSMUSG00000040612",ENSMUSG00000003452",ENSMUSG00000029821",ENSMUSG00000040852…
negative regulation of synaptic transmission	GO:0050805	25	8.7207296	2.8667	4.8553e-05	0.0030972	,ENSMUSG00000015829",ENSMUSG00000039419",ENSMUSG00000033174",ENSMUSG00000056073",ENSMUSG00000001985",ENSMUSG00000024268",ENSMUSG00000021730",ENSMUSG00000021478",ENSMUSG00000068798",ENSMUSG00000020524",ENSMUSG00000032827",ENSMUSG00000013663",ENSMUSG00000037996",ENSMUSG00000034997",ENSMUSG00000059456",ENSMUSG00000026797",ENSMUSG00000026179",ENSMUSG00000021701",ENSMUSG00000023826",ENSMUSG00000036273…		regulation of neuronal synaptic plasticity	GO:0048168	33	15.199843	2.1711	0.00063664	0.045364	,ENSMUSG00000030265",ENSMUSG00000054477",ENSMUSG00000049583",ENSMUSG00000059003",ENSMUSG00000056073",ENSMUSG00000025499",ENSMUSG00000028664",ENSMUSG00000006435",ENSMUSG00000043079",ENSMUSG00000022623",ENSMUSG00000026904",ENSMUSG00000039470",ENSMUSG00000030720",ENSMUSG00000036104",ENSMUSG00000037217",ENSMUSG00000032356",ENSMUSG00000034799",ENSMUSG00000030376",ENSMUSG00000038418",ENSMUSG00000057897…
negative regulation of signaling	GO:0023057	184	129.98823	1.4155	1.8318e-05	0.0014435	,ENSMUSG00000015829",ENSMUSG00000039519",ENSMUSG00000029554",ENSMUSG00000041836",ENSMUSG00000061288",ENSMUSG00000048234",ENSMUSG00000028988",ENSMUSG00000024268",ENSMUSG00000043733",ENSMUSG00000009545",ENSMUSG00000026842",ENSMUSG00000024544",ENSMUSG00000023977",ENSMUSG00000045991",ENSMUSG00000020745",ENSMUSG00000021318",ENSMUSG00000025915",ENSMUSG00000038780",ENSMUSG00000021719",ENSMUSG00000036006…		regulation of synaptic plasticity	GO:0048167	93	47.770935	1.9468	5.2771e-07	0.00010396	,ENSMUSG00000030265",ENSMUSG00000015829",ENSMUSG00000079055",ENSMUSG00000005583",ENSMUSG00000054477",ENSMUSG00000059003",ENSMUSG00000027296",ENSMUSG00000031393",ENSMUSG00000033174",ENSMUSG00000028664",ENSMUSG00000024743",ENSMUSG00000006435",ENSMUSG00000026249",ENSMUSG00000021478",ENSMUSG00000042121",ENSMUSG00000025958",ENSMUSG00000018411",ENSMUSG00000039470",ENSMUSG00000022208",ENSMUSG00000038665…
negative regulation of biological process	GO:0048519	584	492.47441	1.1858	8.4339e-06	0.00074821	,ENSMUSG00000039519",ENSMUSG00000041836",ENSMUSG00000024381",ENSMUSG00000024260",ENSMUSG00000042807",ENSMUSG00000059003",ENSMUSG00000048234",ENSMUSG00000026565",ENSMUSG00000024143",ENSMUSG00000028988",ENSMUSG00000024268",ENSMUSG00000029833",ENSMUSG00000029838",ENSMUSG00000038780",ENSMUSG00000005506",ENSMUSG00000035152",ENSMUSG00000036006",ENSMUSG00000017843",ENSMUSG00000038418",ENSMUSG00000000184…		regulation of biological quality	GO:0065008	778	583.29398	1.3338	1.3196e-14	4.4194e-11	,ENSMUSG00000024381",ENSMUSG00000059003",ENSMUSG00000026322",ENSMUSG00000040860",ENSMUSG00000006711",ENSMUSG00000048118",ENSMUSG00000029833",ENSMUSG00000027419",ENSMUSG00000051527",ENSMUSG00000006717",ENSMUSG00000038301",ENSMUSG00000074884",ENSMUSG00000052613",ENSMUSG00000037217",ENSMUSG00000001270",ENSMUSG00000039629",ENSMUSG00000018707",ENSMUSG00000059495",ENSMUSG00000040612",ENSMUSG00000026553…
regulation of biological process	GO:0050789	1122	981.82251	1.1428	7.5879e-11	2.6749e-08	,ENSMUSG00000024381",ENSMUSG00000042807",ENSMUSG00000059003",ENSMUSG00000026565",ENSMUSG00000024143",ENSMUSG00000026322",ENSMUSG00000040860",ENSMUSG00000028988",ENSMUSG00000029833",ENSMUSG00000051527",ENSMUSG00000029838",ENSMUSG00000038780",ENSMUSG00000047495",ENSMUSG00000073557",ENSMUSG00000017843",ENSMUSG00000037217",ENSMUSG00000000184",ENSMUSG00000039629",ENSMUSG00000018707",ENSMUSG00000026790…		regulation of potassium ion transport	GO:0043266	40	18.728378	2.1358	0.00022856	0.020688	,ENSMUSG00000033335",ENSMUSG00000061603",ENSMUSG00000079056",ENSMUSG00000054477",ENSMUSG00000036902",ENSMUSG00000058498",ENSMUSG00000015968",ENSMUSG00000079037",ENSMUSG00000024381",ENSMUSG00000052374",ENSMUSG00000026021",ENSMUSG00000042429",ENSMUSG00000024589",ENSMUSG00000021057",ENSMUSG00000009545",ENSMUSG00000069601",ENSMUSG00000046168",ENSMUSG00000013663",ENSMUSG00000032826",ENSMUSG00000020849…
biological regulation	GO:0065007	1171	1031.0206	1.1358	4.113e-11	1.6205e-08	,ENSMUSG00000024381",ENSMUSG00000042807",ENSMUSG00000059003",ENSMUSG00000026565",ENSMUSG00000024143",ENSMUSG00000026322",ENSMUSG00000040860",ENSMUSG00000028988",ENSMUSG00000029833",ENSMUSG00000051527",ENSMUSG00000029838",ENSMUSG00000038780",ENSMUSG00000038301",ENSMUSG00000047495",ENSMUSG00000073557",ENSMUSG00000017843",ENSMUSG00000052613",ENSMUSG00000037217",ENSMUSG00000001270",ENSMUSG00000000184…		regulation of metal ion transport	GO:0010959	109	64.327907	1.6944	7.5601e-06	0.0011641	,ENSMUSG00000049281",ENSMUSG00000061603",ENSMUSG00000032562",ENSMUSG00000054477",ENSMUSG00000027893",ENSMUSG00000042807",ENSMUSG00000024381",ENSMUSG00000009545",ENSMUSG00000022523",ENSMUSG00000069601",ENSMUSG00000046168",ENSMUSG00000034462",ENSMUSG00000030302",ENSMUSG00000039239",ENSMUSG00000028854",ENSMUSG00000027523",ENSMUSG00000027488",ENSMUSG00000025221",ENSMUSG00000061576",ENSMUSG00000029544…
regulation of signaling	GO:0023051	437	309.50363	1.4119	1.5999e-12	1.0206e-09	,ENSMUSG00000061207",ENSMUSG00000039519",ENSMUSG00000041836",ENSMUSG00000059003",ENSMUSG00000048234",ENSMUSG00000028988",ENSMUSG00000024268",ENSMUSG00000061689",ENSMUSG00000029833",ENSMUSG00000027777",ENSMUSG00000051527",ENSMUSG00000029838",ENSMUSG00000035392",ENSMUSG00000038780",ENSMUSG00000047495",ENSMUSG00000038665",ENSMUSG00000051401",ENSMUSG00000036006",ENSMUSG00000037217",ENSMUSG00000038418…		regulation of ion transport	GO:0043269	172	108.02746	1.5922	4.6002e-07	9.4806e-05	,ENSMUSG00000049281",ENSMUSG00000061603",ENSMUSG00000032562",ENSMUSG00000005583",ENSMUSG00000054477",ENSMUSG00000056258",ENSMUSG00000027893",ENSMUSG00000042807",ENSMUSG00000024381",ENSMUSG00000059003",ENSMUSG00000009545",ENSMUSG00000022523",ENSMUSG00000069601",ENSMUSG00000046168",ENSMUSG00000034462",ENSMUSG00000022808",ENSMUSG00000031633",ENSMUSG00000030302",ENSMUSG00000037579",ENSMUSG00000039239…
modulation of chemical synaptic transmission	GO:0050804	151	61.703275	2.4472	5.4811e-19	3.6712e-15	,ENSMUSG00000015829",ENSMUSG00000005583",ENSMUSG00000054477",ENSMUSG00000028222",ENSMUSG00000059003",ENSMUSG00000005102",ENSMUSG00000024268",ENSMUSG00000026842",ENSMUSG00000044667",ENSMUSG00000061689",ENSMUSG00000042121",ENSMUSG00000018411",ENSMUSG00000039470",ENSMUSG00000029838",ENSMUSG00000047495",ENSMUSG00000038665",ENSMUSG00000037217",ENSMUSG00000071657",ENSMUSG00000030376",ENSMUSG00000038418…		regulation of transport	GO:0051049	428	290.697	1.4723	2.1376e-12	2.6032e-09	,ENSMUSG00000027893",ENSMUSG00000024384",ENSMUSG00000042807",ENSMUSG00000024381",ENSMUSG00000059003",ENSMUSG00000023175",ENSMUSG00000046168",ENSMUSG00000020900",ENSMUSG00000038665",ENSMUSG00000052852",ENSMUSG00000037579",ENSMUSG00000050556",ENSMUSG00000037217",ENSMUSG00000018707",ENSMUSG00000063632",ENSMUSG00000028854",ENSMUSG00000027523",ENSMUSG00000025221",ENSMUSG00000061576",ENSMUSG00000003452…
regulation of trans-synaptic signaling	GO:0099177	151	61.867817	2.4407	9.289e-19	4.1478e-15	,ENSMUSG00000015829",ENSMUSG00000005583",ENSMUSG00000054477",ENSMUSG00000028222",ENSMUSG00000059003",ENSMUSG00000005102",ENSMUSG00000024268",ENSMUSG00000026842",ENSMUSG00000044667",ENSMUSG00000061689",ENSMUSG00000042121",ENSMUSG00000018411",ENSMUSG00000039470",ENSMUSG00000029838",ENSMUSG00000047495",ENSMUSG00000038665",ENSMUSG00000037217",ENSMUSG00000071657",ENSMUSG00000030376",ENSMUSG00000038418…		regulation of localization	GO:0032879	616	442.96686	1.3906	5.5066e-14	9.2208e-11	,ENSMUSG00000027893",ENSMUSG00000024384",ENSMUSG00000027770",ENSMUSG00000042807",ENSMUSG00000024381",ENSMUSG00000059003",ENSMUSG00000026566",ENSMUSG00000023175",ENSMUSG00000040860",ENSMUSG00000063626",ENSMUSG00000004530",ENSMUSG00000046168",ENSMUSG00000020900",ENSMUSG00000038665",ENSMUSG00000052852",ENSMUSG00000035158",ENSMUSG00000050315",ENSMUSG00000037579",ENSMUSG00000050556",ENSMUSG00000037217…
regulation of cell communication	GO:0010646	435	307.85821	1.413	1.8104e-12	1.1024e-09	,ENSMUSG00000061207",ENSMUSG00000039519",ENSMUSG00000041836",ENSMUSG00000059003",ENSMUSG00000048234",ENSMUSG00000028988",ENSMUSG00000024268",ENSMUSG00000061689",ENSMUSG00000029833",ENSMUSG00000027777",ENSMUSG00000051527",ENSMUSG00000029838",ENSMUSG00000035392",ENSMUSG00000038780",ENSMUSG00000047495",ENSMUSG00000038665",ENSMUSG00000051401",ENSMUSG00000036006",ENSMUSG00000037217",ENSMUSG00000038418…		synapse assembly	GO:0007416	40	18.999804	2.1053	0.00026055	0.023115	,ENSMUSG00000033676",ENSMUSG00000031696",ENSMUSG00000039419",ENSMUSG00000030000",ENSMUSG00000008153",ENSMUSG00000031393",ENSMUSG00000067889",ENSMUSG00000028664",ENSMUSG00000040003",ENSMUSG00000024304",ENSMUSG00000063887",ENSMUSG00000025555",ENSMUSG00000061601",ENSMUSG00000022623",ENSMUSG00000024109",ENSMUSG00000018411",ENSMUSG00000040265",ENSMUSG00000062991",ENSMUSG00000041592",ENSMUSG00000013663…
regulation of cellular process	GO:0050794	1096	945.7878	1.1588	4.6482e-12	2.5945e-09	,ENSMUSG00000024381",ENSMUSG00000042807",ENSMUSG00000059003",ENSMUSG00000026565",ENSMUSG00000024143",ENSMUSG00000026322",ENSMUSG00000040860",ENSMUSG00000028988",ENSMUSG00000029833",ENSMUSG00000051527",ENSMUSG00000029838",ENSMUSG00000038780",ENSMUSG00000047495",ENSMUSG00000073557",ENSMUSG00000017843",ENSMUSG00000037217",ENSMUSG00000000184",ENSMUSG00000018707",ENSMUSG00000026790",ENSMUSG00000022194…		nervous system development	GO:0007399	480	351.49637	1.3656	7.5874e-10	4.84e-07	,ENSMUSG00000040506",ENSMUSG00000027770",ENSMUSG00000024381",ENSMUSG00000059003",ENSMUSG00000023175",ENSMUSG00000063626",ENSMUSG00000006711",ENSMUSG00000027419",ENSMUSG00000020900",ENSMUSG00000005506",ENSMUSG00000074643",ENSMUSG00000052613",ENSMUSG00000051650",ENSMUSG00000048000",ENSMUSG00000063632",ENSMUSG00000022076",ENSMUSG00000025103",ENSMUSG00000025221",ENSMUSG00000029821",ENSMUSG00000007817…
negative regulation of cell communication	GO:0010648	183	129.82369	1.4096	2.2524e-05	0.0016952	,ENSMUSG00000015829",ENSMUSG00000039519",ENSMUSG00000029554",ENSMUSG00000041836",ENSMUSG00000061288",ENSMUSG00000048234",ENSMUSG00000028988",ENSMUSG00000024268",ENSMUSG00000043733",ENSMUSG00000009545",ENSMUSG00000026842",ENSMUSG00000024544",ENSMUSG00000023977",ENSMUSG00000045991",ENSMUSG00000020745",ENSMUSG00000021318",ENSMUSG00000025915",ENSMUSG00000038780",ENSMUSG00000021719",ENSMUSG00000036006…		system development	GO:0048731	761	607.7223	1.2522	1.6466e-09	9.1908e-07	,ENSMUSG00000039519",ENSMUSG00000017969",ENSMUSG00000040506",ENSMUSG00000027770",ENSMUSG00000024381",ENSMUSG00000059003",ENSMUSG00000019906",ENSMUSG00000026565",ENSMUSG00000023175",ENSMUSG00000026207",ENSMUSG00000063626",ENSMUSG00000004530",ENSMUSG00000028868",ENSMUSG00000006711",ENSMUSG00000027778",ENSMUSG00000048118",ENSMUSG00000027777",ENSMUSG00000070047",ENSMUSG00000027419",ENSMUSG00000046169…
negative regulation of cellular process	GO:0048523	546	455.78153	1.1979	6.9522e-06	0.00063355	,ENSMUSG00000039519",ENSMUSG00000041836",ENSMUSG00000024381",ENSMUSG00000024260",ENSMUSG00000042807",ENSMUSG00000048234",ENSMUSG00000026565",ENSMUSG00000024143",ENSMUSG00000028988",ENSMUSG00000024268",ENSMUSG00000029833",ENSMUSG00000029838",ENSMUSG00000038780",ENSMUSG00000005506",ENSMUSG00000035152",ENSMUSG00000036006",ENSMUSG00000017843",ENSMUSG00000038418",ENSMUSG00000000184",ENSMUSG00000048000…		anatomical structure development	GO:0048856	911	743.70661	1.2249	5.6518e-10	3.7856e-07	,ENSMUSG00000024381",ENSMUSG00000059003",ENSMUSG00000026565",ENSMUSG00000004530",ENSMUSG00000006711",ENSMUSG00000048118",ENSMUSG00000070047",ENSMUSG00000027419",ENSMUSG00000046169",ENSMUSG00000038301",ENSMUSG00000074643",ENSMUSG00000030822",ENSMUSG00000052613",ENSMUSG00000053702",ENSMUSG00000026790",ENSMUSG00000059495",ENSMUSG00000026313",ENSMUSG00000040612",ENSMUSG00000059493",ENSMUSG00000041702…
regulation of synaptic plasticity	GO:0048167	80	28.959404	2.7625	1.2076e-12	8.5144e-10	,ENSMUSG00000015829",ENSMUSG00000079055",ENSMUSG00000005583",ENSMUSG00000054477",ENSMUSG00000028222",ENSMUSG00000033174",ENSMUSG00000059003",ENSMUSG00000027296",ENSMUSG00000028664",ENSMUSG00000024743",ENSMUSG00000005102",ENSMUSG00000026842",ENSMUSG00000026249",ENSMUSG00000021478",ENSMUSG00000025958",ENSMUSG00000042121",ENSMUSG00000018411",ENSMUSG00000022602",ENSMUSG00000039470",ENSMUSG00000029838…		developmental process	GO:0032502	990	805.04883	1.2297	2.2833e-11	2.1848e-08	,ENSMUSG00000024381",ENSMUSG00000059003",ENSMUSG00000026565",ENSMUSG00000004530",ENSMUSG00000006711",ENSMUSG00000048118",ENSMUSG00000070047",ENSMUSG00000027419",ENSMUSG00000046169",ENSMUSG00000069045",ENSMUSG00000038780",ENSMUSG00000038301",ENSMUSG00000074643",ENSMUSG00000030822",ENSMUSG00000052613",ENSMUSG00000053702",ENSMUSG00000026790",ENSMUSG00000059495",ENSMUSG00000026313",ENSMUSG00000040612…
regulation of biological quality	GO:0065008	498	353.6009	1.4084	2.5104e-14	3.3629e-11	,ENSMUSG00000039519",ENSMUSG00000024381",ENSMUSG00000019906",ENSMUSG00000059003",ENSMUSG00000048234",ENSMUSG00000024143",ENSMUSG00000026322",ENSMUSG00000040860",ENSMUSG00000005501",ENSMUSG00000057182",ENSMUSG00000028988",ENSMUSG00000024268",ENSMUSG00000029833",ENSMUSG00000027777",ENSMUSG00000051527",ENSMUSG00000029838",ENSMUSG00000005506",ENSMUSG00000035152",ENSMUSG00000038301",ENSMUSG00000038665…		multicellular organism development	GO:0007275	861	702.17847	1.2262	2.3368e-09	1.118e-06	,ENSMUSG00000024381",ENSMUSG00000059003",ENSMUSG00000026565",ENSMUSG00000004530",ENSMUSG00000006711",ENSMUSG00000048118",ENSMUSG00000070047",ENSMUSG00000027419",ENSMUSG00000046169",ENSMUSG00000038301",ENSMUSG00000074643",ENSMUSG00000030822",ENSMUSG00000052613",ENSMUSG00000053702",ENSMUSG00000026790",ENSMUSG00000059495",ENSMUSG00000026313",ENSMUSG00000040612",ENSMUSG00000059493",ENSMUSG00000041702…
regulation of short-term neuronal synaptic plasticity	GO:0048172	11	2.9617572	3.714	0.0012909	0.048303	,ENSMUSG00000026904",ENSMUSG00000034799",ENSMUSG00000030376",ENSMUSG00000031144",ENSMUSG00000022415",ENSMUSG00000022494",ENSMUSG00000056073",ENSMUSG00000053930",ENSMUSG00000003863",ENSMUSG00000028456",ENSMUSG00000037217"		multicellular organismal process	GO:0032501	1086	871.0053	1.2468	2.6484e-14	5.9129e-11	,ENSMUSG00000024381",ENSMUSG00000059003",ENSMUSG00000026565",ENSMUSG00000040860",ENSMUSG00000004530",ENSMUSG00000006711",ENSMUSG00000048118",ENSMUSG00000070047",ENSMUSG00000027419",ENSMUSG00000046169",ENSMUSG00000069045",ENSMUSG00000038301",ENSMUSG00000074643",ENSMUSG00000030822",ENSMUSG00000052613",ENSMUSG00000053702",ENSMUSG00000000184",ENSMUSG00000026790",ENSMUSG00000059495",ENSMUSG00000026313…
regulation of neuronal synaptic plasticity	GO:0048168	27	9.2143558	2.9302	1.8561e-05	0.001454	,ENSMUSG00000054477",ENSMUSG00000049583",ENSMUSG00000059003",ENSMUSG00000056073",ENSMUSG00000003863",ENSMUSG00000028664",ENSMUSG00000026904",ENSMUSG00000020886",ENSMUSG00000022602",ENSMUSG00000039470",ENSMUSG00000037217",ENSMUSG00000034799",ENSMUSG00000030376",ENSMUSG00000037428",ENSMUSG00000038418",ENSMUSG00000031144",ENSMUSG00000057897",ENSMUSG00000022494",ENSMUSG00000028456",ENSMUSG00000026959…		cell junction assembly	GO:0034329	79	43.428123	1.8191	2.1435e-05	0.0029004	,ENSMUSG00000031673",ENSMUSG00000031355",ENSMUSG00000037815",ENSMUSG00000052374",ENSMUSG00000031393",ENSMUSG00000028664",ENSMUSG00000040420",ENSMUSG00000022321",ENSMUSG00000024304",ENSMUSG00000025555",ENSMUSG00000022565",ENSMUSG00000061601",ENSMUSG00000024109",ENSMUSG00000039230",ENSMUSG00000018411",ENSMUSG00000015143",ENSMUSG00000017167",ENSMUSG00000040265",ENSMUSG00000041592",ENSMUSG00000068036…
neuronal action potential	GO:0019228	13	3.6199255	3.5912	0.00060407	0.026188	,ENSMUSG00000039419",ENSMUSG00000028991",ENSMUSG00000056073",ENSMUSG00000061576",ENSMUSG00000064329",ENSMUSG00000057182",ENSMUSG00000021478",ENSMUSG00000022416",ENSMUSG00000020524",ENSMUSG00000068696",ENSMUSG00000054934",ENSMUSG00000030525",ENSMUSG00000075316"		cell junction organization	GO:0034330	160	94.184742	1.6988	4.954e-08	1.412e-05	,ENSMUSG00000015829",ENSMUSG00000031355",ENSMUSG00000028184",ENSMUSG00000059003",ENSMUSG00000028868",ENSMUSG00000024304",ENSMUSG00000061601",ENSMUSG00000039230",ENSMUSG00000069601",ENSMUSG00000018411",ENSMUSG00000015143",ENSMUSG00000048915",ENSMUSG00000063063",ENSMUSG00000017167",ENSMUSG00000020900",ENSMUSG00000031517",ENSMUSG00000034101",ENSMUSG00000030302",ENSMUSG00000039239",ENSMUSG00000037217…
action potential	GO:0001508	30	9.707982	3.0902	3.5523e-06	0.0003525	,ENSMUSG00000039419",ENSMUSG00000054477",ENSMUSG00000059742",ENSMUSG00000015968",ENSMUSG00000059003",ENSMUSG00000059146",ENSMUSG00000056073",ENSMUSG00000057182",ENSMUSG00000009545",ENSMUSG00000021478",ENSMUSG00000020524",ENSMUSG00000068696",ENSMUSG00000032826",ENSMUSG00000054934",ENSMUSG00000046480",ENSMUSG00000030525",ENSMUSG00000075316",ENSMUSG00000051331",ENSMUSG00000028991",ENSMUSG00000055254…		cellular component organization	GO:0016043	989	863.40537	1.1455	6.8509e-06	0.0010671	,ENSMUSG00000027893",ENSMUSG00000024381",ENSMUSG00000059003",ENSMUSG00000040865",ENSMUSG00000040860",ENSMUSG00000004530",ENSMUSG00000006711",ENSMUSG00000048118",ENSMUSG00000070047",ENSMUSG00000046169",ENSMUSG00000046168",ENSMUSG00000038780",ENSMUSG00000006717",ENSMUSG00000038301",ENSMUSG00000052852",ENSMUSG00000074643",ENSMUSG00000052613",ENSMUSG00000053702",ENSMUSG00000037217",ENSMUSG00000039629…
regulation of membrane potential	GO:0042391	116	48.53991	2.3898	3.4568e-14	4.2098e-11	,ENSMUSG00000040907",ENSMUSG00000005583",ENSMUSG00000056258",ENSMUSG00000054477",ENSMUSG00000024381",ENSMUSG00000059003",ENSMUSG00000057182",ENSMUSG00000024268",ENSMUSG00000009545",ENSMUSG00000022523",ENSMUSG00000042121",ENSMUSG00000018411",ENSMUSG00000029838",ENSMUSG00000038665",ENSMUSG00000021719",ENSMUSG00000037579",ENSMUSG00000071657",ENSMUSG00000007653",ENSMUSG00000030376",ENSMUSG00000028452…		cellular component organization or biogenesis	GO:0071840	1011	908.73348	1.1125	0.0002835	0.024501	,ENSMUSG00000027893",ENSMUSG00000024381",ENSMUSG00000059003",ENSMUSG00000040865",ENSMUSG00000040860",ENSMUSG00000004530",ENSMUSG00000006711",ENSMUSG00000048118",ENSMUSG00000070047",ENSMUSG00000046169",ENSMUSG00000046168",ENSMUSG00000038780",ENSMUSG00000006717",ENSMUSG00000038301",ENSMUSG00000052852",ENSMUSG00000074643",ENSMUSG00000052613",ENSMUSG00000053702",ENSMUSG00000037217",ENSMUSG00000039629…
transmission of nerve impulse	GO:0019226	23	7.0753089	3.2507	1.8637e-05	0.0014515	,ENSMUSG00000034656",ENSMUSG00000039419",ENSMUSG00000028991",ENSMUSG00000055254",ENSMUSG00000059146",ENSMUSG00000056073",ENSMUSG00000069806",ENSMUSG00000061576",ENSMUSG00000026442",ENSMUSG00000064329",ENSMUSG00000057182",ENSMUSG00000022565",ENSMUSG00000020598",ENSMUSG00000021478",ENSMUSG00000022416",ENSMUSG00000020524",ENSMUSG00000020745",ENSMUSG00000020723",ENSMUSG00000066189",ENSMUSG00000068696…		cellular process	GO:0009987	2299	2158.1063	1.0653	3.0038e-09	1.3413e-06
multicellular organismal signaling	GO:0035637	34	12.011571	2.8306	3.7814e-06	0.00036707	,ENSMUSG00000039419",ENSMUSG00000054477",ENSMUSG00000015968",ENSMUSG00000024381",ENSMUSG00000059146",ENSMUSG00000056073",ENSMUSG00000069806",ENSMUSG00000026442",ENSMUSG00000057182",ENSMUSG00000009545",ENSMUSG00000022565",ENSMUSG00000021478",ENSMUSG00000020524",ENSMUSG00000020745",ENSMUSG00000020723",ENSMUSG00000068696",ENSMUSG00000032826",ENSMUSG00000054934",ENSMUSG00000046480",ENSMUSG00000030525…		synapse organization	GO:0050808	118	63.785056	1.85	1.0682e-07	2.7e-05	,ENSMUSG00000015829",ENSMUSG00000028184",ENSMUSG00000059003",ENSMUSG00000028868",ENSMUSG00000024304",ENSMUSG00000061601",ENSMUSG00000069601",ENSMUSG00000018411",ENSMUSG00000048915",ENSMUSG00000063063",ENSMUSG00000017167",ENSMUSG00000020900",ENSMUSG00000031517",ENSMUSG00000030302",ENSMUSG00000037217",ENSMUSG00000007653",ENSMUSG00000052581",ENSMUSG00000032036",ENSMUSG00000030376",ENSMUSG00000053550…
signaling	GO:0023052	503	335.50127	1.4992	4.0733e-19	5.4566e-15	,ENSMUSG00000041836",ENSMUSG00000024381",ENSMUSG00000019906",ENSMUSG00000059003",ENSMUSG00000024143",ENSMUSG00000026322",ENSMUSG00000026442",ENSMUSG00000063626",ENSMUSG00000057182",ENSMUSG00000028988",ENSMUSG00000061689",ENSMUSG00000027777",ENSMUSG00000029838",ENSMUSG00000038780",ENSMUSG00000047495",ENSMUSG00000038665",ENSMUSG00000073557",ENSMUSG00000017843",ENSMUSG00000037217",ENSMUSG00000038418…		regulation of sodium ion transport	GO:0002028	38	18.456952	2.0588	0.00073636	0.049322	,ENSMUSG00000049281",ENSMUSG00000033335",ENSMUSG00000055761",ENSMUSG00000004056",ENSMUSG00000036902",ENSMUSG00000027893",ENSMUSG00000055022",ENSMUSG00000042807",ENSMUSG00000021870",ENSMUSG00000024589",ENSMUSG00000029359",ENSMUSG00000026249",ENSMUSG00000009545",ENSMUSG00000022523",ENSMUSG00000069601",ENSMUSG00000014077",ENSMUSG00000038764",ENSMUSG00000046480",ENSMUSG00000070304",ENSMUSG00000031137…
cell communication	GO:0007154	510	347.67739	1.4669	9.7792e-18	3.2751e-14	,ENSMUSG00000041836",ENSMUSG00000019906",ENSMUSG00000059003",ENSMUSG00000024143",ENSMUSG00000026322",ENSMUSG00000026442",ENSMUSG00000063626",ENSMUSG00000057182",ENSMUSG00000028988",ENSMUSG00000027777",ENSMUSG00000029838",ENSMUSG00000038780",ENSMUSG00000047495",ENSMUSG00000038665",ENSMUSG00000073557",ENSMUSG00000017843",ENSMUSG00000037217",ENSMUSG00000038418",ENSMUSG00000048240",ENSMUSG00000048000…		regulation of neurotransmitter secretion	GO:0046928	47	23.614042	1.9903	0.00026718	0.023393	,ENSMUSG00000031012",ENSMUSG00000005583",ENSMUSG00000062995",ENSMUSG00000049303",ENSMUSG00000002413",ENSMUSG00000004113",ENSMUSG00000021596",ENSMUSG00000063887",ENSMUSG00000023017",ENSMUSG00000020883",ENSMUSG00000045038",ENSMUSG00000021478",ENSMUSG00000068798",ENSMUSG00000022789",ENSMUSG00000032827",ENSMUSG00000038665",ENSMUSG00000022829",ENSMUSG00000030525",ENSMUSG00000066392",ENSMUSG00000036104…
positive regulation of synaptic transmission, glutamatergic	GO:0051968	14	3.9490096	3.5452	0.00041358	0.019104	,ENSMUSG00000015829",ENSMUSG00000059456",ENSMUSG00000055254",ENSMUSG00000026797",ENSMUSG00000069806",ENSMUSG00000025892",ENSMUSG00000063887",ENSMUSG00000020178",ENSMUSG00000024109",ENSMUSG00000021478",ENSMUSG00000042453",ENSMUSG00000020723",ENSMUSG00000066189",ENSMUSG00000037541"		regulation of neurotransmitter levels	GO:0001505	79	46.956658	1.6824	0.00018007	0.016869	,ENSMUSG00000005583",ENSMUSG00000021071",ENSMUSG00000019906",ENSMUSG00000024743",ENSMUSG00000021596",ENSMUSG00000022489",ENSMUSG00000023017",ENSMUSG00000061601",ENSMUSG00000045038",ENSMUSG00000021478",ENSMUSG00000024109",ENSMUSG00000068798",ENSMUSG00000070880",ENSMUSG00000009394",ENSMUSG00000038665",ENSMUSG00000037217",ENSMUSG00000034656",ENSMUSG00000036438",ENSMUSG00000031342",ENSMUSG00000031144…
regulation of synaptic transmission, glutamatergic	GO:0051966	33	9.872524	3.3426	1.8898e-07	2.5315e-05	,ENSMUSG00000015829",ENSMUSG00000005583",ENSMUSG00000049583",ENSMUSG00000019828",ENSMUSG00000056073",ENSMUSG00000069806",ENSMUSG00000025892",ENSMUSG00000001985",ENSMUSG00000063887",ENSMUSG00000021730",ENSMUSG00000044667",ENSMUSG00000026249",ENSMUSG00000024109",ENSMUSG00000021478",ENSMUSG00000044288",ENSMUSG00000020723",ENSMUSG00000038665",ENSMUSG00000019969",ENSMUSG00000034997",ENSMUSG00000059456…		regulation of secretion by cell	GO:1903530	148	97.170426	1.5231	1.9166e-05	0.0026469	,ENSMUSG00000032202",ENSMUSG00000032562",ENSMUSG00000005583",ENSMUSG00000049044",ENSMUSG00000023175",ENSMUSG00000021670",ENSMUSG00000021794",ENSMUSG00000043733",ENSMUSG00000061601",ENSMUSG00000009545",ENSMUSG00000046447",ENSMUSG00000048915",ENSMUSG00000041794",ENSMUSG00000020900",ENSMUSG00000067786",ENSMUSG00000038665",ENSMUSG00000079657",ENSMUSG00000022808",ENSMUSG00000039239",ENSMUSG00000050556…
positive regulation of synaptic transmission	GO:0050806	55	20.074132	2.7398	5.5724e-09	1.204e-06	,ENSMUSG00000015829",ENSMUSG00000079055",ENSMUSG00000059003",ENSMUSG00000069806",ENSMUSG00000028664",ENSMUSG00000061762",ENSMUSG00000005102",ENSMUSG00000026249",ENSMUSG00000024109",ENSMUSG00000021478",ENSMUSG00000025958",ENSMUSG00000039470",ENSMUSG00000039953",ENSMUSG00000030376",ENSMUSG00000059456",ENSMUSG00000015837",ENSMUSG00000055254",ENSMUSG00000026797",ENSMUSG00000022790",ENSMUSG00000007659…		regulation of secretion	GO:0051046	150	102.32752	1.4659	8.8592e-05	0.0094189	,ENSMUSG00000032202",ENSMUSG00000032562",ENSMUSG00000005583",ENSMUSG00000049044",ENSMUSG00000023175",ENSMUSG00000021670",ENSMUSG00000021794",ENSMUSG00000043733",ENSMUSG00000061601",ENSMUSG00000009545",ENSMUSG00000046447",ENSMUSG00000048915",ENSMUSG00000041794",ENSMUSG00000020900",ENSMUSG00000067786",ENSMUSG00000038665",ENSMUSG00000079657",ENSMUSG00000022808",ENSMUSG00000039239",ENSMUSG00000050556…
positive regulation of cell communication	GO:0010647	202	151.87233	1.3301	0.00018355	0.0098355	,ENSMUSG00000061207",ENSMUSG00000059003",ENSMUSG00000021552",ENSMUSG00000027777",ENSMUSG00000042121",ENSMUSG00000051527",ENSMUSG00000067786",ENSMUSG00000038665",ENSMUSG00000030376",ENSMUSG00000030134",ENSMUSG00000027087",ENSMUSG00000027523",ENSMUSG00000063632",ENSMUSG00000026797",ENSMUSG00000024935",ENSMUSG00000071369",ENSMUSG00000041380",ENSMUSG00000050321",ENSMUSG00000005045",ENSMUSG00000057522…		regulation of neurotransmitter transport	GO:0051588	50	26.3283	1.8991	0.00035382	0.029258	,ENSMUSG00000005583",ENSMUSG00000021596",ENSMUSG00000023017",ENSMUSG00000045038",ENSMUSG00000021478",ENSMUSG00000068798",ENSMUSG00000038665",ENSMUSG00000034656",ENSMUSG00000036438",ENSMUSG00000031342",ENSMUSG00000031144",ENSMUSG00000055254",ENSMUSG00000024211",ENSMUSG00000024897",ENSMUSG00000029467",ENSMUSG00000020178",ENSMUSG00000003411",ENSMUSG00000025867",ENSMUSG00000036273",ENSMUSG00000041380…
positive regulation of cellular process	GO:0048522	620	531.9645	1.1655	2.7251e-05	0.0019522	,ENSMUSG00000061207",ENSMUSG00000039519",ENSMUSG00000024381",ENSMUSG00000059003",ENSMUSG00000026565",ENSMUSG00000024143",ENSMUSG00000040860",ENSMUSG00000028988",ENSMUSG00000024268",ENSMUSG00000029833",ENSMUSG00000027777",ENSMUSG00000051527",ENSMUSG00000029838",ENSMUSG00000038780",ENSMUSG00000005506",ENSMUSG00000035152",ENSMUSG00000038665",ENSMUSG00000036006",ENSMUSG00000050315",ENSMUSG00000073678…		second-messenger-mediated signaling	GO:0019932	47	24.156894	1.9456	0.00032056	0.027008	,ENSMUSG00000009647",ENSMUSG00000028161",ENSMUSG00000031791",ENSMUSG00000049583",ENSMUSG00000015968",ENSMUSG00000029471",ENSMUSG00000028782",ENSMUSG00000019828",ENSMUSG00000079037",ENSMUSG00000002015",ENSMUSG00000021373",ENSMUSG00000021478",ENSMUSG00000025958",ENSMUSG00000018334",ENSMUSG00000062232",ENSMUSG00000032827",ENSMUSG00000003847",ENSMUSG00000032826",ENSMUSG00000051149",ENSMUSG00000036438…
positive regulation of biological process	GO:0048518	655	566.02471	1.1572	2.8211e-05	0.0020102	,ENSMUSG00000061207",ENSMUSG00000039519",ENSMUSG00000024381",ENSMUSG00000042807",ENSMUSG00000059003",ENSMUSG00000026565",ENSMUSG00000024143",ENSMUSG00000040860",ENSMUSG00000028988",ENSMUSG00000024268",ENSMUSG00000029833",ENSMUSG00000027777",ENSMUSG00000051527",ENSMUSG00000029838",ENSMUSG00000038780",ENSMUSG00000005506",ENSMUSG00000035152",ENSMUSG00000038665",ENSMUSG00000036006",ENSMUSG00000050315…		intracellular signal transduction	GO:0035556	284	214.69778	1.3228	3.6878e-05	0.0047502	,ENSMUSG00000030265",ENSMUSG00000017291",ENSMUSG00000028868",ENSMUSG00000026447",ENSMUSG00000022523",ENSMUSG00000066571",ENSMUSG00000025915",ENSMUSG00000037331",ENSMUSG00000038665",ENSMUSG00000001829",ENSMUSG00000017843",ENSMUSG00000032688",ENSMUSG00000030134",ENSMUSG00000048000",ENSMUSG00000027087",ENSMUSG00000022194",ENSMUSG00000059495",ENSMUSG00000028854",ENSMUSG00000022075",ENSMUSG00000026313…
positive regulation of signaling	GO:0023056	202	152.5305	1.3243	0.00022472	0.011668	,ENSMUSG00000061207",ENSMUSG00000059003",ENSMUSG00000021552",ENSMUSG00000027777",ENSMUSG00000042121",ENSMUSG00000051527",ENSMUSG00000067786",ENSMUSG00000038665",ENSMUSG00000030376",ENSMUSG00000030134",ENSMUSG00000027087",ENSMUSG00000027523",ENSMUSG00000063632",ENSMUSG00000026797",ENSMUSG00000024935",ENSMUSG00000071369",ENSMUSG00000041380",ENSMUSG00000050321",ENSMUSG00000005045",ENSMUSG00000057522…		signal transduction	GO:0007165	651	498.33771	1.3063	1.4918e-10	1.249e-07	,ENSMUSG00000041836",ENSMUSG00000027893",ENSMUSG00000017969",ENSMUSG00000059003",ENSMUSG00000026566",ENSMUSG00000023055",ENSMUSG00000026322",ENSMUSG00000063626",ENSMUSG00000028868",ENSMUSG00000026447",ENSMUSG00000027778",ENSMUSG00000027777",ENSMUSG00000037331",ENSMUSG00000038780",ENSMUSG00000038665",ENSMUSG00000035158",ENSMUSG00000017843",ENSMUSG00000050556",ENSMUSG00000038418",ENSMUSG00000048240…
excitatory postsynaptic potential	GO:0060079	15	4.2780937	3.5062	0.00028332	0.013801	,ENSMUSG00000039419",ENSMUSG00000028161",ENSMUSG00000005583",ENSMUSG00000059003",ENSMUSG00000056073",ENSMUSG00000000632",ENSMUSG00000045903",ENSMUSG00000020178",ENSMUSG00000026959",ENSMUSG00000046876",ENSMUSG00000071424",ENSMUSG00000025889",ENSMUSG00000036273",ENSMUSG00000032827",ENSMUSG00000038665"		signaling	GO:0023052	733	553.43714	1.3245	4.1264e-13	5.5277e-10	,ENSMUSG00000041836",ENSMUSG00000027893",ENSMUSG00000017969",ENSMUSG00000024381",ENSMUSG00000059003",ENSMUSG00000019906",ENSMUSG00000026566",ENSMUSG00000023055",ENSMUSG00000026322",ENSMUSG00000063626",ENSMUSG00000028868",ENSMUSG00000026447",ENSMUSG00000027778",ENSMUSG00000027777",ENSMUSG00000037331",ENSMUSG00000038780",ENSMUSG00000038665",ENSMUSG00000047495",ENSMUSG00000035158",ENSMUSG00000017843…
chemical synaptic transmission, postsynaptic	GO:0099565	17	4.936262	3.4439	0.00013319	0.0075283	,ENSMUSG00000033676",ENSMUSG00000039419",ENSMUSG00000028161",ENSMUSG00000005583",ENSMUSG00000059003",ENSMUSG00000056073",ENSMUSG00000000632",ENSMUSG00000045903",ENSMUSG00000020178",ENSMUSG00000026959",ENSMUSG00000046876",ENSMUSG00000071424",ENSMUSG00000025889",ENSMUSG00000036273",ENSMUSG00000032827",ENSMUSG00000038665",ENSMUSG00000031778"		cell communication	GO:0007154	757	573.52265	1.3199	2.5403e-13	3.781e-10	,ENSMUSG00000041836",ENSMUSG00000027893",ENSMUSG00000017969",ENSMUSG00000059003",ENSMUSG00000019906",ENSMUSG00000026566",ENSMUSG00000023055",ENSMUSG00000026322",ENSMUSG00000063626",ENSMUSG00000028868",ENSMUSG00000026447",ENSMUSG00000027778",ENSMUSG00000027777",ENSMUSG00000037331",ENSMUSG00000038780",ENSMUSG00000038665",ENSMUSG00000047495",ENSMUSG00000035158",ENSMUSG00000017843",ENSMUSG00000050556…
chemical synaptic transmission	GO:0007268	98	37.680133	2.6008	9.3656e-14	1.0455e-10	,ENSMUSG00000005583",ENSMUSG00000053025",ENSMUSG00000019906",ENSMUSG00000059003",ENSMUSG00000069729",ENSMUSG00000026322",ENSMUSG00000022523",ENSMUSG00000042121",ENSMUSG00000041552",ENSMUSG00000020745",ENSMUSG00000009394",ENSMUSG00000047495",ENSMUSG00000038665",ENSMUSG00000013089",ENSMUSG00000037217",ENSMUSG00000007653",ENSMUSG00000029420",ENSMUSG00000003974",ENSMUSG00000026797",ENSMUSG00000028456…		cellular response to stimulus	GO:0051716	917	768.94921	1.1925	5.3257e-08	1.4863e-05	,ENSMUSG00000027893",ENSMUSG00000059003",ENSMUSG00000026566",ENSMUSG00000023055",ENSMUSG00000040865",ENSMUSG00000026322",ENSMUSG00000029833",ENSMUSG00000038780",ENSMUSG00000038301",ENSMUSG00000074643",ENSMUSG00000017843",ENSMUSG00000000184",ENSMUSG00000022194",ENSMUSG00000059495",ENSMUSG00000026313",ENSMUSG00000025224",ENSMUSG00000040850",ENSMUSG00000029821",ENSMUSG00000046159",ENSMUSG00000031906…
anterograde trans-synaptic signaling	GO:0098916	98	37.680133	2.6008	9.3656e-14	9.6509e-11	,ENSMUSG00000005583",ENSMUSG00000053025",ENSMUSG00000019906",ENSMUSG00000059003",ENSMUSG00000069729",ENSMUSG00000026322",ENSMUSG00000022523",ENSMUSG00000042121",ENSMUSG00000041552",ENSMUSG00000020745",ENSMUSG00000009394",ENSMUSG00000047495",ENSMUSG00000038665",ENSMUSG00000013089",ENSMUSG00000037217",ENSMUSG00000007653",ENSMUSG00000029420",ENSMUSG00000003974",ENSMUSG00000026797",ENSMUSG00000028456…		response to stimulus	GO:0050896	1108	939.13316	1.1798	3.5408e-09	1.5301e-06	,ENSMUSG00000027893",ENSMUSG00000059003",ENSMUSG00000026566",ENSMUSG00000023055",ENSMUSG00000040865",ENSMUSG00000026322",ENSMUSG00000006711",ENSMUSG00000029833",ENSMUSG00000051527",ENSMUSG00000038780",ENSMUSG00000038301",ENSMUSG00000074643",ENSMUSG00000017843",ENSMUSG00000052613",ENSMUSG00000000184",ENSMUSG00000022194",ENSMUSG00000059495",ENSMUSG00000026313",ENSMUSG00000040612",ENSMUSG00000025224…
trans-synaptic signaling	GO:0099537	106	40.312806	2.6294	4.2749e-15	8.181e-12	,ENSMUSG00000005583",ENSMUSG00000053025",ENSMUSG00000019906",ENSMUSG00000059003",ENSMUSG00000069729",ENSMUSG00000026322",ENSMUSG00000022523",ENSMUSG00000042121",ENSMUSG00000041552",ENSMUSG00000020745",ENSMUSG00000009394",ENSMUSG00000047495",ENSMUSG00000038665",ENSMUSG00000013089",ENSMUSG00000037217",ENSMUSG00000007653",ENSMUSG00000029420",ENSMUSG00000003974",ENSMUSG00000026797",ENSMUSG00000028456…		regulation of cation channel activity	GO:2001257	61	32.028241	1.9046	6.9525e-05	0.0077613	,ENSMUSG00000061603",ENSMUSG00000005583",ENSMUSG00000052374",ENSMUSG00000059003",ENSMUSG00000069806",ENSMUSG00000028785",ENSMUSG00000028664",ENSMUSG00000021870",ENSMUSG00000024589",ENSMUSG00000009545",ENSMUSG00000024109",ENSMUSG00000022523",ENSMUSG00000069601",ENSMUSG00000046168",ENSMUSG00000020704",ENSMUSG00000034462",ENSMUSG00000020827",ENSMUSG00000034656",ENSMUSG00000032356",ENSMUSG00000062901…
synaptic signaling	GO:0099536	112	44.5909	2.5117	6.5902e-15	1.1035e-11	,ENSMUSG00000005583",ENSMUSG00000053025",ENSMUSG00000019906",ENSMUSG00000059003",ENSMUSG00000069729",ENSMUSG00000026322",ENSMUSG00000024302",ENSMUSG00000022523",ENSMUSG00000042121",ENSMUSG00000041552",ENSMUSG00000020745",ENSMUSG00000009394",ENSMUSG00000047495",ENSMUSG00000038665",ENSMUSG00000013089",ENSMUSG00000037217",ENSMUSG00000058835",ENSMUSG00000007653",ENSMUSG00000029420",ENSMUSG00000003974…		regulation of ion transmembrane transporter activity	GO:0032412	84	48.313787	1.7386	4.8167e-05	0.0059197	,ENSMUSG00000049281",ENSMUSG00000033335",ENSMUSG00000061603",ENSMUSG00000005583",ENSMUSG00000027893",ENSMUSG00000042807",ENSMUSG00000052374",ENSMUSG00000059003",ENSMUSG00000069806",ENSMUSG00000028785",ENSMUSG00000028664",ENSMUSG00000029632",ENSMUSG00000021870",ENSMUSG00000024589",ENSMUSG00000029359",ENSMUSG00000009545",ENSMUSG00000024109",ENSMUSG00000022523",ENSMUSG00000069601",ENSMUSG00000046168…
cell-cell signaling	GO:0007267	143	76.182977	1.8771	1.4752e-10	4.9406e-08	,ENSMUSG00000005583",ENSMUSG00000054477",ENSMUSG00000053025",ENSMUSG00000019906",ENSMUSG00000059003",ENSMUSG00000069729",ENSMUSG00000021395",ENSMUSG00000026322",ENSMUSG00000028988",ENSMUSG00000009545",ENSMUSG00000024302",ENSMUSG00000022523",ENSMUSG00000042121",ENSMUSG00000041552",ENSMUSG00000020745",ENSMUSG00000009394",ENSMUSG00000047495",ENSMUSG00000038665",ENSMUSG00000013089",ENSMUSG00000037852…		regulation of transmembrane transporter activity	GO:0022898	85	49.670916	1.7113	6.0389e-05	0.0069739	,ENSMUSG00000049281",ENSMUSG00000033335",ENSMUSG00000061603",ENSMUSG00000005583",ENSMUSG00000027893",ENSMUSG00000042807",ENSMUSG00000052374",ENSMUSG00000059003",ENSMUSG00000069806",ENSMUSG00000028785",ENSMUSG00000028664",ENSMUSG00000029632",ENSMUSG00000021870",ENSMUSG00000024589",ENSMUSG00000029359",ENSMUSG00000009545",ENSMUSG00000024109",ENSMUSG00000022523",ENSMUSG00000069601",ENSMUSG00000046168…
cell surface receptor signaling pathway	GO:0007166	186	133.11453	1.3973	3.3645e-05	0.0022995	,ENSMUSG00000059921",ENSMUSG00000028184",ENSMUSG00000040907",ENSMUSG00000005583",ENSMUSG00000041836",ENSMUSG00000059003",ENSMUSG00000029550",ENSMUSG00000024143",ENSMUSG00000021395",ENSMUSG00000028988",ENSMUSG00000043733",ENSMUSG00000026842",ENSMUSG00000027777",ENSMUSG00000047414",ENSMUSG00000041552",ENSMUSG00000048915",ENSMUSG00000029838",ENSMUSG00000020745",ENSMUSG00000021318",ENSMUSG00000038780…		regulation of transporter activity	GO:0032409	87	51.028045	1.7049	5.4578e-05	0.0064701	,ENSMUSG00000049281",ENSMUSG00000033335",ENSMUSG00000061603",ENSMUSG00000005583",ENSMUSG00000027893",ENSMUSG00000042807",ENSMUSG00000052374",ENSMUSG00000059003",ENSMUSG00000069806",ENSMUSG00000028785",ENSMUSG00000028664",ENSMUSG00000029632",ENSMUSG00000021870",ENSMUSG00000024589",ENSMUSG00000024425",ENSMUSG00000029359",ENSMUSG00000009545",ENSMUSG00000024109",ENSMUSG00000022523",ENSMUSG00000069601…
signal transduction	GO:0007165	431	302.09924	1.4267	6.272e-13	4.9423e-10	,ENSMUSG00000041836",ENSMUSG00000059003",ENSMUSG00000024143",ENSMUSG00000026322",ENSMUSG00000063626",ENSMUSG00000028988",ENSMUSG00000027777",ENSMUSG00000029838",ENSMUSG00000038780",ENSMUSG00000038665",ENSMUSG00000073557",ENSMUSG00000017843",ENSMUSG00000038418",ENSMUSG00000048240",ENSMUSG00000048000",ENSMUSG00000022194",ENSMUSG00000027523",ENSMUSG00000022075",ENSMUSG00000071369",ENSMUSG00000046159…		regulation of molecular function	GO:0065009	506	385.42459	1.3128	2.3569e-08	7.7008e-06	,ENSMUSG00000027893",ENSMUSG00000017969",ENSMUSG00000040506",ENSMUSG00000042807",ENSMUSG00000024381",ENSMUSG00000059003",ENSMUSG00000004535",ENSMUSG00000004530",ENSMUSG00000000296",ENSMUSG00000046168",ENSMUSG00000035392",ENSMUSG00000038665",ENSMUSG00000047495",ENSMUSG00000074643",ENSMUSG00000050315",ENSMUSG00000038418",ENSMUSG00000000184",ENSMUSG00000048240",ENSMUSG00000024493",ENSMUSG00000022194…
cellular response to stimulus	GO:0051716	577	466.14768	1.2378	4.9892e-08	7.863e-06	,ENSMUSG00000039519",ENSMUSG00000041836",ENSMUSG00000059003",ENSMUSG00000048234",ENSMUSG00000024143",ENSMUSG00000026322",ENSMUSG00000063626",ENSMUSG00000057182",ENSMUSG00000028988",ENSMUSG00000029833",ENSMUSG00000027777",ENSMUSG00000029838",ENSMUSG00000038780",ENSMUSG00000038301",ENSMUSG00000020903",ENSMUSG00000038665",ENSMUSG00000036006",ENSMUSG00000073557",ENSMUSG00000017843",ENSMUSG00000038418…		regulation of transmembrane transport	GO:0034762	142	92.556187	1.5342	2.0805e-05	0.002844	,ENSMUSG00000049281",ENSMUSG00000061603",ENSMUSG00000005583",ENSMUSG00000054477",ENSMUSG00000056258",ENSMUSG00000027893",ENSMUSG00000042807",ENSMUSG00000024381",ENSMUSG00000059003",ENSMUSG00000020189",ENSMUSG00000043733",ENSMUSG00000009545",ENSMUSG00000022523",ENSMUSG00000069601",ENSMUSG00000046168",ENSMUSG00000034462",ENSMUSG00000031633",ENSMUSG00000037579",ENSMUSG00000039239",ENSMUSG00000050556…
regulation of postsynaptic membrane potential	GO:0060078	22	6.7462247	3.2611	2.7144e-05	0.0019549	,ENSMUSG00000033676",ENSMUSG00000029211",ENSMUSG00000055026",ENSMUSG00000039419",ENSMUSG00000028161",ENSMUSG00000005583",ENSMUSG00000010803",ENSMUSG00000059003",ENSMUSG00000056073",ENSMUSG00000000632",ENSMUSG00000045903",ENSMUSG00000020178",ENSMUSG00000026959",ENSMUSG00000046876",ENSMUSG00000071424",ENSMUSG00000025889",ENSMUSG00000020524",ENSMUSG00000036273",ENSMUSG00000032827",ENSMUSG00000038665…		regulation of ion transmembrane transport	GO:0034765	126	76.270641	1.652	4.7784e-06	0.00075307	,ENSMUSG00000049281",ENSMUSG00000061603",ENSMUSG00000005583",ENSMUSG00000054477",ENSMUSG00000056258",ENSMUSG00000027893",ENSMUSG00000042807",ENSMUSG00000024381",ENSMUSG00000059003",ENSMUSG00000009545",ENSMUSG00000022523",ENSMUSG00000069601",ENSMUSG00000046168",ENSMUSG00000034462",ENSMUSG00000031633",ENSMUSG00000037579",ENSMUSG00000039239",ENSMUSG00000050556",ENSMUSG00000028854",ENSMUSG00000043207…
membrane depolarization	GO:0051899	15	4.2780937	3.5062	0.00028332	0.013751	,ENSMUSG00000034656",ENSMUSG00000029053",ENSMUSG00000051331",ENSMUSG00000015968",ENSMUSG00000040118",ENSMUSG00000064329",ENSMUSG00000057182",ENSMUSG00000020178",ENSMUSG00000041362",ENSMUSG00000022416",ENSMUSG00000054428",ENSMUSG00000057914",ENSMUSG00000046480",ENSMUSG00000030525",ENSMUSG00000075316"		regulation of cation transmembrane transport	GO:1904062	104	60.527947	1.7182	7.8993e-06	0.001189	,ENSMUSG00000049281",ENSMUSG00000061603",ENSMUSG00000005583",ENSMUSG00000054477",ENSMUSG00000042807",ENSMUSG00000024381",ENSMUSG00000059003",ENSMUSG00000009545",ENSMUSG00000022523",ENSMUSG00000069601",ENSMUSG00000046168",ENSMUSG00000034462",ENSMUSG00000031633",ENSMUSG00000039239",ENSMUSG00000028854",ENSMUSG00000027488",ENSMUSG00000025221",ENSMUSG00000061576",ENSMUSG00000029544",ENSMUSG00000021301…
positive regulation of filopodium assembly	GO:0051491	15	4.2780937	3.5062	0.00028332	0.013702	,ENSMUSG00000033342",ENSMUSG00000026341",ENSMUSG00000031093",ENSMUSG00000024143",ENSMUSG00000041417",ENSMUSG00000025810",ENSMUSG00000006304",ENSMUSG00000063887",ENSMUSG00000040265",ENSMUSG00000016150",ENSMUSG00000039671",ENSMUSG00000042064",ENSMUSG00000031517",ENSMUSG00000036006",ENSMUSG00000059439"		positive regulation of synaptic transmission	GO:0050806	63	33.113944	1.9025	5.9895e-05	0.006977	,ENSMUSG00000015829",ENSMUSG00000079055",ENSMUSG00000059003",ENSMUSG00000031393",ENSMUSG00000069806",ENSMUSG00000028664",ENSMUSG00000026249",ENSMUSG00000045038",ENSMUSG00000021478",ENSMUSG00000024109",ENSMUSG00000025958",ENSMUSG00000039470",ENSMUSG00000022607",ENSMUSG00000030376",ENSMUSG00000059456",ENSMUSG00000015837",ENSMUSG00000053550",ENSMUSG00000055254",ENSMUSG00000020178",ENSMUSG00000003575…
regulation of filopodium assembly	GO:0051489	22	6.9107668	3.1834	3.5903e-05	0.0024291	,ENSMUSG00000033389",ENSMUSG00000033342",ENSMUSG00000026341",ENSMUSG00000031093",ENSMUSG00000024143",ENSMUSG00000041417",ENSMUSG00000022099",ENSMUSG00000028664",ENSMUSG00000025810",ENSMUSG00000006304",ENSMUSG00000063887",ENSMUSG00000024109",ENSMUSG00000040265",ENSMUSG00000016150",ENSMUSG00000039671",ENSMUSG00000032827",ENSMUSG00000042064",ENSMUSG00000031517",ENSMUSG00000047261",ENSMUSG00000036006…		positive regulation of cell communication	GO:0010647	344	250.52599	1.3731	2.3297e-07	5.2896e-05	,ENSMUSG00000030265",ENSMUSG00000032562",ENSMUSG00000017969",ENSMUSG00000027770",ENSMUSG00000059003",ENSMUSG00000021670",ENSMUSG00000020340",ENSMUSG00000017291",ENSMUSG00000023972",ENSMUSG00000021794",ENSMUSG00000021552",ENSMUSG00000006711",ENSMUSG00000000296",ENSMUSG00000027777",ENSMUSG00000042121",ENSMUSG00000069601",ENSMUSG00000051527",ENSMUSG00000067786",ENSMUSG00000038665",ENSMUSG00000074643…
regulation of plasma membrane bounded cell projection assembly	GO:0120032	50	23.529516	2.125	1.4302e-05	0.00119	,ENSMUSG00000029673",ENSMUSG00000058230",ENSMUSG00000024143",ENSMUSG00000028664",ENSMUSG00000040860",ENSMUSG00000024109",ENSMUSG00000041351",ENSMUSG00000040265",ENSMUSG00000016150",ENSMUSG00000022604",ENSMUSG00000039671",ENSMUSG00000031517",ENSMUSG00000031558",ENSMUSG00000036006",ENSMUSG00000011832",ENSMUSG00000027002",ENSMUSG00000033287",ENSMUSG00000026790",ENSMUSG00000020173",ENSMUSG00000020451…		positive regulation of cellular process	GO:0048522	1046	877.51951	1.192	2.2907e-09	1.1366e-06	,ENSMUSG00000024381",ENSMUSG00000059003",ENSMUSG00000026566",ENSMUSG00000025234",ENSMUSG00000023055",ENSMUSG00000040865",ENSMUSG00000026565",ENSMUSG00000040860",ENSMUSG00000004530",ENSMUSG00000006711",ENSMUSG00000048118",ENSMUSG00000029833",ENSMUSG00000051527",ENSMUSG00000038780",ENSMUSG00000074643",ENSMUSG00000000184",ENSMUSG00000018707",ENSMUSG00000063511",ENSMUSG00000026313",ENSMUSG00000025221…
regulation of cell projection assembly	GO:0060491	50	23.8586	2.0957	1.6928e-05	0.0013744	,ENSMUSG00000029673",ENSMUSG00000058230",ENSMUSG00000024143",ENSMUSG00000028664",ENSMUSG00000040860",ENSMUSG00000024109",ENSMUSG00000041351",ENSMUSG00000040265",ENSMUSG00000016150",ENSMUSG00000022604",ENSMUSG00000039671",ENSMUSG00000031517",ENSMUSG00000031558",ENSMUSG00000036006",ENSMUSG00000011832",ENSMUSG00000027002",ENSMUSG00000033287",ENSMUSG00000026790",ENSMUSG00000020173",ENSMUSG00000020451…		positive regulation of biological process	GO:0048518	1107	933.70465	1.1856	1.2948e-09	7.5416e-07	,ENSMUSG00000027893",ENSMUSG00000042807",ENSMUSG00000024381",ENSMUSG00000059003",ENSMUSG00000026566",ENSMUSG00000025234",ENSMUSG00000023055",ENSMUSG00000040865",ENSMUSG00000026565",ENSMUSG00000040860",ENSMUSG00000004530",ENSMUSG00000006711",ENSMUSG00000048118",ENSMUSG00000029833",ENSMUSG00000051527",ENSMUSG00000038780",ENSMUSG00000074643",ENSMUSG00000000184",ENSMUSG00000018707",ENSMUSG00000063511…
regulation of cellular component biogenesis	GO:0044087	171	107.61051	1.5891	8.1832e-08	1.1916e-05	,ENSMUSG00000029673",ENSMUSG00000031355",ENSMUSG00000037736",ENSMUSG00000028184",ENSMUSG00000005583",ENSMUSG00000013921",ENSMUSG00000024381",ENSMUSG00000024143",ENSMUSG00000028467",ENSMUSG00000040860",ENSMUSG00000028988",ENSMUSG00000043733",ENSMUSG00000026842",ENSMUSG00000024544",ENSMUSG00000047414",ENSMUSG00000042121",ENSMUSG00000039230",ENSMUSG00000020589",ENSMUSG00000018411",ENSMUSG00000048915…		positive regulation of signaling	GO:0023056	343	251.61169	1.3632	4.2784e-07	8.9552e-05	,ENSMUSG00000030265",ENSMUSG00000032562",ENSMUSG00000017969",ENSMUSG00000027770",ENSMUSG00000059003",ENSMUSG00000021670",ENSMUSG00000020340",ENSMUSG00000017291",ENSMUSG00000023972",ENSMUSG00000021794",ENSMUSG00000021552",ENSMUSG00000006711",ENSMUSG00000000296",ENSMUSG00000027777",ENSMUSG00000042121",ENSMUSG00000051527",ENSMUSG00000067786",ENSMUSG00000038665",ENSMUSG00000074643",ENSMUSG00000055204…
regulation of cell projection organization	GO:0031344	160	84.739165	1.8881	7.7972e-12	4.0174e-09	,ENSMUSG00000029673",ENSMUSG00000015829",ENSMUSG00000042807",ENSMUSG00000024143",ENSMUSG00000040860",ENSMUSG00000026842",ENSMUSG00000018411",ENSMUSG00000048915",ENSMUSG00000063063",ENSMUSG00000029838",ENSMUSG00000020745",ENSMUSG00000041272",ENSMUSG00000030309",ENSMUSG00000031517",ENSMUSG00000036006",ENSMUSG00000037855",ENSMUSG00000035305",ENSMUSG00000034579",ENSMUSG00000027002",ENSMUSG00000026790…		locomotory behavior	GO:0007626	91	48.042361	1.8942	1.6507e-06	0.00029096	,ENSMUSG00000015829",ENSMUSG00000032046",ENSMUSG00000028580",ENSMUSG00000019828",ENSMUSG00000050272",ENSMUSG00000059003",ENSMUSG00000031393",ENSMUSG00000028546",ENSMUSG00000041235",ENSMUSG00000022489",ENSMUSG00000022840",ENSMUSG00000045038",ENSMUSG00000021478",ENSMUSG00000022523",ENSMUSG00000018411",ENSMUSG00000020745",ENSMUSG00000070880",ENSMUSG00000030302",ENSMUSG00000039913",ENSMUSG00000052613…
regulation of cellular component organization	GO:0051128	355	253.23024	1.4019	1.0904e-09	3.0431e-07	,ENSMUSG00000031355",ENSMUSG00000028184",ENSMUSG00000013921",ENSMUSG00000024381",ENSMUSG00000042807",ENSMUSG00000024143",ENSMUSG00000040860",ENSMUSG00000028988",ENSMUSG00000021676",ENSMUSG00000042121",ENSMUSG00000020589",ENSMUSG00000048915",ENSMUSG00000063063",ENSMUSG00000029838",ENSMUSG00000041272",ENSMUSG00000038780",ENSMUSG00000035152",ENSMUSG00000039199",ENSMUSG00000036006",ENSMUSG00000050315…		behavior	GO:0007610	202	121.05589	1.6687	2.1501e-09	1.1078e-06	,ENSMUSG00000030265",ENSMUSG00000039519",ENSMUSG00000059003",ENSMUSG00000021670",ENSMUSG00000044308",ENSMUSG00000009545",ENSMUSG00000022523",ENSMUSG00000021314",ENSMUSG00000021318",ENSMUSG00000038665",ENSMUSG00000052613",ENSMUSG00000030376",ENSMUSG00000038418",ENSMUSG00000000184",ENSMUSG00000048240",ENSMUSG00000048000",ENSMUSG00000022076",ENSMUSG00000043207",ENSMUSG00000003575",ENSMUSG00000024935…
regulation of plasma membrane bounded cell projection organization	GO:0120035	157	82.929202	1.8932	1.0855e-11	5.1934e-09	,ENSMUSG00000029673",ENSMUSG00000015829",ENSMUSG00000042807",ENSMUSG00000024143",ENSMUSG00000040860",ENSMUSG00000026842",ENSMUSG00000018411",ENSMUSG00000048915",ENSMUSG00000063063",ENSMUSG00000029838",ENSMUSG00000020745",ENSMUSG00000041272",ENSMUSG00000030309",ENSMUSG00000031517",ENSMUSG00000036006",ENSMUSG00000037855",ENSMUSG00000035305",ENSMUSG00000034579",ENSMUSG00000027002",ENSMUSG00000026790…		memory	GO:0007613	58	30.942538	1.8744	0.00015807	0.015344	,ENSMUSG00000079055",ENSMUSG00000039519",ENSMUSG00000059003",ENSMUSG00000031393",ENSMUSG00000023017",ENSMUSG00000046447",ENSMUSG00000021478",ENSMUSG00000025958",ENSMUSG00000018411",ENSMUSG00000041552",ENSMUSG00000052135",ENSMUSG00000039913",ENSMUSG00000030376",ENSMUSG00000038418",ENSMUSG00000038738",ENSMUSG00000000184",ENSMUSG00000027365",ENSMUSG00000051177",ENSMUSG00000053550",ENSMUSG00000055254…
positive regulation of plasma membrane bounded cell projection assembly	GO:0120034	31	12.834281	2.4154	8.3248e-05	0.0048698	,ENSMUSG00000029673",ENSMUSG00000032740",ENSMUSG00000026782",ENSMUSG00000026341",ENSMUSG00000058230",ENSMUSG00000031093",ENSMUSG00000024143",ENSMUSG00000041417",ENSMUSG00000006930",ENSMUSG00000025810",ENSMUSG00000040860",ENSMUSG00000063887",ENSMUSG00000040265",ENSMUSG00000016150",ENSMUSG00000039671",ENSMUSG00000042064",ENSMUSG00000031517",ENSMUSG00000030447",ENSMUSG00000036006",ENSMUSG00000030397…		learning or memory	GO:0007611	104	58.899392	1.7657	3.2587e-06	0.00055258	,ENSMUSG00000030265",ENSMUSG00000015829",ENSMUSG00000039519",ENSMUSG00000005583",ENSMUSG00000059003",ENSMUSG00000002997",ENSMUSG00000021670",ENSMUSG00000022489",ENSMUSG00000046447",ENSMUSG00000021314",ENSMUSG00000018411",ENSMUSG00000041552",ENSMUSG00000020745",ENSMUSG00000038665",ENSMUSG00000039913",ENSMUSG00000031189",ENSMUSG00000030376",ENSMUSG00000038418",ENSMUSG00000000184",ENSMUSG00000027365…
positive regulation of cell projection organization	GO:0031346	98	51.008041	1.9213	6.2495e-08	9.6228e-06	,ENSMUSG00000029673",ENSMUSG00000024143",ENSMUSG00000040860",ENSMUSG00000026842",ENSMUSG00000018411",ENSMUSG00000048915",ENSMUSG00000029838",ENSMUSG00000020745",ENSMUSG00000041272",ENSMUSG00000030309",ENSMUSG00000031517",ENSMUSG00000036006",ENSMUSG00000035305",ENSMUSG00000034579",ENSMUSG00000027002",ENSMUSG00000020173",ENSMUSG00000000861",ENSMUSG00000026959",ENSMUSG00000045103",ENSMUSG00000022514…		cognition	GO:0050890	117	65.685036	1.7812	5.6689e-07	0.00011006	,ENSMUSG00000030265",ENSMUSG00000015829",ENSMUSG00000039519",ENSMUSG00000031232",ENSMUSG00000005583",ENSMUSG00000059003",ENSMUSG00000002997",ENSMUSG00000021670",ENSMUSG00000022489",ENSMUSG00000046447",ENSMUSG00000021314",ENSMUSG00000018411",ENSMUSG00000041552",ENSMUSG00000020745",ENSMUSG00000038665",ENSMUSG00000039913",ENSMUSG00000031189",ENSMUSG00000030376",ENSMUSG00000038418",ENSMUSG00000000184…
positive regulation of cellular component organization	GO:0051130	187	124.72289	1.4993	6.2521e-07	7.5454e-05	,ENSMUSG00000029673",ENSMUSG00000037736",ENSMUSG00000028184",ENSMUSG00000029554",ENSMUSG00000013921",ENSMUSG00000024381",ENSMUSG00000024143",ENSMUSG00000040860",ENSMUSG00000043733",ENSMUSG00000026842",ENSMUSG00000047414",ENSMUSG00000042121",ENSMUSG00000018411",ENSMUSG00000039470",ENSMUSG00000048915",ENSMUSG00000029838",ENSMUSG00000020745",ENSMUSG00000041272",ENSMUSG00000035152",ENSMUSG00000030309…		nervous system process	GO:0050877	233	146.02706	1.5956	2.4809e-09	1.146e-06	,ENSMUSG00000030265",ENSMUSG00000039519",ENSMUSG00000031232",ENSMUSG00000059003",ENSMUSG00000021670",ENSMUSG00000044308",ENSMUSG00000009545",ENSMUSG00000022523",ENSMUSG00000021314",ENSMUSG00000069601",ENSMUSG00000063063",ENSMUSG00000017167",ENSMUSG00000020900",ENSMUSG00000038665",ENSMUSG00000052613",ENSMUSG00000031343",ENSMUSG00000030376",ENSMUSG00000038418",ENSMUSG00000000184",ENSMUSG00000051650…
positive regulation of cellular component biogenesis	GO:0044089	91	55.944303	1.6266	5.5063e-05	0.003463	,ENSMUSG00000029673",ENSMUSG00000032366",ENSMUSG00000037736",ENSMUSG00000028184",ENSMUSG00000024381",ENSMUSG00000058230",ENSMUSG00000024143",ENSMUSG00000028664",ENSMUSG00000061762",ENSMUSG00000040860",ENSMUSG00000043733",ENSMUSG00000026842",ENSMUSG00000024109",ENSMUSG00000047414",ENSMUSG00000025958",ENSMUSG00000018411",ENSMUSG00000040265",ENSMUSG00000048915",ENSMUSG00000016150",ENSMUSG00000009073…		system process	GO:0003008	315	208.99784	1.5072	5.1215e-10	3.6109e-07	,ENSMUSG00000030265",ENSMUSG00000039519",ENSMUSG00000032562",ENSMUSG00000031232",ENSMUSG00000054477",ENSMUSG00000059003",ENSMUSG00000021670",ENSMUSG00000044308",ENSMUSG00000009545",ENSMUSG00000022523",ENSMUSG00000021314",ENSMUSG00000069601",ENSMUSG00000063063",ENSMUSG00000017167",ENSMUSG00000020900",ENSMUSG00000038665",ENSMUSG00000038301",ENSMUSG00000052613",ENSMUSG00000031343",ENSMUSG00000030376…
positive regulation of excitatory postsynaptic potential	GO:2000463	19	5.4298882	3.4992	4.6325e-05	0.0029835	,ENSMUSG00000038738",ENSMUSG00000029053",ENSMUSG00000059456",ENSMUSG00000059003",ENSMUSG00000025372",ENSMUSG00000022790",ENSMUSG00000025855",ENSMUSG00000063887",ENSMUSG00000042589",ENSMUSG00000026959",ENSMUSG00000024109",ENSMUSG00000042121",ENSMUSG00000022812",ENSMUSG00000020886",ENSMUSG00000042453",ENSMUSG00000037386",ENSMUSG00000013663",ENSMUSG00000050321",ENSMUSG00000030525"		axon guidance	GO:0007411	68	37.18533	1.8287	7.0566e-05	0.0077484	,ENSMUSG00000059921",ENSMUSG00000030067",ENSMUSG00000055003",ENSMUSG00000005583",ENSMUSG00000052133",ENSMUSG00000050272",ENSMUSG00000058230",ENSMUSG00000026764",ENSMUSG00000023175",ENSMUSG00000026640",ENSMUSG00000028664",ENSMUSG00000025876",ENSMUSG00000063626",ENSMUSG00000025437",ENSMUSG00000022048",ENSMUSG00000047414",ENSMUSG00000069601",ENSMUSG00000048915",ENSMUSG00000038264",ENSMUSG00000020900…
modulation of excitatory postsynaptic potential	GO:0098815	26	7.5689351	3.4351	2.5317e-06	0.00025889	,ENSMUSG00000079055",ENSMUSG00000029053",ENSMUSG00000059003",ENSMUSG00000025372",ENSMUSG00000025855",ENSMUSG00000063887",ENSMUSG00000024268",ENSMUSG00000042589",ENSMUSG00000024109",ENSMUSG00000042121",ENSMUSG00000020886",ENSMUSG00000039671",ENSMUSG00000013663",ENSMUSG00000030525",ENSMUSG00000071657",ENSMUSG00000030376",ENSMUSG00000038738",ENSMUSG00000059456",ENSMUSG00000022790",ENSMUSG00000026959…		neuron projection guidance	GO:0097485	68	37.18533	1.8287	7.0566e-05	0.0076854	,ENSMUSG00000059921",ENSMUSG00000030067",ENSMUSG00000055003",ENSMUSG00000005583",ENSMUSG00000052133",ENSMUSG00000050272",ENSMUSG00000058230",ENSMUSG00000026764",ENSMUSG00000023175",ENSMUSG00000026640",ENSMUSG00000028664",ENSMUSG00000025876",ENSMUSG00000063626",ENSMUSG00000025437",ENSMUSG00000022048",ENSMUSG00000047414",ENSMUSG00000069601",ENSMUSG00000048915",ENSMUSG00000038264",ENSMUSG00000020900…
regulation of nervous system process	GO:0031644	48	17.770543	2.7011	7.9031e-08	1.1634e-05	,ENSMUSG00000015829",ENSMUSG00000039419",ENSMUSG00000079055",ENSMUSG00000029053",ENSMUSG00000019828",ENSMUSG00000033174",ENSMUSG00000059003",ENSMUSG00000025372",ENSMUSG00000040721",ENSMUSG00000029636",ENSMUSG00000061762",ENSMUSG00000025855",ENSMUSG00000063887",ENSMUSG00000024268",ENSMUSG00000042589",ENSMUSG00000061689",ENSMUSG00000024109",ENSMUSG00000022523",ENSMUSG00000042121",ENSMUSG00000025812…		neuron projection morphogenesis	GO:0048812	155	90.113356	1.7201	3.8084e-08	1.1337e-05	,ENSMUSG00000059921",ENSMUSG00000029673",ENSMUSG00000005583",ENSMUSG00000050272",ENSMUSG00000021270",ENSMUSG00000061288",ENSMUSG00000023175",ENSMUSG00000020340",ENSMUSG00000017291",ENSMUSG00000025876",ENSMUSG00000063626",ENSMUSG00000042766",ENSMUSG00000043733",ENSMUSG00000024423",ENSMUSG00000047414",ENSMUSG00000069601",ENSMUSG00000018411",ENSMUSG00000048915",ENSMUSG00000063063",ENSMUSG00000017167…
regulation of system process	GO:0044057	125	53.476172	2.3375	1.6094e-14	2.3954e-11	,ENSMUSG00000035954",ENSMUSG00000015829",ENSMUSG00000005583",ENSMUSG00000054477",ENSMUSG00000024381",ENSMUSG00000059003",ENSMUSG00000024268",ENSMUSG00000043733",ENSMUSG00000009545",ENSMUSG00000026842",ENSMUSG00000061689",ENSMUSG00000022523",ENSMUSG00000039197",ENSMUSG00000042121",ENSMUSG00000047495",ENSMUSG00000071657",ENSMUSG00000030376",ENSMUSG00000027523",ENSMUSG00000003974",ENSMUSG00000027488…		neuron projection development	GO:0031175	203	129.47009	1.5679	8.4632e-08	2.223e-05	,ENSMUSG00000059921",ENSMUSG00000030020",ENSMUSG00000023175",ENSMUSG00000020340",ENSMUSG00000017291",ENSMUSG00000063626",ENSMUSG00000069601",ENSMUSG00000048915",ENSMUSG00000063063",ENSMUSG00000017167",ENSMUSG00000062098",ENSMUSG00000020900",ENSMUSG00000021318",ENSMUSG00000074643",ENSMUSG00000032328",ENSMUSG00000052613",ENSMUSG00000058835",ENSMUSG00000031342",ENSMUSG00000051650",ENSMUSG00000022076…
regulation of multicellular organismal process	GO:0051239	328	231.67523	1.4158	2.7385e-09	6.436e-07	,ENSMUSG00000035954",ENSMUSG00000028184",ENSMUSG00000054477",ENSMUSG00000024381",ENSMUSG00000059003",ENSMUSG00000028988",ENSMUSG00000024268",ENSMUSG00000009545",ENSMUSG00000061689",ENSMUSG00000022523",ENSMUSG00000039197",ENSMUSG00000042121",ENSMUSG00000048915",ENSMUSG00000029838",ENSMUSG00000021318",ENSMUSG00000041272",ENSMUSG00000038780",ENSMUSG00000005506",ENSMUSG00000047495",ENSMUSG00000055447…		neuron development	GO:0048666	239	153.35556	1.5585	8.5673e-09	3.188e-06	,ENSMUSG00000059921",ENSMUSG00000030020",ENSMUSG00000023175",ENSMUSG00000020340",ENSMUSG00000017291",ENSMUSG00000063626",ENSMUSG00000009545",ENSMUSG00000069601",ENSMUSG00000048915",ENSMUSG00000063063",ENSMUSG00000017167",ENSMUSG00000062098",ENSMUSG00000045991",ENSMUSG00000020900",ENSMUSG00000021318",ENSMUSG00000074643",ENSMUSG00000032328",ENSMUSG00000052613",ENSMUSG00000058835",ENSMUSG00000031342…
regulation of signal transduction	GO:0009966	345	261.12826	1.3212	5.572e-07	6.9114e-05	,ENSMUSG00000061207",ENSMUSG00000039519",ENSMUSG00000041836",ENSMUSG00000059003",ENSMUSG00000048234",ENSMUSG00000021552",ENSMUSG00000028988",ENSMUSG00000024268",ENSMUSG00000061689",ENSMUSG00000029833",ENSMUSG00000027777",ENSMUSG00000042121",ENSMUSG00000023977",ENSMUSG00000051527",ENSMUSG00000045991",ENSMUSG00000035392",ENSMUSG00000021318",ENSMUSG00000025915",ENSMUSG00000038780",ENSMUSG00000047495…		cell development	GO:0048468	383	270.34007	1.4167	2.0625e-09	1.1052e-06	,ENSMUSG00000059921",ENSMUSG00000030265",ENSMUSG00000030020",ENSMUSG00000024381",ENSMUSG00000023175",ENSMUSG00000020340",ENSMUSG00000017291",ENSMUSG00000026207",ENSMUSG00000063626",ENSMUSG00000004530",ENSMUSG00000028868",ENSMUSG00000048118",ENSMUSG00000009545",ENSMUSG00000070047",ENSMUSG00000069601",ENSMUSG00000048915",ENSMUSG00000063063",ENSMUSG00000017167",ENSMUSG00000062098",ENSMUSG00000045991…
regulation of response to stimulus	GO:0048583	416	334.67856	1.243	8.0462e-06	0.00072341	,ENSMUSG00000061207",ENSMUSG00000039519",ENSMUSG00000041836",ENSMUSG00000059003",ENSMUSG00000048234",ENSMUSG00000028988",ENSMUSG00000024268",ENSMUSG00000061689",ENSMUSG00000029833",ENSMUSG00000027777",ENSMUSG00000051527",ENSMUSG00000029838",ENSMUSG00000035392",ENSMUSG00000038780",ENSMUSG00000005506",ENSMUSG00000047495",ENSMUSG00000038665",ENSMUSG00000051401",ENSMUSG00000036006",ENSMUSG00000038418…		cell differentiation	GO:0030154	631	496.98058	1.2697	1.4946e-08	5.2689e-06	,ENSMUSG00000040506",ENSMUSG00000027770",ENSMUSG00000024381",ENSMUSG00000059003",ENSMUSG00000023175",ENSMUSG00000026207",ENSMUSG00000063626",ENSMUSG00000004530",ENSMUSG00000028868",ENSMUSG00000006711",ENSMUSG00000027778",ENSMUSG00000048118",ENSMUSG00000070047",ENSMUSG00000069045",ENSMUSG00000020900",ENSMUSG00000038780",ENSMUSG00000005506",ENSMUSG00000038301",ENSMUSG00000074643",ENSMUSG00000035158…
innervation	GO:0060384	12	3.4553834	3.4728	0.001211	0.045827	,ENSMUSG00000033676",ENSMUSG00000007653",ENSMUSG00000034799",ENSMUSG00000058897",ENSMUSG00000028883",ENSMUSG00000057530",ENSMUSG00000032913",ENSMUSG00000028456",ENSMUSG00000020262",ENSMUSG00000025810",ENSMUSG00000041235",ENSMUSG00000026249"		cellular developmental process	GO:0048869	645	506.20906	1.2742	6.1861e-09	2.4373e-06	,ENSMUSG00000040506",ENSMUSG00000027770",ENSMUSG00000024381",ENSMUSG00000059003",ENSMUSG00000023175",ENSMUSG00000026207",ENSMUSG00000063626",ENSMUSG00000004530",ENSMUSG00000028868",ENSMUSG00000006711",ENSMUSG00000027778",ENSMUSG00000048118",ENSMUSG00000070047",ENSMUSG00000069045",ENSMUSG00000020900",ENSMUSG00000038780",ENSMUSG00000005506",ENSMUSG00000038301",ENSMUSG00000074643",ENSMUSG00000035158…
anatomical structure development	GO:0048856	569	450.84526	1.2621	4.7418e-09	1.0766e-06	,ENSMUSG00000039519",ENSMUSG00000024381",ENSMUSG00000019906",ENSMUSG00000059003",ENSMUSG00000026565",ENSMUSG00000026442",ENSMUSG00000063626",ENSMUSG00000028988",ENSMUSG00000024268",ENSMUSG00000027777",ENSMUSG00000070047",ENSMUSG00000046169",ENSMUSG00000029838",ENSMUSG00000005506",ENSMUSG00000035152",ENSMUSG00000038301",ENSMUSG00000036006",ENSMUSG00000073678",ENSMUSG00000053702",ENSMUSG00000052613…		neuron differentiation	GO:0030182	269	177.24103	1.5177	6.0359e-09	2.4502e-06	,ENSMUSG00000059921",ENSMUSG00000030020",ENSMUSG00000023175",ENSMUSG00000020340",ENSMUSG00000017291",ENSMUSG00000063626",ENSMUSG00000009545",ENSMUSG00000069601",ENSMUSG00000048915",ENSMUSG00000063063",ENSMUSG00000017167",ENSMUSG00000062098",ENSMUSG00000045991",ENSMUSG00000020900",ENSMUSG00000021318",ENSMUSG00000041272",ENSMUSG00000005506",ENSMUSG00000074643",ENSMUSG00000032328",ENSMUSG00000052613…
developmental process	GO:0032502	602	488.03177	1.2335	2.8407e-08	4.6408e-06	,ENSMUSG00000039519",ENSMUSG00000024381",ENSMUSG00000019906",ENSMUSG00000059003",ENSMUSG00000026565",ENSMUSG00000026442",ENSMUSG00000063626",ENSMUSG00000028988",ENSMUSG00000024268",ENSMUSG00000027777",ENSMUSG00000070047",ENSMUSG00000046169",ENSMUSG00000029838",ENSMUSG00000038780",ENSMUSG00000005506",ENSMUSG00000035152",ENSMUSG00000038301",ENSMUSG00000036006",ENSMUSG00000073678",ENSMUSG00000053702…		generation of neurons	GO:0048699	332	225.01196	1.4755	1.0563e-09	6.4316e-07	,ENSMUSG00000059921",ENSMUSG00000030020",ENSMUSG00000027770",ENSMUSG00000024381",ENSMUSG00000023175",ENSMUSG00000020340",ENSMUSG00000017291",ENSMUSG00000063626",ENSMUSG00000006711",ENSMUSG00000009545",ENSMUSG00000069601",ENSMUSG00000048915",ENSMUSG00000063063",ENSMUSG00000017167",ENSMUSG00000062098",ENSMUSG00000045991",ENSMUSG00000020900",ENSMUSG00000021318",ENSMUSG00000041272",ENSMUSG00000005506…
nervous system development	GO:0007399	331	213.08198	1.5534	1.0767e-13	1.0303e-10	,ENSMUSG00000059921",ENSMUSG00000028184",ENSMUSG00000030020",ENSMUSG00000024381",ENSMUSG00000059003",ENSMUSG00000069729",ENSMUSG00000026442",ENSMUSG00000063626",ENSMUSG00000009545",ENSMUSG00000044667",ENSMUSG00000048915",ENSMUSG00000063063",ENSMUSG00000029838",ENSMUSG00000045991",ENSMUSG00000021318",ENSMUSG00000067786",ENSMUSG00000041272",ENSMUSG00000005506",ENSMUSG00000036006",ENSMUSG00000073678…		neurogenesis	GO:0022008	353	246.72602	1.4307	4.3122e-09	1.8052e-06	,ENSMUSG00000059921",ENSMUSG00000030265",ENSMUSG00000030020",ENSMUSG00000027770",ENSMUSG00000024381",ENSMUSG00000059003",ENSMUSG00000023175",ENSMUSG00000020340",ENSMUSG00000017291",ENSMUSG00000063626",ENSMUSG00000006711",ENSMUSG00000009545",ENSMUSG00000069601",ENSMUSG00000048915",ENSMUSG00000063063",ENSMUSG00000017167",ENSMUSG00000062098",ENSMUSG00000045991",ENSMUSG00000020900",ENSMUSG00000021318…
system development	GO:0048731	484	368.40969	1.3138	1.1351e-09	3.1032e-07	,ENSMUSG00000039519",ENSMUSG00000024381",ENSMUSG00000019906",ENSMUSG00000059003",ENSMUSG00000026565",ENSMUSG00000026442",ENSMUSG00000063626",ENSMUSG00000028988",ENSMUSG00000027777",ENSMUSG00000070047",ENSMUSG00000046169",ENSMUSG00000029838",ENSMUSG00000005506",ENSMUSG00000035152",ENSMUSG00000038301",ENSMUSG00000036006",ENSMUSG00000073678",ENSMUSG00000053702",ENSMUSG00000052613",ENSMUSG00000038418…		plasma membrane bounded cell projection organization	GO:0120036	290	202.75505	1.4303	1.3881e-07	3.2623e-05	,ENSMUSG00000059921",ENSMUSG00000030020",ENSMUSG00000059003",ENSMUSG00000023175",ENSMUSG00000020340",ENSMUSG00000017291",ENSMUSG00000040860",ENSMUSG00000063626",ENSMUSG00000028868",ENSMUSG00000027778",ENSMUSG00000009545",ENSMUSG00000069601",ENSMUSG00000048915",ENSMUSG00000063063",ENSMUSG00000017167",ENSMUSG00000062098",ENSMUSG00000045991",ENSMUSG00000020900",ENSMUSG00000021318",ENSMUSG00000038301…
multicellular organism development	GO:0007275	544	425.67033	1.278	2.5343e-09	6.1726e-07	,ENSMUSG00000039519",ENSMUSG00000024381",ENSMUSG00000019906",ENSMUSG00000059003",ENSMUSG00000026565",ENSMUSG00000026442",ENSMUSG00000063626",ENSMUSG00000028988",ENSMUSG00000024268",ENSMUSG00000027777",ENSMUSG00000070047",ENSMUSG00000046169",ENSMUSG00000029838",ENSMUSG00000005506",ENSMUSG00000035152",ENSMUSG00000038301",ENSMUSG00000036006",ENSMUSG00000073678",ENSMUSG00000053702",ENSMUSG00000052613…		cell projection organization	GO:0030030	299	212.52638	1.4069	2.9588e-07	6.4977e-05	,ENSMUSG00000059921",ENSMUSG00000030020",ENSMUSG00000059003",ENSMUSG00000023175",ENSMUSG00000020340",ENSMUSG00000017291",ENSMUSG00000040860",ENSMUSG00000063626",ENSMUSG00000028868",ENSMUSG00000027778",ENSMUSG00000009545",ENSMUSG00000069601",ENSMUSG00000048915",ENSMUSG00000063063",ENSMUSG00000017167",ENSMUSG00000062098",ENSMUSG00000045991",ENSMUSG00000020900",ENSMUSG00000021318",ENSMUSG00000038301…
dopamine receptor signaling pathway	GO:0007212	12	3.4553834	3.4728	0.001211	0.045698	,ENSMUSG00000021478",ENSMUSG00000024935",ENSMUSG00000020599",ENSMUSG00000024639",ENSMUSG00000027523",ENSMUSG00000031748",ENSMUSG00000032192",ENSMUSG00000031328",ENSMUSG00000020297",ENSMUSG00000024524",ENSMUSG00000032259",ENSMUSG00000022840"		plasma membrane bounded cell projection morphogenesis	GO:0120039	157	90.927633	1.7266	3.1145e-08	9.4823e-06	,ENSMUSG00000059921",ENSMUSG00000029673",ENSMUSG00000005583",ENSMUSG00000050272",ENSMUSG00000021270",ENSMUSG00000061288",ENSMUSG00000023175",ENSMUSG00000020340",ENSMUSG00000017291",ENSMUSG00000025876",ENSMUSG00000063626",ENSMUSG00000028868",ENSMUSG00000042766",ENSMUSG00000043733",ENSMUSG00000024423",ENSMUSG00000047414",ENSMUSG00000069601",ENSMUSG00000018411",ENSMUSG00000048915",ENSMUSG00000063063…
response to organic cyclic compound	GO:0014070	86	53.805256	1.5984	0.00017061	0.009367	,ENSMUSG00000079055",ENSMUSG00000037815",ENSMUSG00000005583",ENSMUSG00000040820",ENSMUSG00000026322",ENSMUSG00000009545",ENSMUSG00000022840",ENSMUSG00000021478",ENSMUSG00000025958",ENSMUSG00000042121",ENSMUSG00000039153",ENSMUSG00000020027",ENSMUSG00000068798",ENSMUSG00000048915",ENSMUSG00000030102",ENSMUSG00000007653",ENSMUSG00000033400",ENSMUSG00000053470",ENSMUSG00000038418",ENSMUSG00000051177…		cell projection morphogenesis	GO:0048858	159	92.013336	1.728	2.0103e-08	6.7325e-06	,ENSMUSG00000059921",ENSMUSG00000029673",ENSMUSG00000005583",ENSMUSG00000050272",ENSMUSG00000021270",ENSMUSG00000061288",ENSMUSG00000023175",ENSMUSG00000020340",ENSMUSG00000017291",ENSMUSG00000025876",ENSMUSG00000063626",ENSMUSG00000028868",ENSMUSG00000042766",ENSMUSG00000043733",ENSMUSG00000024423",ENSMUSG00000047414",ENSMUSG00000069601",ENSMUSG00000018411",ENSMUSG00000048915",ENSMUSG00000063063…
cellular response to organonitrogen compound	GO:0071417	81	46.565405	1.7395	2.2793e-05	0.0017058	,ENSMUSG00000040907",ENSMUSG00000079055",ENSMUSG00000037815",ENSMUSG00000005583",ENSMUSG00000052374",ENSMUSG00000059003",ENSMUSG00000024143",ENSMUSG00000026322",ENSMUSG00000009545",ENSMUSG00000022840",ENSMUSG00000021478",ENSMUSG00000042121",ENSMUSG00000020027",ENSMUSG00000068798",ENSMUSG00000020546",ENSMUSG00000023977",ENSMUSG00000031558",ENSMUSG00000030102",ENSMUSG00000034656",ENSMUSG00000007653…		cell morphogenesis	GO:0000902	206	127.29869	1.6182	1.0539e-08	3.8157e-06	,ENSMUSG00000059921",ENSMUSG00000023175",ENSMUSG00000020340",ENSMUSG00000017291",ENSMUSG00000063626",ENSMUSG00000028868",ENSMUSG00000042121",ENSMUSG00000070047",ENSMUSG00000069601",ENSMUSG00000048915",ENSMUSG00000063063",ENSMUSG00000017167",ENSMUSG00000062098",ENSMUSG00000020900",ENSMUSG00000021318",ENSMUSG00000074643",ENSMUSG00000052613",ENSMUSG00000058835",ENSMUSG00000051650",ENSMUSG00000027087…
cellular response to nitrogen compound	GO:1901699	89	52.653461	1.6903	2.4571e-05	0.0018185	,ENSMUSG00000040907",ENSMUSG00000079055",ENSMUSG00000037815",ENSMUSG00000005583",ENSMUSG00000056258",ENSMUSG00000052374",ENSMUSG00000059003",ENSMUSG00000024143",ENSMUSG00000026322",ENSMUSG00000009545",ENSMUSG00000022840",ENSMUSG00000021478",ENSMUSG00000042121",ENSMUSG00000020027",ENSMUSG00000068798",ENSMUSG00000020546",ENSMUSG00000023977",ENSMUSG00000031558",ENSMUSG00000030102",ENSMUSG00000034656…		anatomical structure morphogenesis	GO:0009653	432	323.53952	1.3352	7.2848e-08	1.9518e-05	,ENSMUSG00000039519",ENSMUSG00000026565",ENSMUSG00000023175",ENSMUSG00000063626",ENSMUSG00000028868",ENSMUSG00000027778",ENSMUSG00000027777",ENSMUSG00000070047",ENSMUSG00000020900",ENSMUSG00000038301",ENSMUSG00000074643",ENSMUSG00000052613",ENSMUSG00000053702",ENSMUSG00000051650",ENSMUSG00000063632",ENSMUSG00000027523",ENSMUSG00000041702",ENSMUSG00000031906",ENSMUSG00000007817",ENSMUSG00000034295…
cellular response to chemical stimulus	GO:0070887	263	202.88037	1.2963	7.0031e-05	0.0041695	,ENSMUSG00000059921",ENSMUSG00000035954",ENSMUSG00000032564",ENSMUSG00000039519",ENSMUSG00000059003",ENSMUSG00000048234",ENSMUSG00000024143",ENSMUSG00000026322",ENSMUSG00000057182",ENSMUSG00000009545",ENSMUSG00000029833",ENSMUSG00000042121",ENSMUSG00000048915",ENSMUSG00000023977",ENSMUSG00000029838",ENSMUSG00000038780",ENSMUSG00000038301",ENSMUSG00000020903",ENSMUSG00000036006",ENSMUSG00000055447…		cell part morphogenesis	GO:0032990	167	98.527554	1.695	2.7633e-08	8.6086e-06	,ENSMUSG00000059921",ENSMUSG00000029673",ENSMUSG00000005583",ENSMUSG00000050272",ENSMUSG00000021270",ENSMUSG00000061288",ENSMUSG00000023175",ENSMUSG00000020340",ENSMUSG00000017291",ENSMUSG00000025876",ENSMUSG00000063626",ENSMUSG00000028868",ENSMUSG00000042766",ENSMUSG00000020464",ENSMUSG00000043733",ENSMUSG00000024423",ENSMUSG00000047414",ENSMUSG00000069601",ENSMUSG00000018411",ENSMUSG00000048915…
cellular response to organic substance	GO:0071310	206	156.64405	1.3151	0.00026487	0.013045	,ENSMUSG00000059003",ENSMUSG00000024143",ENSMUSG00000026322",ENSMUSG00000009545",ENSMUSG00000029833",ENSMUSG00000042121",ENSMUSG00000048915",ENSMUSG00000023977",ENSMUSG00000038780",ENSMUSG00000038301",ENSMUSG00000020903",ENSMUSG00000036006",ENSMUSG00000055447",ENSMUSG00000018379",ENSMUSG00000038418",ENSMUSG00000051650",ENSMUSG00000022194",ENSMUSG00000027523",ENSMUSG00000026797",ENSMUSG00000022995…		cellular component morphogenesis	GO:0032989	178	109.92744	1.6192	1.1444e-07	2.839e-05	,ENSMUSG00000059921",ENSMUSG00000029673",ENSMUSG00000005583",ENSMUSG00000050272",ENSMUSG00000021270",ENSMUSG00000061288",ENSMUSG00000023175",ENSMUSG00000020340",ENSMUSG00000017291",ENSMUSG00000025876",ENSMUSG00000063626",ENSMUSG00000028868",ENSMUSG00000042766",ENSMUSG00000020464",ENSMUSG00000043733",ENSMUSG00000024423",ENSMUSG00000047414",ENSMUSG00000069601",ENSMUSG00000018411",ENSMUSG00000048915…
cellular response to endogenous stimulus	GO:0071495	136	84.574622	1.608	1.3421e-06	0.00014499	,ENSMUSG00000040907",ENSMUSG00000005583",ENSMUSG00000059003",ENSMUSG00000024143",ENSMUSG00000026322",ENSMUSG00000043733",ENSMUSG00000009545",ENSMUSG00000029833",ENSMUSG00000047414",ENSMUSG00000042121",ENSMUSG00000048915",ENSMUSG00000023977",ENSMUSG00000038780",ENSMUSG00000007653",ENSMUSG00000038418",ENSMUSG00000027523",ENSMUSG00000028698",ENSMUSG00000007659",ENSMUSG00000045903",ENSMUSG00000020176…		locomotion	GO:0040011	229	168.01255	1.363	5.365e-05	0.006417	,ENSMUSG00000059921",ENSMUSG00000039519",ENSMUSG00000059003",ENSMUSG00000023175",ENSMUSG00000023972",ENSMUSG00000063626",ENSMUSG00000004530",ENSMUSG00000028868",ENSMUSG00000026447",ENSMUSG00000027777",ENSMUSG00000069601",ENSMUSG00000048915",ENSMUSG00000063063",ENSMUSG00000020900",ENSMUSG00000021318",ENSMUSG00000030134",ENSMUSG00000028053",ENSMUSG00000039629",ENSMUSG00000051650",ENSMUSG00000027087…
response to endogenous stimulus	GO:0009719	148	100.37066	1.4745	2.4649e-05	0.0018143	,ENSMUSG00000040907",ENSMUSG00000005583",ENSMUSG00000059003",ENSMUSG00000024143",ENSMUSG00000026322",ENSMUSG00000043733",ENSMUSG00000009545",ENSMUSG00000029833",ENSMUSG00000047414",ENSMUSG00000042121",ENSMUSG00000048915",ENSMUSG00000023977",ENSMUSG00000038780",ENSMUSG00000007653",ENSMUSG00000033400",ENSMUSG00000038418",ENSMUSG00000027523",ENSMUSG00000028698",ENSMUSG00000007659",ENSMUSG00000045903…		response to chemical	GO:0042221	554	460.88096	1.202	4.5783e-05	0.0057319	,ENSMUSG00000039519",ENSMUSG00000027893",ENSMUSG00000017969",ENSMUSG00000027770",ENSMUSG00000059003",ENSMUSG00000023055",ENSMUSG00000023175",ENSMUSG00000026322",ENSMUSG00000063626",ENSMUSG00000029833",ENSMUSG00000020900",ENSMUSG00000037331",ENSMUSG00000038780",ENSMUSG00000038301",ENSMUSG00000074643",ENSMUSG00000050556",ENSMUSG00000038418",ENSMUSG00000051650",ENSMUSG00000024493",ENSMUSG00000022194…
cellular response to oxygen-containing compound	GO:1901701	117	82.76466	1.4136	0.00088185	0.035475	,ENSMUSG00000034108",ENSMUSG00000040907",ENSMUSG00000005583",ENSMUSG00000059003",ENSMUSG00000024143",ENSMUSG00000026322",ENSMUSG00000009545",ENSMUSG00000026842",ENSMUSG00000042121",ENSMUSG00000048915",ENSMUSG00000023977",ENSMUSG00000038418",ENSMUSG00000028452",ENSMUSG00000022194",ENSMUSG00000027523",ENSMUSG00000028698",ENSMUSG00000028456",ENSMUSG00000007659",ENSMUSG00000045903",ENSMUSG00000020176…		movement of cell or subcellular component	GO:0006928	292	214.42636	1.3618	3.8777e-06	0.00062585	,ENSMUSG00000059921",ENSMUSG00000039519",ENSMUSG00000054477",ENSMUSG00000023175",ENSMUSG00000023972",ENSMUSG00000063626",ENSMUSG00000004530",ENSMUSG00000028868",ENSMUSG00000026447",ENSMUSG00000027778",ENSMUSG00000027777",ENSMUSG00000009545",ENSMUSG00000069601",ENSMUSG00000000738",ENSMUSG00000048915",ENSMUSG00000063063",ENSMUSG00000020900",ENSMUSG00000021318",ENSMUSG00000030134",ENSMUSG00000028053…
regulation of AMPA receptor activity	GO:2000311	12	3.4553834	3.4728	0.001211	0.04557	,ENSMUSG00000024109",ENSMUSG00000038738",ENSMUSG00000042453",ENSMUSG00000005583",ENSMUSG00000022602",ENSMUSG00000020723",ENSMUSG00000066189",ENSMUSG00000022494",ENSMUSG00000069806",ENSMUSG00000053930",ENSMUSG00000046182",ENSMUSG00000063887"		axonogenesis	GO:0007409	110	62.156501	1.7697	1.5602e-06	0.00028631	,ENSMUSG00000059921",ENSMUSG00000029673",ENSMUSG00000005583",ENSMUSG00000050272",ENSMUSG00000021270",ENSMUSG00000023175",ENSMUSG00000025876",ENSMUSG00000063626",ENSMUSG00000042766",ENSMUSG00000043733",ENSMUSG00000047414",ENSMUSG00000069601",ENSMUSG00000018411",ENSMUSG00000048915",ENSMUSG00000063063",ENSMUSG00000017167",ENSMUSG00000020745",ENSMUSG00000038264",ENSMUSG00000020900",ENSMUSG00000021318…
regulation of neurotransmitter receptor activity	GO:0099601	24	7.8980192	3.0387	4.5474e-05	0.0029715	,ENSMUSG00000029167",ENSMUSG00000038738",ENSMUSG00000036902",ENSMUSG00000005583",ENSMUSG00000059456",ENSMUSG00000059003",ENSMUSG00000022494",ENSMUSG00000007617",ENSMUSG00000069806",ENSMUSG00000028664",ENSMUSG00000003279",ENSMUSG00000063887",ENSMUSG00000061689",ENSMUSG00000024109",ENSMUSG00000020599",ENSMUSG00000020886",ENSMUSG00000042453",ENSMUSG00000022602",ENSMUSG00000020723",ENSMUSG00000066189…		cell morphogenesis involved in neuron differentiation	GO:0048667	137	81.156305	1.6881	6.8519e-07	0.00012928	,ENSMUSG00000059921",ENSMUSG00000029673",ENSMUSG00000005583",ENSMUSG00000050272",ENSMUSG00000021270",ENSMUSG00000023175",ENSMUSG00000025876",ENSMUSG00000063626",ENSMUSG00000042766",ENSMUSG00000043733",ENSMUSG00000047414",ENSMUSG00000039230",ENSMUSG00000069601",ENSMUSG00000018411",ENSMUSG00000048915",ENSMUSG00000063063",ENSMUSG00000017167",ENSMUSG00000020745",ENSMUSG00000038264",ENSMUSG00000062098…
regulation of signaling receptor activity	GO:0010469	33	13.656992	2.4163	6.9467e-05	0.004173	,ENSMUSG00000036902",ENSMUSG00000005583",ENSMUSG00000059003",ENSMUSG00000029999",ENSMUSG00000069806",ENSMUSG00000044629",ENSMUSG00000028664",ENSMUSG00000063887",ENSMUSG00000061689",ENSMUSG00000028800",ENSMUSG00000024109",ENSMUSG00000021699",ENSMUSG00000020886",ENSMUSG00000022602",ENSMUSG00000020723",ENSMUSG00000047495",ENSMUSG00000019969",ENSMUSG00000013663",ENSMUSG00000046182",ENSMUSG00000029167…		cell morphogenesis involved in differentiation	GO:0000904	158	97.984703	1.6125	7.623e-07	0.00014183	,ENSMUSG00000059921",ENSMUSG00000029673",ENSMUSG00000005583",ENSMUSG00000050272",ENSMUSG00000021270",ENSMUSG00000023175",ENSMUSG00000025876",ENSMUSG00000063626",ENSMUSG00000042766",ENSMUSG00000043733",ENSMUSG00000047414",ENSMUSG00000039230",ENSMUSG00000070047",ENSMUSG00000069601",ENSMUSG00000018411",ENSMUSG00000015143",ENSMUSG00000048915",ENSMUSG00000063063",ENSMUSG00000017167",ENSMUSG00000020745…
regulation of molecular function	GO:0065009	318	233.64974	1.361	1.6991e-07	2.2991e-05	,ENSMUSG00000031355",ENSMUSG00000056413",ENSMUSG00000024381",ENSMUSG00000042807",ENSMUSG00000059003",ENSMUSG00000028988",ENSMUSG00000009545",ENSMUSG00000061689",ENSMUSG00000021676",ENSMUSG00000022523",ENSMUSG00000048915",ENSMUSG00000035392",ENSMUSG00000021318",ENSMUSG00000047495",ENSMUSG00000038665",ENSMUSG00000036006",ENSMUSG00000050315",ENSMUSG00000030376",ENSMUSG00000030134",ENSMUSG00000038418…		axon development	GO:0061564	113	68.127868	1.6586	1.234e-05	0.0018368	,ENSMUSG00000059921",ENSMUSG00000029673",ENSMUSG00000005583",ENSMUSG00000050272",ENSMUSG00000021270",ENSMUSG00000023175",ENSMUSG00000025876",ENSMUSG00000063626",ENSMUSG00000042766",ENSMUSG00000043733",ENSMUSG00000047414",ENSMUSG00000069601",ENSMUSG00000018411",ENSMUSG00000048915",ENSMUSG00000063063",ENSMUSG00000017167",ENSMUSG00000020745",ENSMUSG00000038264",ENSMUSG00000020900",ENSMUSG00000021318…
regulation of cation channel activity	GO:2001257	45	19.415964	2.3177	6.5385e-06	0.00059993	,ENSMUSG00000036902",ENSMUSG00000005583",ENSMUSG00000058498",ENSMUSG00000052374",ENSMUSG00000059003",ENSMUSG00000069806",ENSMUSG00000028785",ENSMUSG00000028664",ENSMUSG00000006930",ENSMUSG00000024589",ENSMUSG00000021870",ENSMUSG00000063887",ENSMUSG00000028525",ENSMUSG00000009545",ENSMUSG00000021730",ENSMUSG00000024109",ENSMUSG00000022523",ENSMUSG00000021699",ENSMUSG00000020886",ENSMUSG00000022602…		neuromuscular process	GO:0050905	54	29.585409	1.8252	0.00047994	0.036323	,ENSMUSG00000015829",ENSMUSG00000059003",ENSMUSG00000031393",ENSMUSG00000020262",ENSMUSG00000008658",ENSMUSG00000024983",ENSMUSG00000022840",ENSMUSG00000009545",ENSMUSG00000024109",ENSMUSG00000022523",ENSMUSG00000063063",ENSMUSG00000017167",ENSMUSG00000020745",ENSMUSG00000020900",ENSMUSG00000022208",ENSMUSG00000030302",ENSMUSG00000030102",ENSMUSG00000052613",ENSMUSG00000071657",ENSMUSG00000034656…
regulation of ion transmembrane transporter activity	GO:0032412	63	29.288488	2.151	7.8761e-07	9.0955e-05	,ENSMUSG00000005583",ENSMUSG00000052374",ENSMUSG00000042807",ENSMUSG00000059003",ENSMUSG00000069806",ENSMUSG00000028785",ENSMUSG00000028664",ENSMUSG00000024589",ENSMUSG00000021870",ENSMUSG00000009545",ENSMUSG00000024109",ENSMUSG00000022523",ENSMUSG00000022602",ENSMUSG00000037012",ENSMUSG00000020704",ENSMUSG00000046480",ENSMUSG00000034656",ENSMUSG00000038738",ENSMUSG00000051177",ENSMUSG00000059456…		positive regulation of GTPase activity	GO:0043547	80	43.970975	1.8194	2.3089e-05	0.003093	,ENSMUSG00000035437",ENSMUSG00000031355",ENSMUSG00000004056",ENSMUSG00000049044",ENSMUSG00000024381",ENSMUSG00000026482",ENSMUSG00000058230",ENSMUSG00000004530",ENSMUSG00000026721",ENSMUSG00000041351",ENSMUSG00000021314",ENSMUSG00000040022",ENSMUSG00000068798",ENSMUSG00000038020",ENSMUSG00000035392",ENSMUSG00000038860",ENSMUSG00000068036",ENSMUSG00000037533",ENSMUSG00000056268",ENSMUSG00000032356…
regulation of transmembrane transporter activity	GO:0022898	65	30.111198	2.1587	4.298e-07	5.4834e-05	,ENSMUSG00000005583",ENSMUSG00000052374",ENSMUSG00000042807",ENSMUSG00000059003",ENSMUSG00000069806",ENSMUSG00000028785",ENSMUSG00000028664",ENSMUSG00000024589",ENSMUSG00000021870",ENSMUSG00000009545",ENSMUSG00000024109",ENSMUSG00000022523",ENSMUSG00000022602",ENSMUSG00000037012",ENSMUSG00000020704",ENSMUSG00000046480",ENSMUSG00000034656",ENSMUSG00000038738",ENSMUSG00000051177",ENSMUSG00000059456…		positive regulation of hydrolase activity	GO:0051345	121	83.599137	1.4474	0.0006208	0.044711	,ENSMUSG00000035437",ENSMUSG00000058558",ENSMUSG00000031355",ENSMUSG00000005583",ENSMUSG00000049044",ENSMUSG00000024381",ENSMUSG00000020340",ENSMUSG00000004530",ENSMUSG00000026721",ENSMUSG00000021314",ENSMUSG00000038020",ENSMUSG00000035392",ENSMUSG00000032688",ENSMUSG00000056268",ENSMUSG00000030134",ENSMUSG00000024493",ENSMUSG00000028452",ENSMUSG00000027523",ENSMUSG00000028577",ENSMUSG00000026834…
regulation of transporter activity	GO:0032409	66	30.933909	2.1336	5.8623e-07	7.1392e-05	,ENSMUSG00000005583",ENSMUSG00000052374",ENSMUSG00000042807",ENSMUSG00000059003",ENSMUSG00000069806",ENSMUSG00000028785",ENSMUSG00000028664",ENSMUSG00000024589",ENSMUSG00000021870",ENSMUSG00000009545",ENSMUSG00000024109",ENSMUSG00000022523",ENSMUSG00000022602",ENSMUSG00000037012",ENSMUSG00000020704",ENSMUSG00000046480",ENSMUSG00000034656",ENSMUSG00000038738",ENSMUSG00000051177",ENSMUSG00000059456…		regulation of hydrolase activity	GO:0051336	186	135.44146	1.3733	0.00021863	0.020198	,ENSMUSG00000035437",ENSMUSG00000058558",ENSMUSG00000031355",ENSMUSG00000032562",ENSMUSG00000005583",ENSMUSG00000049044",ENSMUSG00000024381",ENSMUSG00000020184",ENSMUSG00000020340",ENSMUSG00000004530",ENSMUSG00000026721",ENSMUSG00000021676",ENSMUSG00000021314",ENSMUSG00000038020",ENSMUSG00000048915",ENSMUSG00000060073",ENSMUSG00000020745",ENSMUSG00000035392",ENSMUSG00000038665",ENSMUSG00000030421…
regulation of transmembrane transport	GO:0034762	118	56.108845	2.1031	2.7284e-11	1.179e-08	,ENSMUSG00000005583",ENSMUSG00000056258",ENSMUSG00000054477",ENSMUSG00000013921",ENSMUSG00000024381",ENSMUSG00000042807",ENSMUSG00000059003",ENSMUSG00000024143",ENSMUSG00000020189",ENSMUSG00000057182",ENSMUSG00000043733",ENSMUSG00000009545",ENSMUSG00000026842",ENSMUSG00000022523",ENSMUSG00000037579",ENSMUSG00000027488",ENSMUSG00000025221",ENSMUSG00000061576",ENSMUSG00000020176",ENSMUSG00000064329…		regulation of catalytic activity	GO:0050790	346	270.34007	1.2799	4.3866e-05	0.0055437	,ENSMUSG00000030265",ENSMUSG00000031355",ENSMUSG00000032562",ENSMUSG00000040506",ENSMUSG00000024381",ENSMUSG00000021670",ENSMUSG00000020340",ENSMUSG00000004530",ENSMUSG00000000296",ENSMUSG00000022884",ENSMUSG00000021676",ENSMUSG00000021314",ENSMUSG00000048915",ENSMUSG00000035392",ENSMUSG00000038665",ENSMUSG00000033417",ENSMUSG00000034981",ENSMUSG00000050315",ENSMUSG00000032688",ENSMUSG00000030134…
regulation of transport	GO:0051049	274	176.22455	1.5548	2.3965e-11	1.107e-08	,ENSMUSG00000032202",ENSMUSG00000054477",ENSMUSG00000013921",ENSMUSG00000024381",ENSMUSG00000042807",ENSMUSG00000059003",ENSMUSG00000024143",ENSMUSG00000057182",ENSMUSG00000009545",ENSMUSG00000022523",ENSMUSG00000048915",ENSMUSG00000021318",ENSMUSG00000067786",ENSMUSG00000035152",ENSMUSG00000038665",ENSMUSG00000037579",ENSMUSG00000055447",ENSMUSG00000073678",ENSMUSG00000037217",ENSMUSG00000031342…		positive regulation of molecular function	GO:0044093	298	230.98333	1.2901	0.0001008	0.010468	,ENSMUSG00000030265",ENSMUSG00000031355",ENSMUSG00000032562",ENSMUSG00000040506",ENSMUSG00000024381",ENSMUSG00000020340",ENSMUSG00000004530",ENSMUSG00000000296",ENSMUSG00000021314",ENSMUSG00000069601",ENSMUSG00000035392",ENSMUSG00000033417",ENSMUSG00000034981",ENSMUSG00000032688",ENSMUSG00000030134",ENSMUSG00000030376",ENSMUSG00000038418",ENSMUSG00000000184",ENSMUSG00000024493",ENSMUSG00000022194…
regulation of localization	GO:0032879	394	268.53265	1.4672	3.4236e-13	2.8664e-10	,ENSMUSG00000024381",ENSMUSG00000042807",ENSMUSG00000059003",ENSMUSG00000024143",ENSMUSG00000040860",ENSMUSG00000063626",ENSMUSG00000057182",ENSMUSG00000029838",ENSMUSG00000035152",ENSMUSG00000020903",ENSMUSG00000038665",ENSMUSG00000037579",ENSMUSG00000036006",ENSMUSG00000050315",ENSMUSG00000073678",ENSMUSG00000037217",ENSMUSG00000038418",ENSMUSG00000018707",ENSMUSG00000027523",ENSMUSG00000063632…		regulation of GTPase activity	GO:0043087	105	62.427927	1.6819	1.4122e-05	0.0020563	,ENSMUSG00000035437",ENSMUSG00000031355",ENSMUSG00000049044",ENSMUSG00000024381",ENSMUSG00000004530",ENSMUSG00000026721",ENSMUSG00000021676",ENSMUSG00000021314",ENSMUSG00000038020",ENSMUSG00000048915",ENSMUSG00000020745",ENSMUSG00000035392",ENSMUSG00000038665",ENSMUSG00000056268",ENSMUSG00000030134",ENSMUSG00000024493",ENSMUSG00000027523",ENSMUSG00000022114",ENSMUSG00000021027",ENSMUSG00000038371…
regulation of ion transmembrane transport	GO:0034765	102	46.236321	2.2061	6.8233e-11	2.4704e-08	,ENSMUSG00000005583",ENSMUSG00000056258",ENSMUSG00000054477",ENSMUSG00000024381",ENSMUSG00000042807",ENSMUSG00000059003",ENSMUSG00000057182",ENSMUSG00000009545",ENSMUSG00000026842",ENSMUSG00000022523",ENSMUSG00000037579",ENSMUSG00000027488",ENSMUSG00000025221",ENSMUSG00000061576",ENSMUSG00000064329",ENSMUSG00000021301",ENSMUSG00000092083",ENSMUSG00000046159",ENSMUSG00000045103",ENSMUSG00000066189…		central nervous system neuron differentiation	GO:0021953	56	30.942538	1.8098	0.00044152	0.034387	,ENSMUSG00000031673",ENSMUSG00000028266",ENSMUSG00000021270",ENSMUSG00000058230",ENSMUSG00000028546",ENSMUSG00000023011",ENSMUSG00000028467",ENSMUSG00000020262",ENSMUSG00000028664",ENSMUSG00000021112",ENSMUSG00000021478",ENSMUSG00000024109",ENSMUSG00000020745",ENSMUSG00000021318",ENSMUSG00000041272",ENSMUSG00000005506",ENSMUSG00000022607",ENSMUSG00000032846",ENSMUSG00000019505",ENSMUSG00000015222…
regulation of ion transport	GO:0043269	131	65.487743	2.0004	2.8121e-11	1.1772e-08	,ENSMUSG00000005583",ENSMUSG00000056258",ENSMUSG00000054477",ENSMUSG00000024381",ENSMUSG00000042807",ENSMUSG00000059003",ENSMUSG00000057182",ENSMUSG00000009545",ENSMUSG00000026842",ENSMUSG00000022523",ENSMUSG00000037579",ENSMUSG00000034579",ENSMUSG00000031342",ENSMUSG00000027523",ENSMUSG00000026797",ENSMUSG00000027488",ENSMUSG00000025221",ENSMUSG00000061576",ENSMUSG00000064329",ENSMUSG00000068923…		central nervous system development	GO:0007417	191	141.95568	1.3455	0.0004167	0.032836	,ENSMUSG00000059921",ENSMUSG00000030265",ENSMUSG00000015829",ENSMUSG00000028184",ENSMUSG00000015709",ENSMUSG00000031231",ENSMUSG00000021270",ENSMUSG00000028467",ENSMUSG00000024304",ENSMUSG00000042524",ENSMUSG00000043733",ENSMUSG00000024426",ENSMUSG00000041552",ENSMUSG00000048915",ENSMUSG00000063063",ENSMUSG00000017167",ENSMUSG00000020745",ENSMUSG00000038264",ENSMUSG00000062098",ENSMUSG00000020900…
regulation of cation transmembrane transport	GO:1904062	81	36.692881	2.2075	7.8128e-09	1.5621e-06	,ENSMUSG00000026360",ENSMUSG00000079056",ENSMUSG00000005583",ENSMUSG00000054477",ENSMUSG00000024381",ENSMUSG00000052374",ENSMUSG00000042807",ENSMUSG00000059003",ENSMUSG00000069806",ENSMUSG00000028785",ENSMUSG00000028664",ENSMUSG00000024589",ENSMUSG00000021870",ENSMUSG00000041235",ENSMUSG00000009545",ENSMUSG00000026842",ENSMUSG00000024109",ENSMUSG00000021478",ENSMUSG00000022523",ENSMUSG00000022602…		positive regulation of neuron projection development	GO:0010976	78	43.428123	1.7961	4.0511e-05	0.0051684	,ENSMUSG00000026360",ENSMUSG00000027770",ENSMUSG00000027296",ENSMUSG00000058230",ENSMUSG00000028546",ENSMUSG00000026883",ENSMUSG00000028664",ENSMUSG00000023972",ENSMUSG00000024501",ENSMUSG00000026249",ENSMUSG00000043535",ENSMUSG00000068798",ENSMUSG00000018411",ENSMUSG00000020745",ENSMUSG00000041272",ENSMUSG00000068036",ENSMUSG00000036564",ENSMUSG00000032328",ENSMUSG00000030102",ENSMUSG00000035305…
positive regulation of long-term synaptic potentiation	GO:1900273	16	4.7717199	3.3531	0.00026225	0.012963	,ENSMUSG00000015837",ENSMUSG00000027820",ENSMUSG00000022790",ENSMUSG00000028664",ENSMUSG00000025855",ENSMUSG00000005102",ENSMUSG00000020178",ENSMUSG00000021478",ENSMUSG00000025958",ENSMUSG00000042453",ENSMUSG00000039470",ENSMUSG00000039652",ENSMUSG00000030854",ENSMUSG00000030525",ENSMUSG00000032336",ENSMUSG00000032259"		regulation of neuron projection development	GO:0010975	173	102.59894	1.6862	1.9893e-08	6.833e-06	,ENSMUSG00000015829",ENSMUSG00000050271",ENSMUSG00000027012",ENSMUSG00000049044",ENSMUSG00000050272",ENSMUSG00000027770",ENSMUSG00000042807",ENSMUSG00000020184",ENSMUSG00000023972",ENSMUSG00000006711",ENSMUSG00000024304",ENSMUSG00000042766",ENSMUSG00000018411",ENSMUSG00000048915",ENSMUSG00000063063",ENSMUSG00000020745",ENSMUSG00000038264",ENSMUSG00000041272",ENSMUSG00000032328",ENSMUSG00000035305…
regulation of long-term synaptic potentiation	GO:1900271	23	7.7334772	2.9741	7.6965e-05	0.0045419	,ENSMUSG00000028222",ENSMUSG00000015837",ENSMUSG00000027820",ENSMUSG00000022790",ENSMUSG00000028664",ENSMUSG00000025855",ENSMUSG00000005102",ENSMUSG00000020178",ENSMUSG00000026842",ENSMUSG00000021478",ENSMUSG00000025958",ENSMUSG00000021259",ENSMUSG00000022812",ENSMUSG00000042453",ENSMUSG00000022602",ENSMUSG00000039470",ENSMUSG00000029838",ENSMUSG00000039652",ENSMUSG00000032827",ENSMUSG00000030854…		regulation of plasma membrane bounded cell projection organization	GO:0120035	226	136.79859	1.6521	3.8254e-10	3.0144e-07	,ENSMUSG00000027770",ENSMUSG00000042807",ENSMUSG00000023972",ENSMUSG00000040860",ENSMUSG00000004530",ENSMUSG00000028868",ENSMUSG00000006711",ENSMUSG00000048915",ENSMUSG00000063063",ENSMUSG00000041272",ENSMUSG00000032328",ENSMUSG00000026790",ENSMUSG00000026313",ENSMUSG00000000861",ENSMUSG00000020451",ENSMUSG00000003575",ENSMUSG00000021301",ENSMUSG00000022514",ENSMUSG00000047368",ENSMUSG00000090223…
regulation of long-term neuronal synaptic plasticity	GO:0048169	14	4.2780937	3.2725	0.00075384	0.031072	,ENSMUSG00000038418",ENSMUSG00000031144",ENSMUSG00000057897",ENSMUSG00000049583",ENSMUSG00000059003",ENSMUSG00000056073",ENSMUSG00000028664",ENSMUSG00000026959",ENSMUSG00000025889",ENSMUSG00000020886",ENSMUSG00000022415",ENSMUSG00000050321",ENSMUSG00000032336",ENSMUSG00000032259"		regulation of cell projection organization	GO:0031344	230	139.78427	1.6454	4.0578e-10	3.0199e-07	,ENSMUSG00000027770",ENSMUSG00000042807",ENSMUSG00000023972",ENSMUSG00000040860",ENSMUSG00000004530",ENSMUSG00000028868",ENSMUSG00000006711",ENSMUSG00000048915",ENSMUSG00000063063",ENSMUSG00000041272",ENSMUSG00000032328",ENSMUSG00000026790",ENSMUSG00000026313",ENSMUSG00000000861",ENSMUSG00000020451",ENSMUSG00000003575",ENSMUSG00000021301",ENSMUSG00000022514",ENSMUSG00000047368",ENSMUSG00000090223…
dendritic spine organization	GO:0097061	14	4.2780937	3.2725	0.00075384	0.030977	,ENSMUSG00000029245",ENSMUSG00000039419",ENSMUSG00000038738",ENSMUSG00000031284",ENSMUSG00000059003",ENSMUSG00000027296",ENSMUSG00000028664",ENSMUSG00000005534",ENSMUSG00000020886",ENSMUSG00000013663",ENSMUSG00000032537",ENSMUSG00000030525",ENSMUSG00000035168",ENSMUSG00000037855"		regulation of cellular component organization	GO:0051128	564	417.72426	1.3502	6.801e-11	6.0738e-08	,ENSMUSG00000040506",ENSMUSG00000027770",ENSMUSG00000042807",ENSMUSG00000024381",ENSMUSG00000040865",ENSMUSG00000040860",ENSMUSG00000004530",ENSMUSG00000028868",ENSMUSG00000006711",ENSMUSG00000020900",ENSMUSG00000038780",ENSMUSG00000050315",ENSMUSG00000018707",ENSMUSG00000026790",ENSMUSG00000028854",ENSMUSG00000022075",ENSMUSG00000026313",ENSMUSG00000003452",ENSMUSG00000040852",ENSMUSG00000003575…
neuron projection organization	GO:0106027	17	5.7589723	2.9519	0.00088767	0.035391	,ENSMUSG00000029245",ENSMUSG00000040907",ENSMUSG00000039419",ENSMUSG00000038738",ENSMUSG00000031284",ENSMUSG00000059003",ENSMUSG00000027296",ENSMUSG00000028664",ENSMUSG00000005534",ENSMUSG00000022812",ENSMUSG00000020886",ENSMUSG00000019969",ENSMUSG00000013663",ENSMUSG00000032537",ENSMUSG00000030525",ENSMUSG00000035168",ENSMUSG00000037855"		positive regulation of cell projection organization	GO:0031346	141	84.141989	1.6757	5.7349e-07	0.00010975	,ENSMUSG00000029673",ENSMUSG00000050272",ENSMUSG00000027770",ENSMUSG00000023972",ENSMUSG00000040860",ENSMUSG00000006435",ENSMUSG00000004530",ENSMUSG00000028868",ENSMUSG00000018411",ENSMUSG00000048915",ENSMUSG00000020745",ENSMUSG00000038264",ENSMUSG00000041272",ENSMUSG00000031517",ENSMUSG00000032328",ENSMUSG00000036403",ENSMUSG00000035305",ENSMUSG00000034579",ENSMUSG00000027002",ENSMUSG00000020173…
plasma membrane bounded cell projection organization	GO:0120036	183	122.91292	1.4889	1.4119e-06	0.00015131	,ENSMUSG00000059921",ENSMUSG00000029673",ENSMUSG00000040907",ENSMUSG00000005583",ENSMUSG00000030020",ENSMUSG00000059003",ENSMUSG00000061288",ENSMUSG00000069729",ENSMUSG00000026442",ENSMUSG00000040860",ENSMUSG00000063626",ENSMUSG00000005102",ENSMUSG00000043733",ENSMUSG00000009545",ENSMUSG00000026842",ENSMUSG00000044667",ENSMUSG00000047414",ENSMUSG00000018411",ENSMUSG00000048915",ENSMUSG00000063063…		positive regulation of cellular component organization	GO:0051130	299	205.74073	1.4533	2.4669e-08	7.8682e-06	,ENSMUSG00000028184",ENSMUSG00000040506",ENSMUSG00000027770",ENSMUSG00000024381",ENSMUSG00000040865",ENSMUSG00000020220",ENSMUSG00000023972",ENSMUSG00000040860",ENSMUSG00000004530",ENSMUSG00000028868",ENSMUSG00000042121",ENSMUSG00000021314",ENSMUSG00000024943",ENSMUSG00000048915",ENSMUSG00000041272",ENSMUSG00000039199",ENSMUSG00000032328",ENSMUSG00000050315",ENSMUSG00000018707",ENSMUSG00000026313…
cell projection organization	GO:0030030	191	128.83644	1.4825	8.9331e-07	0.00010228	,ENSMUSG00000059921",ENSMUSG00000029673",ENSMUSG00000040907",ENSMUSG00000005583",ENSMUSG00000030020",ENSMUSG00000059003",ENSMUSG00000061288",ENSMUSG00000069729",ENSMUSG00000024143",ENSMUSG00000026442",ENSMUSG00000040860",ENSMUSG00000063626",ENSMUSG00000005102",ENSMUSG00000043733",ENSMUSG00000009545",ENSMUSG00000026842",ENSMUSG00000044667",ENSMUSG00000047414",ENSMUSG00000018411",ENSMUSG00000048915…		regulation of synapse organization	GO:0050807	99	55.370857	1.7879	3.4688e-06	0.00058086	,ENSMUSG00000028184",ENSMUSG00000005583",ENSMUSG00000049044",ENSMUSG00000027770",ENSMUSG00000006435",ENSMUSG00000024304",ENSMUSG00000047414",ENSMUSG00000048915",ENSMUSG00000063063",ENSMUSG00000020745",ENSMUSG00000020900",ENSMUSG00000031517",ENSMUSG00000052581",ENSMUSG00000028452",ENSMUSG00000026959",ENSMUSG00000022514",ENSMUSG00000047368",ENSMUSG00000045983",ENSMUSG00000051379",ENSMUSG00000034730…
postsynapse organization	GO:0099173	33	12.669739	2.6046	2.1921e-05	0.001659	,ENSMUSG00000033697",ENSMUSG00000039419",ENSMUSG00000026782",ENSMUSG00000026341",ENSMUSG00000059003",ENSMUSG00000027296",ENSMUSG00000067889",ENSMUSG00000028664",ENSMUSG00000025810",ENSMUSG00000040003",ENSMUSG00000063887",ENSMUSG00000024109",ENSMUSG00000020886",ENSMUSG00000025658",ENSMUSG00000032827",ENSMUSG00000013663",ENSMUSG00000013089",ENSMUSG00000030525",ENSMUSG00000037855",ENSMUSG00000052581…		regulation of synapse structure or activity	GO:0050803	100	55.913709	1.7885	3.7368e-06	0.000618	,ENSMUSG00000028184",ENSMUSG00000005583",ENSMUSG00000049044",ENSMUSG00000027770",ENSMUSG00000006435",ENSMUSG00000024304",ENSMUSG00000047414",ENSMUSG00000048915",ENSMUSG00000063063",ENSMUSG00000020745",ENSMUSG00000020900",ENSMUSG00000031517",ENSMUSG00000052581",ENSMUSG00000028452",ENSMUSG00000026959",ENSMUSG00000022514",ENSMUSG00000047368",ENSMUSG00000045983",ENSMUSG00000051379",ENSMUSG00000034730…
synapse organization	GO:0050808	92	38.667386	2.3793	2.6424e-11	1.1799e-08	,ENSMUSG00000015829",ENSMUSG00000033697",ENSMUSG00000028184",ENSMUSG00000079055",ENSMUSG00000059003",ENSMUSG00000027296",ENSMUSG00000029636",ENSMUSG00000028664",ENSMUSG00000026442",ENSMUSG00000024109",ENSMUSG00000021478",ENSMUSG00000018411",ENSMUSG00000040265",ENSMUSG00000048915",ENSMUSG00000063063",ENSMUSG00000031517",ENSMUSG00000013089",ENSMUSG00000037217",ENSMUSG00000037855",ENSMUSG00000034656…		learning	GO:0007612	65	36.371053	1.7871	0.00022359	0.020515	,ENSMUSG00000030265",ENSMUSG00000015829",ENSMUSG00000079055",ENSMUSG00000008892",ENSMUSG00000027210",ENSMUSG00000059003",ENSMUSG00000031393",ENSMUSG00000028546",ENSMUSG00000002997",ENSMUSG00000021670",ENSMUSG00000028664",ENSMUSG00000022489",ENSMUSG00000023017",ENSMUSG00000021478",ENSMUSG00000024109",ENSMUSG00000021314",ENSMUSG00000025958",ENSMUSG00000022208",ENSMUSG00000038665",ENSMUSG00000036564…
cell junction organization	GO:0034330	121	57.096097	2.1192	9.9275e-12	4.9255e-09	,ENSMUSG00000031355",ENSMUSG00000015829",ENSMUSG00000028184",ENSMUSG00000059003",ENSMUSG00000026442",ENSMUSG00000039230",ENSMUSG00000018411",ENSMUSG00000048915",ENSMUSG00000063063",ENSMUSG00000031517",ENSMUSG00000013089",ENSMUSG00000037217",ENSMUSG00000037855",ENSMUSG00000007653",ENSMUSG00000052581",ENSMUSG00000030376",ENSMUSG00000061859",ENSMUSG00000049176",ENSMUSG00000027087",ENSMUSG00000026312…		chemical synaptic transmission	GO:0007268	110	62.156501	1.7697	1.5602e-06	0.00028244	,ENSMUSG00000027130",ENSMUSG00000005583",ENSMUSG00000059003",ENSMUSG00000019906",ENSMUSG00000026322",ENSMUSG00000061601",ENSMUSG00000070687",ENSMUSG00000022523",ENSMUSG00000042121",ENSMUSG00000041552",ENSMUSG00000020745",ENSMUSG00000009394",ENSMUSG00000038665",ENSMUSG00000047495",ENSMUSG00000037217",ENSMUSG00000007653",ENSMUSG00000031343",ENSMUSG00000003974",ENSMUSG00000028456",ENSMUSG00000024897…
actin-mediated cell contraction	GO:0070252	19	5.9235144	3.2076	0.00011168	0.0063932	,ENSMUSG00000032366",ENSMUSG00000037736",ENSMUSG00000054477",ENSMUSG00000051331",ENSMUSG00000048285",ENSMUSG00000015968",ENSMUSG00000021182",ENSMUSG00000027488",ENSMUSG00000040118",ENSMUSG00000064329",ENSMUSG00000020354",ENSMUSG00000009545",ENSMUSG00000040896",ENSMUSG00000041362",ENSMUSG00000025812",ENSMUSG00000053819",ENSMUSG00000032826",ENSMUSG00000057914",ENSMUSG00000046480"		anterograde trans-synaptic signaling	GO:0098916	110	62.156501	1.7697	1.5602e-06	0.00027867	,ENSMUSG00000027130",ENSMUSG00000005583",ENSMUSG00000059003",ENSMUSG00000019906",ENSMUSG00000026322",ENSMUSG00000061601",ENSMUSG00000070687",ENSMUSG00000022523",ENSMUSG00000042121",ENSMUSG00000041552",ENSMUSG00000020745",ENSMUSG00000009394",ENSMUSG00000038665",ENSMUSG00000047495",ENSMUSG00000037217",ENSMUSG00000007653",ENSMUSG00000031343",ENSMUSG00000003974",ENSMUSG00000028456",ENSMUSG00000024897…
actin filament-based process	GO:0030029	112	58.247892	1.9228	5.6499e-09	1.2014e-06	,ENSMUSG00000029673",ENSMUSG00000031355",ENSMUSG00000037736",ENSMUSG00000054477",ENSMUSG00000024143",ENSMUSG00000009545",ENSMUSG00000026842",ENSMUSG00000021279",ENSMUSG00000021676",ENSMUSG00000042121",ENSMUSG00000070047",ENSMUSG00000020745",ENSMUSG00000053702",ENSMUSG00000052613",ENSMUSG00000058835",ENSMUSG00000027002",ENSMUSG00000049176",ENSMUSG00000020173",ENSMUSG00000022075",ENSMUSG00000027488…		trans-synaptic signaling	GO:0099537	121	66.499314	1.8196	1.3002e-07	3.1667e-05	,ENSMUSG00000027130",ENSMUSG00000005583",ENSMUSG00000059003",ENSMUSG00000019906",ENSMUSG00000026322",ENSMUSG00000061601",ENSMUSG00000070687",ENSMUSG00000022523",ENSMUSG00000042121",ENSMUSG00000041552",ENSMUSG00000020745",ENSMUSG00000009394",ENSMUSG00000038665",ENSMUSG00000047495",ENSMUSG00000037217",ENSMUSG00000007653",ENSMUSG00000031343",ENSMUSG00000003974",ENSMUSG00000028456",ENSMUSG00000024897…
movement of cell or subcellular component	GO:0006928	204	129.98823	1.5694	7.5574e-09	1.5339e-06	,ENSMUSG00000059921",ENSMUSG00000035954",ENSMUSG00000039519",ENSMUSG00000054477",ENSMUSG00000013921",ENSMUSG00000024143",ENSMUSG00000026442",ENSMUSG00000063626",ENSMUSG00000009545",ENSMUSG00000027777",ENSMUSG00000048915",ENSMUSG00000063063",ENSMUSG00000029838",ENSMUSG00000021318",ENSMUSG00000055447",ENSMUSG00000030134",ENSMUSG00000039629",ENSMUSG00000018707",ENSMUSG00000051650",ENSMUSG00000027087…		synaptic signaling	GO:0099536	133	73.556384	1.8081	4.458e-08	1.2983e-05	,ENSMUSG00000027130",ENSMUSG00000032562",ENSMUSG00000005583",ENSMUSG00000059003",ENSMUSG00000019906",ENSMUSG00000026322",ENSMUSG00000061601",ENSMUSG00000070687",ENSMUSG00000022523",ENSMUSG00000042121",ENSMUSG00000041552",ENSMUSG00000020745",ENSMUSG00000009394",ENSMUSG00000038665",ENSMUSG00000047495",ENSMUSG00000037217",ENSMUSG00000058835",ENSMUSG00000007653",ENSMUSG00000031343",ENSMUSG00000003974…
regulation of neuron migration	GO:2001222	22	7.239851	3.0387	0.00010311	0.0059284	,ENSMUSG00000062209",ENSMUSG00000057897",ENSMUSG00000028883",ENSMUSG00000040524",ENSMUSG00000041014",ENSMUSG00000063626",ENSMUSG00000026425",ENSMUSG00000046449",ENSMUSG00000027239",ENSMUSG00000068748",ENSMUSG00000041362",ENSMUSG00000047414",ENSMUSG00000022812",ENSMUSG00000042453",ENSMUSG00000063063",ENSMUSG00000054728",ENSMUSG00000062991",ENSMUSG00000032913",ENSMUSG00000032846",ENSMUSG00000031328…		cell-cell signaling	GO:0007267	198	125.67013	1.5756	9.656e-08	2.4875e-05	,ENSMUSG00000030265",ENSMUSG00000032562",ENSMUSG00000054477",ENSMUSG00000059003",ENSMUSG00000019906",ENSMUSG00000023055",ENSMUSG00000026322",ENSMUSG00000023972",ENSMUSG00000009545",ENSMUSG00000022523",ENSMUSG00000042121",ENSMUSG00000038665",ENSMUSG00000047495",ENSMUSG00000035158",ENSMUSG00000037217",ENSMUSG00000058835",ENSMUSG00000031343",ENSMUSG00000028173",ENSMUSG00000040612",ENSMUSG00000003575…
regulation of cell migration	GO:0030334	121	77.499314	1.5613	1.5975e-05	0.0013049	,ENSMUSG00000059921",ENSMUSG00000035954",ENSMUSG00000015829",ENSMUSG00000037736",ENSMUSG00000005583",ENSMUSG00000063626",ENSMUSG00000020189",ENSMUSG00000046449",ENSMUSG00000026842",ENSMUSG00000024544",ENSMUSG00000047414",ENSMUSG00000042121",ENSMUSG00000063063",ENSMUSG00000029838",ENSMUSG00000045991",ENSMUSG00000032846",ENSMUSG00000036006",ENSMUSG00000050315",ENSMUSG00000055447",ENSMUSG00000038418…		adult behavior	GO:0030534	59	33.656795	1.753	0.0005227	0.0389	,ENSMUSG00000032046",ENSMUSG00000028580",ENSMUSG00000031393",ENSMUSG00000041235",ENSMUSG00000021478",ENSMUSG00000024109",ENSMUSG00000022523",ENSMUSG00000018411",ENSMUSG00000020745",ENSMUSG00000052613",ENSMUSG00000034656",ENSMUSG00000029223",ENSMUSG00000038738",ENSMUSG00000000184",ENSMUSG00000051331",ENSMUSG00000040936",ENSMUSG00000048000",ENSMUSG00000026235",ENSMUSG00000007617",ENSMUSG00000022076…
regulation of cell motility	GO:2000145	123	81.941949	1.5011	6.8902e-05	0.0041955	,ENSMUSG00000059921",ENSMUSG00000035954",ENSMUSG00000015829",ENSMUSG00000037736",ENSMUSG00000005583",ENSMUSG00000063626",ENSMUSG00000020189",ENSMUSG00000046449",ENSMUSG00000026842",ENSMUSG00000024544",ENSMUSG00000047414",ENSMUSG00000042121",ENSMUSG00000063063",ENSMUSG00000029838",ENSMUSG00000045991",ENSMUSG00000032846",ENSMUSG00000036006",ENSMUSG00000050315",ENSMUSG00000055447",ENSMUSG00000038418…		regulation of blood circulation	GO:1903522	61	35.013924	1.7422	0.00047561	0.0362	,ENSMUSG00000049281",ENSMUSG00000026360",ENSMUSG00000061603",ENSMUSG00000032366",ENSMUSG00000058756",ENSMUSG00000054477",ENSMUSG00000031791",ENSMUSG00000024381",ENSMUSG00000033174",ENSMUSG00000020184",ENSMUSG00000021670",ENSMUSG00000009545",ENSMUSG00000021478",ENSMUSG00000020704",ENSMUSG00000046480",ENSMUSG00000019943",ENSMUSG00000039239",ENSMUSG00000036438",ENSMUSG00000051331",ENSMUSG00000028854…
regulation of cellular component movement	GO:0051270	135	92.143558	1.4651	8.0785e-05	0.0047465	,ENSMUSG00000059921",ENSMUSG00000035954",ENSMUSG00000015829",ENSMUSG00000037736",ENSMUSG00000005583",ENSMUSG00000024381",ENSMUSG00000063626",ENSMUSG00000020189",ENSMUSG00000046449",ENSMUSG00000026842",ENSMUSG00000024544",ENSMUSG00000047414",ENSMUSG00000042121",ENSMUSG00000018411",ENSMUSG00000063063",ENSMUSG00000029838",ENSMUSG00000045991",ENSMUSG00000032846",ENSMUSG00000036006",ENSMUSG00000050315…		regulation of system process	GO:0044057	142	88.213375	1.6097	2.8936e-06	0.00049696	,ENSMUSG00000049281",ENSMUSG00000061603",ENSMUSG00000015829",ENSMUSG00000032562",ENSMUSG00000005583",ENSMUSG00000054477",ENSMUSG00000056770",ENSMUSG00000049044",ENSMUSG00000024381",ENSMUSG00000059003",ENSMUSG00000020184",ENSMUSG00000021670",ENSMUSG00000024268",ENSMUSG00000043733",ENSMUSG00000061601",ENSMUSG00000009545",ENSMUSG00000022523",ENSMUSG00000039197",ENSMUSG00000042121",ENSMUSG00000047495…
regulation of locomotion	GO:0040012	129	87.371838	1.4764	8.7085e-05	0.0050502	,ENSMUSG00000059921",ENSMUSG00000035954",ENSMUSG00000015829",ENSMUSG00000037736",ENSMUSG00000005583",ENSMUSG00000063626",ENSMUSG00000020189",ENSMUSG00000046449",ENSMUSG00000026842",ENSMUSG00000024544",ENSMUSG00000047414",ENSMUSG00000042121",ENSMUSG00000063063",ENSMUSG00000029838",ENSMUSG00000045991",ENSMUSG00000032846",ENSMUSG00000036006",ENSMUSG00000050315",ENSMUSG00000055447",ENSMUSG00000038418…		regulation of multicellular organismal process	GO:0051239	481	382.16748	1.2586	3.7957e-06	0.00062009	,ENSMUSG00000017969",ENSMUSG00000040506",ENSMUSG00000027770",ENSMUSG00000024381",ENSMUSG00000059003",ENSMUSG00000040865",ENSMUSG00000023175",ENSMUSG00000004530",ENSMUSG00000006711",ENSMUSG00000024268",ENSMUSG00000045078",ENSMUSG00000038780",ENSMUSG00000005506",ENSMUSG00000006717",ENSMUSG00000047495",ENSMUSG00000038784",ENSMUSG00000035158",ENSMUSG00000038418",ENSMUSG00000018707",ENSMUSG00000063632…
long-term synaptic potentiation	GO:0060291	22	7.404393	2.9712	0.00011513	0.0065353	,ENSMUSG00000034799",ENSMUSG00000030376",ENSMUSG00000015829",ENSMUSG00000079055",ENSMUSG00000057897",ENSMUSG00000029053",ENSMUSG00000059456",ENSMUSG00000052087",ENSMUSG00000059003",ENSMUSG00000055254",ENSMUSG00000063887",ENSMUSG00000026249",ENSMUSG00000021478",ENSMUSG00000024935",ENSMUSG00000025889",ENSMUSG00000042453",ENSMUSG00000021701",ENSMUSG00000019969",ENSMUSG00000013663",ENSMUSG00000037541…		regulation of membrane potential	GO:0042391	139	80.070602	1.736	1.3275e-07	3.1755e-05	,ENSMUSG00000049281",ENSMUSG00000061603",ENSMUSG00000005583",ENSMUSG00000054477",ENSMUSG00000056258",ENSMUSG00000049044",ENSMUSG00000024381",ENSMUSG00000059003",ENSMUSG00000024268",ENSMUSG00000061601",ENSMUSG00000009545",ENSMUSG00000022523",ENSMUSG00000042121",ENSMUSG00000069601",ENSMUSG00000018411",ENSMUSG00000017167",ENSMUSG00000038665",ENSMUSG00000019505",ENSMUSG00000021719",ENSMUSG00000032449…
cardiac muscle contraction	GO:0060048	19	6.7462247	2.8164	0.00050857	0.022559	,ENSMUSG00000032366",ENSMUSG00000040907",ENSMUSG00000054477",ENSMUSG00000051331",ENSMUSG00000015968",ENSMUSG00000028991",ENSMUSG00000026576",ENSMUSG00000027488",ENSMUSG00000040118",ENSMUSG00000064329",ENSMUSG00000020354",ENSMUSG00000009545",ENSMUSG00000040896",ENSMUSG00000045103",ENSMUSG00000053819",ENSMUSG00000032826",ENSMUSG00000057914",ENSMUSG00000046480",ENSMUSG00000018379"		negative regulation of cell projection organization	GO:0031345	66	39.085311	1.6886	0.00063297	0.045344	,ENSMUSG00000033335",ENSMUSG00000015829",ENSMUSG00000050271",ENSMUSG00000027012",ENSMUSG00000052133",ENSMUSG00000020184",ENSMUSG00000028664",ENSMUSG00000024501",ENSMUSG00000006711",ENSMUSG00000042766",ENSMUSG00000020389",ENSMUSG00000041351",ENSMUSG00000024109",ENSMUSG00000040265",ENSMUSG00000020745",ENSMUSG00000038264",ENSMUSG00000022604",ENSMUSG00000022607",ENSMUSG00000015222",ENSMUSG00000059974…
striated muscle contraction	GO:0006941	24	8.5561875	2.805	8.6461e-05	0.0050358	,ENSMUSG00000057378",ENSMUSG00000032366",ENSMUSG00000040907",ENSMUSG00000054477",ENSMUSG00000051331",ENSMUSG00000015968",ENSMUSG00000028991",ENSMUSG00000007617",ENSMUSG00000026576",ENSMUSG00000027488",ENSMUSG00000040118",ENSMUSG00000064329",ENSMUSG00000020354",ENSMUSG00000009545",ENSMUSG00000021125",ENSMUSG00000021983",ENSMUSG00000040896",ENSMUSG00000045103",ENSMUSG00000053819",ENSMUSG00000032826…		negative regulation of cellular component organization	GO:0051129	170	122.95587	1.3826	0.00030204	0.025772	,ENSMUSG00000015829",ENSMUSG00000050271",ENSMUSG00000031355",ENSMUSG00000027012",ENSMUSG00000031197",ENSMUSG00000020184",ENSMUSG00000024542",ENSMUSG00000017291",ENSMUSG00000029676",ENSMUSG00000004530",ENSMUSG00000028868",ENSMUSG00000006711",ENSMUSG00000042766",ENSMUSG00000066979",ENSMUSG00000024423",ENSMUSG00000024544",ENSMUSG00000039230",ENSMUSG00000042121",ENSMUSG00000018411",ENSMUSG00000063063…
muscle contraction	GO:0006936	32	14.973328	2.1371	0.00058125	0.025363	,ENSMUSG00000032366",ENSMUSG00000040907",ENSMUSG00000054477",ENSMUSG00000015968",ENSMUSG00000052374",ENSMUSG00000021870",ENSMUSG00000009545",ENSMUSG00000021478",ENSMUSG00000021699",ENSMUSG00000032826",ENSMUSG00000046480",ENSMUSG00000018379",ENSMUSG00000071657",ENSMUSG00000034997",ENSMUSG00000057378",ENSMUSG00000030592",ENSMUSG00000051331",ENSMUSG00000028991",ENSMUSG00000007617",ENSMUSG00000026576…		regulation of cell junction assembly	GO:1901888	64	37.999608	1.6842	0.00073854	0.049221	,ENSMUSG00000055003",ENSMUSG00000031355",ENSMUSG00000028184",ENSMUSG00000005583",ENSMUSG00000059203",ENSMUSG00000028782",ENSMUSG00000028664",ENSMUSG00000024589",ENSMUSG00000004530",ENSMUSG00000025555",ENSMUSG00000043733",ENSMUSG00000024109",ENSMUSG00000047414",ENSMUSG00000068798",ENSMUSG00000048915",ENSMUSG00000022607",ENSMUSG00000020704",ENSMUSG00000032402",ENSMUSG00000052581",ENSMUSG00000024290…
muscle system process	GO:0003012	40	19.251422	2.0778	0.00017863	0.0096102	,ENSMUSG00000026360",ENSMUSG00000032366",ENSMUSG00000040907",ENSMUSG00000028161",ENSMUSG00000005583",ENSMUSG00000054477",ENSMUSG00000015968",ENSMUSG00000052374",ENSMUSG00000021870",ENSMUSG00000009545",ENSMUSG00000021478",ENSMUSG00000021699",ENSMUSG00000032826",ENSMUSG00000046480",ENSMUSG00000018379",ENSMUSG00000071657",ENSMUSG00000034997",ENSMUSG00000057378",ENSMUSG00000030592",ENSMUSG00000051331…		regulation of cellular component biogenesis	GO:0044087	247	177.51245	1.3915	7.5782e-06	0.0011536	,ENSMUSG00000031355",ENSMUSG00000028184",ENSMUSG00000040506",ENSMUSG00000024381",ENSMUSG00000020340",ENSMUSG00000040860",ENSMUSG00000004530",ENSMUSG00000028868",ENSMUSG00000042121",ENSMUSG00000020589",ENSMUSG00000048915",ENSMUSG00000039199",ENSMUSG00000050315",ENSMUSG00000031342",ENSMUSG00000018707",ENSMUSG00000026790",ENSMUSG00000026313",ENSMUSG00000028059",ENSMUSG00000020451",ENSMUSG00000022514…
heart contraction	GO:0060047	21	8.5561875	2.4544	0.0010493	0.040507	,ENSMUSG00000032366",ENSMUSG00000040907",ENSMUSG00000054477",ENSMUSG00000051331",ENSMUSG00000015968",ENSMUSG00000028991",ENSMUSG00000026576",ENSMUSG00000027488",ENSMUSG00000040118",ENSMUSG00000064329",ENSMUSG00000020354",ENSMUSG00000009545",ENSMUSG00000040896",ENSMUSG00000024935",ENSMUSG00000045103",ENSMUSG00000053819",ENSMUSG00000032826",ENSMUSG00000057914",ENSMUSG00000046480",ENSMUSG00000039539…		positive regulation of ion transport	GO:0043270	75	46.142381	1.6254	0.00066732	0.046318	,ENSMUSG00000049281",ENSMUSG00000033335",ENSMUSG00000061603",ENSMUSG00000004056",ENSMUSG00000054477",ENSMUSG00000027893",ENSMUSG00000052374",ENSMUSG00000028664",ENSMUSG00000029632",ENSMUSG00000024589",ENSMUSG00000029359",ENSMUSG00000022048",ENSMUSG00000009545",ENSMUSG00000021478",ENSMUSG00000022523",ENSMUSG00000069601",ENSMUSG00000020704",ENSMUSG00000034462",ENSMUSG00000022808",ENSMUSG00000046480…
circulatory system process	GO:0003013	68	34.553834	1.9679	3.1582e-06	0.0003181	,ENSMUSG00000035954",ENSMUSG00000026360",ENSMUSG00000032366",ENSMUSG00000040907",ENSMUSG00000054477",ENSMUSG00000033174",ENSMUSG00000058230",ENSMUSG00000061762",ENSMUSG00000024589",ENSMUSG00000041235",ENSMUSG00000028988",ENSMUSG00000009545",ENSMUSG00000026842",ENSMUSG00000022565",ENSMUSG00000046447",ENSMUSG00000021478",ENSMUSG00000020704",ENSMUSG00000031558",ENSMUSG00000046480",ENSMUSG00000019943…		positive regulation of transport	GO:0051050	227	153.35556	1.4802	5.0383e-07	0.00010074	,ENSMUSG00000032202",ENSMUSG00000033411",ENSMUSG00000032562",ENSMUSG00000054477",ENSMUSG00000027893",ENSMUSG00000024381",ENSMUSG00000023175",ENSMUSG00000021794",ENSMUSG00000009545",ENSMUSG00000022523",ENSMUSG00000021314",ENSMUSG00000069601",ENSMUSG00000020900",ENSMUSG00000021318",ENSMUSG00000067786",ENSMUSG00000032328",ENSMUSG00000050556",ENSMUSG00000028173",ENSMUSG00000018707",ENSMUSG00000063632…
blood circulation	GO:0008015	68	31.921161	2.1302	3.4064e-07	4.4303e-05	,ENSMUSG00000035954",ENSMUSG00000026360",ENSMUSG00000032366",ENSMUSG00000040907",ENSMUSG00000054477",ENSMUSG00000033174",ENSMUSG00000058230",ENSMUSG00000061762",ENSMUSG00000024589",ENSMUSG00000041235",ENSMUSG00000028988",ENSMUSG00000009545",ENSMUSG00000026842",ENSMUSG00000022565",ENSMUSG00000046447",ENSMUSG00000021478",ENSMUSG00000020704",ENSMUSG00000031558",ENSMUSG00000046480",ENSMUSG00000019943…		protein localization to cell periphery	GO:1990778	81	49.942342	1.6219	0.00035678	0.029143	,ENSMUSG00000049281",ENSMUSG00000004056",ENSMUSG00000079056",ENSMUSG00000033530",ENSMUSG00000031153",ENSMUSG00000052374",ENSMUSG00000027692",ENSMUSG00000059003",ENSMUSG00000019906",ENSMUSG00000061244",ENSMUSG00000023175",ENSMUSG00000069806",ENSMUSG00000021870",ENSMUSG00000021112",ENSMUSG00000024304",ENSMUSG00000029359",ENSMUSG00000027778",ENSMUSG00000069601",ENSMUSG00000068798",ENSMUSG00000039470…
regulation of dendritic spine morphogenesis	GO:0061001	22	7.8980192	2.7855	0.00018694	0.009977	,ENSMUSG00000037703",ENSMUSG00000033389",ENSMUSG00000053580",ENSMUSG00000057897",ENSMUSG00000026782",ENSMUSG00000026341",ENSMUSG00000031284",ENSMUSG00000025372",ENSMUSG00000027296",ENSMUSG00000028664",ENSMUSG00000025326",ENSMUSG00000026259",ENSMUSG00000063887",ENSMUSG00000042589",ENSMUSG00000040265",ENSMUSG00000042453",ENSMUSG00000022602",ENSMUSG00000020745",ENSMUSG00000036273",ENSMUSG00000030309…		cellular protein localization	GO:0034613	335	272.51147	1.2293	0.00071542	0.048648	,ENSMUSG00000032202",ENSMUSG00000033530",ENSMUSG00000027893",ENSMUSG00000059003",ENSMUSG00000019906",ENSMUSG00000023175",ENSMUSG00000020220",ENSMUSG00000040860",ENSMUSG00000027778",ENSMUSG00000057181",ENSMUSG00000069601",ENSMUSG00000024943",ENSMUSG00000017167",ENSMUSG00000030704",ENSMUSG00000038780",ENSMUSG00000039199",ENSMUSG00000038301",ENSMUSG00000052852",ENSMUSG00000079657",ENSMUSG00000032328…
regulation of postsynapse organization	GO:0099175	36	15.302412	2.3526	3.5907e-05	0.0024171	,ENSMUSG00000053580",ENSMUSG00000026782",ENSMUSG00000028289",ENSMUSG00000026341",ENSMUSG00000025372",ENSMUSG00000027296",ENSMUSG00000059146",ENSMUSG00000028664",ENSMUSG00000063887",ENSMUSG00000042589",ENSMUSG00000024109",ENSMUSG00000040265",ENSMUSG00000022602",ENSMUSG00000020745",ENSMUSG00000039671",ENSMUSG00000030309",ENSMUSG00000032827",ENSMUSG00000013663",ENSMUSG00000070866",ENSMUSG00000037703…		cellular localization	GO:0051641	535	441.88115	1.2107	3.4405e-05	0.0044746	,ENSMUSG00000027893",ENSMUSG00000024384",ENSMUSG00000024381",ENSMUSG00000059003",ENSMUSG00000019906",ENSMUSG00000023175",ENSMUSG00000040860",ENSMUSG00000001143",ENSMUSG00000004530",ENSMUSG00000027778",ENSMUSG00000057181",ENSMUSG00000035392",ENSMUSG00000020900",ENSMUSG00000030704",ENSMUSG00000038780",ENSMUSG00000038665",ENSMUSG00000038301",ENSMUSG00000052852",ENSMUSG00000050556",ENSMUSG00000037217…
regulation of synapse organization	GO:0050807	75	33.566582	2.2344	1.5124e-08	2.5974e-06	,ENSMUSG00000028184",ENSMUSG00000053580",ENSMUSG00000005583",ENSMUSG00000027296",ENSMUSG00000028664",ENSMUSG00000026842",ENSMUSG00000024109",ENSMUSG00000047414",ENSMUSG00000040265",ENSMUSG00000022602",ENSMUSG00000048915",ENSMUSG00000063063",ENSMUSG00000029838",ENSMUSG00000020745",ENSMUSG00000039671",ENSMUSG00000000416",ENSMUSG00000030309",ENSMUSG00000020704",ENSMUSG00000039953",ENSMUSG00000031517…		localization	GO:0051179	934	794.73465	1.1752	3.6291e-07	7.8412e-05	,ENSMUSG00000027893",ENSMUSG00000024384",ENSMUSG00000059005",ENSMUSG00000024381",ENSMUSG00000059003",ENSMUSG00000040860",ENSMUSG00000004530",ENSMUSG00000057060",ENSMUSG00000038780",ENSMUSG00000038301",ENSMUSG00000052852",ENSMUSG00000037217",ENSMUSG00000039629",ENSMUSG00000018707",ENSMUSG00000026790",ENSMUSG00000022194",ENSMUSG00000028975",ENSMUSG00000040612",ENSMUSG00000025224",ENSMUSG00000026553…
regulation of synapse structure or activity	GO:0050803	76	33.895666	2.2422	1.0673e-08	1.9064e-06	,ENSMUSG00000028184",ENSMUSG00000053580",ENSMUSG00000005583",ENSMUSG00000027296",ENSMUSG00000028664",ENSMUSG00000026842",ENSMUSG00000024109",ENSMUSG00000047414",ENSMUSG00000040265",ENSMUSG00000022602",ENSMUSG00000048915",ENSMUSG00000063063",ENSMUSG00000029838",ENSMUSG00000020745",ENSMUSG00000039671",ENSMUSG00000000416",ENSMUSG00000030309",ENSMUSG00000020704",ENSMUSG00000039953",ENSMUSG00000031517…		macromolecule localization	GO:0033036	515	430.48127	1.1963	0.00013796	0.013689	,ENSMUSG00000027893",ENSMUSG00000024384",ENSMUSG00000059005",ENSMUSG00000059003",ENSMUSG00000019906",ENSMUSG00000023175",ENSMUSG00000040860",ENSMUSG00000001143",ENSMUSG00000004530",ENSMUSG00000027778",ENSMUSG00000057181",ENSMUSG00000035392",ENSMUSG00000030704",ENSMUSG00000038780",ENSMUSG00000038301",ENSMUSG00000052852",ENSMUSG00000050556",ENSMUSG00000026790",ENSMUSG00000022194",ENSMUSG00000028975…
regulation of anatomical structure morphogenesis	GO:0022603	133	89.839969	1.4804	5.3456e-05	0.0033778	,ENSMUSG00000015829",ENSMUSG00000005583",ENSMUSG00000042807",ENSMUSG00000024143",ENSMUSG00000026842",ENSMUSG00000018411",ENSMUSG00000048915",ENSMUSG00000029838",ENSMUSG00000020745",ENSMUSG00000038780",ENSMUSG00000030309",ENSMUSG00000013089",ENSMUSG00000037852",ENSMUSG00000039629",ENSMUSG00000022075",ENSMUSG00000000861",ENSMUSG00000022114",ENSMUSG00000021301",ENSMUSG00000026959",ENSMUSG00000021701…		regulation of vesicle-mediated transport	GO:0060627	158	99.884683	1.5818	2.0519e-06	0.00035698	,ENSMUSG00000032202",ENSMUSG00000038949",ENSMUSG00000032562",ENSMUSG00000049044",ENSMUSG00000024381",ENSMUSG00000061601",ENSMUSG00000021314",ENSMUSG00000039470",ENSMUSG00000015149",ENSMUSG00000038665",ENSMUSG00000079657",ENSMUSG00000022808",ENSMUSG00000050556",ENSMUSG00000037217",ENSMUSG00000034579",ENSMUSG00000026155",ENSMUSG00000027087",ENSMUSG00000057230",ENSMUSG00000028456",ENSMUSG00000024897…
regulation of developmental process	GO:0050793	312	227.23259	1.373	1.0182e-07	1.451e-05	,ENSMUSG00000028184",ENSMUSG00000024381",ENSMUSG00000042807",ENSMUSG00000024143",ENSMUSG00000028988",ENSMUSG00000024268",ENSMUSG00000048915",ENSMUSG00000029838",ENSMUSG00000021318",ENSMUSG00000041272",ENSMUSG00000038780",ENSMUSG00000005506",ENSMUSG00000036006",ENSMUSG00000039629",ENSMUSG00000031342",ENSMUSG00000027087",ENSMUSG00000027523",ENSMUSG00000063632",ENSMUSG00000022075",ENSMUSG00000000861…		forebrain development	GO:0030900	94	59.442244	1.5814	0.00026644	0.023481	,ENSMUSG00000030265",ENSMUSG00000015829",ENSMUSG00000027298",ENSMUSG00000084883",ENSMUSG00000058230",ENSMUSG00000028546",ENSMUSG00000026883",ENSMUSG00000028664",ENSMUSG00000048799",ENSMUSG00000041235",ENSMUSG00000021112",ENSMUSG00000024304",ENSMUSG00000042524",ENSMUSG00000021478",ENSMUSG00000017485",ENSMUSG00000025958",ENSMUSG00000024426",ENSMUSG00000041552",ENSMUSG00000020745",ENSMUSG00000038264…
regulation of neuron projection development	GO:0010975	122	62.196901	1.9615	4.3912e-10	1.3369e-07	,ENSMUSG00000015829",ENSMUSG00000042807",ENSMUSG00000026842",ENSMUSG00000018411",ENSMUSG00000048915",ENSMUSG00000063063",ENSMUSG00000029838",ENSMUSG00000020745",ENSMUSG00000041272",ENSMUSG00000030309",ENSMUSG00000037855",ENSMUSG00000035305",ENSMUSG00000034579",ENSMUSG00000020173",ENSMUSG00000000861",ENSMUSG00000021301",ENSMUSG00000026959",ENSMUSG00000021820",ENSMUSG00000045103",ENSMUSG00000022514…		brain development	GO:0007420	153	108.84173	1.4057	0.00037232	0.030045	,ENSMUSG00000059921",ENSMUSG00000030265",ENSMUSG00000015829",ENSMUSG00000028184",ENSMUSG00000015709",ENSMUSG00000024304",ENSMUSG00000042524",ENSMUSG00000043733",ENSMUSG00000024426",ENSMUSG00000041552",ENSMUSG00000048915",ENSMUSG00000063063",ENSMUSG00000020745",ENSMUSG00000038264",ENSMUSG00000062098",ENSMUSG00000020900",ENSMUSG00000021318",ENSMUSG00000067786",ENSMUSG00000041272",ENSMUSG00000005506…
regulation of potassium ion transmembrane transport	GO:1901379	24	9.3788978	2.5589	0.00029387	0.01411	,ENSMUSG00000027030",ENSMUSG00000079056",ENSMUSG00000036902",ENSMUSG00000054477",ENSMUSG00000058498",ENSMUSG00000015968",ENSMUSG00000024381",ENSMUSG00000052374",ENSMUSG00000029088",ENSMUSG00000028931",ENSMUSG00000026576",ENSMUSG00000025221",ENSMUSG00000061576",ENSMUSG00000024589",ENSMUSG00000009545",ENSMUSG00000045962",ENSMUSG00000027827",ENSMUSG00000032826",ENSMUSG00000013663",ENSMUSG00000020849…		head development	GO:0060322	169	117.25593	1.4413	5.4779e-05	0.006437	,ENSMUSG00000059921",ENSMUSG00000030265",ENSMUSG00000015829",ENSMUSG00000028184",ENSMUSG00000015709",ENSMUSG00000024304",ENSMUSG00000042524",ENSMUSG00000043733",ENSMUSG00000027777",ENSMUSG00000024426",ENSMUSG00000041552",ENSMUSG00000048915",ENSMUSG00000063063",ENSMUSG00000020745",ENSMUSG00000038264",ENSMUSG00000062098",ENSMUSG00000020900",ENSMUSG00000021318",ENSMUSG00000067786",ENSMUSG00000041272…
regulation of potassium ion transport	GO:0043266	28	11.353403	2.4662	0.00017302	0.0093461	,ENSMUSG00000027030",ENSMUSG00000079056",ENSMUSG00000036902",ENSMUSG00000054477",ENSMUSG00000058498",ENSMUSG00000015968",ENSMUSG00000024381",ENSMUSG00000052374",ENSMUSG00000024589",ENSMUSG00000009545",ENSMUSG00000032826",ENSMUSG00000013663",ENSMUSG00000020849",ENSMUSG00000031930",ENSMUSG00000034997",ENSMUSG00000059456",ENSMUSG00000029088",ENSMUSG00000028931",ENSMUSG00000026576",ENSMUSG00000025221…		animal organ development	GO:0048513	512	422.06707	1.2131	4.6581e-05	0.0057777	,ENSMUSG00000039519",ENSMUSG00000017969",ENSMUSG00000019906",ENSMUSG00000026565",ENSMUSG00000023175",ENSMUSG00000026207",ENSMUSG00000004530",ENSMUSG00000028868",ENSMUSG00000027778",ENSMUSG00000048118",ENSMUSG00000027777",ENSMUSG00000070047",ENSMUSG00000046169",ENSMUSG00000020900",ENSMUSG00000005506",ENSMUSG00000038301",ENSMUSG00000030822",ENSMUSG00000035158",ENSMUSG00000052613",ENSMUSG00000053702…
regulation of metal ion transport	GO:0010959	78	38.99647	2.0002	4.0852e-07	5.2621e-05	,ENSMUSG00000055761",ENSMUSG00000079056",ENSMUSG00000054477",ENSMUSG00000024381",ENSMUSG00000052374",ENSMUSG00000042807",ENSMUSG00000028785",ENSMUSG00000024589",ENSMUSG00000021870",ENSMUSG00000041235",ENSMUSG00000009545",ENSMUSG00000026842",ENSMUSG00000026249",ENSMUSG00000021478",ENSMUSG00000022523",ENSMUSG00000046480",ENSMUSG00000019943",ENSMUSG00000030102",ENSMUSG00000034656",ENSMUSG00000051177…		regulation of developmental growth	GO:0048638	96	62.156501	1.5445	0.0004488	0.034752	,ENSMUSG00000033335",ENSMUSG00000030067",ENSMUSG00000026360",ENSMUSG00000061603",ENSMUSG00000015829",ENSMUSG00000005583",ENSMUSG00000052133",ENSMUSG00000050272",ENSMUSG00000031393",ENSMUSG00000033174",ENSMUSG00000069806",ENSMUSG00000024589",ENSMUSG00000041235",ENSMUSG00000006711",ENSMUSG00000042766",ENSMUSG00000022048",ENSMUSG00000020389",ENSMUSG00000020027",ENSMUSG00000025958",ENSMUSG00000018411…
positive regulation of synapse assembly	GO:0051965	25	9.872524	2.5323	0.00023263	0.01194	,ENSMUSG00000028184",ENSMUSG00000026341",ENSMUSG00000008153",ENSMUSG00000059146",ENSMUSG00000041417",ENSMUSG00000028664",ENSMUSG00000063887",ENSMUSG00000042589",ENSMUSG00000024109",ENSMUSG00000047414",ENSMUSG00000048915",ENSMUSG00000020704",ENSMUSG00000039953",ENSMUSG00000052581",ENSMUSG00000032452",ENSMUSG00000055254",ENSMUSG00000071424",ENSMUSG00000022812",ENSMUSG00000022514",ENSMUSG00000036295…		regulation of developmental process	GO:0050793	490	374.83899	1.3072	6.4494e-08	1.7632e-05	,ENSMUSG00000017969",ENSMUSG00000040506",ENSMUSG00000027770",ENSMUSG00000042807",ENSMUSG00000024381",ENSMUSG00000040865",ENSMUSG00000004530",ENSMUSG00000006711",ENSMUSG00000024268",ENSMUSG00000020900",ENSMUSG00000038780",ENSMUSG00000005506",ENSMUSG00000074643",ENSMUSG00000038784",ENSMUSG00000035158",ENSMUSG00000039629",ENSMUSG00000063632",ENSMUSG00000027523",ENSMUSG00000022075",ENSMUSG00000026313…
regulation of synapse assembly	GO:0051963	34	14.31516	2.3751	5.7603e-05	0.0035891	,ENSMUSG00000028184",ENSMUSG00000005583",ENSMUSG00000028289",ENSMUSG00000026341",ENSMUSG00000008153",ENSMUSG00000059146",ENSMUSG00000058571",ENSMUSG00000041417",ENSMUSG00000028664",ENSMUSG00000063887",ENSMUSG00000042589",ENSMUSG00000024109",ENSMUSG00000047414",ENSMUSG00000048915",ENSMUSG00000032827",ENSMUSG00000020704",ENSMUSG00000039953",ENSMUSG00000035653",ENSMUSG00000052581",ENSMUSG00000034912…		negative regulation of transport	GO:0051051	113	73.284958	1.5419	0.00013836	0.013628	,ENSMUSG00000032562",ENSMUSG00000042807",ENSMUSG00000024381",ENSMUSG00000021670",ENSMUSG00000027499",ENSMUSG00000024425",ENSMUSG00000043733",ENSMUSG00000009545",ENSMUSG00000022523",ENSMUSG00000069601",ENSMUSG00000018411",ENSMUSG00000046168",ENSMUSG00000034462",ENSMUSG00000039239",ENSMUSG00000050556",ENSMUSG00000033885",ENSMUSG00000031342",ENSMUSG00000027087",ENSMUSG00000027523",ENSMUSG00000020176…
regulation of cell junction assembly	GO:1901888	53	23.035889	2.3008	1.0397e-06	0.00011607	,ENSMUSG00000031355",ENSMUSG00000037736",ENSMUSG00000028184",ENSMUSG00000005583",ENSMUSG00000028664",ENSMUSG00000024589",ENSMUSG00000043733",ENSMUSG00000026842",ENSMUSG00000024109",ENSMUSG00000047414",ENSMUSG00000068798",ENSMUSG00000048915",ENSMUSG00000020704",ENSMUSG00000039953",ENSMUSG00000032402",ENSMUSG00000052581",ENSMUSG00000031342",ENSMUSG00000055254",ENSMUSG00000026959",ENSMUSG00000022514…		positive regulation of nervous system development	GO:0051962	96	62.427927	1.5378	0.00046603	0.035674	,ENSMUSG00000058799",ENSMUSG00000055003",ENSMUSG00000028184",ENSMUSG00000028782",ENSMUSG00000050272",ENSMUSG00000027770",ENSMUSG00000003282",ENSMUSG00000024381",ENSMUSG00000027692",ENSMUSG00000027296",ENSMUSG00000026640",ENSMUSG00000028664",ENSMUSG00000006435",ENSMUSG00000026249",ENSMUSG00000004455",ENSMUSG00000020389",ENSMUSG00000024109",ENSMUSG00000047414",ENSMUSG00000028949",ENSMUSG00000018411…
positive regulation of cell junction assembly	GO:1901890	31	13.327907	2.3259	0.0001712	0.0093606	,ENSMUSG00000028184",ENSMUSG00000039419",ENSMUSG00000026341",ENSMUSG00000008153",ENSMUSG00000059146",ENSMUSG00000041417",ENSMUSG00000028664",ENSMUSG00000025810",ENSMUSG00000063887",ENSMUSG00000043733",ENSMUSG00000042589",ENSMUSG00000026842",ENSMUSG00000024109",ENSMUSG00000047414",ENSMUSG00000048915",ENSMUSG00000044042",ENSMUSG00000020704",ENSMUSG00000039953",ENSMUSG00000032402",ENSMUSG00000052581…		positive regulation of developmental process	GO:0051094	274	198.95509	1.3772	3.9925e-06	0.00063671	,ENSMUSG00000030265",ENSMUSG00000028184",ENSMUSG00000056770",ENSMUSG00000017969",ENSMUSG00000040506",ENSMUSG00000027770",ENSMUSG00000024381",ENSMUSG00000021670",ENSMUSG00000004530",ENSMUSG00000048915",ENSMUSG00000021318",ENSMUSG00000041272",ENSMUSG00000038780",ENSMUSG00000005506",ENSMUSG00000074643",ENSMUSG00000032688",ENSMUSG00000031342",ENSMUSG00000063632",ENSMUSG00000027523",ENSMUSG00000000861…
positive regulation of nervous system development	GO:0051962	76	37.844675	2.0082	4.4938e-07	5.6792e-05	,ENSMUSG00000058799",ENSMUSG00000028184",ENSMUSG00000024381",ENSMUSG00000027296",ENSMUSG00000026640",ENSMUSG00000028664",ENSMUSG00000026249",ENSMUSG00000004455",ENSMUSG00000024109",ENSMUSG00000020389",ENSMUSG00000047414",ENSMUSG00000018411",ENSMUSG00000048915",ENSMUSG00000029838",ENSMUSG00000020745",ENSMUSG00000021318",ENSMUSG00000030309",ENSMUSG00000020704",ENSMUSG00000033618",ENSMUSG00000039953…		positive regulation of multicellular organismal process	GO:0051240	268	203.84075	1.3148	9.2734e-05	0.0097816	,ENSMUSG00000028184",ENSMUSG00000032562",ENSMUSG00000017969",ENSMUSG00000040506",ENSMUSG00000027770",ENSMUSG00000024381",ENSMUSG00000023175",ENSMUSG00000021670",ENSMUSG00000009545",ENSMUSG00000039197",ENSMUSG00000048915",ENSMUSG00000021318",ENSMUSG00000041272",ENSMUSG00000005506",ENSMUSG00000032688",ENSMUSG00000038418",ENSMUSG00000031342",ENSMUSG00000018707",ENSMUSG00000063632",ENSMUSG00000028854…
positive regulation of developmental process	GO:0051094	181	120.60934	1.5007	9.0904e-07	0.0001032	,ENSMUSG00000058799",ENSMUSG00000028184",ENSMUSG00000005583",ENSMUSG00000024381",ENSMUSG00000028988",ENSMUSG00000026842",ENSMUSG00000047414",ENSMUSG00000018411",ENSMUSG00000048915",ENSMUSG00000029838",ENSMUSG00000020745",ENSMUSG00000021318",ENSMUSG00000041272",ENSMUSG00000038780",ENSMUSG00000005506",ENSMUSG00000030309",ENSMUSG00000013089",ENSMUSG00000036006",ENSMUSG00000035314",ENSMUSG00000037855…		regulation of nervous system development	GO:0051960	133	90.927633	1.4627	0.00022789	0.020767	,ENSMUSG00000058799",ENSMUSG00000015829",ENSMUSG00000028184",ENSMUSG00000050272",ENSMUSG00000027770",ENSMUSG00000003282",ENSMUSG00000024381",ENSMUSG00000006435",ENSMUSG00000006711",ENSMUSG00000024304",ENSMUSG00000042766",ENSMUSG00000047414",ENSMUSG00000018411",ENSMUSG00000048915",ENSMUSG00000020745",ENSMUSG00000038264",ENSMUSG00000021318",ENSMUSG00000015149",ENSMUSG00000052581",ENSMUSG00000063632…
positive regulation of multicellular organismal process	GO:0051240	180	123.57109	1.4567	4.8679e-06	0.00045923	,ENSMUSG00000058799",ENSMUSG00000015829",ENSMUSG00000028184",ENSMUSG00000005583",ENSMUSG00000024381",ENSMUSG00000028988",ENSMUSG00000043733",ENSMUSG00000009545",ENSMUSG00000026842",ENSMUSG00000047414",ENSMUSG00000039197",ENSMUSG00000018411",ENSMUSG00000048915",ENSMUSG00000029838",ENSMUSG00000020745",ENSMUSG00000021318",ENSMUSG00000041272",ENSMUSG00000005506",ENSMUSG00000030309",ENSMUSG00000013089…		cellular response to organonitrogen compound	GO:0071417	118	76.813493	1.5362	0.00011665	0.011749	,ENSMUSG00000061603",ENSMUSG00000005583",ENSMUSG00000027893",ENSMUSG00000059003",ENSMUSG00000020184",ENSMUSG00000026322",ENSMUSG00000006435",ENSMUSG00000024423",ENSMUSG00000009545",ENSMUSG00000070687",ENSMUSG00000042121",ENSMUSG00000023977",ENSMUSG00000037331",ENSMUSG00000015149",ENSMUSG00000034462",ENSMUSG00000015944",ENSMUSG00000071415",ENSMUSG00000007653",ENSMUSG00000038418",ENSMUSG00000024493…
regulation of nervous system development	GO:0051960	104	55.121592	1.8867	5.5533e-08	8.6503e-06	,ENSMUSG00000058799",ENSMUSG00000015829",ENSMUSG00000028184",ENSMUSG00000024381",ENSMUSG00000047414",ENSMUSG00000018411",ENSMUSG00000048915",ENSMUSG00000029838",ENSMUSG00000020745",ENSMUSG00000021318",ENSMUSG00000030309",ENSMUSG00000013089",ENSMUSG00000037855",ENSMUSG00000052581",ENSMUSG00000063632",ENSMUSG00000000861",ENSMUSG00000022514",ENSMUSG00000047085",ENSMUSG00000034730",ENSMUSG00000028161…		cellular response to nitrogen compound	GO:1901699	132	86.856246	1.5198	6.6661e-05	0.0075041	,ENSMUSG00000061603",ENSMUSG00000032562",ENSMUSG00000005583",ENSMUSG00000056258",ENSMUSG00000027893",ENSMUSG00000059003",ENSMUSG00000020184",ENSMUSG00000026322",ENSMUSG00000006435",ENSMUSG00000024423",ENSMUSG00000009545",ENSMUSG00000070687",ENSMUSG00000042121",ENSMUSG00000023977",ENSMUSG00000037331",ENSMUSG00000015149",ENSMUSG00000034462",ENSMUSG00000015944",ENSMUSG00000071415",ENSMUSG00000007653…
regulation of multicellular organismal development	GO:2000026	176	122.25476	1.4396	1.3491e-05	0.0011295	,ENSMUSG00000058799",ENSMUSG00000015829",ENSMUSG00000028184",ENSMUSG00000005583",ENSMUSG00000024381",ENSMUSG00000006675",ENSMUSG00000028988",ENSMUSG00000043733",ENSMUSG00000026842",ENSMUSG00000047414",ENSMUSG00000018411",ENSMUSG00000048915",ENSMUSG00000029838",ENSMUSG00000020745",ENSMUSG00000021318",ENSMUSG00000041272",ENSMUSG00000030309",ENSMUSG00000013089",ENSMUSG00000037855",ENSMUSG00000052581…		response to nitrogen compound	GO:1901698	189	139.78427	1.3521	0.00037993	0.030295	,ENSMUSG00000061603",ENSMUSG00000031751",ENSMUSG00000032562",ENSMUSG00000005583",ENSMUSG00000056258",ENSMUSG00000027893",ENSMUSG00000027770",ENSMUSG00000059003",ENSMUSG00000020184",ENSMUSG00000025873",ENSMUSG00000026322",ENSMUSG00000006435",ENSMUSG00000022489",ENSMUSG00000024423",ENSMUSG00000009545",ENSMUSG00000070687",ENSMUSG00000042121",ENSMUSG00000021832",ENSMUSG00000023977",ENSMUSG00000019188…
regulation of sodium ion transport	GO:0002028	28	11.188861	2.5025	0.00015878	0.0088996	,ENSMUSG00000055761",ENSMUSG00000027030",ENSMUSG00000036902",ENSMUSG00000055022",ENSMUSG00000042807",ENSMUSG00000024589",ENSMUSG00000021870",ENSMUSG00000009545",ENSMUSG00000026249",ENSMUSG00000022523",ENSMUSG00000046480",ENSMUSG00000031137",ENSMUSG00000051177",ENSMUSG00000027523",ENSMUSG00000033161",ENSMUSG00000026576",ENSMUSG00000027488",ENSMUSG00000020893",ENSMUSG00000021301",ENSMUSG00000045962…		response to organonitrogen compound	GO:0010243	174	126.75583	1.3727	0.00036178	0.029372	,ENSMUSG00000061603",ENSMUSG00000031751",ENSMUSG00000005583",ENSMUSG00000027893",ENSMUSG00000059003",ENSMUSG00000020184",ENSMUSG00000025873",ENSMUSG00000026322",ENSMUSG00000006435",ENSMUSG00000022489",ENSMUSG00000024423",ENSMUSG00000009545",ENSMUSG00000070687",ENSMUSG00000042121",ENSMUSG00000021832",ENSMUSG00000023977",ENSMUSG00000019188",ENSMUSG00000037331",ENSMUSG00000015149",ENSMUSG00000034462…
cytosolic calcium ion transport	GO:0060401	21	8.3916454	2.5025	0.00092193	0.036218	,ENSMUSG00000034997",ENSMUSG00000030376",ENSMUSG00000057378",ENSMUSG00000079157",ENSMUSG00000009647",ENSMUSG00000079055",ENSMUSG00000030592",ENSMUSG00000051331",ENSMUSG00000059003",ENSMUSG00000027087",ENSMUSG00000040118",ENSMUSG00000029467",ENSMUSG00000046329",ENSMUSG00000021973",ENSMUSG00000026959",ENSMUSG00000022416",ENSMUSG00000041380",ENSMUSG00000019943",ENSMUSG00000037996",ENSMUSG00000030102…		cellular response to endogenous stimulus	GO:0071495	200	139.51285	1.4336	1.4711e-05	0.002119	,ENSMUSG00000027893",ENSMUSG00000059003",ENSMUSG00000023055",ENSMUSG00000026322",ENSMUSG00000029833",ENSMUSG00000009545",ENSMUSG00000042121",ENSMUSG00000048915",ENSMUSG00000023977",ENSMUSG00000037331",ENSMUSG00000038780",ENSMUSG00000038418",ENSMUSG00000024493",ENSMUSG00000028854",ENSMUSG00000027523",ENSMUSG00000043207",ENSMUSG00000028059",ENSMUSG00000024935",ENSMUSG00000041380",ENSMUSG00000031906…
calcium ion transport	GO:0006816	43	20.403216	2.1075	6.9711e-05	0.0041689	,ENSMUSG00000079157",ENSMUSG00000009647",ENSMUSG00000029234",ENSMUSG00000079055",ENSMUSG00000028161",ENSMUSG00000015968",ENSMUSG00000059003",ENSMUSG00000069806",ENSMUSG00000004113",ENSMUSG00000021991",ENSMUSG00000046329",ENSMUSG00000021973",ENSMUSG00000020723",ENSMUSG00000019969",ENSMUSG00000030525",ENSMUSG00000019943",ENSMUSG00000037996",ENSMUSG00000030102",ENSMUSG00000034997",ENSMUSG00000034656…		response to endogenous stimulus	GO:0009719	222	165.56972	1.3408	0.00016473	0.015762	,ENSMUSG00000027893",ENSMUSG00000059003",ENSMUSG00000023055",ENSMUSG00000026322",ENSMUSG00000029833",ENSMUSG00000009545",ENSMUSG00000042121",ENSMUSG00000048915",ENSMUSG00000023977",ENSMUSG00000037331",ENSMUSG00000038780",ENSMUSG00000033400",ENSMUSG00000038418",ENSMUSG00000024493",ENSMUSG00000028854",ENSMUSG00000027523",ENSMUSG00000043207",ENSMUSG00000028059",ENSMUSG00000024935",ENSMUSG00000041380…
metal ion transport	GO:0030001	90	51.172583	1.7588	5.1803e-06	0.00048528	,ENSMUSG00000029234",ENSMUSG00000040907",ENSMUSG00000079055",ENSMUSG00000079056",ENSMUSG00000056258",ENSMUSG00000054477",ENSMUSG00000059003",ENSMUSG00000069806",ENSMUSG00000021991",ENSMUSG00000046329",ENSMUSG00000057182",ENSMUSG00000009545",ENSMUSG00000020704",ENSMUSG00000035355",ENSMUSG00000046480",ENSMUSG00000037579",ENSMUSG00000019943",ENSMUSG00000030102",ENSMUSG00000034656",ENSMUSG00000030376…		inorganic cation transmembrane transport	GO:0098662	106	69.213571	1.5315	0.00032168	0.026933	,ENSMUSG00000049281",ENSMUSG00000027130",ENSMUSG00000054477",ENSMUSG00000056258",ENSMUSG00000006273",ENSMUSG00000059003",ENSMUSG00000046329",ENSMUSG00000009545",ENSMUSG00000034462",ENSMUSG00000039478",ENSMUSG00000030302",ENSMUSG00000037579",ENSMUSG00000052459",ENSMUSG00000050556",ENSMUSG00000030376",ENSMUSG00000030096",ENSMUSG00000027365",ENSMUSG00000027087",ENSMUSG00000028854",ENSMUSG00000025221…
cation transport	GO:0006812	104	66.804079	1.5568	7.0256e-05	0.0041644	,ENSMUSG00000033379",ENSMUSG00000040907",ENSMUSG00000056258",ENSMUSG00000054477",ENSMUSG00000059003",ENSMUSG00000046329",ENSMUSG00000057182",ENSMUSG00000057060",ENSMUSG00000009545",ENSMUSG00000037579",ENSMUSG00000030376",ENSMUSG00000030096",ENSMUSG00000027087",ENSMUSG00000025221",ENSMUSG00000063873",ENSMUSG00000064329",ENSMUSG00000021541",ENSMUSG00000092083",ENSMUSG00000026959",ENSMUSG00000024935…		transport	GO:0006810	682	587.63679	1.1606	0.000141	0.013787	,ENSMUSG00000027893",ENSMUSG00000024384",ENSMUSG00000059005",ENSMUSG00000024381",ENSMUSG00000059003",ENSMUSG00000019906",ENSMUSG00000001143",ENSMUSG00000004530",ENSMUSG00000028868",ENSMUSG00000027778",ENSMUSG00000057181",ENSMUSG00000057060",ENSMUSG00000035392",ENSMUSG00000020900",ENSMUSG00000030704",ENSMUSG00000038780",ENSMUSG00000038665",ENSMUSG00000038301",ENSMUSG00000037579",ENSMUSG00000050556…
ion transport	GO:0006811	144	94.776231	1.5194	9.2296e-06	0.00080811	,ENSMUSG00000033379",ENSMUSG00000040907",ENSMUSG00000056258",ENSMUSG00000054477",ENSMUSG00000059003",ENSMUSG00000027010",ENSMUSG00000046329",ENSMUSG00000057182",ENSMUSG00000057060",ENSMUSG00000009545",ENSMUSG00000030428",ENSMUSG00000038267",ENSMUSG00000037579",ENSMUSG00000055447",ENSMUSG00000007653",ENSMUSG00000034579",ENSMUSG00000030376",ENSMUSG00000030096",ENSMUSG00000027087",ENSMUSG00000025221…		establishment of localization	GO:0051234	711	614.77937	1.1565	0.00013168	0.013165	,ENSMUSG00000027893",ENSMUSG00000024384",ENSMUSG00000059005",ENSMUSG00000024381",ENSMUSG00000059003",ENSMUSG00000019906",ENSMUSG00000040860",ENSMUSG00000001143",ENSMUSG00000004530",ENSMUSG00000028868",ENSMUSG00000027778",ENSMUSG00000057181",ENSMUSG00000057060",ENSMUSG00000035392",ENSMUSG00000020900",ENSMUSG00000030704",ENSMUSG00000038780",ENSMUSG00000038665",ENSMUSG00000038301",ENSMUSG00000052852…
transport	GO:0006810	421	356.23358	1.1818	0.00049899	0.022208	,ENSMUSG00000024381",ENSMUSG00000019906",ENSMUSG00000059003",ENSMUSG00000024143",ENSMUSG00000001143",ENSMUSG00000057182",ENSMUSG00000057181",ENSMUSG00000057060",ENSMUSG00000035392",ENSMUSG00000038780",ENSMUSG00000035152",ENSMUSG00000038301",ENSMUSG00000020903",ENSMUSG00000038665",ENSMUSG00000037579",ENSMUSG00000073678",ENSMUSG00000037217",ENSMUSG00000018707",ENSMUSG00000041949",ENSMUSG00000022194…		inorganic ion transmembrane transport	GO:0098660	120	78.170622	1.5351	0.00010344	0.010659	,ENSMUSG00000049281",ENSMUSG00000027130",ENSMUSG00000054477",ENSMUSG00000056258",ENSMUSG00000006273",ENSMUSG00000059003",ENSMUSG00000046329",ENSMUSG00000009545",ENSMUSG00000034462",ENSMUSG00000039478",ENSMUSG00000030302",ENSMUSG00000037579",ENSMUSG00000052459",ENSMUSG00000050556",ENSMUSG00000007653",ENSMUSG00000031343",ENSMUSG00000030376",ENSMUSG00000030096",ENSMUSG00000027365",ENSMUSG00000027087…
establishment of localization	GO:0051234	437	372.68778	1.1726	0.00061203	0.026448	,ENSMUSG00000024381",ENSMUSG00000019906",ENSMUSG00000059003",ENSMUSG00000024143",ENSMUSG00000040860",ENSMUSG00000001143",ENSMUSG00000057182",ENSMUSG00000057181",ENSMUSG00000057060",ENSMUSG00000035392",ENSMUSG00000038780",ENSMUSG00000035152",ENSMUSG00000038301",ENSMUSG00000020903",ENSMUSG00000038665",ENSMUSG00000037579",ENSMUSG00000036006",ENSMUSG00000073678",ENSMUSG00000037217",ENSMUSG00000018707…		G protein-coupled receptor signaling pathway	GO:0007186	104	69.484997	1.4967	0.00066481	0.046385	,ENSMUSG00000028184",ENSMUSG00000032562",ENSMUSG00000027893",ENSMUSG00000049044",ENSMUSG00000026322",ENSMUSG00000021552",ENSMUSG00000009545",ENSMUSG00000070687",ENSMUSG00000021676",ENSMUSG00000038665",ENSMUSG00000021719",ENSMUSG00000071658",ENSMUSG00000048240",ENSMUSG00000059495",ENSMUSG00000003974",ENSMUSG00000027523",ENSMUSG00000020178",ENSMUSG00000043441",ENSMUSG00000046159",ENSMUSG00000041380…
localization	GO:0051179	579	481.77917	1.2018	1.8661e-06	0.00019683	,ENSMUSG00000039519",ENSMUSG00000024381",ENSMUSG00000019906",ENSMUSG00000059003",ENSMUSG00000024143",ENSMUSG00000026442",ENSMUSG00000040860",ENSMUSG00000001143",ENSMUSG00000057182",ENSMUSG00000057181",ENSMUSG00000057060",ENSMUSG00000027777",ENSMUSG00000029838",ENSMUSG00000035392",ENSMUSG00000038780",ENSMUSG00000035152",ENSMUSG00000038301",ENSMUSG00000020903",ENSMUSG00000038665",ENSMUSG00000037579…		regulation of protein transport	GO:0051223	134	89.84193	1.4915	0.00010783	0.011027	,ENSMUSG00000033411",ENSMUSG00000038949",ENSMUSG00000049044",ENSMUSG00000023175",ENSMUSG00000020184",ENSMUSG00000021670",ENSMUSG00000027499",ENSMUSG00000021794",ENSMUSG00000024425",ENSMUSG00000043733",ENSMUSG00000009545",ENSMUSG00000046447",ENSMUSG00000021952",ENSMUSG00000069601",ENSMUSG00000039470",ENSMUSG00000048915",ENSMUSG00000041794",ENSMUSG00000020900",ENSMUSG00000021318",ENSMUSG00000067786…
regulation of heart rate	GO:0002027	23	9.2143558	2.4961	0.00049395	0.02213	,ENSMUSG00000032366",ENSMUSG00000054387",ENSMUSG00000028883",ENSMUSG00000051331",ENSMUSG00000015968",ENSMUSG00000024381",ENSMUSG00000027488",ENSMUSG00000040118",ENSMUSG00000041417",ENSMUSG00000061762",ENSMUSG00000009545",ENSMUSG00000040896",ENSMUSG00000024935",ENSMUSG00000021699",ENSMUSG00000046159",ENSMUSG00000045103",ENSMUSG00000038473",ENSMUSG00000032826",ENSMUSG00000057914",ENSMUSG00000044393…		regulation of establishment of protein localization	GO:0070201	144	96.899	1.4861	7.4515e-05	0.0079857	,ENSMUSG00000033411",ENSMUSG00000038949",ENSMUSG00000049044",ENSMUSG00000023175",ENSMUSG00000020184",ENSMUSG00000024542",ENSMUSG00000021670",ENSMUSG00000027499",ENSMUSG00000021794",ENSMUSG00000024425",ENSMUSG00000043733",ENSMUSG00000009545",ENSMUSG00000046447",ENSMUSG00000021952",ENSMUSG00000069601",ENSMUSG00000018411",ENSMUSG00000039470",ENSMUSG00000048915",ENSMUSG00000041794",ENSMUSG00000020900…
regulation of heart contraction	GO:0008016	35	16.618749	2.1061	0.0002856	0.013762	,ENSMUSG00000026360",ENSMUSG00000058756",ENSMUSG00000032366",ENSMUSG00000054477",ENSMUSG00000058498",ENSMUSG00000028883",ENSMUSG00000015968",ENSMUSG00000024381",ENSMUSG00000041417",ENSMUSG00000061762",ENSMUSG00000004113",ENSMUSG00000028525",ENSMUSG00000009545",ENSMUSG00000021699",ENSMUSG00000032826",ENSMUSG00000046480",ENSMUSG00000030525",ENSMUSG00000031137",ENSMUSG00000054387",ENSMUSG00000051331…		regulation of protein localization	GO:0032880	241	162.58404	1.4823	2.0298e-07	4.6882e-05	,ENSMUSG00000033411",ENSMUSG00000023175",ENSMUSG00000021670",ENSMUSG00000040860",ENSMUSG00000021794",ENSMUSG00000009545",ENSMUSG00000042121",ENSMUSG00000069601",ENSMUSG00000048915",ENSMUSG00000020900",ENSMUSG00000021318",ENSMUSG00000067786",ENSMUSG00000039199",ENSMUSG00000032328",ENSMUSG00000050556",ENSMUSG00000028173",ENSMUSG00000031342",ENSMUSG00000025224",ENSMUSG00000061576",ENSMUSG00000020451…
regulation of blood circulation	GO:1903522	48	21.225927	2.2614	5.5262e-06	0.00051054	,ENSMUSG00000035954",ENSMUSG00000026360",ENSMUSG00000058756",ENSMUSG00000032366",ENSMUSG00000054477",ENSMUSG00000058498",ENSMUSG00000028883",ENSMUSG00000015968",ENSMUSG00000024381",ENSMUSG00000033174",ENSMUSG00000041417",ENSMUSG00000061762",ENSMUSG00000004113",ENSMUSG00000028525",ENSMUSG00000009545",ENSMUSG00000026842",ENSMUSG00000021478",ENSMUSG00000021699",ENSMUSG00000020704",ENSMUSG00000032826…		actin filament-based process	GO:0030029	143	96.084722	1.4883	7.0193e-05	0.0077712	,ENSMUSG00000049281",ENSMUSG00000030265",ENSMUSG00000029673",ENSMUSG00000031355",ENSMUSG00000054477",ENSMUSG00000056770",ENSMUSG00000023972",ENSMUSG00000004530",ENSMUSG00000028868",ENSMUSG00000042524",ENSMUSG00000009545",ENSMUSG00000021676",ENSMUSG00000042121",ENSMUSG00000070047",ENSMUSG00000015143",ENSMUSG00000041794",ENSMUSG00000020745",ENSMUSG00000020900",ENSMUSG00000052613",ENSMUSG00000053702…
negative regulation of axonogenesis	GO:0050771	22	8.8852716	2.476	0.0007199	0.029857	,ENSMUSG00000015829",ENSMUSG00000028883",ENSMUSG00000028289",ENSMUSG00000027200",ENSMUSG00000026341",ENSMUSG00000000861",ENSMUSG00000004798",ENSMUSG00000063531",ENSMUSG00000028664",ENSMUSG00000023026",ENSMUSG00000025810",ENSMUSG00000020389",ENSMUSG00000001627",ENSMUSG00000003934",ENSMUSG00000036264",ENSMUSG00000019969",ENSMUSG00000013663",ENSMUSG00000029291",ENSMUSG00000031558",ENSMUSG00000019647…		positive regulation of cellular component biogenesis	GO:0044089	136	92.284762	1.4737	0.00016106	0.015522	,ENSMUSG00000029673",ENSMUSG00000028184",ENSMUSG00000040506",ENSMUSG00000021270",ENSMUSG00000024381",ENSMUSG00000040860",ENSMUSG00000006435",ENSMUSG00000028868",ENSMUSG00000043733",ENSMUSG00000047414",ENSMUSG00000024426",ENSMUSG00000018411",ENSMUSG00000021832",ENSMUSG00000048915",ENSMUSG00000046442",ENSMUSG00000039199",ENSMUSG00000031517",ENSMUSG00000022808",ENSMUSG00000050315",ENSMUSG00000036403…
regulation of axonogenesis	GO:0050770	43	22.213179	1.9358	0.00030379	0.014534	,ENSMUSG00000015829",ENSMUSG00000028883",ENSMUSG00000028289",ENSMUSG00000026341",ENSMUSG00000059146",ENSMUSG00000058230",ENSMUSG00000004798",ENSMUSG00000026640",ENSMUSG00000028664",ENSMUSG00000025810",ENSMUSG00000020389",ENSMUSG00000001627",ENSMUSG00000018411",ENSMUSG00000048915",ENSMUSG00000020745",ENSMUSG00000036264",ENSMUSG00000062991",ENSMUSG00000033618",ENSMUSG00000019969",ENSMUSG00000013663…		response to organic cyclic compound	GO:0014070	129	88.756227	1.4534	0.0003726	0.029888	,ENSMUSG00000061603",ENSMUSG00000005583",ENSMUSG00000027770",ENSMUSG00000023055",ENSMUSG00000026322",ENSMUSG00000024423",ENSMUSG00000009545",ENSMUSG00000070687",ENSMUSG00000042121",ENSMUSG00000048915",ENSMUSG00000037331",ENSMUSG00000015149",ENSMUSG00000034462",ENSMUSG00000030421",ENSMUSG00000039239",ENSMUSG00000010376",ENSMUSG00000007653",ENSMUSG00000033400",ENSMUSG00000038418",ENSMUSG00000057113…
negative regulation of neuron projection development	GO:0010977	41	17.441459	2.3507	1.1923e-05	0.0010239	,ENSMUSG00000015829",ENSMUSG00000028883",ENSMUSG00000028289",ENSMUSG00000026341",ENSMUSG00000004798",ENSMUSG00000000632",ENSMUSG00000028664",ENSMUSG00000025810",ENSMUSG00000063887",ENSMUSG00000020389",ENSMUSG00000001627",ENSMUSG00000040265",ENSMUSG00000020745",ENSMUSG00000036264",ENSMUSG00000019969",ENSMUSG00000013663",ENSMUSG00000031558",ENSMUSG00000019647",ENSMUSG00000074505",ENSMUSG00000031137…		positive regulation of cellular protein localization	GO:1903829	124	86.041969	1.4412	0.00059281	0.043395	,ENSMUSG00000033411",ENSMUSG00000038949",ENSMUSG00000049044",ENSMUSG00000023175",ENSMUSG00000020184",ENSMUSG00000040860",ENSMUSG00000021794",ENSMUSG00000046447",ENSMUSG00000042121",ENSMUSG00000021952",ENSMUSG00000069601",ENSMUSG00000018411",ENSMUSG00000039470",ENSMUSG00000041794",ENSMUSG00000020900",ENSMUSG00000021318",ENSMUSG00000067786",ENSMUSG00000039199",ENSMUSG00000032328",ENSMUSG00000039239…
negative regulation of cell projection organization	GO:0031345	51	23.694058	2.1524	9.5656e-06	0.00082671	,ENSMUSG00000015829",ENSMUSG00000028664",ENSMUSG00000024109",ENSMUSG00000020389",ENSMUSG00000001627",ENSMUSG00000041351",ENSMUSG00000040265",ENSMUSG00000020745",ENSMUSG00000022604",ENSMUSG00000031558",ENSMUSG00000037855",ENSMUSG00000059974",ENSMUSG00000011832",ENSMUSG00000027200",ENSMUSG00000000861",ENSMUSG00000020451",ENSMUSG00000022114",ENSMUSG00000003934",ENSMUSG00000036273",ENSMUSG00000034570…		protein phosphorylation	GO:0006468	170	118.88449	1.43	7.4382e-05	0.0080356	,ENSMUSG00000050271",ENSMUSG00000061288",ENSMUSG00000017291",ENSMUSG00000029833",ENSMUSG00000038145",ENSMUSG00000025915",ENSMUSG00000039913",ENSMUSG00000039239",ENSMUSG00000058835",ENSMUSG00000035305",ENSMUSG00000007411",ENSMUSG00000033885",ENSMUSG00000027365",ENSMUSG00000058444",ENSMUSG00000026034",ENSMUSG00000015837",ENSMUSG00000043207",ENSMUSG00000057230",ENSMUSG00000026834",ENSMUSG00000020451…
negative regulation of cellular component organization	GO:0051129	113	74.537556	1.516	9.2664e-05	0.0053505	,ENSMUSG00000031355",ENSMUSG00000015829",ENSMUSG00000029554",ENSMUSG00000013921",ENSMUSG00000028988",ENSMUSG00000024544",ENSMUSG00000042121",ENSMUSG00000039230",ENSMUSG00000018411",ENSMUSG00000063063",ENSMUSG00000029838",ENSMUSG00000020745",ENSMUSG00000037855",ENSMUSG00000027087",ENSMUSG00000026797",ENSMUSG00000000861",ENSMUSG00000007659",ENSMUSG00000020451",ENSMUSG00000068923",ENSMUSG00000040852…		cellular protein modification process	GO:0006464	515	439.1669	1.1727	0.00064567	0.045523	,ENSMUSG00000041836",ENSMUSG00000040506",ENSMUSG00000042807",ENSMUSG00000028986",ENSMUSG00000025234",ENSMUSG00000056091",ENSMUSG00000005501",ENSMUSG00000048118",ENSMUSG00000029833",ENSMUSG00000051527",ENSMUSG00000045078",ENSMUSG00000030704",ENSMUSG00000038780",ENSMUSG00000038784",ENSMUSG00000017843",ENSMUSG00000051650",ENSMUSG00000019916",ENSMUSG00000026313",ENSMUSG00000027642",ENSMUSG00000047368…
regulation of neurogenesis	GO:0050767	82	44.5909	1.8389	3.8262e-06	0.00036875	,ENSMUSG00000058799",ENSMUSG00000015829",ENSMUSG00000037815",ENSMUSG00000024381",ENSMUSG00000027296",ENSMUSG00000026640",ENSMUSG00000028664",ENSMUSG00000041235",ENSMUSG00000026249",ENSMUSG00000004455",ENSMUSG00000020389",ENSMUSG00000001627",ENSMUSG00000018411",ENSMUSG00000048915",ENSMUSG00000029838",ENSMUSG00000020745",ENSMUSG00000021318",ENSMUSG00000009073",ENSMUSG00000030309",ENSMUSG00000033618…		protein modification process	GO:0036211	515	439.1669	1.1727	0.00064567	0.045285	,ENSMUSG00000041836",ENSMUSG00000040506",ENSMUSG00000042807",ENSMUSG00000028986",ENSMUSG00000025234",ENSMUSG00000056091",ENSMUSG00000005501",ENSMUSG00000048118",ENSMUSG00000029833",ENSMUSG00000051527",ENSMUSG00000045078",ENSMUSG00000030704",ENSMUSG00000038780",ENSMUSG00000038784",ENSMUSG00000017843",ENSMUSG00000051650",ENSMUSG00000019916",ENSMUSG00000026313",ENSMUSG00000027642",ENSMUSG00000047368…
regulation of cell development	GO:0060284	93	55.450677	1.6772	2.0517e-05	0.0015617	,ENSMUSG00000058799",ENSMUSG00000015829",ENSMUSG00000037815",ENSMUSG00000024381",ENSMUSG00000027296",ENSMUSG00000026640",ENSMUSG00000028664",ENSMUSG00000041235",ENSMUSG00000026842",ENSMUSG00000026249",ENSMUSG00000004455",ENSMUSG00000020389",ENSMUSG00000001627",ENSMUSG00000018411",ENSMUSG00000048915",ENSMUSG00000029838",ENSMUSG00000020745",ENSMUSG00000021318",ENSMUSG00000009073",ENSMUSG00000030309…		cell adhesion	GO:0007155	144	102.05609	1.411	0.00046088	0.035483	,ENSMUSG00000015829",ENSMUSG00000031355",ENSMUSG00000050272",ENSMUSG00000023175",ENSMUSG00000020340",ENSMUSG00000022762",ENSMUSG00000023972",ENSMUSG00000063626",ENSMUSG00000024304",ENSMUSG00000047414",ENSMUSG00000070047",ENSMUSG00000000738",ENSMUSG00000015143",ENSMUSG00000048915",ENSMUSG00000063063",ENSMUSG00000017167",ENSMUSG00000067028",ENSMUSG00000020900",ENSMUSG00000030428",ENSMUSG00000034101…
regulation of cell differentiation	GO:0045595	199	138.70896	1.4347	3.7684e-06	0.00036848	,ENSMUSG00000024381",ENSMUSG00000028988",ENSMUSG00000048915",ENSMUSG00000029838",ENSMUSG00000021318",ENSMUSG00000041272",ENSMUSG00000036006",ENSMUSG00000027087",ENSMUSG00000027523",ENSMUSG00000063632",ENSMUSG00000000861",ENSMUSG00000022752",ENSMUSG00000071369",ENSMUSG00000041380",ENSMUSG00000090223",ENSMUSG00000005045",ENSMUSG00000028161",ENSMUSG00000024240",ENSMUSG00000028289",ENSMUSG00000048251…		biological adhesion	GO:0022610	146	102.59894	1.423	0.00031791	0.026954	,ENSMUSG00000015829",ENSMUSG00000031355",ENSMUSG00000050272",ENSMUSG00000023175",ENSMUSG00000020340",ENSMUSG00000022762",ENSMUSG00000023972",ENSMUSG00000063626",ENSMUSG00000024304",ENSMUSG00000047414",ENSMUSG00000070047",ENSMUSG00000000738",ENSMUSG00000015143",ENSMUSG00000048915",ENSMUSG00000063063",ENSMUSG00000017167",ENSMUSG00000067028",ENSMUSG00000020900",ENSMUSG00000030428",ENSMUSG00000034101…
generation of neurons	GO:0048699	231	136.40537	1.6935	1.5199e-12	1.018e-09	,ENSMUSG00000059921",ENSMUSG00000030020",ENSMUSG00000024381",ENSMUSG00000069729",ENSMUSG00000026442",ENSMUSG00000063626",ENSMUSG00000009545",ENSMUSG00000044667",ENSMUSG00000048915",ENSMUSG00000063063",ENSMUSG00000029838",ENSMUSG00000045991",ENSMUSG00000021318",ENSMUSG00000041272",ENSMUSG00000005506",ENSMUSG00000036006",ENSMUSG00000052613",ENSMUSG00000058835",ENSMUSG00000031342",ENSMUSG00000051650…		regulation of anatomical structure morphogenesis	GO:0022603	205	148.19847	1.3833	6.4048e-05	0.0072711	,ENSMUSG00000017969",ENSMUSG00000027770",ENSMUSG00000042807",ENSMUSG00000023972",ENSMUSG00000004530",ENSMUSG00000006711",ENSMUSG00000048915",ENSMUSG00000020900",ENSMUSG00000038780",ENSMUSG00000039629",ENSMUSG00000022075",ENSMUSG00000043207",ENSMUSG00000000861",ENSMUSG00000041702",ENSMUSG00000021301",ENSMUSG00000054808",ENSMUSG00000039621",ENSMUSG00000034730",ENSMUSG00000030498",ENSMUSG00000031696…
neurogenesis	GO:0022008	245	149.56874	1.638	4.1734e-12	2.4307e-09	,ENSMUSG00000059921",ENSMUSG00000030020",ENSMUSG00000024381",ENSMUSG00000059003",ENSMUSG00000069729",ENSMUSG00000026442",ENSMUSG00000063626",ENSMUSG00000009545",ENSMUSG00000044667",ENSMUSG00000048915",ENSMUSG00000063063",ENSMUSG00000029838",ENSMUSG00000045991",ENSMUSG00000021318",ENSMUSG00000041272",ENSMUSG00000005506",ENSMUSG00000036006",ENSMUSG00000052613",ENSMUSG00000058835",ENSMUSG00000031342…		positive regulation of cell differentiation	GO:0045597	180	130.28437	1.3816	0.00020561	0.019128	,ENSMUSG00000058799",ENSMUSG00000061603",ENSMUSG00000005583",ENSMUSG00000056770",ENSMUSG00000040506",ENSMUSG00000050272",ENSMUSG00000027770",ENSMUSG00000021270",ENSMUSG00000003282",ENSMUSG00000024381",ENSMUSG00000020184",ENSMUSG00000006435",ENSMUSG00000024423",ENSMUSG00000018411",ENSMUSG00000048915",ENSMUSG00000020745",ENSMUSG00000038264",ENSMUSG00000021318",ENSMUSG00000041272",ENSMUSG00000015149…
cell differentiation	GO:0030154	403	301.27652	1.3376	9.424e-09	1.7781e-06	,ENSMUSG00000024381",ENSMUSG00000059003",ENSMUSG00000026442",ENSMUSG00000063626",ENSMUSG00000070047",ENSMUSG00000029838",ENSMUSG00000038780",ENSMUSG00000005506",ENSMUSG00000038301",ENSMUSG00000036006",ENSMUSG00000053702",ENSMUSG00000052613",ENSMUSG00000038418",ENSMUSG00000051650",ENSMUSG00000048000",ENSMUSG00000026790",ENSMUSG00000022076",ENSMUSG00000001157",ENSMUSG00000063632",ENSMUSG00000026797…		regulation of cell differentiation	GO:0045595	292	228.81192	1.2762	0.00023102	0.020631	,ENSMUSG00000030265",ENSMUSG00000056770",ENSMUSG00000040506",ENSMUSG00000029152",ENSMUSG00000027770",ENSMUSG00000024381",ENSMUSG00000004530",ENSMUSG00000006711",ENSMUSG00000048915",ENSMUSG00000021318",ENSMUSG00000041272",ENSMUSG00000074643",ENSMUSG00000038784",ENSMUSG00000032329",ENSMUSG00000035158",ENSMUSG00000055204",ENSMUSG00000032688",ENSMUSG00000027087",ENSMUSG00000063632",ENSMUSG00000027523…
cellular developmental process	GO:0048869	406	306.87096	1.323	2.5619e-08	4.237e-06	,ENSMUSG00000024381",ENSMUSG00000059003",ENSMUSG00000026442",ENSMUSG00000063626",ENSMUSG00000070047",ENSMUSG00000029838",ENSMUSG00000038780",ENSMUSG00000005506",ENSMUSG00000038301",ENSMUSG00000036006",ENSMUSG00000053702",ENSMUSG00000052613",ENSMUSG00000038418",ENSMUSG00000051650",ENSMUSG00000048000",ENSMUSG00000026790",ENSMUSG00000022076",ENSMUSG00000001157",ENSMUSG00000063632",ENSMUSG00000026797…		regulation of cellular localization	GO:0060341	209	151.45558	1.3799	6.215e-05	0.007116	,ENSMUSG00000033411",ENSMUSG00000024384",ENSMUSG00000027770",ENSMUSG00000021670",ENSMUSG00000040860",ENSMUSG00000042121",ENSMUSG00000069601",ENSMUSG00000048915",ENSMUSG00000021318",ENSMUSG00000039199",ENSMUSG00000052852",ENSMUSG00000032328",ENSMUSG00000050556",ENSMUSG00000031342",ENSMUSG00000018707",ENSMUSG00000025224",ENSMUSG00000061576",ENSMUSG00000020451",ENSMUSG00000003452",ENSMUSG00000024935…
negative regulation of multicellular organismal process	GO:0051241	117	82.435576	1.4193	0.00070049	0.029233	,ENSMUSG00000035954",ENSMUSG00000015829",ENSMUSG00000005583",ENSMUSG00000024381",ENSMUSG00000043733",ENSMUSG00000024544",ENSMUSG00000029838",ENSMUSG00000021318",ENSMUSG00000038780",ENSMUSG00000037852",ENSMUSG00000034579",ENSMUSG00000058444",ENSMUSG00000027523",ENSMUSG00000063632",ENSMUSG00000000861",ENSMUSG00000022475",ENSMUSG00000068923",ENSMUSG00000022114",ENSMUSG00000022752",ENSMUSG00000043441…		cellular response to oxygen-containing compound	GO:1901701	187	136.52716	1.3697	0.00023022	0.020698	,ENSMUSG00000061603",ENSMUSG00000034108",ENSMUSG00000032562",ENSMUSG00000005583",ENSMUSG00000027893",ENSMUSG00000027770",ENSMUSG00000059003",ENSMUSG00000020184",ENSMUSG00000026322",ENSMUSG00000023972",ENSMUSG00000006435",ENSMUSG00000024423",ENSMUSG00000009545",ENSMUSG00000070687",ENSMUSG00000042121",ENSMUSG00000048915",ENSMUSG00000023977",ENSMUSG00000037331",ENSMUSG00000015149",ENSMUSG00000034462…
negative regulation of developmental process	GO:0051093	113	80.461071	1.4044	0.00116	0.044145	,ENSMUSG00000015829",ENSMUSG00000005102",ENSMUSG00000043733",ENSMUSG00000026842",ENSMUSG00000024544",ENSMUSG00000018411",ENSMUSG00000048915",ENSMUSG00000029838",ENSMUSG00000021318",ENSMUSG00000037852",ENSMUSG00000027087",ENSMUSG00000027523",ENSMUSG00000063632",ENSMUSG00000000861",ENSMUSG00000022475",ENSMUSG00000022114",ENSMUSG00000022752",ENSMUSG00000045103",ENSMUSG00000021701",ENSMUSG00000034730…		regulation of cell migration	GO:0030334	175	127.84154	1.3689	0.00038109	0.030207	,ENSMUSG00000059921",ENSMUSG00000036769",ENSMUSG00000015829",ENSMUSG00000016918",ENSMUSG00000032562",ENSMUSG00000005583",ENSMUSG00000049044",ENSMUSG00000026566",ENSMUSG00000023175",ENSMUSG00000020184",ENSMUSG00000063626",ENSMUSG00000004530",ENSMUSG00000042524",ENSMUSG00000046449",ENSMUSG00000020189",ENSMUSG00000028228",ENSMUSG00000024544",ENSMUSG00000047414",ENSMUSG00000042121",ENSMUSG00000063063…
neurotransmitter secretion	GO:0007269	28	11.353403	2.4662	0.00017302	0.0094221	,ENSMUSG00000059602",ENSMUSG00000021071",ENSMUSG00000019906",ENSMUSG00000067889",ENSMUSG00000003863",ENSMUSG00000023034",ENSMUSG00000024743",ENSMUSG00000004113",ENSMUSG00000063887",ENSMUSG00000024109",ENSMUSG00000062151",ENSMUSG00000009394",ENSMUSG00000038665",ENSMUSG00000019969",ENSMUSG00000037217",ENSMUSG00000034656",ENSMUSG00000034799",ENSMUSG00000030172",ENSMUSG00000026797",ENSMUSG00000028456…		regulation of cellular component movement	GO:0051270	201	151.99843	1.3224	0.00061569	0.044583	,ENSMUSG00000059921",ENSMUSG00000032562",ENSMUSG00000024381",ENSMUSG00000026566",ENSMUSG00000023175",ENSMUSG00000063626",ENSMUSG00000004530",ENSMUSG00000042121",ENSMUSG00000063063",ENSMUSG00000045991",ENSMUSG00000035158",ENSMUSG00000050315",ENSMUSG00000038418",ENSMUSG00000027087",ENSMUSG00000026313",ENSMUSG00000028059",ENSMUSG00000031906",ENSMUSG00000054808",ENSMUSG00000037685",ENSMUSG00000034730…
regulation of neurotransmitter levels	GO:0001505	58	28.465778	2.0375	8.6433e-06	0.00076175	,ENSMUSG00000059602",ENSMUSG00000005583",ENSMUSG00000021071",ENSMUSG00000019906",ENSMUSG00000024743",ENSMUSG00000021596",ENSMUSG00000022489",ENSMUSG00000024109",ENSMUSG00000021478",ENSMUSG00000068798",ENSMUSG00000009394",ENSMUSG00000038665",ENSMUSG00000037217",ENSMUSG00000034656",ENSMUSG00000031144",ENSMUSG00000031342",ENSMUSG00000055254",ENSMUSG00000030172",ENSMUSG00000026797",ENSMUSG00000024211…		regulation of locomotion	GO:0040012	192	144.12708	1.3322	0.00063737	0.045176	,ENSMUSG00000059921",ENSMUSG00000036769",ENSMUSG00000015829",ENSMUSG00000050271",ENSMUSG00000016918",ENSMUSG00000032562",ENSMUSG00000005583",ENSMUSG00000049044",ENSMUSG00000050272",ENSMUSG00000026566",ENSMUSG00000023175",ENSMUSG00000020184",ENSMUSG00000063626",ENSMUSG00000004530",ENSMUSG00000042524",ENSMUSG00000046449",ENSMUSG00000020189",ENSMUSG00000028228",ENSMUSG00000024544",ENSMUSG00000070687…
signal release from synapse	GO:0099643	28	11.353403	2.4662	0.00017302	0.009384	,ENSMUSG00000059602",ENSMUSG00000021071",ENSMUSG00000019906",ENSMUSG00000067889",ENSMUSG00000003863",ENSMUSG00000023034",ENSMUSG00000024743",ENSMUSG00000004113",ENSMUSG00000063887",ENSMUSG00000024109",ENSMUSG00000062151",ENSMUSG00000009394",ENSMUSG00000038665",ENSMUSG00000019969",ENSMUSG00000037217",ENSMUSG00000034656",ENSMUSG00000034799",ENSMUSG00000030172",ENSMUSG00000026797",ENSMUSG00000028456…		positive regulation of phosphate metabolic process	GO:0045937	176	130.5558	1.3481	0.00073059	0.049181	,ENSMUSG00000030265",ENSMUSG00000061603",ENSMUSG00000058558",ENSMUSG00000005583",ENSMUSG00000040506",ENSMUSG00000050272",ENSMUSG00000021270",ENSMUSG00000029550",ENSMUSG00000061288",ENSMUSG00000006435",ENSMUSG00000000296",ENSMUSG00000020189",ENSMUSG00000043733",ENSMUSG00000048915",ENSMUSG00000038264",ENSMUSG00000034462",ENSMUSG00000034101",ENSMUSG00000033417",ENSMUSG00000010136",ENSMUSG00000032688…
secretion by cell	GO:0032940	62	37.186507	1.6673	0.00056777	0.024937	,ENSMUSG00000059602",ENSMUSG00000032202",ENSMUSG00000021071",ENSMUSG00000027298",ENSMUSG00000019906",ENSMUSG00000050908",ENSMUSG00000024743",ENSMUSG00000009545",ENSMUSG00000026249",ENSMUSG00000024109",ENSMUSG00000020745",ENSMUSG00000009394",ENSMUSG00000038665",ENSMUSG00000037852",ENSMUSG00000037217",ENSMUSG00000034656",ENSMUSG00000034579",ENSMUSG00000051331",ENSMUSG00000041949",ENSMUSG00000055254…		regulation of phosphate metabolic process	GO:0019220	272	212.52638	1.2798	0.00035498	0.029174	,ENSMUSG00000030265",ENSMUSG00000032562",ENSMUSG00000040506",ENSMUSG00000021670",ENSMUSG00000004530",ENSMUSG00000000296",ENSMUSG00000048915",ENSMUSG00000033417",ENSMUSG00000050315",ENSMUSG00000032688",ENSMUSG00000030376",ENSMUSG00000038418",ENSMUSG00000000184",ENSMUSG00000027523",ENSMUSG00000026313",ENSMUSG00000028059",ENSMUSG00000020451",ENSMUSG00000024935",ENSMUSG00000045983",ENSMUSG00000090223…
export from cell	GO:0140352	72	40.806433	1.7644	4.1809e-05	0.002759	,ENSMUSG00000059602",ENSMUSG00000032202",ENSMUSG00000040907",ENSMUSG00000079055",ENSMUSG00000021071",ENSMUSG00000027298",ENSMUSG00000019906",ENSMUSG00000050908",ENSMUSG00000024743",ENSMUSG00000009545",ENSMUSG00000026249",ENSMUSG00000024109",ENSMUSG00000020745",ENSMUSG00000009394",ENSMUSG00000038665",ENSMUSG00000037852",ENSMUSG00000019943",ENSMUSG00000037217",ENSMUSG00000034656",ENSMUSG00000034579…		regulation of phosphorus metabolic process	GO:0051174	273	212.7978	1.2829	0.00026794	0.023307	,ENSMUSG00000030265",ENSMUSG00000032562",ENSMUSG00000040506",ENSMUSG00000021670",ENSMUSG00000004530",ENSMUSG00000000296",ENSMUSG00000048915",ENSMUSG00000033417",ENSMUSG00000050315",ENSMUSG00000032688",ENSMUSG00000030376",ENSMUSG00000038418",ENSMUSG00000000184",ENSMUSG00000027523",ENSMUSG00000026313",ENSMUSG00000028059",ENSMUSG00000020451",ENSMUSG00000024935",ENSMUSG00000045983",ENSMUSG00000090223…
secretion	GO:0046903	71	43.439106	1.6345	0.00032708	0.015374	,ENSMUSG00000059602",ENSMUSG00000032202",ENSMUSG00000021071",ENSMUSG00000027298",ENSMUSG00000019906",ENSMUSG00000050908",ENSMUSG00000024743",ENSMUSG00000009545",ENSMUSG00000026249",ENSMUSG00000024109",ENSMUSG00000025958",ENSMUSG00000020027",ENSMUSG00000020745",ENSMUSG00000009394",ENSMUSG00000038301",ENSMUSG00000038665",ENSMUSG00000037852",ENSMUSG00000037217",ENSMUSG00000034656",ENSMUSG00000034579…		positive regulation of phosphorus metabolic process	GO:0010562	176	130.5558	1.3481	0.00073059	0.049429	,ENSMUSG00000030265",ENSMUSG00000061603",ENSMUSG00000058558",ENSMUSG00000005583",ENSMUSG00000040506",ENSMUSG00000050272",ENSMUSG00000021270",ENSMUSG00000029550",ENSMUSG00000061288",ENSMUSG00000006435",ENSMUSG00000000296",ENSMUSG00000020189",ENSMUSG00000043733",ENSMUSG00000048915",ENSMUSG00000038264",ENSMUSG00000034462",ENSMUSG00000034101",ENSMUSG00000033417",ENSMUSG00000010136",ENSMUSG00000032688…
neurotransmitter transport	GO:0006836	33	15.13787	2.18	0.00025297	0.012645	,ENSMUSG00000059602",ENSMUSG00000053025",ENSMUSG00000021071",ENSMUSG00000019906",ENSMUSG00000067889",ENSMUSG00000003863",ENSMUSG00000062995",ENSMUSG00000023034",ENSMUSG00000024743",ENSMUSG00000004113",ENSMUSG00000063887",ENSMUSG00000024109",ENSMUSG00000062151",ENSMUSG00000009394",ENSMUSG00000038665",ENSMUSG00000019969",ENSMUSG00000037217",ENSMUSG00000034656",ENSMUSG00000034799",ENSMUSG00000030096…		positive regulation of intracellular signal transduction	GO:1902533	181	134.62718	1.3445	0.00061355	0.044669	,ENSMUSG00000030265",ENSMUSG00000029673",ENSMUSG00000061603",ENSMUSG00000050271",ENSMUSG00000028580",ENSMUSG00000032562",ENSMUSG00000027770",ENSMUSG00000021270",ENSMUSG00000029550",ENSMUSG00000061288",ENSMUSG00000021670",ENSMUSG00000017291",ENSMUSG00000021277",ENSMUSG00000000296",ENSMUSG00000024304",ENSMUSG00000020189",ENSMUSG00000043733",ENSMUSG00000027777",ENSMUSG00000038264",ENSMUSG00000003847…
regulation of neurotransmitter secretion	GO:0046928	35	14.31516	2.445	3.3118e-05	0.0022987	,ENSMUSG00000005583",ENSMUSG00000062995",ENSMUSG00000004113",ENSMUSG00000021596",ENSMUSG00000063887",ENSMUSG00000020883",ENSMUSG00000021478",ENSMUSG00000068798",ENSMUSG00000032827",ENSMUSG00000038665",ENSMUSG00000022829",ENSMUSG00000030525",ENSMUSG00000034997",ENSMUSG00000034656",ENSMUSG00000034799",ENSMUSG00000031144",ENSMUSG00000055254",ENSMUSG00000026797",ENSMUSG00000024211",ENSMUSG00000007659…		regulation of intracellular signal transduction	GO:1902531	318	244.01177	1.3032	2.7519e-05	0.0036141	,ENSMUSG00000030265",ENSMUSG00000032562",ENSMUSG00000027770",ENSMUSG00000021670",ENSMUSG00000017291",ENSMUSG00000000296",ENSMUSG00000029833",ENSMUSG00000027777",ENSMUSG00000023977",ENSMUSG00000035392",ENSMUSG00000038665",ENSMUSG00000074643",ENSMUSG00000055204",ENSMUSG00000030134",ENSMUSG00000028053",ENSMUSG00000030376",ENSMUSG00000024493",ENSMUSG00000027087",ENSMUSG00000063632",ENSMUSG00000028854…
regulation of secretion by cell	GO:1903530	91	58.90606	1.5448	0.00030845	0.014705	,ENSMUSG00000032202",ENSMUSG00000005583",ENSMUSG00000021071",ENSMUSG00000042207",ENSMUSG00000061762",ENSMUSG00000024743",ENSMUSG00000041235",ENSMUSG00000021596",ENSMUSG00000043733",ENSMUSG00000009545",ENSMUSG00000022840",ENSMUSG00000046447",ENSMUSG00000024109",ENSMUSG00000021478",ENSMUSG00000025958",ENSMUSG00000068798",ENSMUSG00000048915",ENSMUSG00000020546",ENSMUSG00000037098",ENSMUSG00000067786…		regulation of signal transduction	GO:0009966	561	430.7527	1.3024	7.7538e-09	2.9677e-06	,ENSMUSG00000039519",ENSMUSG00000041836",ENSMUSG00000017969",ENSMUSG00000027770",ENSMUSG00000059003",ENSMUSG00000006711",ENSMUSG00000000296",ENSMUSG00000024268",ENSMUSG00000027778",ENSMUSG00000029833",ENSMUSG00000027777",ENSMUSG00000051527",ENSMUSG00000035392",ENSMUSG00000038780",ENSMUSG00000038665",ENSMUSG00000051401",ENSMUSG00000047495",ENSMUSG00000074643",ENSMUSG00000038418",ENSMUSG00000024493…
regulation of secretion	GO:0051046	94	62.032359	1.5153	0.00042416	0.019526	,ENSMUSG00000032202",ENSMUSG00000005583",ENSMUSG00000021071",ENSMUSG00000042207",ENSMUSG00000061762",ENSMUSG00000024743",ENSMUSG00000041235",ENSMUSG00000021596",ENSMUSG00000043733",ENSMUSG00000009545",ENSMUSG00000022840",ENSMUSG00000046447",ENSMUSG00000024109",ENSMUSG00000021478",ENSMUSG00000025958",ENSMUSG00000068798",ENSMUSG00000048915",ENSMUSG00000020546",ENSMUSG00000037098",ENSMUSG00000067786…		regulation of response to stimulus	GO:0048583	678	552.08002	1.2281	2.7143e-07	6.0601e-05	,ENSMUSG00000039519",ENSMUSG00000041836",ENSMUSG00000017969",ENSMUSG00000027770",ENSMUSG00000059003",ENSMUSG00000040865",ENSMUSG00000006711",ENSMUSG00000000296",ENSMUSG00000024268",ENSMUSG00000027778",ENSMUSG00000029833",ENSMUSG00000027777",ENSMUSG00000051527",ENSMUSG00000035392",ENSMUSG00000045078",ENSMUSG00000038780",ENSMUSG00000005506",ENSMUSG00000038665",ENSMUSG00000051401",ENSMUSG00000047495…
regulation of neurotransmitter transport	GO:0051588	37	15.960581	2.3182	4.569e-05	0.0029712	,ENSMUSG00000005583",ENSMUSG00000062995",ENSMUSG00000004113",ENSMUSG00000021596",ENSMUSG00000063887",ENSMUSG00000020883",ENSMUSG00000021478",ENSMUSG00000068798",ENSMUSG00000032827",ENSMUSG00000038665",ENSMUSG00000022829",ENSMUSG00000030525",ENSMUSG00000034997",ENSMUSG00000034656",ENSMUSG00000034799",ENSMUSG00000031144",ENSMUSG00000031342",ENSMUSG00000055254",ENSMUSG00000026797",ENSMUSG00000024211…		positive regulation of signal transduction	GO:0009967	282	213.88351	1.3185	4.9724e-05	0.0060009	,ENSMUSG00000030265",ENSMUSG00000032562",ENSMUSG00000017969",ENSMUSG00000027770",ENSMUSG00000059003",ENSMUSG00000021670",ENSMUSG00000020340",ENSMUSG00000017291",ENSMUSG00000023972",ENSMUSG00000021552",ENSMUSG00000006711",ENSMUSG00000000296",ENSMUSG00000027777",ENSMUSG00000042121",ENSMUSG00000051527",ENSMUSG00000038665",ENSMUSG00000074643",ENSMUSG00000055204",ENSMUSG00000030134",ENSMUSG00000028173…
negative regulation of developmental growth	GO:0048640	32	13.163365	2.431	5.7754e-05	0.0035818	,ENSMUSG00000026360",ENSMUSG00000015829",ENSMUSG00000028883",ENSMUSG00000028289",ENSMUSG00000026341",ENSMUSG00000020160",ENSMUSG00000004798",ENSMUSG00000025810",ENSMUSG00000020389",ENSMUSG00000001627",ENSMUSG00000020027",ENSMUSG00000022329",ENSMUSG00000036264",ENSMUSG00000013663",ENSMUSG00000031558",ENSMUSG00000019647",ENSMUSG00000031137",ENSMUSG00000031563",ENSMUSG00000038518",ENSMUSG00000027200…		negative regulation of protein metabolic process	GO:0051248	215	163.66974	1.3136	0.00049093	0.036946	,ENSMUSG00000032562",ENSMUSG00000027770",ENSMUSG00000024381",ENSMUSG00000059003",ENSMUSG00000021670",ENSMUSG00000004530",ENSMUSG00000020464",ENSMUSG00000037331",ENSMUSG00000005506",ENSMUSG00000032329",ENSMUSG00000029267",ENSMUSG00000048000",ENSMUSG00000027087",ENSMUSG00000020694",ENSMUSG00000028618",ENSMUSG00000045983",ENSMUSG00000090223",ENSMUSG00000022637",ENSMUSG00000037443",ENSMUSG00000035268…
regulation of developmental growth	GO:0048638	72	37.680133	1.9108	4.7399e-06	0.00045033	,ENSMUSG00000026360",ENSMUSG00000015829",ENSMUSG00000005583",ENSMUSG00000033174",ENSMUSG00000069806",ENSMUSG00000024589",ENSMUSG00000041235",ENSMUSG00000026842",ENSMUSG00000020389",ENSMUSG00000001627",ENSMUSG00000025958",ENSMUSG00000020027",ENSMUSG00000018411",ENSMUSG00000048915",ENSMUSG00000020745",ENSMUSG00000022329",ENSMUSG00000038780",ENSMUSG00000005506",ENSMUSG00000033618",ENSMUSG00000031558…		regulation of phosphorylation	GO:0042325	242	188.91234	1.281	0.00068816	0.047275	,ENSMUSG00000030265",ENSMUSG00000040506",ENSMUSG00000021670",ENSMUSG00000004530",ENSMUSG00000000296",ENSMUSG00000048915",ENSMUSG00000033417",ENSMUSG00000050315",ENSMUSG00000032688",ENSMUSG00000030376",ENSMUSG00000038418",ENSMUSG00000000184",ENSMUSG00000027523",ENSMUSG00000026313",ENSMUSG00000028059",ENSMUSG00000020451",ENSMUSG00000024935",ENSMUSG00000045983",ENSMUSG00000090223",ENSMUSG00000031906…
regulation of growth	GO:0040008	103	68.4495	1.5048	0.0002326	0.011984	,ENSMUSG00000015829",ENSMUSG00000005583",ENSMUSG00000056493",ENSMUSG00000026842",ENSMUSG00000018411",ENSMUSG00000048915",ENSMUSG00000020745",ENSMUSG00000038780",ENSMUSG00000005506",ENSMUSG00000030309",ENSMUSG00000031583",ENSMUSG00000058444",ENSMUSG00000027523",ENSMUSG00000000861",ENSMUSG00000007659",ENSMUSG00000005510",ENSMUSG00000022752",ENSMUSG00000055737",ENSMUSG00000028681",ENSMUSG00000029014…		negative regulation of signal transduction	GO:0009968	248	194.06943	1.2779	0.00068484	0.047289	,ENSMUSG00000033411",ENSMUSG00000039519",ENSMUSG00000032562",ENSMUSG00000041836",ENSMUSG00000021670",ENSMUSG00000024268",ENSMUSG00000027778",ENSMUSG00000023977",ENSMUSG00000045991",ENSMUSG00000021318",ENSMUSG00000025915",ENSMUSG00000038780",ENSMUSG00000074643",ENSMUSG00000034612",ENSMUSG00000028053",ENSMUSG00000038418",ENSMUSG00000027087",ENSMUSG00000060126",ENSMUSG00000003452",ENSMUSG00000025907…
negative regulation of growth	GO:0045926	47	25.50402	1.8428	0.00046835	0.021196	,ENSMUSG00000026360",ENSMUSG00000015829",ENSMUSG00000030222",ENSMUSG00000029014",ENSMUSG00000028883",ENSMUSG00000028289",ENSMUSG00000026341",ENSMUSG00000025272",ENSMUSG00000020160",ENSMUSG00000004798",ENSMUSG00000056493",ENSMUSG00000025810",ENSMUSG00000026249",ENSMUSG00000020389",ENSMUSG00000001627",ENSMUSG00000020027",ENSMUSG00000022329",ENSMUSG00000009073",ENSMUSG00000036264",ENSMUSG00000030309…		negative regulation of response to stimulus	GO:0048585	303	242.65464	1.2487	0.00056916	0.041892	,ENSMUSG00000033411",ENSMUSG00000039519",ENSMUSG00000032562",ENSMUSG00000041836",ENSMUSG00000017969",ENSMUSG00000021670",ENSMUSG00000006711",ENSMUSG00000024268",ENSMUSG00000027778",ENSMUSG00000023977",ENSMUSG00000063063",ENSMUSG00000045991",ENSMUSG00000021318",ENSMUSG00000025915",ENSMUSG00000038780",ENSMUSG00000074643",ENSMUSG00000034612",ENSMUSG00000028053",ENSMUSG00000038418",ENSMUSG00000027087…
regulation of dendritic spine development	GO:0060998	28	11.517945	2.431	0.00019236	0.010185	,ENSMUSG00000053580",ENSMUSG00000005583",ENSMUSG00000026341",ENSMUSG00000025372",ENSMUSG00000027296",ENSMUSG00000028664",ENSMUSG00000063887",ENSMUSG00000042589",ENSMUSG00000040265",ENSMUSG00000020745",ENSMUSG00000039652",ENSMUSG00000036264",ENSMUSG00000062991",ENSMUSG00000039671",ENSMUSG00000030309",ENSMUSG00000032827",ENSMUSG00000019969",ENSMUSG00000013663",ENSMUSG00000038738",ENSMUSG00000057897…		regulation of protein modification process	GO:0031399	310	247.81173	1.2509	0.0004274	0.033482	,ENSMUSG00000029397",ENSMUSG00000030265",ENSMUSG00000032562",ENSMUSG00000040506",ENSMUSG00000024384",ENSMUSG00000021670",ENSMUSG00000017291",ENSMUSG00000004530",ENSMUSG00000000296",ENSMUSG00000048915",ENSMUSG00000032329",ENSMUSG00000033417",ENSMUSG00000050315",ENSMUSG00000032688",ENSMUSG00000030376",ENSMUSG00000038418",ENSMUSG00000029267",ENSMUSG00000000184",ENSMUSG00000027523",ENSMUSG00000026313…
central nervous system neuron development	GO:0021954	26	10.695234	2.431	0.00036582	0.017016	,ENSMUSG00000031673",ENSMUSG00000028883",ENSMUSG00000058230",ENSMUSG00000027797",ENSMUSG00000020262",ENSMUSG00000028467",ENSMUSG00000028664",ENSMUSG00000025810",ENSMUSG00000026904",ENSMUSG00000021478",ENSMUSG00000020745",ENSMUSG00000013663",ENSMUSG00000031558",ENSMUSG00000056124",ENSMUSG00000031285",ENSMUSG00000028078",ENSMUSG00000055254",ENSMUSG00000061298",ENSMUSG00000026872",ENSMUSG00000021068…		establishment of localization in cell	GO:0051649	397	322.72524	1.2301	0.00016765	0.015928	,ENSMUSG00000027893",ENSMUSG00000024384",ENSMUSG00000024381",ENSMUSG00000059003",ENSMUSG00000019906",ENSMUSG00000001143",ENSMUSG00000004530",ENSMUSG00000027778",ENSMUSG00000057181",ENSMUSG00000035392",ENSMUSG00000020900",ENSMUSG00000030704",ENSMUSG00000038780",ENSMUSG00000038665",ENSMUSG00000038301",ENSMUSG00000037217",ENSMUSG00000018707",ENSMUSG00000022194",ENSMUSG00000028975",ENSMUSG00000028854…
neuron development	GO:0048666	165	92.966268	1.7748	2.02e-10	6.4428e-08	,ENSMUSG00000059921",ENSMUSG00000029673",ENSMUSG00000005583",ENSMUSG00000030020",ENSMUSG00000061288",ENSMUSG00000069729",ENSMUSG00000028467",ENSMUSG00000026442",ENSMUSG00000063626",ENSMUSG00000005102",ENSMUSG00000043733",ENSMUSG00000009545",ENSMUSG00000026842",ENSMUSG00000044667",ENSMUSG00000047414",ENSMUSG00000039230",ENSMUSG00000018411",ENSMUSG00000048915",ENSMUSG00000063063",ENSMUSG00000029838…		rRNA processing	GO:0006364	23	48.042361	0.47874	0.00033817	0.028137	,ENSMUSG00000033423",ENSMUSG00000060636",ENSMUSG00000058558",ENSMUSG00000025290",ENSMUSG00000058006",ENSMUSG00000055065",ENSMUSG00000057113",ENSMUSG00000057234",ENSMUSG00000063457",ENSMUSG00000022672",ENSMUSG00000061477",ENSMUSG00000041235",ENSMUSG00000116564",ENSMUSG00000059291",ENSMUSG00000045624",ENSMUSG00000061458",ENSMUSG00000024404",ENSMUSG00000024608",ENSMUSG00000047675",ENSMUSG00000021428…
cell development	GO:0048468	254	163.8839	1.5499	2.3013e-10	7.1695e-08	,ENSMUSG00000059921",ENSMUSG00000030020",ENSMUSG00000024381",ENSMUSG00000069729",ENSMUSG00000026442",ENSMUSG00000063626",ENSMUSG00000009545",ENSMUSG00000044667",ENSMUSG00000070047",ENSMUSG00000048915",ENSMUSG00000063063",ENSMUSG00000029838",ENSMUSG00000045991",ENSMUSG00000021318",ENSMUSG00000005506",ENSMUSG00000036006",ENSMUSG00000053702",ENSMUSG00000052613",ENSMUSG00000058835",ENSMUSG00000034612…		ncRNA processing	GO:0034470	44	79.256325	0.55516	0.00011201	0.011367	,ENSMUSG00000060636",ENSMUSG00000058558",ENSMUSG00000025290",ENSMUSG00000063804",ENSMUSG00000055065",ENSMUSG00000020280",ENSMUSG00000028842",ENSMUSG00000027951",ENSMUSG00000042500",ENSMUSG00000021595",ENSMUSG00000025899",ENSMUSG00000041235",ENSMUSG00000116564",ENSMUSG00000024505",ENSMUSG00000024404",ENSMUSG00000024608",ENSMUSG00000047675",ENSMUSG00000010554",ENSMUSG00000033423",ENSMUSG00000004980…
neuron differentiation	GO:0030182	187	107.44597	1.7404	3.5439e-11	1.4386e-08	,ENSMUSG00000059921",ENSMUSG00000029673",ENSMUSG00000005583",ENSMUSG00000030020",ENSMUSG00000061288",ENSMUSG00000069729",ENSMUSG00000028467",ENSMUSG00000026442",ENSMUSG00000063626",ENSMUSG00000005102",ENSMUSG00000043733",ENSMUSG00000009545",ENSMUSG00000026842",ENSMUSG00000044667",ENSMUSG00000047414",ENSMUSG00000039230",ENSMUSG00000018411",ENSMUSG00000048915",ENSMUSG00000063063",ENSMUSG00000029838…		cellular nitrogen compound metabolic process	GO:0034641	469	550.18004	0.85245	0.00050032	0.037443	,ENSMUSG00000027893",ENSMUSG00000024384",ENSMUSG00000059005",ENSMUSG00000027770",ENSMUSG00000059003",ENSMUSG00000040865",ENSMUSG00000024268",ENSMUSG00000048118",ENSMUSG00000027419",ENSMUSG00000037331",ENSMUSG00000005506",ENSMUSG00000035158",ENSMUSG00000024251",ENSMUSG00000024493",ENSMUSG00000024491",ENSMUSG00000040738",ENSMUSG00000022194",ENSMUSG00000026434",ENSMUSG00000063511",ENSMUSG00000027523…
central nervous system neuron differentiation	GO:0021953	41	18.757796	2.1858	5.9046e-05	0.0036451	,ENSMUSG00000005045",ENSMUSG00000031673",ENSMUSG00000028883",ENSMUSG00000048251",ENSMUSG00000058230",ENSMUSG00000023011",ENSMUSG00000027797",ENSMUSG00000020262",ENSMUSG00000028467",ENSMUSG00000028664",ENSMUSG00000025810",ENSMUSG00000024109",ENSMUSG00000026904",ENSMUSG00000021478",ENSMUSG00000020745",ENSMUSG00000021318",ENSMUSG00000041272",ENSMUSG00000005506",ENSMUSG00000019969",ENSMUSG00000013663…		ncRNA metabolic process	GO:0034660	51	93.370465	0.54621	1.5374e-05	0.002191	,ENSMUSG00000060636",ENSMUSG00000058558",ENSMUSG00000026245",ENSMUSG00000001424",ENSMUSG00000021595",ENSMUSG00000041235",ENSMUSG00000116564",ENSMUSG00000024505",ENSMUSG00000004980",ENSMUSG00000058006",ENSMUSG00000024251",ENSMUSG00000032396",ENSMUSG00000027167",ENSMUSG00000024493",ENSMUSG00000057113",ENSMUSG00000057234",ENSMUSG00000040738",ENSMUSG00000029427",ENSMUSG00000022672",ENSMUSG00000021420…
central nervous system development	GO:0007417	138	86.055501	1.6036	1.2185e-06	0.00013271	,ENSMUSG00000059921",ENSMUSG00000015829",ENSMUSG00000028184",ENSMUSG00000028467",ENSMUSG00000026442",ENSMUSG00000043733",ENSMUSG00000026842",ENSMUSG00000041552",ENSMUSG00000048915",ENSMUSG00000063063",ENSMUSG00000020745",ENSMUSG00000021318",ENSMUSG00000067786",ENSMUSG00000041272",ENSMUSG00000005506",ENSMUSG00000032846",ENSMUSG00000073678",ENSMUSG00000035314",ENSMUSG00000037855",ENSMUSG00000048000…		rRNA metabolic process	GO:0016072	24	48.856639	0.49123	0.00052448	0.038818	,ENSMUSG00000033423",ENSMUSG00000060636",ENSMUSG00000058558",ENSMUSG00000025290",ENSMUSG00000058006",ENSMUSG00000032396",ENSMUSG00000055065",ENSMUSG00000057113",ENSMUSG00000057234",ENSMUSG00000063457",ENSMUSG00000022672",ENSMUSG00000061477",ENSMUSG00000041235",ENSMUSG00000116564",ENSMUSG00000059291",ENSMUSG00000045624",ENSMUSG00000061458",ENSMUSG00000024404",ENSMUSG00000024608",ENSMUSG00000047675…
negative regulation of leukocyte activation	GO:0002695	27	11.353403	2.3781	0.00031381	0.014907	,ENSMUSG00000029554",ENSMUSG00000056153",ENSMUSG00000027298",ENSMUSG00000075376",ENSMUSG00000009681",ENSMUSG00000027598",ENSMUSG00000027239",ENSMUSG00000040423",ENSMUSG00000044288",ENSMUSG00000021318",ENSMUSG00000031778",ENSMUSG00000035653",ENSMUSG00000036006",ENSMUSG00000052713",ENSMUSG00000063632",ENSMUSG00000032193",ENSMUSG00000040612",ENSMUSG00000068923",ENSMUSG00000020134",ENSMUSG00000020178…		ribosome biogenesis	GO:0042254	34	64.599333	0.52632	0.00017393	0.016408	,ENSMUSG00000060636",ENSMUSG00000058558",ENSMUSG00000025290",ENSMUSG00000026187",ENSMUSG00000055065",ENSMUSG00000029614",ENSMUSG00000032480",ENSMUSG00000060036",ENSMUSG00000098274",ENSMUSG00000041235",ENSMUSG00000116564",ENSMUSG00000018697",ENSMUSG00000024404",ENSMUSG00000024608",ENSMUSG00000047675",ENSMUSG00000026806",ENSMUSG00000031657",ENSMUSG00000010554",ENSMUSG00000033423",ENSMUSG00000058006…
negative regulation of cell activation	GO:0050866	30	12.998823	2.3079	0.00024569	0.01242	,ENSMUSG00000029554",ENSMUSG00000056153",ENSMUSG00000027298",ENSMUSG00000032020",ENSMUSG00000075376",ENSMUSG00000009681",ENSMUSG00000027598",ENSMUSG00000027239",ENSMUSG00000026249",ENSMUSG00000040423",ENSMUSG00000044288",ENSMUSG00000021318",ENSMUSG00000031778",ENSMUSG00000035653",ENSMUSG00000036006",ENSMUSG00000052713",ENSMUSG00000063632",ENSMUSG00000032193",ENSMUSG00000040612",ENSMUSG00000068923…		tRNA processing	GO:0008033	9	25.785448	0.34903	0.0007106	0.048567	,ENSMUSG00000024505",ENSMUSG00000024251",ENSMUSG00000027167",ENSMUSG00000068882",ENSMUSG00000020280",ENSMUSG00000031901",ENSMUSG00000021595",ENSMUSG00000025899",ENSMUSG00000021420"
cell-cell adhesion via plasma-membrane adhesion molecules	GO:0098742	40	17.112375	2.3375	1.7088e-05	0.0013626	,ENSMUSG00000031673",ENSMUSG00000033278",ENSMUSG00000008153",ENSMUSG00000049100",ENSMUSG00000053166",ENSMUSG00000058571",ENSMUSG00000000555",ENSMUSG00000040420",ENSMUSG00000063626",ENSMUSG00000022321",ENSMUSG00000063887",ENSMUSG00000027612",ENSMUSG00000024109",ENSMUSG00000048915",ENSMUSG00000016150",ENSMUSG00000062991",ENSMUSG00000039953",ENSMUSG00000035653",ENSMUSG00000052613",ENSMUSG00000074505…		tRNA metabolic process	GO:0006399	13	37.999608	0.34211	2.5608e-05	0.0033965	,ENSMUSG00000024251",ENSMUSG00000027167",ENSMUSG00000024493",ENSMUSG00000027430",ENSMUSG00000020280",ENSMUSG00000026245",ENSMUSG00000021595",ENSMUSG00000025899",ENSMUSG00000021420",ENSMUSG00000024505",ENSMUSG00000026615",ENSMUSG00000068882",ENSMUSG00000031901"
cell-cell adhesion	GO:0098609	72	35.212002	2.0448	6.8467e-07	8.0455e-05	,ENSMUSG00000031673",ENSMUSG00000015829",ENSMUSG00000037815",ENSMUSG00000027298",ENSMUSG00000026442",ENSMUSG00000040420",ENSMUSG00000063626",ENSMUSG00000022321",ENSMUSG00000027612",ENSMUSG00000024109",ENSMUSG00000070047",ENSMUSG00000048915",ENSMUSG00000063063",ENSMUSG00000016150",ENSMUSG00000039953",ENSMUSG00000030428",ENSMUSG00000031558",ENSMUSG00000039115",ENSMUSG00000090935",ENSMUSG00000055447…				0	0	0	0	0
cell adhesion	GO:0007155	116	61.867817	1.875	9.6083e-09	1.7632e-06	,ENSMUSG00000031355",ENSMUSG00000015829",ENSMUSG00000026442",ENSMUSG00000022762",ENSMUSG00000063626",ENSMUSG00000026842",ENSMUSG00000047414",ENSMUSG00000070047",ENSMUSG00000048915",ENSMUSG00000063063",ENSMUSG00000067028",ENSMUSG00000022802",ENSMUSG00000030428",ENSMUSG00000039115",ENSMUSG00000036006",ENSMUSG00000055447",ENSMUSG00000052613",ENSMUSG00000033487",ENSMUSG00000027087",ENSMUSG00000030092…		mitochondrial gene expression	GO:0140053	3	19.542655	0.15351	4.8352e-05	0.0058884	,ENSMUSG00000033871",ENSMUSG00000066442",ENSMUSG00000020464"
biological adhesion	GO:0022610	116	62.196901	1.865	1.4743e-08	2.5649e-06	,ENSMUSG00000031355",ENSMUSG00000015829",ENSMUSG00000026442",ENSMUSG00000022762",ENSMUSG00000063626",ENSMUSG00000026842",ENSMUSG00000047414",ENSMUSG00000070047",ENSMUSG00000048915",ENSMUSG00000063063",ENSMUSG00000067028",ENSMUSG00000022802",ENSMUSG00000030428",ENSMUSG00000039115",ENSMUSG00000036006",ENSMUSG00000055447",ENSMUSG00000052613",ENSMUSG00000033487",ENSMUSG00000027087",ENSMUSG00000030092…
adult locomotory behavior	GO:0008344	28	12.011571	2.3311	0.00043509	0.01996	,ENSMUSG00000040907",ENSMUSG00000000632",ENSMUSG00000041235",ENSMUSG00000021478",ENSMUSG00000022523",ENSMUSG00000026825",ENSMUSG00000018411",ENSMUSG00000020745",ENSMUSG00000022307",ENSMUSG00000052613",ENSMUSG00000034656",ENSMUSG00000038718",ENSMUSG00000000184",ENSMUSG00000051331",ENSMUSG00000048000",ENSMUSG00000022076",ENSMUSG00000048960",ENSMUSG00000062202",ENSMUSG00000064329",ENSMUSG00000028657…
locomotory behavior	GO:0007626	69	29.123946	2.3692	8.6438e-09	1.6782e-06	,ENSMUSG00000015829",ENSMUSG00000040907",ENSMUSG00000028222",ENSMUSG00000019828",ENSMUSG00000059003",ENSMUSG00000041235",ENSMUSG00000022489",ENSMUSG00000022840",ENSMUSG00000021478",ENSMUSG00000022523",ENSMUSG00000018411",ENSMUSG00000020745",ENSMUSG00000013089",ENSMUSG00000039913",ENSMUSG00000061080",ENSMUSG00000052613",ENSMUSG00000034656",ENSMUSG00000038418",ENSMUSG00000000184",ENSMUSG00000048240…
adult behavior	GO:0030534	45	20.403216	2.2055	1.7171e-05	0.0013611	,ENSMUSG00000040907",ENSMUSG00000039419",ENSMUSG00000040721",ENSMUSG00000067889",ENSMUSG00000000632",ENSMUSG00000041235",ENSMUSG00000024109",ENSMUSG00000021478",ENSMUSG00000022523",ENSMUSG00000026825",ENSMUSG00000018411",ENSMUSG00000020745",ENSMUSG00000022307",ENSMUSG00000013663",ENSMUSG00000054814",ENSMUSG00000030525",ENSMUSG00000052613",ENSMUSG00000034997",ENSMUSG00000034656",ENSMUSG00000038718…
regulation of sequestering of calcium ion	GO:0051282	23	10.037066	2.2915	0.0013543	0.049571	,ENSMUSG00000034997",ENSMUSG00000057378",ENSMUSG00000030592",ENSMUSG00000059456",ENSMUSG00000032020",ENSMUSG00000027087",ENSMUSG00000002688",ENSMUSG00000006930",ENSMUSG00000041235",ENSMUSG00000046329",ENSMUSG00000026842",ENSMUSG00000021478",ENSMUSG00000021699",ENSMUSG00000025889",ENSMUSG00000045103",ENSMUSG00000041380",ENSMUSG00000053819",ENSMUSG00000018340",ENSMUSG00000032826",ENSMUSG00000034593…
neuromuscular process	GO:0050905	41	17.935085	2.286	2.5257e-05	0.0018489	,ENSMUSG00000015829",ENSMUSG00000039419",ENSMUSG00000059003",ENSMUSG00000009681",ENSMUSG00000020262",ENSMUSG00000008658",ENSMUSG00000024983",ENSMUSG00000009545",ENSMUSG00000026842",ENSMUSG00000022840",ENSMUSG00000024109",ENSMUSG00000022523",ENSMUSG00000014592",ENSMUSG00000020886",ENSMUSG00000063063",ENSMUSG00000045573",ENSMUSG00000020745",ENSMUSG00000062991",ENSMUSG00000068696",ENSMUSG00000013663…
dendrite morphogenesis	GO:0048813	25	11.024318	2.2677	0.00084415	0.034476	,ENSMUSG00000039419",ENSMUSG00000028883",ENSMUSG00000022261",ENSMUSG00000027797",ENSMUSG00000028664",ENSMUSG00000025810",ENSMUSG00000020886",ENSMUSG00000063063",ENSMUSG00000029838",ENSMUSG00000044042",ENSMUSG00000013663",ENSMUSG00000039852",ENSMUSG00000030525",ENSMUSG00000058835",ENSMUSG00000037855",ENSMUSG00000034656",ENSMUSG00000029245",ENSMUSG00000038738",ENSMUSG00000034813",ENSMUSG00000031284…
cell morphogenesis involved in neuron differentiation	GO:0048667	98	49.198078	1.9919	1.1828e-08	2.0848e-06	,ENSMUSG00000059921",ENSMUSG00000029673",ENSMUSG00000005583",ENSMUSG00000026442",ENSMUSG00000063626",ENSMUSG00000043733",ENSMUSG00000026842",ENSMUSG00000044667",ENSMUSG00000047414",ENSMUSG00000039230",ENSMUSG00000018411",ENSMUSG00000048915",ENSMUSG00000063063",ENSMUSG00000029838",ENSMUSG00000020745",ENSMUSG00000021318",ENSMUSG00000036006",ENSMUSG00000052613",ENSMUSG00000058835",ENSMUSG00000037855…
cell morphogenesis involved in differentiation	GO:0000904	114	59.399686	1.9192	5.0426e-09	1.1259e-06	,ENSMUSG00000059921",ENSMUSG00000029673",ENSMUSG00000005583",ENSMUSG00000026442",ENSMUSG00000063626",ENSMUSG00000043733",ENSMUSG00000026842",ENSMUSG00000044667",ENSMUSG00000047414",ENSMUSG00000039230",ENSMUSG00000070047",ENSMUSG00000018411",ENSMUSG00000048915",ENSMUSG00000063063",ENSMUSG00000029838",ENSMUSG00000020745",ENSMUSG00000021318",ENSMUSG00000036006",ENSMUSG00000052613",ENSMUSG00000058835…
cell morphogenesis	GO:0000902	146	77.170229	1.8919	5.8926e-11	2.1927e-08	,ENSMUSG00000059921",ENSMUSG00000029673",ENSMUSG00000005583",ENSMUSG00000061288",ENSMUSG00000026442",ENSMUSG00000063626",ENSMUSG00000005102",ENSMUSG00000043733",ENSMUSG00000026842",ENSMUSG00000044667",ENSMUSG00000047414",ENSMUSG00000042121",ENSMUSG00000039230",ENSMUSG00000070047",ENSMUSG00000018411",ENSMUSG00000048915",ENSMUSG00000063063",ENSMUSG00000029838",ENSMUSG00000020745",ENSMUSG00000021318…
anatomical structure morphogenesis	GO:0009653	270	196.13414	1.3766	9.4246e-07	0.00010609	,ENSMUSG00000059921",ENSMUSG00000039519",ENSMUSG00000030020",ENSMUSG00000026565",ENSMUSG00000026442",ENSMUSG00000063626",ENSMUSG00000028988",ENSMUSG00000009545",ENSMUSG00000044667",ENSMUSG00000027777",ENSMUSG00000042121",ENSMUSG00000070047",ENSMUSG00000048915",ENSMUSG00000063063",ENSMUSG00000029838",ENSMUSG00000045991",ENSMUSG00000021318",ENSMUSG00000038301",ENSMUSG00000036006",ENSMUSG00000053702…
neuron projection development	GO:0031175	139	78.486566	1.771	6.4589e-09	1.3311e-06	,ENSMUSG00000059921",ENSMUSG00000029673",ENSMUSG00000005583",ENSMUSG00000030020",ENSMUSG00000061288",ENSMUSG00000069729",ENSMUSG00000026442",ENSMUSG00000063626",ENSMUSG00000005102",ENSMUSG00000043733",ENSMUSG00000026842",ENSMUSG00000044667",ENSMUSG00000047414",ENSMUSG00000018411",ENSMUSG00000048915",ENSMUSG00000063063",ENSMUSG00000029838",ENSMUSG00000020745",ENSMUSG00000021318",ENSMUSG00000031517…
neuron projection morphogenesis	GO:0048812	109	54.627966	1.9953	2.0054e-09	5.1662e-07	,ENSMUSG00000059921",ENSMUSG00000029673",ENSMUSG00000005583",ENSMUSG00000061288",ENSMUSG00000026442",ENSMUSG00000063626",ENSMUSG00000005102",ENSMUSG00000043733",ENSMUSG00000026842",ENSMUSG00000044667",ENSMUSG00000047414",ENSMUSG00000018411",ENSMUSG00000048915",ENSMUSG00000063063",ENSMUSG00000029838",ENSMUSG00000020745",ENSMUSG00000021318",ENSMUSG00000031517",ENSMUSG00000032846",ENSMUSG00000058835…
plasma membrane bounded cell projection morphogenesis	GO:0120039	109	55.121592	1.9774	2.4315e-09	6.0319e-07	,ENSMUSG00000059921",ENSMUSG00000029673",ENSMUSG00000005583",ENSMUSG00000061288",ENSMUSG00000026442",ENSMUSG00000063626",ENSMUSG00000005102",ENSMUSG00000043733",ENSMUSG00000026842",ENSMUSG00000044667",ENSMUSG00000047414",ENSMUSG00000018411",ENSMUSG00000048915",ENSMUSG00000063063",ENSMUSG00000029838",ENSMUSG00000020745",ENSMUSG00000021318",ENSMUSG00000031517",ENSMUSG00000032846",ENSMUSG00000058835…
cell projection morphogenesis	GO:0048858	111	55.779761	1.99	1.2828e-09	3.437e-07	,ENSMUSG00000059921",ENSMUSG00000029673",ENSMUSG00000005583",ENSMUSG00000061288",ENSMUSG00000026442",ENSMUSG00000063626",ENSMUSG00000005102",ENSMUSG00000043733",ENSMUSG00000026842",ENSMUSG00000044667",ENSMUSG00000047414",ENSMUSG00000018411",ENSMUSG00000048915",ENSMUSG00000063063",ENSMUSG00000029838",ENSMUSG00000020745",ENSMUSG00000021318",ENSMUSG00000031517",ENSMUSG00000032846",ENSMUSG00000058835…
cell part morphogenesis	GO:0032990	114	59.72877	1.9086	5.6575e-09	1.1842e-06	,ENSMUSG00000059921",ENSMUSG00000029673",ENSMUSG00000005583",ENSMUSG00000061288",ENSMUSG00000026442",ENSMUSG00000063626",ENSMUSG00000005102",ENSMUSG00000043733",ENSMUSG00000026842",ENSMUSG00000044667",ENSMUSG00000047414",ENSMUSG00000018411",ENSMUSG00000048915",ENSMUSG00000063063",ENSMUSG00000029838",ENSMUSG00000020745",ENSMUSG00000021318",ENSMUSG00000031517",ENSMUSG00000032846",ENSMUSG00000058835…
cellular component morphogenesis	GO:0032989	118	66.639537	1.7707	1.1138e-07	1.5382e-05	,ENSMUSG00000059921",ENSMUSG00000029673",ENSMUSG00000005583",ENSMUSG00000061288",ENSMUSG00000026442",ENSMUSG00000063626",ENSMUSG00000005102",ENSMUSG00000043733",ENSMUSG00000026842",ENSMUSG00000044667",ENSMUSG00000047414",ENSMUSG00000018411",ENSMUSG00000048915",ENSMUSG00000063063",ENSMUSG00000029838",ENSMUSG00000020745",ENSMUSG00000021318",ENSMUSG00000031517",ENSMUSG00000032846",ENSMUSG00000053702…
synapse assembly	GO:0007416	26	11.517945	2.2573	0.00095371	0.037139	,ENSMUSG00000033676",ENSMUSG00000039419",ENSMUSG00000008153",ENSMUSG00000067889",ENSMUSG00000028664",ENSMUSG00000040003",ENSMUSG00000063887",ENSMUSG00000024109",ENSMUSG00000018411",ENSMUSG00000040265",ENSMUSG00000062991",ENSMUSG00000013663",ENSMUSG00000031517",ENSMUSG00000031137",ENSMUSG00000034656",ENSMUSG00000007653",ENSMUSG00000062209",ENSMUSG00000010803",ENSMUSG00000032076",ENSMUSG00000045903…
cell junction assembly	GO:0034329	52	26.326731	1.9752	5.5717e-05	0.0034878	,ENSMUSG00000031673",ENSMUSG00000031355",ENSMUSG00000037815",ENSMUSG00000052374",ENSMUSG00000028664",ENSMUSG00000026442",ENSMUSG00000040420",ENSMUSG00000022321",ENSMUSG00000022565",ENSMUSG00000024109",ENSMUSG00000039230",ENSMUSG00000018411",ENSMUSG00000040265",ENSMUSG00000031517",ENSMUSG00000030223",ENSMUSG00000034656",ENSMUSG00000007653",ENSMUSG00000061859",ENSMUSG00000032076",ENSMUSG00000059456…
regulation of calcium ion transmembrane transport	GO:1903169	32	14.31516	2.2354	0.00027123	0.013309	,ENSMUSG00000015968",ENSMUSG00000024381",ENSMUSG00000032020",ENSMUSG00000028785",ENSMUSG00000006930",ENSMUSG00000041235",ENSMUSG00000028525",ENSMUSG00000026842",ENSMUSG00000021478",ENSMUSG00000021699",ENSMUSG00000032826",ENSMUSG00000020849",ENSMUSG00000031778",ENSMUSG00000034656",ENSMUSG00000051331",ENSMUSG00000059456",ENSMUSG00000026576",ENSMUSG00000032192",ENSMUSG00000040118",ENSMUSG00000002688…
regulation of calcium ion transport	GO:0051924	40	21.884095	1.8278	0.0013098	0.048873	,ENSMUSG00000015968",ENSMUSG00000024381",ENSMUSG00000032020",ENSMUSG00000028785",ENSMUSG00000006930",ENSMUSG00000004113",ENSMUSG00000041235",ENSMUSG00000028525",ENSMUSG00000026842",ENSMUSG00000021478",ENSMUSG00000021699",ENSMUSG00000032826",ENSMUSG00000020849",ENSMUSG00000031778",ENSMUSG00000019943",ENSMUSG00000030102",ENSMUSG00000057329",ENSMUSG00000034656",ENSMUSG00000051331",ENSMUSG00000059456…
learning	GO:0007612	49	22.048637	2.2224	5.3264e-06	0.00049551	,ENSMUSG00000015829",ENSMUSG00000040907",ENSMUSG00000079055",ENSMUSG00000059003",ENSMUSG00000028664",ENSMUSG00000061762",ENSMUSG00000022489",ENSMUSG00000005102",ENSMUSG00000024109",ENSMUSG00000021478",ENSMUSG00000025958",ENSMUSG00000029838",ENSMUSG00000038665",ENSMUSG00000036564",ENSMUSG00000039913",ENSMUSG00000030376",ENSMUSG00000038738",ENSMUSG00000055493",ENSMUSG00000051331",ENSMUSG00000055254…
synaptic vesicle cycle	GO:0099504	34	15.302412	2.2219	0.00016011	0.0089366	,ENSMUSG00000059602",ENSMUSG00000021071",ENSMUSG00000024381",ENSMUSG00000067889",ENSMUSG00000003863",ENSMUSG00000028488",ENSMUSG00000024743",ENSMUSG00000028528",ENSMUSG00000027438",ENSMUSG00000063887",ENSMUSG00000024109",ENSMUSG00000026825",ENSMUSG00000062151",ENSMUSG00000040265",ENSMUSG00000035392",ENSMUSG00000035152",ENSMUSG00000009394",ENSMUSG00000019969",ENSMUSG00000037217",ENSMUSG00000034656…
vesicle-mediated transport in synapse	GO:0099003	36	16.618749	2.1662	0.00016808	0.0092658	,ENSMUSG00000059602",ENSMUSG00000021071",ENSMUSG00000024381",ENSMUSG00000067889",ENSMUSG00000003863",ENSMUSG00000028488",ENSMUSG00000024743",ENSMUSG00000028528",ENSMUSG00000027438",ENSMUSG00000063887",ENSMUSG00000024109",ENSMUSG00000026825",ENSMUSG00000062151",ENSMUSG00000040265",ENSMUSG00000035392",ENSMUSG00000035152",ENSMUSG00000009394",ENSMUSG00000019969",ENSMUSG00000039953",ENSMUSG00000037217…
potassium ion transmembrane transport	GO:0071805	28	12.669739	2.21	0.00062136	0.026679	,ENSMUSG00000040907",ENSMUSG00000079056",ENSMUSG00000056258",ENSMUSG00000054477",ENSMUSG00000059742",ENSMUSG00000009545",ENSMUSG00000021730",ENSMUSG00000026824",ENSMUSG00000045053",ENSMUSG00000035355",ENSMUSG00000037579",ENSMUSG00000037996",ENSMUSG00000034402",ENSMUSG00000058740",ENSMUSG00000028033",ENSMUSG00000029088",ENSMUSG00000033161",ENSMUSG00000026576",ENSMUSG00000025221",ENSMUSG00000063873…
potassium ion transport	GO:0006813	31	14.808786	2.0934	0.00086058	0.03504	,ENSMUSG00000040907",ENSMUSG00000079056",ENSMUSG00000056258",ENSMUSG00000054477",ENSMUSG00000059742",ENSMUSG00000009545",ENSMUSG00000021730",ENSMUSG00000026824",ENSMUSG00000054934",ENSMUSG00000045053",ENSMUSG00000035355",ENSMUSG00000037579",ENSMUSG00000037996",ENSMUSG00000034402",ENSMUSG00000058740",ENSMUSG00000028033",ENSMUSG00000029088",ENSMUSG00000028931",ENSMUSG00000033161",ENSMUSG00000026576…
inorganic cation transmembrane transport	GO:0098662	76	41.958227	1.8113	1.2959e-05	0.0010918	,ENSMUSG00000033379",ENSMUSG00000029234",ENSMUSG00000040907",ENSMUSG00000079055",ENSMUSG00000079056",ENSMUSG00000056258",ENSMUSG00000054477",ENSMUSG00000059003",ENSMUSG00000069806",ENSMUSG00000064357",ENSMUSG00000021991",ENSMUSG00000046329",ENSMUSG00000057182",ENSMUSG00000009545",ENSMUSG00000064351",ENSMUSG00000020704",ENSMUSG00000035355",ENSMUSG00000046480",ENSMUSG00000037579",ENSMUSG00000019943…
cation transmembrane transport	GO:0098655	77	45.413611	1.6955	6.922e-05	0.0041769	,ENSMUSG00000033379",ENSMUSG00000029234",ENSMUSG00000040907",ENSMUSG00000079055",ENSMUSG00000079056",ENSMUSG00000056258",ENSMUSG00000054477",ENSMUSG00000059003",ENSMUSG00000069806",ENSMUSG00000064357",ENSMUSG00000021991",ENSMUSG00000046329",ENSMUSG00000057182",ENSMUSG00000009545",ENSMUSG00000064351",ENSMUSG00000020704",ENSMUSG00000035355",ENSMUSG00000046480",ENSMUSG00000037579",ENSMUSG00000019943…
ion transmembrane transport	GO:0034220	96	58.741518	1.6343	3.3123e-05	0.0022872	,ENSMUSG00000033379",ENSMUSG00000029234",ENSMUSG00000040907",ENSMUSG00000079055",ENSMUSG00000079056",ENSMUSG00000056258",ENSMUSG00000054477",ENSMUSG00000019828",ENSMUSG00000059003",ENSMUSG00000027010",ENSMUSG00000069806",ENSMUSG00000064357",ENSMUSG00000021991",ENSMUSG00000046329",ENSMUSG00000057182",ENSMUSG00000009545",ENSMUSG00000074968",ENSMUSG00000064351",ENSMUSG00000020704",ENSMUSG00000035355…
transmembrane transport	GO:0055085	125	88.852716	1.4068	0.00057388	0.025123	,ENSMUSG00000033379",ENSMUSG00000040907",ENSMUSG00000056258",ENSMUSG00000054477",ENSMUSG00000053025",ENSMUSG00000059003",ENSMUSG00000027010",ENSMUSG00000046329",ENSMUSG00000057182",ENSMUSG00000009545",ENSMUSG00000020620",ENSMUSG00000038267",ENSMUSG00000037579",ENSMUSG00000007653",ENSMUSG00000030376",ENSMUSG00000030096",ENSMUSG00000027087",ENSMUSG00000028975",ENSMUSG00000025221",ENSMUSG00000063873…
inorganic ion transmembrane transport	GO:0098660	87	47.388115	1.8359	1.6827e-06	0.0001789	,ENSMUSG00000033379",ENSMUSG00000029234",ENSMUSG00000040907",ENSMUSG00000079055",ENSMUSG00000079056",ENSMUSG00000056258",ENSMUSG00000054477",ENSMUSG00000059003",ENSMUSG00000069806",ENSMUSG00000064357",ENSMUSG00000021991",ENSMUSG00000046329",ENSMUSG00000057182",ENSMUSG00000009545",ENSMUSG00000074968",ENSMUSG00000064351",ENSMUSG00000020704",ENSMUSG00000035355",ENSMUSG00000046480",ENSMUSG00000037579…
negative regulation of cell-cell adhesion	GO:0022408	28	12.669739	2.21	0.00062136	0.026593	,ENSMUSG00000015829",ENSMUSG00000029554",ENSMUSG00000056153",ENSMUSG00000032020",ENSMUSG00000075376",ENSMUSG00000027598",ENSMUSG00000041417",ENSMUSG00000046449",ENSMUSG00000027239",ENSMUSG00000026842",ENSMUSG00000026249",ENSMUSG00000040423",ENSMUSG00000021318",ENSMUSG00000009073",ENSMUSG00000036006",ENSMUSG00000052713",ENSMUSG00000058444",ENSMUSG00000032050",ENSMUSG00000040612",ENSMUSG00000020134…
regulation of cell adhesion	GO:0030155	92	59.070602	1.5575	0.00018925	0.01006	,ENSMUSG00000031355",ENSMUSG00000015829",ENSMUSG00000033730",ENSMUSG00000032366",ENSMUSG00000037736",ENSMUSG00000029554",ENSMUSG00000075376",ENSMUSG00000026640",ENSMUSG00000028664",ENSMUSG00000046449",ENSMUSG00000043733",ENSMUSG00000026842",ENSMUSG00000026249",ENSMUSG00000040423",ENSMUSG00000041351",ENSMUSG00000039197",ENSMUSG00000039470",ENSMUSG00000048915",ENSMUSG00000029838",ENSMUSG00000045991…
negative regulation of cell adhesion	GO:0007162	43	21.555011	1.9949	0.00016795	0.0092967	,ENSMUSG00000031355",ENSMUSG00000015829",ENSMUSG00000029554",ENSMUSG00000056153",ENSMUSG00000032020",ENSMUSG00000075376",ENSMUSG00000027598",ENSMUSG00000041417",ENSMUSG00000026640",ENSMUSG00000028664",ENSMUSG00000046449",ENSMUSG00000027239",ENSMUSG00000043733",ENSMUSG00000026842",ENSMUSG00000026249",ENSMUSG00000040423",ENSMUSG00000048915",ENSMUSG00000021318",ENSMUSG00000009073",ENSMUSG00000013663…
metencephalon development	GO:0022037	27	12.340655	2.1879	0.00088314	0.035421	,ENSMUSG00000033676",ENSMUSG00000039419",ENSMUSG00000055022",ENSMUSG00000056596",ENSMUSG00000023011",ENSMUSG00000067889",ENSMUSG00000027312",ENSMUSG00000000632",ENSMUSG00000006930",ENSMUSG00000027239",ENSMUSG00000043733",ENSMUSG00000026842",ENSMUSG00000026249",ENSMUSG00000024109",ENSMUSG00000038240",ENSMUSG00000052512",ENSMUSG00000039852",ENSMUSG00000057329",ENSMUSG00000037855",ENSMUSG00000034656…
hindbrain development	GO:0030902	33	15.631496	2.1111	0.00046865	0.021138	,ENSMUSG00000033676",ENSMUSG00000029475",ENSMUSG00000039419",ENSMUSG00000055022",ENSMUSG00000056596",ENSMUSG00000023011",ENSMUSG00000067889",ENSMUSG00000027312",ENSMUSG00000000632",ENSMUSG00000026640",ENSMUSG00000028664",ENSMUSG00000006930",ENSMUSG00000027239",ENSMUSG00000043733",ENSMUSG00000026842",ENSMUSG00000026249",ENSMUSG00000024109",ENSMUSG00000038240",ENSMUSG00000063063",ENSMUSG00000052512…
brain development	GO:0007420	115	65.981369	1.7429	2.831e-07	3.7181e-05	,ENSMUSG00000059921",ENSMUSG00000015829",ENSMUSG00000028184",ENSMUSG00000026442",ENSMUSG00000043733",ENSMUSG00000026842",ENSMUSG00000041552",ENSMUSG00000048915",ENSMUSG00000063063",ENSMUSG00000020745",ENSMUSG00000021318",ENSMUSG00000067786",ENSMUSG00000041272",ENSMUSG00000005506",ENSMUSG00000032846",ENSMUSG00000073678",ENSMUSG00000035314",ENSMUSG00000037855",ENSMUSG00000022076",ENSMUSG00000026959…
head development	GO:0060322	120	71.082173	1.6882	6.6335e-07	7.864e-05	,ENSMUSG00000059921",ENSMUSG00000015829",ENSMUSG00000028184",ENSMUSG00000026442",ENSMUSG00000043733",ENSMUSG00000026842",ENSMUSG00000027777",ENSMUSG00000041552",ENSMUSG00000048915",ENSMUSG00000063063",ENSMUSG00000020745",ENSMUSG00000021318",ENSMUSG00000067786",ENSMUSG00000041272",ENSMUSG00000005506",ENSMUSG00000032846",ENSMUSG00000073678",ENSMUSG00000035314",ENSMUSG00000037855",ENSMUSG00000022076…
animal organ development	GO:0048513	326	255.86291	1.2741	2.366e-05	0.0017608	,ENSMUSG00000059921",ENSMUSG00000028184",ENSMUSG00000039519",ENSMUSG00000019906",ENSMUSG00000026565",ENSMUSG00000026442",ENSMUSG00000022641",ENSMUSG00000028988",ENSMUSG00000009545",ENSMUSG00000044667",ENSMUSG00000027777",ENSMUSG00000070047",ENSMUSG00000046169",ENSMUSG00000048915",ENSMUSG00000063063",ENSMUSG00000029838",ENSMUSG00000045991",ENSMUSG00000021318",ENSMUSG00000067786",ENSMUSG00000041272…
second-messenger-mediated signaling	GO:0019932	32	14.644244	2.1852	0.00032199	0.015188	,ENSMUSG00000009647",ENSMUSG00000028161",ENSMUSG00000029471",ENSMUSG00000049583",ENSMUSG00000015968",ENSMUSG00000019828",ENSMUSG00000041119",ENSMUSG00000028005",ENSMUSG00000021373",ENSMUSG00000021478",ENSMUSG00000025958",ENSMUSG00000018334",ENSMUSG00000032827",ENSMUSG00000032826",ENSMUSG00000059713",ENSMUSG00000029245",ENSMUSG00000022092",ENSMUSG00000055254",ENSMUSG00000028656",ENSMUSG00000026576…
intracellular signal transduction	GO:0035556	194	130.15278	1.4906	4.8889e-07	6.1207e-05	,ENSMUSG00000035954",ENSMUSG00000024143",ENSMUSG00000022523",ENSMUSG00000025915",ENSMUSG00000038665",ENSMUSG00000017843",ENSMUSG00000030134",ENSMUSG00000048000",ENSMUSG00000027087",ENSMUSG00000022194",ENSMUSG00000022075",ENSMUSG00000020694",ENSMUSG00000071369",ENSMUSG00000046159",ENSMUSG00000041380",ENSMUSG00000022637",ENSMUSG00000034731",ENSMUSG00000031453",ENSMUSG00000009647",ENSMUSG00000028161…
positive regulation of neuron projection development	GO:0010976	57	26.326731	2.1651	2.6036e-06	0.00026423	,ENSMUSG00000026360",ENSMUSG00000027296",ENSMUSG00000058230",ENSMUSG00000028664",ENSMUSG00000026842",ENSMUSG00000026249",ENSMUSG00000043535",ENSMUSG00000018411",ENSMUSG00000068798",ENSMUSG00000029838",ENSMUSG00000020745",ENSMUSG00000020668",ENSMUSG00000041272",ENSMUSG00000030309",ENSMUSG00000036564",ENSMUSG00000030102",ENSMUSG00000035305",ENSMUSG00000034579",ENSMUSG00000059456",ENSMUSG00000055254…
positive regulation of cation transmembrane transport	GO:1904064	32	14.973328	2.1371	0.00058125	0.025281	,ENSMUSG00000058498",ENSMUSG00000015968",ENSMUSG00000052374",ENSMUSG00000028664",ENSMUSG00000006930",ENSMUSG00000024589",ENSMUSG00000009545",ENSMUSG00000021730",ENSMUSG00000026842",ENSMUSG00000021478",ENSMUSG00000022602",ENSMUSG00000020723",ENSMUSG00000020704",ENSMUSG00000032826",ENSMUSG00000031778",ENSMUSG00000051177",ENSMUSG00000051331",ENSMUSG00000026576",ENSMUSG00000025221",ENSMUSG00000061576…
positive regulation of ion transmembrane transport	GO:0034767	36	17.276917	2.0837	0.00034109	0.015976	,ENSMUSG00000027030",ENSMUSG00000058498",ENSMUSG00000015968",ENSMUSG00000052374",ENSMUSG00000028664",ENSMUSG00000006930",ENSMUSG00000024589",ENSMUSG00000009545",ENSMUSG00000021730",ENSMUSG00000026842",ENSMUSG00000021478",ENSMUSG00000022602",ENSMUSG00000020723",ENSMUSG00000020704",ENSMUSG00000032826",ENSMUSG00000019969",ENSMUSG00000031778",ENSMUSG00000036667",ENSMUSG00000051177",ENSMUSG00000051331…
positive regulation of transmembrane transport	GO:0034764	47	22.871347	2.055	4.5702e-05	0.0029576	,ENSMUSG00000027030",ENSMUSG00000013921",ENSMUSG00000058498",ENSMUSG00000015968",ENSMUSG00000052374",ENSMUSG00000024143",ENSMUSG00000028664",ENSMUSG00000006930",ENSMUSG00000024589",ENSMUSG00000020189",ENSMUSG00000043733",ENSMUSG00000028789",ENSMUSG00000009545",ENSMUSG00000021730",ENSMUSG00000026842",ENSMUSG00000021478",ENSMUSG00000068798",ENSMUSG00000018796",ENSMUSG00000022602",ENSMUSG00000020723…
positive regulation of transport	GO:0051050	141	92.966268	1.5167	1.2812e-05	0.0010863	,ENSMUSG00000032202",ENSMUSG00000054477",ENSMUSG00000013921",ENSMUSG00000024381",ENSMUSG00000024143",ENSMUSG00000020189",ENSMUSG00000043733",ENSMUSG00000009545",ENSMUSG00000026842",ENSMUSG00000020620",ENSMUSG00000046447",ENSMUSG00000022523",ENSMUSG00000039470",ENSMUSG00000021318",ENSMUSG00000067786",ENSMUSG00000035152",ENSMUSG00000034584",ENSMUSG00000055447",ENSMUSG00000073678",ENSMUSG00000034579…
positive regulation of ion transport	GO:0043270	54	27.972151	1.9305	5.9482e-05	0.0036551	,ENSMUSG00000054477",ENSMUSG00000052374",ENSMUSG00000028664",ENSMUSG00000024589",ENSMUSG00000009545",ENSMUSG00000026842",ENSMUSG00000021478",ENSMUSG00000022523",ENSMUSG00000022602",ENSMUSG00000020704",ENSMUSG00000046480",ENSMUSG00000019943",ENSMUSG00000030102",ENSMUSG00000034579",ENSMUSG00000051177",ENSMUSG00000051331",ENSMUSG00000027523",ENSMUSG00000026797",ENSMUSG00000007617",ENSMUSG00000025221…
axon guidance	GO:0007411	48	22.542263	2.1293	1.696e-05	0.0013687	,ENSMUSG00000059921",ENSMUSG00000033278",ENSMUSG00000005583",ENSMUSG00000028883",ENSMUSG00000028289",ENSMUSG00000048251",ENSMUSG00000055022",ENSMUSG00000058230",ENSMUSG00000026640",ENSMUSG00000028664",ENSMUSG00000026442",ENSMUSG00000025810",ENSMUSG00000063626",ENSMUSG00000022324",ENSMUSG00000047414",ENSMUSG00000064293",ENSMUSG00000067242",ENSMUSG00000048915",ENSMUSG00000021318",ENSMUSG00000043153…
neuron projection guidance	GO:0097485	48	22.542263	2.1293	1.696e-05	0.0013605	,ENSMUSG00000059921",ENSMUSG00000033278",ENSMUSG00000005583",ENSMUSG00000028883",ENSMUSG00000028289",ENSMUSG00000048251",ENSMUSG00000055022",ENSMUSG00000058230",ENSMUSG00000026640",ENSMUSG00000028664",ENSMUSG00000026442",ENSMUSG00000025810",ENSMUSG00000063626",ENSMUSG00000022324",ENSMUSG00000047414",ENSMUSG00000064293",ENSMUSG00000067242",ENSMUSG00000048915",ENSMUSG00000021318",ENSMUSG00000043153…
chemotaxis	GO:0006935	66	35.376544	1.8656	1.8996e-05	0.0014709	,ENSMUSG00000059921",ENSMUSG00000035954",ENSMUSG00000033730",ENSMUSG00000039519",ENSMUSG00000005583",ENSMUSG00000058230",ENSMUSG00000026640",ENSMUSG00000028664",ENSMUSG00000026442",ENSMUSG00000063626",ENSMUSG00000022324",ENSMUSG00000022565",ENSMUSG00000047414",ENSMUSG00000025958",ENSMUSG00000048915",ENSMUSG00000029838",ENSMUSG00000021318",ENSMUSG00000031558",ENSMUSG00000039115",ENSMUSG00000036006…
taxis	GO:0042330	66	35.705629	1.8484	2.8424e-05	0.0020146	,ENSMUSG00000059921",ENSMUSG00000035954",ENSMUSG00000033730",ENSMUSG00000039519",ENSMUSG00000005583",ENSMUSG00000058230",ENSMUSG00000026640",ENSMUSG00000028664",ENSMUSG00000026442",ENSMUSG00000063626",ENSMUSG00000022324",ENSMUSG00000022565",ENSMUSG00000047414",ENSMUSG00000025958",ENSMUSG00000048915",ENSMUSG00000029838",ENSMUSG00000021318",ENSMUSG00000031558",ENSMUSG00000039115",ENSMUSG00000036006…
response to external stimulus	GO:0009605	197	152.36595	1.2929	0.00072922	0.03015	,ENSMUSG00000059921",ENSMUSG00000032202",ENSMUSG00000035954",ENSMUSG00000028184",ENSMUSG00000039519",ENSMUSG00000059003",ENSMUSG00000026322",ENSMUSG00000026442",ENSMUSG00000063626",ENSMUSG00000009545",ENSMUSG00000048915",ENSMUSG00000063063",ENSMUSG00000051527",ENSMUSG00000029838",ENSMUSG00000021318",ENSMUSG00000039199",ENSMUSG00000020903",ENSMUSG00000036006",ENSMUSG00000055447",ENSMUSG00000052613…
locomotion	GO:0040011	164	101.85154	1.6102	7.1469e-08	1.0757e-05	,ENSMUSG00000059921",ENSMUSG00000035954",ENSMUSG00000029673",ENSMUSG00000015829",ENSMUSG00000037736",ENSMUSG00000039519",ENSMUSG00000005583",ENSMUSG00000059003",ENSMUSG00000024143",ENSMUSG00000026442",ENSMUSG00000063626",ENSMUSG00000043733",ENSMUSG00000026842",ENSMUSG00000021279",ENSMUSG00000027777",ENSMUSG00000047414",ENSMUSG00000018411",ENSMUSG00000048915",ENSMUSG00000063063",ENSMUSG00000029838…
axonogenesis	GO:0007409	79	37.680133	2.0966	7.2592e-08	1.0805e-05	,ENSMUSG00000031673",ENSMUSG00000059921",ENSMUSG00000029673",ENSMUSG00000005583",ENSMUSG00000058230",ENSMUSG00000020262",ENSMUSG00000026640",ENSMUSG00000028664",ENSMUSG00000026442",ENSMUSG00000063626",ENSMUSG00000022324",ENSMUSG00000043733",ENSMUSG00000026842",ENSMUSG00000044667",ENSMUSG00000047414",ENSMUSG00000025958",ENSMUSG00000018411",ENSMUSG00000048915",ENSMUSG00000063063",ENSMUSG00000020745…
axon development	GO:0061564	82	41.300059	1.9855	2.382e-07	3.1593e-05	,ENSMUSG00000031673",ENSMUSG00000059921",ENSMUSG00000029673",ENSMUSG00000005583",ENSMUSG00000058230",ENSMUSG00000020262",ENSMUSG00000026640",ENSMUSG00000028664",ENSMUSG00000026442",ENSMUSG00000063626",ENSMUSG00000022324",ENSMUSG00000043733",ENSMUSG00000026842",ENSMUSG00000044667",ENSMUSG00000047414",ENSMUSG00000025958",ENSMUSG00000018411",ENSMUSG00000048915",ENSMUSG00000063063",ENSMUSG00000020745…
regulation of blood pressure	GO:0008217	29	13.656992	2.1235	0.00090817	0.035887	,ENSMUSG00000027030",ENSMUSG00000032366",ENSMUSG00000041417",ENSMUSG00000061762",ENSMUSG00000004113",ENSMUSG00000024589",ENSMUSG00000009545",ENSMUSG00000046447",ENSMUSG00000044288",ENSMUSG00000020704",ENSMUSG00000052512",ENSMUSG00000050730",ENSMUSG00000039059",ENSMUSG00000030525",ENSMUSG00000019943",ENSMUSG00000032402",ENSMUSG00000030223",ENSMUSG00000051331",ENSMUSG00000057530",ENSMUSG00000041729…
positive regulation of supramolecular fiber organization	GO:1902905	37	17.441459	2.1214	0.00023065	0.01193	,ENSMUSG00000032366",ENSMUSG00000032740",ENSMUSG00000037736",ENSMUSG00000026782",ENSMUSG00000026341",ENSMUSG00000024381",ENSMUSG00000052374",ENSMUSG00000025372",ENSMUSG00000029636",ENSMUSG00000041734",ENSMUSG00000061762",ENSMUSG00000020120",ENSMUSG00000025810",ENSMUSG00000026842",ENSMUSG00000018411",ENSMUSG00000021338",ENSMUSG00000016150",ENSMUSG00000009073",ENSMUSG00000044042",ENSMUSG00000071176…
regulation of supramolecular fiber organization	GO:1902903	77	40.477348	1.9023	2.1369e-06	0.0002202	,ENSMUSG00000031355",ENSMUSG00000032366",ENSMUSG00000037736",ENSMUSG00000005583",ENSMUSG00000013921",ENSMUSG00000024381",ENSMUSG00000052374",ENSMUSG00000058230",ENSMUSG00000029636",ENSMUSG00000028467",ENSMUSG00000061762",ENSMUSG00000026842",ENSMUSG00000042121",ENSMUSG00000039230",ENSMUSG00000020589",ENSMUSG00000018411",ENSMUSG00000063063",ENSMUSG00000016150",ENSMUSG00000009073",ENSMUSG00000071176…
calcium ion transmembrane transport	GO:0070588	30	14.150618	2.12	0.00071104	0.029581	,ENSMUSG00000079157",ENSMUSG00000009647",ENSMUSG00000029234",ENSMUSG00000079055",ENSMUSG00000015968",ENSMUSG00000059003",ENSMUSG00000069806",ENSMUSG00000004113",ENSMUSG00000021991",ENSMUSG00000046329",ENSMUSG00000021973",ENSMUSG00000019943",ENSMUSG00000037996",ENSMUSG00000030102",ENSMUSG00000034997",ENSMUSG00000034656",ENSMUSG00000030376",ENSMUSG00000057378",ENSMUSG00000030592",ENSMUSG00000051331…
regulation of extent of cell growth	GO:0061387	32	15.302412	2.0912	0.00065729	0.027864	,ENSMUSG00000015829",ENSMUSG00000028883",ENSMUSG00000028289",ENSMUSG00000026341",ENSMUSG00000033174",ENSMUSG00000059146",ENSMUSG00000004798",ENSMUSG00000025810",ENSMUSG00000026842",ENSMUSG00000020389",ENSMUSG00000001627",ENSMUSG00000018411",ENSMUSG00000048915",ENSMUSG00000020745",ENSMUSG00000036264",ENSMUSG00000062991",ENSMUSG00000033618",ENSMUSG00000031558",ENSMUSG00000030447",ENSMUSG00000019647…
regulation of cellular component size	GO:0032535	73	41.464601	1.7605	4.6942e-05	0.0030087	,ENSMUSG00000015829",ENSMUSG00000032366",ENSMUSG00000024381",ENSMUSG00000052374",ENSMUSG00000033174",ENSMUSG00000058230",ENSMUSG00000028467",ENSMUSG00000026842",ENSMUSG00000020389",ENSMUSG00000001627",ENSMUSG00000025958",ENSMUSG00000042121",ENSMUSG00000020589",ENSMUSG00000018411",ENSMUSG00000048915",ENSMUSG00000020745",ENSMUSG00000016150",ENSMUSG00000033618",ENSMUSG00000031558",ENSMUSG00000037926…
regulation of anatomical structure size	GO:0090066	92	53.147088	1.731	7.4184e-06	0.00067146	,ENSMUSG00000035954",ENSMUSG00000026360",ENSMUSG00000015829",ENSMUSG00000032366",ENSMUSG00000024381",ENSMUSG00000052374",ENSMUSG00000033174",ENSMUSG00000058230",ENSMUSG00000028467",ENSMUSG00000026842",ENSMUSG00000020389",ENSMUSG00000001627",ENSMUSG00000021478",ENSMUSG00000025958",ENSMUSG00000042121",ENSMUSG00000020589",ENSMUSG00000018411",ENSMUSG00000048915",ENSMUSG00000020745",ENSMUSG00000016150…
negative regulation of ion transport	GO:0043271	33	16.125123	2.0465	0.00087415	0.035378	,ENSMUSG00000027030",ENSMUSG00000026360",ENSMUSG00000024381",ENSMUSG00000052374",ENSMUSG00000042807",ENSMUSG00000028664",ENSMUSG00000024589",ENSMUSG00000009545",ENSMUSG00000026249",ENSMUSG00000022523",ENSMUSG00000044288",ENSMUSG00000013663",ENSMUSG00000020849",ENSMUSG00000039059",ENSMUSG00000057329",ENSMUSG00000034997",ENSMUSG00000031342",ENSMUSG00000059456",ENSMUSG00000028991",ENSMUSG00000032192…
negative regulation of transport	GO:0051051	70	44.426358	1.5756	0.00087888	0.035462	,ENSMUSG00000026360",ENSMUSG00000021071",ENSMUSG00000024381",ENSMUSG00000052374",ENSMUSG00000042807",ENSMUSG00000027457",ENSMUSG00000024143",ENSMUSG00000028664",ENSMUSG00000024589",ENSMUSG00000021596",ENSMUSG00000043733",ENSMUSG00000009545",ENSMUSG00000026249",ENSMUSG00000022523",ENSMUSG00000018411",ENSMUSG00000041870",ENSMUSG00000068798",ENSMUSG00000037098",ENSMUSG00000055447",ENSMUSG00000031342…
positive regulation of cytoskeleton organization	GO:0051495	40	19.580506	2.0428	0.00020258	0.010642	,ENSMUSG00000032366",ENSMUSG00000032740",ENSMUSG00000037736",ENSMUSG00000026782",ENSMUSG00000026341",ENSMUSG00000024381",ENSMUSG00000052374",ENSMUSG00000025372",ENSMUSG00000059146",ENSMUSG00000029636",ENSMUSG00000041734",ENSMUSG00000061762",ENSMUSG00000020120",ENSMUSG00000025810",ENSMUSG00000026842",ENSMUSG00000018411",ENSMUSG00000021338",ENSMUSG00000016150",ENSMUSG00000009073",ENSMUSG00000044042…
regulation of cytoskeleton organization	GO:0051493	101	57.096097	1.7689	1.0645e-06	0.00011785	,ENSMUSG00000031355",ENSMUSG00000037736",ENSMUSG00000005583",ENSMUSG00000013921",ENSMUSG00000024381",ENSMUSG00000028467",ENSMUSG00000026842",ENSMUSG00000021676",ENSMUSG00000042121",ENSMUSG00000039230",ENSMUSG00000020589",ENSMUSG00000018411",ENSMUSG00000048915",ENSMUSG00000063063",ENSMUSG00000020745",ENSMUSG00000036006",ENSMUSG00000050315",ENSMUSG00000055447",ENSMUSG00000061859",ENSMUSG00000031342…
regulation of actin filament polymerization	GO:0030833	31	15.302412	2.0258	0.0010889	0.041679	,ENSMUSG00000032366",ENSMUSG00000026341",ENSMUSG00000024381",ENSMUSG00000025372",ENSMUSG00000041734",ENSMUSG00000028467",ENSMUSG00000042121",ENSMUSG00000020589",ENSMUSG00000000915",ENSMUSG00000021338",ENSMUSG00000016150",ENSMUSG00000044042",ENSMUSG00000032827",ENSMUSG00000031558",ENSMUSG00000030447",ENSMUSG00000037926",ENSMUSG00000027002",ENSMUSG00000031284",ENSMUSG00000030691",ENSMUSG00000059456…
regulation of protein polymerization	GO:0032271	43	22.871347	1.8801	0.00053253	0.023466	,ENSMUSG00000032366",ENSMUSG00000013921",ENSMUSG00000026341",ENSMUSG00000024381",ENSMUSG00000025372",ENSMUSG00000041734",ENSMUSG00000028467",ENSMUSG00000026842",ENSMUSG00000042121",ENSMUSG00000039230",ENSMUSG00000020589",ENSMUSG00000062591",ENSMUSG00000018411",ENSMUSG00000000915",ENSMUSG00000021338",ENSMUSG00000016150",ENSMUSG00000044042",ENSMUSG00000032827",ENSMUSG00000031558",ENSMUSG00000030447…
regulation of actin polymerization or depolymerization	GO:0008064	37	17.606001	2.1016	0.00024403	0.012383	,ENSMUSG00000032366",ENSMUSG00000026341",ENSMUSG00000024381",ENSMUSG00000052374",ENSMUSG00000025372",ENSMUSG00000058230",ENSMUSG00000041734",ENSMUSG00000028467",ENSMUSG00000020120",ENSMUSG00000042121",ENSMUSG00000020589",ENSMUSG00000000915",ENSMUSG00000021338",ENSMUSG00000016150",ENSMUSG00000044042",ENSMUSG00000032827",ENSMUSG00000031558",ENSMUSG00000030447",ENSMUSG00000033940",ENSMUSG00000037926…
regulation of actin filament length	GO:0030832	38	17.770543	2.1384	0.00016449	0.0091433	,ENSMUSG00000032366",ENSMUSG00000026341",ENSMUSG00000024381",ENSMUSG00000052374",ENSMUSG00000025372",ENSMUSG00000058230",ENSMUSG00000041734",ENSMUSG00000028467",ENSMUSG00000020120",ENSMUSG00000042121",ENSMUSG00000020589",ENSMUSG00000000915",ENSMUSG00000021338",ENSMUSG00000016150",ENSMUSG00000044042",ENSMUSG00000032827",ENSMUSG00000042064",ENSMUSG00000031558",ENSMUSG00000030447",ENSMUSG00000033940…
regulation of actin cytoskeleton organization	GO:0032956	73	36.199255	2.0166	6.4151e-07	7.6729e-05	,ENSMUSG00000031355",ENSMUSG00000032366",ENSMUSG00000037736",ENSMUSG00000005583",ENSMUSG00000024381",ENSMUSG00000052374",ENSMUSG00000058230",ENSMUSG00000029636",ENSMUSG00000028467",ENSMUSG00000061762",ENSMUSG00000026842",ENSMUSG00000021676",ENSMUSG00000042121",ENSMUSG00000020589",ENSMUSG00000048915",ENSMUSG00000063063",ENSMUSG00000016150",ENSMUSG00000009073",ENSMUSG00000071176",ENSMUSG00000031558…
regulation of actin filament-based process	GO:0032970	83	40.970975	2.0258	9.4242e-08	1.3575e-05	,ENSMUSG00000031355",ENSMUSG00000032366",ENSMUSG00000037736",ENSMUSG00000005583",ENSMUSG00000024381",ENSMUSG00000052374",ENSMUSG00000058230",ENSMUSG00000029636",ENSMUSG00000028467",ENSMUSG00000061762",ENSMUSG00000026842",ENSMUSG00000021676",ENSMUSG00000042121",ENSMUSG00000020589",ENSMUSG00000048915",ENSMUSG00000063063",ENSMUSG00000016150",ENSMUSG00000009073",ENSMUSG00000071176",ENSMUSG00000031558…
regulation of actin filament organization	GO:0110053	59	28.301236	2.0847	3.4952e-06	0.00034941	,ENSMUSG00000031355",ENSMUSG00000032366",ENSMUSG00000037736",ENSMUSG00000024381",ENSMUSG00000052374",ENSMUSG00000058230",ENSMUSG00000029636",ENSMUSG00000028467",ENSMUSG00000061762",ENSMUSG00000026842",ENSMUSG00000042121",ENSMUSG00000020589",ENSMUSG00000063063",ENSMUSG00000016150",ENSMUSG00000009073",ENSMUSG00000071176",ENSMUSG00000031558",ENSMUSG00000050315",ENSMUSG00000055447",ENSMUSG00000032402…
regulation of regulated secretory pathway	GO:1903305	34	17.112375	1.9869	0.0008331	0.034129	,ENSMUSG00000032202",ENSMUSG00000021071",ENSMUSG00000009681",ENSMUSG00000024743",ENSMUSG00000063887",ENSMUSG00000020883",ENSMUSG00000021478",ENSMUSG00000068798",ENSMUSG00000038665",ENSMUSG00000022829",ENSMUSG00000030525",ENSMUSG00000034997",ENSMUSG00000034656",ENSMUSG00000034579",ENSMUSG00000031144",ENSMUSG00000026797",ENSMUSG00000024211",ENSMUSG00000007659",ENSMUSG00000024897",ENSMUSG00000029467…
regulation of vesicle-mediated transport	GO:0060627	98	60.551481	1.6185	3.246e-05	0.0022648	,ENSMUSG00000032202",ENSMUSG00000013921",ENSMUSG00000024381",ENSMUSG00000039470",ENSMUSG00000035152",ENSMUSG00000038665",ENSMUSG00000034584",ENSMUSG00000055447",ENSMUSG00000073678",ENSMUSG00000037217",ENSMUSG00000034579",ENSMUSG00000027087",ENSMUSG00000026797",ENSMUSG00000028456",ENSMUSG00000057230",ENSMUSG00000007659",ENSMUSG00000024897",ENSMUSG00000003452",ENSMUSG00000068923",ENSMUSG00000020178…
regulation of protein localization to membrane	GO:1905475	44	22.871347	1.9238	0.00035538	0.016588	,ENSMUSG00000013921",ENSMUSG00000026341",ENSMUSG00000029053",ENSMUSG00000058571",ENSMUSG00000024143",ENSMUSG00000028785",ENSMUSG00000041417",ENSMUSG00000028664",ENSMUSG00000045658",ENSMUSG00000040003",ENSMUSG00000024109",ENSMUSG00000042121",ENSMUSG00000068798",ENSMUSG00000020886",ENSMUSG00000039470",ENSMUSG00000029838",ENSMUSG00000034160",ENSMUSG00000039671",ENSMUSG00000035152",ENSMUSG00000020903…
regulation of cellular localization	GO:0060341	127	91.814473	1.3832	0.0010193	0.039465	,ENSMUSG00000029554",ENSMUSG00000013921",ENSMUSG00000024143",ENSMUSG00000040860",ENSMUSG00000043733",ENSMUSG00000026842",ENSMUSG00000046447",ENSMUSG00000042121",ENSMUSG00000018411",ENSMUSG00000039470",ENSMUSG00000048915",ENSMUSG00000029838",ENSMUSG00000021318",ENSMUSG00000035152",ENSMUSG00000039199",ENSMUSG00000020903",ENSMUSG00000036006",ENSMUSG00000073678",ENSMUSG00000034579",ENSMUSG00000031342…
regulation of protein localization	GO:0032880	137	98.560698	1.39	0.0004632	0.021034	,ENSMUSG00000013921",ENSMUSG00000024143",ENSMUSG00000040860",ENSMUSG00000043733",ENSMUSG00000009545",ENSMUSG00000046447",ENSMUSG00000042121",ENSMUSG00000018411",ENSMUSG00000039470",ENSMUSG00000048915",ENSMUSG00000029838",ENSMUSG00000021318",ENSMUSG00000067786",ENSMUSG00000035152",ENSMUSG00000039199",ENSMUSG00000020903",ENSMUSG00000034584",ENSMUSG00000036006",ENSMUSG00000031342",ENSMUSG00000027002…
positive regulation of neurogenesis	GO:0050769	58	30.440282	1.9054	3.7171e-05	0.0024897	,ENSMUSG00000058799",ENSMUSG00000024381",ENSMUSG00000027296",ENSMUSG00000026640",ENSMUSG00000028664",ENSMUSG00000026249",ENSMUSG00000004455",ENSMUSG00000020389",ENSMUSG00000018411",ENSMUSG00000048915",ENSMUSG00000029838",ENSMUSG00000020745",ENSMUSG00000021318",ENSMUSG00000030309",ENSMUSG00000033618",ENSMUSG00000013089",ENSMUSG00000037855",ENSMUSG00000055254",ENSMUSG00000063632",ENSMUSG00000000861…
positive regulation of cell development	GO:0010720	65	36.199255	1.7956	6.5713e-05	0.0040196	,ENSMUSG00000058799",ENSMUSG00000024381",ENSMUSG00000027296",ENSMUSG00000026640",ENSMUSG00000028664",ENSMUSG00000026842",ENSMUSG00000026249",ENSMUSG00000004455",ENSMUSG00000020389",ENSMUSG00000018411",ENSMUSG00000048915",ENSMUSG00000029838",ENSMUSG00000020745",ENSMUSG00000021318",ENSMUSG00000030309",ENSMUSG00000033618",ENSMUSG00000013089",ENSMUSG00000037855",ENSMUSG00000055254",ENSMUSG00000063632…
positive regulation of cell differentiation	GO:0045597	121	78.980192	1.532	3.2008e-05	0.0022449	,ENSMUSG00000058799",ENSMUSG00000005583",ENSMUSG00000024381",ENSMUSG00000028988",ENSMUSG00000026842",ENSMUSG00000018411",ENSMUSG00000048915",ENSMUSG00000029838",ENSMUSG00000020745",ENSMUSG00000021318",ENSMUSG00000041272",ENSMUSG00000030309",ENSMUSG00000013089",ENSMUSG00000036006",ENSMUSG00000035314",ENSMUSG00000037855",ENSMUSG00000034579",ENSMUSG00000030096",ENSMUSG00000027523",ENSMUSG00000063632…
regulation of muscle system process	GO:0090257	42	22.048637	1.9049	0.0004468	0.020428	,ENSMUSG00000035954",ENSMUSG00000026360",ENSMUSG00000079055",ENSMUSG00000028161",ENSMUSG00000005583",ENSMUSG00000058498",ENSMUSG00000024381",ENSMUSG00000041119",ENSMUSG00000023079",ENSMUSG00000023034",ENSMUSG00000028525",ENSMUSG00000009545",ENSMUSG00000039197",ENSMUSG00000021699",ENSMUSG00000044167",ENSMUSG00000032826",ENSMUSG00000050730",ENSMUSG00000019943",ENSMUSG00000032402",ENSMUSG00000071657…
telencephalon development	GO:0021537	49	25.997647	1.8848	0.00024907	0.012543	,ENSMUSG00000015829",ENSMUSG00000029475",ENSMUSG00000084883",ENSMUSG00000028664",ENSMUSG00000029478",ENSMUSG00000041235",ENSMUSG00000021478",ENSMUSG00000020745",ENSMUSG00000021318",ENSMUSG00000009073",ENSMUSG00000005506",ENSMUSG00000031558",ENSMUSG00000032846",ENSMUSG00000051177",ENSMUSG00000055254",ENSMUSG00000026872",ENSMUSG00000021068",ENSMUSG00000026959",ENSMUSG00000047921",ENSMUSG00000020456…
forebrain development	GO:0030900	66	36.034713	1.8316	3.1729e-05	0.0022371	,ENSMUSG00000015829",ENSMUSG00000029475",ENSMUSG00000027298",ENSMUSG00000084883",ENSMUSG00000058230",ENSMUSG00000028664",ENSMUSG00000029478",ENSMUSG00000041235",ENSMUSG00000021478",ENSMUSG00000025958",ENSMUSG00000041552",ENSMUSG00000020745",ENSMUSG00000021318",ENSMUSG00000009073",ENSMUSG00000041272",ENSMUSG00000005506",ENSMUSG00000031558",ENSMUSG00000032846",ENSMUSG00000073678",ENSMUSG00000035314…
regulation of cell-substrate adhesion	GO:0010810	38	20.403216	1.8625	0.0013291	0.049049	,ENSMUSG00000031355",ENSMUSG00000027195",ENSMUSG00000037736",ENSMUSG00000029053",ENSMUSG00000041417",ENSMUSG00000000555",ENSMUSG00000025810",ENSMUSG00000046449",ENSMUSG00000027239",ENSMUSG00000043733",ENSMUSG00000026842",ENSMUSG00000048915",ENSMUSG00000021338",ENSMUSG00000029838",ENSMUSG00000045991",ENSMUSG00000044042",ENSMUSG00000013663",ENSMUSG00000034488",ENSMUSG00000032402",ENSMUSG00000057329…
regulation of endocytosis	GO:0030100	44	23.8586	1.8442	0.00067344	0.028369	,ENSMUSG00000028161",ENSMUSG00000039959",ENSMUSG00000013921",ENSMUSG00000024381",ENSMUSG00000027457",ENSMUSG00000028785",ENSMUSG00000028488",ENSMUSG00000024743",ENSMUSG00000006930",ENSMUSG00000028528",ENSMUSG00000021596",ENSMUSG00000027438",ENSMUSG00000040003",ENSMUSG00000063887",ENSMUSG00000026825",ENSMUSG00000025812",ENSMUSG00000041870",ENSMUSG00000020886",ENSMUSG00000000915",ENSMUSG00000022602…
actin cytoskeleton organization	GO:0030036	96	52.488919	1.829	5.8614e-07	7.2036e-05	,ENSMUSG00000029673",ENSMUSG00000031355",ENSMUSG00000032366",ENSMUSG00000037736",ENSMUSG00000037815",ENSMUSG00000039959",ENSMUSG00000052374",ENSMUSG00000049122",ENSMUSG00000027296",ENSMUSG00000058230",ENSMUSG00000029636",ENSMUSG00000024143",ENSMUSG00000026842",ENSMUSG00000021279",ENSMUSG00000022565",ENSMUSG00000021676",ENSMUSG00000042121",ENSMUSG00000070047",ENSMUSG00000041112",ENSMUSG00000020745…
cytoskeleton organization	GO:0007010	162	116.00216	1.3965	0.0001145	0.0065271	,ENSMUSG00000029673",ENSMUSG00000031355",ENSMUSG00000037736",ENSMUSG00000013921",ENSMUSG00000024143",ENSMUSG00000040860",ENSMUSG00000026842",ENSMUSG00000021279",ENSMUSG00000021676",ENSMUSG00000042121",ENSMUSG00000039230",ENSMUSG00000070047",ENSMUSG00000018411",ENSMUSG00000020745",ENSMUSG00000039913",ENSMUSG00000053702",ENSMUSG00000052613",ENSMUSG00000058835",ENSMUSG00000034579",ENSMUSG00000061859…
regulation of small GTPase mediated signal transduction	GO:0051056	44	24.352226	1.8068	0.0010795	0.041435	,ENSMUSG00000031453",ENSMUSG00000029673",ENSMUSG00000061207",ENSMUSG00000034801",ENSMUSG00000030583",ENSMUSG00000024241",ENSMUSG00000058230",ENSMUSG00000009681",ENSMUSG00000028664",ENSMUSG00000025810",ENSMUSG00000021895",ENSMUSG00000026842",ENSMUSG00000041351",ENSMUSG00000034160",ENSMUSG00000035392",ENSMUSG00000038860",ENSMUSG00000062991",ENSMUSG00000071176",ENSMUSG00000037110",ENSMUSG00000038665…
regulation of intracellular signal transduction	GO:1902531	195	147.92332	1.3183	0.00037198	0.017242	,ENSMUSG00000061207",ENSMUSG00000048234",ENSMUSG00000029833",ENSMUSG00000027777",ENSMUSG00000023977",ENSMUSG00000035392",ENSMUSG00000038665",ENSMUSG00000036006",ENSMUSG00000030376",ENSMUSG00000030134",ENSMUSG00000027087",ENSMUSG00000027523",ENSMUSG00000063632",ENSMUSG00000020696",ENSMUSG00000005510",ENSMUSG00000071369",ENSMUSG00000041380",ENSMUSG00000005045",ENSMUSG00000031453",ENSMUSG00000057522…
negative regulation of protein phosphorylation	GO:0001933	59	33.237498	1.7751	0.0002031	0.010628	,ENSMUSG00000026360",ENSMUSG00000079055",ENSMUSG00000020262",ENSMUSG00000028664",ENSMUSG00000026842",ENSMUSG00000024544",ENSMUSG00000022565",ENSMUSG00000046447",ENSMUSG00000021478",ENSMUSG00000009073",ENSMUSG00000045671",ENSMUSG00000031558",ENSMUSG00000030223",ENSMUSG00000055493",ENSMUSG00000022672",ENSMUSG00000047409",ENSMUSG00000020178",ENSMUSG00000022114",ENSMUSG00000045103",ENSMUSG00000090223…
negative regulation of phosphorylation	GO:0042326	64	38.338302	1.6693	0.0004973	0.022206	,ENSMUSG00000026360",ENSMUSG00000079055",ENSMUSG00000020262",ENSMUSG00000028664",ENSMUSG00000026842",ENSMUSG00000024544",ENSMUSG00000022565",ENSMUSG00000046447",ENSMUSG00000021478",ENSMUSG00000018411",ENSMUSG00000009073",ENSMUSG00000045671",ENSMUSG00000031558",ENSMUSG00000030223",ENSMUSG00000055493",ENSMUSG00000022672",ENSMUSG00000047409",ENSMUSG00000020176",ENSMUSG00000020178",ENSMUSG00000022114…
regulation of phosphorylation	GO:0042325	158	114.52128	1.3797	0.000234	0.011965	,ENSMUSG00000037736",ENSMUSG00000013921",ENSMUSG00000061288",ENSMUSG00000020189",ENSMUSG00000005102",ENSMUSG00000043733",ENSMUSG00000026842",ENSMUSG00000024544",ENSMUSG00000046447",ENSMUSG00000018411",ENSMUSG00000048915",ENSMUSG00000030309",ENSMUSG00000050315",ENSMUSG00000035305",ENSMUSG00000030376",ENSMUSG00000038418",ENSMUSG00000000184",ENSMUSG00000058444",ENSMUSG00000015837",ENSMUSG00000027523…
regulation of phosphate metabolic process	GO:0019220	180	128.83644	1.3971	3.979e-05	0.0026388	,ENSMUSG00000037736",ENSMUSG00000005583",ENSMUSG00000013921",ENSMUSG00000029550",ENSMUSG00000061288",ENSMUSG00000020189",ENSMUSG00000005102",ENSMUSG00000043733",ENSMUSG00000026842",ENSMUSG00000024544",ENSMUSG00000046447",ENSMUSG00000018411",ENSMUSG00000048915",ENSMUSG00000030309",ENSMUSG00000050315",ENSMUSG00000071657",ENSMUSG00000035305",ENSMUSG00000030376",ENSMUSG00000038418",ENSMUSG00000000184…
regulation of phosphorus metabolic process	GO:0051174	180	129.00098	1.3953	4.861e-05	0.0030862	,ENSMUSG00000037736",ENSMUSG00000005583",ENSMUSG00000013921",ENSMUSG00000029550",ENSMUSG00000061288",ENSMUSG00000020189",ENSMUSG00000005102",ENSMUSG00000043733",ENSMUSG00000026842",ENSMUSG00000024544",ENSMUSG00000046447",ENSMUSG00000018411",ENSMUSG00000048915",ENSMUSG00000030309",ENSMUSG00000050315",ENSMUSG00000071657",ENSMUSG00000035305",ENSMUSG00000030376",ENSMUSG00000038418",ENSMUSG00000000184…
negative regulation of phosphate metabolic process	GO:0045936	72	43.76819	1.645	0.00025377	0.012591	,ENSMUSG00000026360",ENSMUSG00000079055",ENSMUSG00000020262",ENSMUSG00000028785",ENSMUSG00000028664",ENSMUSG00000026842",ENSMUSG00000024544",ENSMUSG00000022565",ENSMUSG00000046447",ENSMUSG00000021478",ENSMUSG00000018411",ENSMUSG00000009073",ENSMUSG00000045671",ENSMUSG00000031558",ENSMUSG00000030223",ENSMUSG00000055493",ENSMUSG00000022672",ENSMUSG00000047409",ENSMUSG00000020176",ENSMUSG00000007656…
negative regulation of phosphorus metabolic process	GO:0010563	72	43.76819	1.645	0.00025377	0.012638	,ENSMUSG00000026360",ENSMUSG00000079055",ENSMUSG00000020262",ENSMUSG00000028785",ENSMUSG00000028664",ENSMUSG00000026842",ENSMUSG00000024544",ENSMUSG00000022565",ENSMUSG00000046447",ENSMUSG00000021478",ENSMUSG00000018411",ENSMUSG00000009073",ENSMUSG00000045671",ENSMUSG00000031558",ENSMUSG00000030223",ENSMUSG00000055493",ENSMUSG00000022672",ENSMUSG00000047409",ENSMUSG00000020176",ENSMUSG00000007656…
rhythmic process	GO:0048511	46	25.997647	1.7694	0.0010757	0.041409	,ENSMUSG00000033676",ENSMUSG00000048490",ENSMUSG00000039419",ENSMUSG00000039519",ENSMUSG00000027298",ENSMUSG00000059003",ENSMUSG00000059146",ENSMUSG00000042207",ENSMUSG00000028820",ENSMUSG00000005886",ENSMUSG00000027239",ENSMUSG00000040268",ENSMUSG00000063887",ENSMUSG00000009545",ENSMUSG00000004455",ENSMUSG00000028800",ENSMUSG00000043535",ENSMUSG00000027777",ENSMUSG00000025958",ENSMUSG00000029838…
positive regulation of GTPase activity	GO:0043547	47	26.655815	1.7632	0.00089869	0.035618	,ENSMUSG00000031355",ENSMUSG00000034801",ENSMUSG00000030583",ENSMUSG00000024241",ENSMUSG00000024381",ENSMUSG00000059146",ENSMUSG00000026482",ENSMUSG00000058230",ENSMUSG00000009681",ENSMUSG00000031093",ENSMUSG00000026425",ENSMUSG00000041351",ENSMUSG00000068798",ENSMUSG00000035392",ENSMUSG00000038860",ENSMUSG00000071176",ENSMUSG00000037110",ENSMUSG00000032946",ENSMUSG00000050730",ENSMUSG00000031778…
regulation of hydrolase activity	GO:0051336	121	82.106491	1.4737	0.00014419	0.0081157	,ENSMUSG00000031355",ENSMUSG00000056413",ENSMUSG00000005583",ENSMUSG00000024381",ENSMUSG00000026842",ENSMUSG00000021676",ENSMUSG00000048915",ENSMUSG00000020745",ENSMUSG00000035392",ENSMUSG00000038665",ENSMUSG00000036644",ENSMUSG00000036006",ENSMUSG00000032965",ENSMUSG00000056268",ENSMUSG00000030134",ENSMUSG00000031583",ENSMUSG00000058444",ENSMUSG00000028452",ENSMUSG00000027523",ENSMUSG00000003452…
regulation of catalytic activity	GO:0050790	214	163.8839	1.3058	0.00025112	0.012599	,ENSMUSG00000031355",ENSMUSG00000056413",ENSMUSG00000024381",ENSMUSG00000021676",ENSMUSG00000048915",ENSMUSG00000035392",ENSMUSG00000038665",ENSMUSG00000036006",ENSMUSG00000050315",ENSMUSG00000030376",ENSMUSG00000030134",ENSMUSG00000038418",ENSMUSG00000031583",ENSMUSG00000000184",ENSMUSG00000048240",ENSMUSG00000022194",ENSMUSG00000027523",ENSMUSG00000003452",ENSMUSG00000020696",ENSMUSG00000024935…
positive regulation of molecular function	GO:0044093	184	140.0253	1.314	0.00063759	0.027115	,ENSMUSG00000031355",ENSMUSG00000034108",ENSMUSG00000005583",ENSMUSG00000024381",ENSMUSG00000029550",ENSMUSG00000061288",ENSMUSG00000020189",ENSMUSG00000026842",ENSMUSG00000035392",ENSMUSG00000030309",ENSMUSG00000036644",ENSMUSG00000036006",ENSMUSG00000032965",ENSMUSG00000035305",ENSMUSG00000056268",ENSMUSG00000030376",ENSMUSG00000030134",ENSMUSG00000026393",ENSMUSG00000038418",ENSMUSG00000031583…
regulation of GTPase activity	GO:0043087	70	37.844675	1.8497	1.5459e-05	0.0012705	,ENSMUSG00000031355",ENSMUSG00000056413",ENSMUSG00000030583",ENSMUSG00000024381",ENSMUSG00000026482",ENSMUSG00000058230",ENSMUSG00000026640",ENSMUSG00000021676",ENSMUSG00000041351",ENSMUSG00000068798",ENSMUSG00000048915",ENSMUSG00000020745",ENSMUSG00000035392",ENSMUSG00000038860",ENSMUSG00000071176",ENSMUSG00000038665",ENSMUSG00000036644",ENSMUSG00000036006",ENSMUSG00000056268",ENSMUSG00000030134…
G protein-coupled receptor signaling pathway	GO:0007186	74	42.122769	1.7568	3.8123e-05	0.0025408	,ENSMUSG00000026360",ENSMUSG00000028184",ENSMUSG00000005580",ENSMUSG00000027298",ENSMUSG00000019828",ENSMUSG00000052374",ENSMUSG00000026322",ENSMUSG00000001985",ENSMUSG00000061762",ENSMUSG00000021552",ENSMUSG00000046922",ENSMUSG00000040940",ENSMUSG00000009545",ENSMUSG00000022840",ENSMUSG00000044667",ENSMUSG00000021676",ENSMUSG00000021478",ENSMUSG00000016150",ENSMUSG00000039278",ENSMUSG00000038665…
transmembrane receptor protein tyrosine kinase signaling pathway	GO:0007169	56	32.414787	1.7276	0.00048519	0.021811	,ENSMUSG00000027298",ENSMUSG00000029999",ENSMUSG00000024143",ENSMUSG00000028664",ENSMUSG00000040268",ENSMUSG00000043733",ENSMUSG00000026842",ENSMUSG00000043535",ENSMUSG00000027777",ENSMUSG00000047414",ENSMUSG00000020027",ENSMUSG00000048915",ENSMUSG00000020546",ENSMUSG00000042680",ENSMUSG00000019947",ENSMUSG00000073514",ENSMUSG00000051177",ENSMUSG00000059456",ENSMUSG00000048000",ENSMUSG00000055254…
enzyme linked receptor protein signaling pathway	GO:0007167	75	47.059031	1.5937	0.00051708	0.022861	,ENSMUSG00000041836",ENSMUSG00000027298",ENSMUSG00000029999",ENSMUSG00000027698",ENSMUSG00000024143",ENSMUSG00000028664",ENSMUSG00000040268",ENSMUSG00000043733",ENSMUSG00000026842",ENSMUSG00000043535",ENSMUSG00000027777",ENSMUSG00000047414",ENSMUSG00000025958",ENSMUSG00000039153",ENSMUSG00000020027",ENSMUSG00000048915",ENSMUSG00000020546",ENSMUSG00000038780",ENSMUSG00000042680",ENSMUSG00000019947…
sensory perception	GO:0007600	61	35.541086	1.7163	0.00031652	0.014983	,ENSMUSG00000079056",ENSMUSG00000019828",ENSMUSG00000059003",ENSMUSG00000061762",ENSMUSG00000041235",ENSMUSG00000057182",ENSMUSG00000027612",ENSMUSG00000009545",ENSMUSG00000026249",ENSMUSG00000020704",ENSMUSG00000036006",ENSMUSG00000073678",ENSMUSG00000052613",ENSMUSG00000035305",ENSMUSG00000034656",ENSMUSG00000007653",ENSMUSG00000038738",ENSMUSG00000063919",ENSMUSG00000051650",ENSMUSG00000027523…
negative regulation of locomotion	GO:0040013	52	30.769367	1.69	0.0013176	0.04903	,ENSMUSG00000032366",ENSMUSG00000037736",ENSMUSG00000037815",ENSMUSG00000005583",ENSMUSG00000020262",ENSMUSG00000021596",ENSMUSG00000020189",ENSMUSG00000046449",ENSMUSG00000024544",ENSMUSG00000021478",ENSMUSG00000029838",ENSMUSG00000039671",ENSMUSG00000031558",ENSMUSG00000036564",ENSMUSG00000090935",ENSMUSG00000036006",ENSMUSG00000027200",ENSMUSG00000058444",ENSMUSG00000051177",ENSMUSG00000020178…
cellular calcium ion homeostasis	GO:0006874	57	34.882918	1.634	0.0013661	0.049864	,ENSMUSG00000029234",ENSMUSG00000079055",ENSMUSG00000028222",ENSMUSG00000019828",ENSMUSG00000059003",ENSMUSG00000029550",ENSMUSG00000061762",ENSMUSG00000046329",ENSMUSG00000046922",ENSMUSG00000026842",ENSMUSG00000022840",ENSMUSG00000021478",ENSMUSG00000039953",ENSMUSG00000019943",ENSMUSG00000032402",ENSMUSG00000071658",ENSMUSG00000030102",ENSMUSG00000034656",ENSMUSG00000030376",ENSMUSG00000033287…
cation homeostasis	GO:0055080	89	59.399686	1.4983	0.00088453	0.035371	,ENSMUSG00000029234",ENSMUSG00000040907",ENSMUSG00000079055",ENSMUSG00000028222",ENSMUSG00000019828",ENSMUSG00000059003",ENSMUSG00000029550",ENSMUSG00000061762",ENSMUSG00000045438",ENSMUSG00000046329",ENSMUSG00000046922",ENSMUSG00000009545",ENSMUSG00000026842",ENSMUSG00000022840",ENSMUSG00000029833",ENSMUSG00000046447",ENSMUSG00000021478",ENSMUSG00000038301",ENSMUSG00000039953",ENSMUSG00000019943…
ion homeostasis	GO:0050801	95	64.50049	1.4729	0.00086097	0.03495	,ENSMUSG00000029234",ENSMUSG00000040907",ENSMUSG00000079055",ENSMUSG00000028222",ENSMUSG00000019828",ENSMUSG00000059003",ENSMUSG00000029550",ENSMUSG00000061762",ENSMUSG00000045438",ENSMUSG00000024589",ENSMUSG00000021870",ENSMUSG00000046329",ENSMUSG00000046922",ENSMUSG00000009545",ENSMUSG00000026842",ENSMUSG00000022840",ENSMUSG00000029833",ENSMUSG00000046447",ENSMUSG00000021478",ENSMUSG00000022523…
divalent inorganic cation homeostasis	GO:0072507	65	40.312806	1.6124	0.00089328	0.035509	,ENSMUSG00000029234",ENSMUSG00000079055",ENSMUSG00000028222",ENSMUSG00000019828",ENSMUSG00000059003",ENSMUSG00000029550",ENSMUSG00000061762",ENSMUSG00000046329",ENSMUSG00000046922",ENSMUSG00000026842",ENSMUSG00000022840",ENSMUSG00000029833",ENSMUSG00000046447",ENSMUSG00000021478",ENSMUSG00000038301",ENSMUSG00000039953",ENSMUSG00000019943",ENSMUSG00000032402",ENSMUSG00000071658",ENSMUSG00000030102…
inorganic ion homeostasis	GO:0098771	89	59.893312	1.486	0.00093545	0.036641	,ENSMUSG00000029234",ENSMUSG00000040907",ENSMUSG00000079055",ENSMUSG00000028222",ENSMUSG00000019828",ENSMUSG00000059003",ENSMUSG00000029550",ENSMUSG00000061762",ENSMUSG00000045438",ENSMUSG00000046329",ENSMUSG00000046922",ENSMUSG00000009545",ENSMUSG00000026842",ENSMUSG00000022840",ENSMUSG00000029833",ENSMUSG00000046447",ENSMUSG00000021478",ENSMUSG00000038301",ENSMUSG00000039953",ENSMUSG00000019943…
calcium ion homeostasis	GO:0055074	63	36.692881	1.717	0.00027683	0.013534	,ENSMUSG00000029234",ENSMUSG00000079055",ENSMUSG00000028222",ENSMUSG00000019828",ENSMUSG00000059003",ENSMUSG00000029550",ENSMUSG00000061762",ENSMUSG00000046329",ENSMUSG00000046922",ENSMUSG00000026842",ENSMUSG00000022840",ENSMUSG00000029833",ENSMUSG00000046447",ENSMUSG00000021478",ENSMUSG00000038301",ENSMUSG00000039953",ENSMUSG00000019943",ENSMUSG00000032402",ENSMUSG00000071658",ENSMUSG00000030102…
cell migration	GO:0016477	116	71.904883	1.6132	8.0543e-06	0.00071931	,ENSMUSG00000035954",ENSMUSG00000029673",ENSMUSG00000015829",ENSMUSG00000039519",ENSMUSG00000005583",ENSMUSG00000024143",ENSMUSG00000043733",ENSMUSG00000026842",ENSMUSG00000021279",ENSMUSG00000027777",ENSMUSG00000018411",ENSMUSG00000063063",ENSMUSG00000029838",ENSMUSG00000020745",ENSMUSG00000021318",ENSMUSG00000031517",ENSMUSG00000039115",ENSMUSG00000055447",ENSMUSG00000030134",ENSMUSG00000039629…
cell motility	GO:0048870	129	84.739165	1.5223	2.6017e-05	0.0018839	,ENSMUSG00000035954",ENSMUSG00000029673",ENSMUSG00000015829",ENSMUSG00000037736",ENSMUSG00000039519",ENSMUSG00000005583",ENSMUSG00000024143",ENSMUSG00000043733",ENSMUSG00000026842",ENSMUSG00000021279",ENSMUSG00000027777",ENSMUSG00000018411",ENSMUSG00000063063",ENSMUSG00000029838",ENSMUSG00000020745",ENSMUSG00000021318",ENSMUSG00000031517",ENSMUSG00000039115",ENSMUSG00000055447",ENSMUSG00000034579…
localization of cell	GO:0051674	129	84.739165	1.5223	2.6017e-05	0.0018942	,ENSMUSG00000035954",ENSMUSG00000029673",ENSMUSG00000015829",ENSMUSG00000037736",ENSMUSG00000039519",ENSMUSG00000005583",ENSMUSG00000024143",ENSMUSG00000043733",ENSMUSG00000026842",ENSMUSG00000021279",ENSMUSG00000027777",ENSMUSG00000018411",ENSMUSG00000063063",ENSMUSG00000029838",ENSMUSG00000020745",ENSMUSG00000021318",ENSMUSG00000031517",ENSMUSG00000039115",ENSMUSG00000055447",ENSMUSG00000034579…
developmental growth	GO:0048589	64	39.983722	1.6007	0.0011404	0.043523	,ENSMUSG00000029673",ENSMUSG00000075376",ENSMUSG00000042207",ENSMUSG00000020262",ENSMUSG00000005102",ENSMUSG00000040268",ENSMUSG00000043733",ENSMUSG00000026842",ENSMUSG00000022565",ENSMUSG00000020389",ENSMUSG00000001627",ENSMUSG00000018411",ENSMUSG00000048915",ENSMUSG00000029838",ENSMUSG00000021318",ENSMUSG00000019947",ENSMUSG00000031558",ENSMUSG00000032402",ENSMUSG00000052613",ENSMUSG00000034612…
growth	GO:0040007	65	40.641891	1.5993	0.00095769	0.037186	,ENSMUSG00000029673",ENSMUSG00000075376",ENSMUSG00000042207",ENSMUSG00000020262",ENSMUSG00000005102",ENSMUSG00000040268",ENSMUSG00000043733",ENSMUSG00000026842",ENSMUSG00000022565",ENSMUSG00000020389",ENSMUSG00000001627",ENSMUSG00000018411",ENSMUSG00000048915",ENSMUSG00000029838",ENSMUSG00000021318",ENSMUSG00000019947",ENSMUSG00000031558",ENSMUSG00000032402",ENSMUSG00000052613",ENSMUSG00000034612…
sensory organ development	GO:0007423	73	46.071779	1.5845	0.00061266	0.02639	,ENSMUSG00000029475",ENSMUSG00000030583",ENSMUSG00000028222",ENSMUSG00000019906",ENSMUSG00000058230",ENSMUSG00000026565",ENSMUSG00000028785",ENSMUSG00000028664",ENSMUSG00000041235",ENSMUSG00000043733",ENSMUSG00000009545",ENSMUSG00000044667",ENSMUSG00000070047",ENSMUSG00000029838",ENSMUSG00000020745",ENSMUSG00000021318",ENSMUSG00000009073",ENSMUSG00000052534",ENSMUSG00000034021",ENSMUSG00000031517…
protein phosphorylation	GO:0006468	108	72.069425	1.4986	0.00019716	0.010398	,ENSMUSG00000061207",ENSMUSG00000061288",ENSMUSG00000005102",ENSMUSG00000026842",ENSMUSG00000021279",ENSMUSG00000029833",ENSMUSG00000025915",ENSMUSG00000039913",ENSMUSG00000058835",ENSMUSG00000035305",ENSMUSG00000026393",ENSMUSG00000058444",ENSMUSG00000015837",ENSMUSG00000057230",ENSMUSG00000020451",ENSMUSG00000020694",ENSMUSG00000024935",ENSMUSG00000021820",ENSMUSG00000071369",ENSMUSG00000026836…
macromolecule metabolic process	GO:0043170	483	578.69445	0.83464	4.1743e-06	0.00039942	,ENSMUSG00000061207",ENSMUSG00000041836",ENSMUSG00000042807",ENSMUSG00000048232",ENSMUSG00000048234",ENSMUSG00000058152",ENSMUSG00000005501",ENSMUSG00000024268",ENSMUSG00000029833",ENSMUSG00000051527",ENSMUSG00000038780",ENSMUSG00000005506",ENSMUSG00000035152",ENSMUSG00000036241",ENSMUSG00000050315",ENSMUSG00000073678",ENSMUSG00000017843",ENSMUSG00000051650",ENSMUSG00000019916",ENSMUSG00000048000…
organic substance metabolic process	GO:0071704	609	728.26319	0.83624	4.4997e-08	7.1759e-06	,ENSMUSG00000061207",ENSMUSG00000039519",ENSMUSG00000041836",ENSMUSG00000042807",ENSMUSG00000059003",ENSMUSG00000048232",ENSMUSG00000048234",ENSMUSG00000024143",ENSMUSG00000058152",ENSMUSG00000005501",ENSMUSG00000024268",ENSMUSG00000029833",ENSMUSG00000027777",ENSMUSG00000051527",ENSMUSG00000038780",ENSMUSG00000005506",ENSMUSG00000035152",ENSMUSG00000036241",ENSMUSG00000038665",ENSMUSG00000050315…
metabolic process	GO:0008152	653	769.56325	0.84853	1.1458e-07	1.5662e-05	,ENSMUSG00000061207",ENSMUSG00000039519",ENSMUSG00000041836",ENSMUSG00000042807",ENSMUSG00000059003",ENSMUSG00000048232",ENSMUSG00000048234",ENSMUSG00000024143",ENSMUSG00000058152",ENSMUSG00000005501",ENSMUSG00000024268",ENSMUSG00000029833",ENSMUSG00000027777",ENSMUSG00000051527",ENSMUSG00000038780",ENSMUSG00000005506",ENSMUSG00000035152",ENSMUSG00000036241",ENSMUSG00000038665",ENSMUSG00000050315…
nitrogen compound metabolic process	GO:0006807	513	637.92959	0.80416	3.5958e-09	8.3051e-07	,ENSMUSG00000061207",ENSMUSG00000041836",ENSMUSG00000042807",ENSMUSG00000059003",ENSMUSG00000048232",ENSMUSG00000048234",ENSMUSG00000024143",ENSMUSG00000058152",ENSMUSG00000005501",ENSMUSG00000024268",ENSMUSG00000029833",ENSMUSG00000027777",ENSMUSG00000051527",ENSMUSG00000038780",ENSMUSG00000005506",ENSMUSG00000036241",ENSMUSG00000050315",ENSMUSG00000073678",ENSMUSG00000017843",ENSMUSG00000001270…
primary metabolic process	GO:0044238	552	683.3432	0.80779	9.301e-10	2.7086e-07	,ENSMUSG00000061207",ENSMUSG00000039519",ENSMUSG00000041836",ENSMUSG00000042807",ENSMUSG00000048232",ENSMUSG00000048234",ENSMUSG00000024143",ENSMUSG00000058152",ENSMUSG00000005501",ENSMUSG00000024268",ENSMUSG00000029833",ENSMUSG00000027777",ENSMUSG00000051527",ENSMUSG00000038780",ENSMUSG00000005506",ENSMUSG00000036241",ENSMUSG00000038665",ENSMUSG00000050315",ENSMUSG00000073678",ENSMUSG00000017843…
cellular macromolecule metabolic process	GO:0044260	399	465.65405	0.85686	0.00065949	0.027869	,ENSMUSG00000061207",ENSMUSG00000041836",ENSMUSG00000042807",ENSMUSG00000048232",ENSMUSG00000048234",ENSMUSG00000058152",ENSMUSG00000005501",ENSMUSG00000029833",ENSMUSG00000051527",ENSMUSG00000038780",ENSMUSG00000035152",ENSMUSG00000036241",ENSMUSG00000073678",ENSMUSG00000017843",ENSMUSG00000051650",ENSMUSG00000019916",ENSMUSG00000048000",ENSMUSG00000027523",ENSMUSG00000071369",ENSMUSG00000024019…
cellular metabolic process	GO:0044237	610	715.92253	0.85205	1.1448e-06	0.00012571	,ENSMUSG00000061207",ENSMUSG00000039519",ENSMUSG00000041836",ENSMUSG00000042807",ENSMUSG00000059003",ENSMUSG00000048232",ENSMUSG00000048234",ENSMUSG00000024143",ENSMUSG00000058152",ENSMUSG00000005501",ENSMUSG00000024268",ENSMUSG00000029833",ENSMUSG00000027777",ENSMUSG00000051527",ENSMUSG00000038780",ENSMUSG00000005506",ENSMUSG00000035152",ENSMUSG00000036241",ENSMUSG00000038665",ENSMUSG00000050315…
phosphorylation	GO:0016310	131	91.814473	1.4268	0.00024366	0.012411	,ENSMUSG00000034744",ENSMUSG00000061207",ENSMUSG00000061288",ENSMUSG00000056493",ENSMUSG00000005102",ENSMUSG00000026842",ENSMUSG00000021279",ENSMUSG00000029833",ENSMUSG00000039197",ENSMUSG00000025915",ENSMUSG00000038665",ENSMUSG00000039913",ENSMUSG00000058835",ENSMUSG00000035305",ENSMUSG00000026393",ENSMUSG00000058444",ENSMUSG00000015837",ENSMUSG00000057230",ENSMUSG00000021385",ENSMUSG00000020451…
positive regulation of phosphate metabolic process	GO:0045937	113	79.144734	1.4278	0.00069479	0.029086	,ENSMUSG00000037736",ENSMUSG00000005583",ENSMUSG00000013921",ENSMUSG00000029550",ENSMUSG00000061288",ENSMUSG00000020189",ENSMUSG00000005102",ENSMUSG00000043733",ENSMUSG00000026842",ENSMUSG00000048915",ENSMUSG00000030309",ENSMUSG00000035305",ENSMUSG00000030376",ENSMUSG00000038418",ENSMUSG00000000184",ENSMUSG00000058444",ENSMUSG00000015837",ENSMUSG00000028452",ENSMUSG00000027523",ENSMUSG00000007659…
positive regulation of phosphorus metabolic process	GO:0010562	113	79.144734	1.4278	0.00069479	0.029177	,ENSMUSG00000037736",ENSMUSG00000005583",ENSMUSG00000013921",ENSMUSG00000029550",ENSMUSG00000061288",ENSMUSG00000020189",ENSMUSG00000005102",ENSMUSG00000043733",ENSMUSG00000026842",ENSMUSG00000048915",ENSMUSG00000030309",ENSMUSG00000035305",ENSMUSG00000030376",ENSMUSG00000038418",ENSMUSG00000000184",ENSMUSG00000058444",ENSMUSG00000015837",ENSMUSG00000028452",ENSMUSG00000027523",ENSMUSG00000007659…
animal organ morphogenesis	GO:0009887	110	77.334772	1.4224	0.0009396	0.036697	,ENSMUSG00000039519",ENSMUSG00000005583",ENSMUSG00000028222",ENSMUSG00000026565",ENSMUSG00000028988",ENSMUSG00000009545",ENSMUSG00000027777",ENSMUSG00000047414",ENSMUSG00000070047",ENSMUSG00000063063",ENSMUSG00000029838",ENSMUSG00000020745",ENSMUSG00000021318",ENSMUSG00000038301",ENSMUSG00000037852",ENSMUSG00000036006",ENSMUSG00000032965",ENSMUSG00000052613",ENSMUSG00000034612",ENSMUSG00000027002…
negative regulation of signal transduction	GO:0009968	156	117.64758	1.326	0.001203	0.045654	,ENSMUSG00000039519",ENSMUSG00000029554",ENSMUSG00000041836",ENSMUSG00000061288",ENSMUSG00000048234",ENSMUSG00000028988",ENSMUSG00000024268",ENSMUSG00000026842",ENSMUSG00000024544",ENSMUSG00000023977",ENSMUSG00000045991",ENSMUSG00000020745",ENSMUSG00000021318",ENSMUSG00000025915",ENSMUSG00000038780",ENSMUSG00000021719",ENSMUSG00000036006",ENSMUSG00000055447",ENSMUSG00000039913",ENSMUSG00000035314…
negative regulation of response to stimulus	GO:0048585	189	147.10061	1.2848	0.0013413	0.049364	,ENSMUSG00000015829",ENSMUSG00000039519",ENSMUSG00000029554",ENSMUSG00000041836",ENSMUSG00000061288",ENSMUSG00000048234",ENSMUSG00000028988",ENSMUSG00000024268",ENSMUSG00000026842",ENSMUSG00000024544",ENSMUSG00000023977",ENSMUSG00000063063",ENSMUSG00000045991",ENSMUSG00000020745",ENSMUSG00000021318",ENSMUSG00000025915",ENSMUSG00000038780",ENSMUSG00000021719",ENSMUSG00000036006",ENSMUSG00000055447…
DNA metabolic process	GO:0006259	41	69.436752	0.59047	0.00063497	0.027089	,ENSMUSG00000032586",ENSMUSG00000032267",ENSMUSG00000026187",ENSMUSG00000048251",ENSMUSG00000059586",ENSMUSG00000061288",ENSMUSG00000028820",ENSMUSG00000022400",ENSMUSG00000026842",ENSMUSG00000025138",ENSMUSG00000043535",ENSMUSG00000036061",ENSMUSG00000023977",ENSMUSG00000020525",ENSMUSG00000045098",ENSMUSG00000021639",ENSMUSG00000060098",ENSMUSG00000034021",ENSMUSG00000035011",ENSMUSG00000037855…
nucleic acid metabolic process	GO:0090304	136	215.55011	0.63094	9.7236e-09	1.7602e-06	,ENSMUSG00000033773",ENSMUSG00000028106",ENSMUSG00000061288",ENSMUSG00000001542",ENSMUSG00000021395",ENSMUSG00000024268",ENSMUSG00000022400",ENSMUSG00000026842",ENSMUSG00000023977",ENSMUSG00000005506",ENSMUSG00000030306",ENSMUSG00000018379",ENSMUSG00000037855",ENSMUSG00000031189",ENSMUSG00000031583",ENSMUSG00000056820",ENSMUSG00000005198",ENSMUSG00000063919",ENSMUSG00000024097",ENSMUSG00000024095…
nucleobase-containing compound metabolic process	GO:0006139	168	260.63463	0.64458	9.8903e-10	2.8189e-07	,ENSMUSG00000032047",ENSMUSG00000033773",ENSMUSG00000005580",ENSMUSG00000028106",ENSMUSG00000061288",ENSMUSG00000001542",ENSMUSG00000056493",ENSMUSG00000024143",ENSMUSG00000021395",ENSMUSG00000024268",ENSMUSG00000009545",ENSMUSG00000022400",ENSMUSG00000026842",ENSMUSG00000039197",ENSMUSG00000023977",ENSMUSG00000005506",ENSMUSG00000030306",ENSMUSG00000018379",ENSMUSG00000037855",ENSMUSG00000031189…
organic cyclic compound metabolic process	GO:1901360	201	292.88488	0.68628	9.5949e-09	1.7852e-06	,ENSMUSG00000033773",ENSMUSG00000039519",ENSMUSG00000059003",ENSMUSG00000024143",ENSMUSG00000024268",ENSMUSG00000009545",ENSMUSG00000022400",ENSMUSG00000027777",ENSMUSG00000039197",ENSMUSG00000023977",ENSMUSG00000005506",ENSMUSG00000018379",ENSMUSG00000031583",ENSMUSG00000005198",ENSMUSG00000022194",ENSMUSG00000027523",ENSMUSG00000023960",ENSMUSG00000027889",ENSMUSG00000024935",ENSMUSG00000020456…
heterocycle metabolic process	GO:0046483	181	272.97529	0.66306	2.6941e-09	6.4447e-07	,ENSMUSG00000032047",ENSMUSG00000033773",ENSMUSG00000005580",ENSMUSG00000059003",ENSMUSG00000028106",ENSMUSG00000061288",ENSMUSG00000001542",ENSMUSG00000056493",ENSMUSG00000024143",ENSMUSG00000021395",ENSMUSG00000022489",ENSMUSG00000024268",ENSMUSG00000009545",ENSMUSG00000022400",ENSMUSG00000026842",ENSMUSG00000039197",ENSMUSG00000023977",ENSMUSG00000005506",ENSMUSG00000030306",ENSMUSG00000018379…
cellular aromatic compound metabolic process	GO:0006725	187	276.9243	0.67527	8.2024e-09	1.6159e-06	,ENSMUSG00000032047",ENSMUSG00000033773",ENSMUSG00000005580",ENSMUSG00000059003",ENSMUSG00000028106",ENSMUSG00000061288",ENSMUSG00000001542",ENSMUSG00000056493",ENSMUSG00000024143",ENSMUSG00000021395",ENSMUSG00000021033",ENSMUSG00000022489",ENSMUSG00000024268",ENSMUSG00000009545",ENSMUSG00000022400",ENSMUSG00000026842",ENSMUSG00000039197",ENSMUSG00000023977",ENSMUSG00000005506",ENSMUSG00000030306…
cellular nitrogen compound metabolic process	GO:0034641	219	333.52677	0.65662	7.4987e-12	4.0181e-09	,ENSMUSG00000034744",ENSMUSG00000033773",ENSMUSG00000059003",ENSMUSG00000024143",ENSMUSG00000024268",ENSMUSG00000009545",ENSMUSG00000022400",ENSMUSG00000039197",ENSMUSG00000023977",ENSMUSG00000005506",ENSMUSG00000018379",ENSMUSG00000031583",ENSMUSG00000005198",ENSMUSG00000022194",ENSMUSG00000027523",ENSMUSG00000023960",ENSMUSG00000027889",ENSMUSG00000024935",ENSMUSG00000020456",ENSMUSG00000024019…
regulation of translation	GO:0006417	25	47.059031	0.53125	0.0012237	0.045917	,ENSMUSG00000026360",ENSMUSG00000057147",ENSMUSG00000049583",ENSMUSG00000075376",ENSMUSG00000042500",ENSMUSG00000005102",ENSMUSG00000029613",ENSMUSG00000040423",ENSMUSG00000019763",ENSMUSG00000039652",ENSMUSG00000005506",ENSMUSG00000030309",ENSMUSG00000030447",ENSMUSG00000033216",ENSMUSG00000059456",ENSMUSG00000028991",ENSMUSG00000048000",ENSMUSG00000025762",ENSMUSG00000023087",ENSMUSG00000029208…
tRNA metabolic process	GO:0006399	7	23.035889	0.30387	0.00045908	0.020918	,ENSMUSG00000027167",ENSMUSG00000027430",ENSMUSG00000020280",ENSMUSG00000031901",ENSMUSG00000028292",ENSMUSG00000035202",ENSMUSG00000019039"
ncRNA metabolic process	GO:0034660	16	56.602471	0.28267	1.9459e-09	5.1113e-07	,ENSMUSG00000033423",ENSMUSG00000063804",ENSMUSG00000027167",ENSMUSG00000053333",ENSMUSG00000027430",ENSMUSG00000020280",ENSMUSG00000022672",ENSMUSG00000042500",ENSMUSG00000041235",ENSMUSG00000024404",ENSMUSG00000035161",ENSMUSG00000037364",ENSMUSG00000031901",ENSMUSG00000028292",ENSMUSG00000035202",ENSMUSG00000019039"
RNA metabolic process	GO:0016070	105	157.30222	0.6675	2.0476e-05	0.0015674	,ENSMUSG00000033773",ENSMUSG00000028106",ENSMUSG00000001542",ENSMUSG00000021395",ENSMUSG00000024268",ENSMUSG00000005506",ENSMUSG00000030306",ENSMUSG00000018379",ENSMUSG00000031189",ENSMUSG00000056820",ENSMUSG00000005198",ENSMUSG00000063919",ENSMUSG00000024097",ENSMUSG00000024095",ENSMUSG00000022194",ENSMUSG00000031060",ENSMUSG00000024019",ENSMUSG00000031901",ENSMUSG00000030016",ENSMUSG00000005045…
rRNA processing	GO:0006364	4	29.123946	0.13734	6.4823e-08	9.8678e-06	,ENSMUSG00000033423",ENSMUSG00000024404",ENSMUSG00000022672",ENSMUSG00000041235"
ncRNA processing	GO:0034470	12	48.046284	0.24976	5.0612e-09	1.1115e-06	,ENSMUSG00000033423",ENSMUSG00000024404",ENSMUSG00000063804",ENSMUSG00000035161",ENSMUSG00000027167",ENSMUSG00000037364",ENSMUSG00000020280",ENSMUSG00000031901",ENSMUSG00000022672",ENSMUSG00000042500",ENSMUSG00000041235",ENSMUSG00000019039"
RNA processing	GO:0006396	61	105.30692	0.57926	9.2597e-06	0.00080548	,ENSMUSG00000028382",ENSMUSG00000028106",ENSMUSG00000028820",ENSMUSG00000020262",ENSMUSG00000008658",ENSMUSG00000041235",ENSMUSG00000024268",ENSMUSG00000043535",ENSMUSG00000005506",ENSMUSG00000030306",ENSMUSG00000018379",ENSMUSG00000034544",ENSMUSG00000031189",ENSMUSG00000056820",ENSMUSG00000063919",ENSMUSG00000024097",ENSMUSG00000027167",ENSMUSG00000022390",ENSMUSG00000051177",ENSMUSG00000024095…
gene expression	GO:0010467	131	219.8282	0.59592	1.6576e-10	5.4158e-08	,ENSMUSG00000033773",ENSMUSG00000005583",ENSMUSG00000029550",ENSMUSG00000028106",ENSMUSG00000001542",ENSMUSG00000021395",ENSMUSG00000024268",ENSMUSG00000009545",ENSMUSG00000021318",ENSMUSG00000005506",ENSMUSG00000030306",ENSMUSG00000037852",ENSMUSG00000018379",ENSMUSG00000031189",ENSMUSG00000056820",ENSMUSG00000005198",ENSMUSG00000063919",ENSMUSG00000024097",ENSMUSG00000024095",ENSMUSG00000027087…
rRNA metabolic process	GO:0016072	4	29.617572	0.13505	4.4216e-08	7.1364e-06	,ENSMUSG00000033423",ENSMUSG00000024404",ENSMUSG00000022672",ENSMUSG00000041235"
ribosome biogenesis	GO:0042254	8	39.161012	0.20428	1.5251e-08	2.586e-06	,ENSMUSG00000033423",ENSMUSG00000024404",ENSMUSG00000018697",ENSMUSG00000026187",ENSMUSG00000022672",ENSMUSG00000060036",ENSMUSG00000031446",ENSMUSG00000041235"
ribonucleoprotein complex biogenesis	GO:0022613	19	55.286135	0.34367	1.0762e-07	1.5176e-05	,ENSMUSG00000033423",ENSMUSG00000026187",ENSMUSG00000004865",ENSMUSG00000034818",ENSMUSG00000022672",ENSMUSG00000028137",ENSMUSG00000060036",ENSMUSG00000042500",ENSMUSG00000041235",ENSMUSG00000020255",ENSMUSG00000024268",ENSMUSG00000043535",ENSMUSG00000024404",ENSMUSG00000018697",ENSMUSG00000002107",ENSMUSG00000005506",ENSMUSG00000060098",ENSMUSG00000031446",ENSMUSG00000018379"
		0	0	0	0	0
translation	GO:0006412	9	43.76819	0.20563	2.1508e-09	5.4364e-07	,ENSMUSG00000019763",ENSMUSG00000032386",ENSMUSG00000029208",ENSMUSG00000037742",ENSMUSG00000060036",ENSMUSG00000028292",ENSMUSG00000035202",ENSMUSG00000033216",ENSMUSG00000019039"
peptide biosynthetic process	GO:0043043	11	45.578153	0.24134	8.9435e-09	1.7115e-06	,ENSMUSG00000019763",ENSMUSG00000024935",ENSMUSG00000032386",ENSMUSG00000045103",ENSMUSG00000029208",ENSMUSG00000037742",ENSMUSG00000060036",ENSMUSG00000028292",ENSMUSG00000035202",ENSMUSG00000033216",ENSMUSG00000019039"
peptide metabolic process	GO:0006518	21	58.741518	0.3575	1.0848e-07	1.5138e-05	,ENSMUSG00000034799",ENSMUSG00000032386",ENSMUSG00000029550",ENSMUSG00000057530",ENSMUSG00000027820",ENSMUSG00000029208",ENSMUSG00000021033",ENSMUSG00000060036",ENSMUSG00000001441",ENSMUSG00000019763",ENSMUSG00000024935",ENSMUSG00000045103",ENSMUSG00000039278",ENSMUSG00000019969",ENSMUSG00000050663",ENSMUSG00000037742",ENSMUSG00000037852",ENSMUSG00000028292",ENSMUSG00000035202",ENSMUSG00000033216…
cellular amide metabolic process	GO:0043603	42	82.600118	0.50847	3.7052e-06	0.00036496	,ENSMUSG00000030760",ENSMUSG00000034744",ENSMUSG00000032047",ENSMUSG00000032386",ENSMUSG00000029550",ENSMUSG00000028467",ENSMUSG00000021033",ENSMUSG00000060036",ENSMUSG00000001441",ENSMUSG00000019763",ENSMUSG00000020620",ENSMUSG00000018796",ENSMUSG00000042684",ENSMUSG00000029916",ENSMUSG00000039278",ENSMUSG00000021759",ENSMUSG00000034780",ENSMUSG00000019969",ENSMUSG00000037852",ENSMUSG00000028292…
amide biosynthetic process	GO:0043604	23	56.931555	0.40399	2.0166e-06	0.00021105	,ENSMUSG00000032047",ENSMUSG00000056124",ENSMUSG00000032386",ENSMUSG00000029208",ENSMUSG00000023021",ENSMUSG00000060036",ENSMUSG00000028538",ENSMUSG00000008206",ENSMUSG00000021125",ENSMUSG00000019763",ENSMUSG00000020620",ENSMUSG00000024935",ENSMUSG00000018796",ENSMUSG00000045103",ENSMUSG00000029916",ENSMUSG00000034780",ENSMUSG00000052544",ENSMUSG00000037742",ENSMUSG00000028292",ENSMUSG00000035202…
cellular nitrogen compound biosynthetic process	GO:0044271	79	131.7982	0.5994	2.0839e-06	0.00021641	,ENSMUSG00000058756",ENSMUSG00000032047",ENSMUSG00000033773",ENSMUSG00000005580",ENSMUSG00000001542",ENSMUSG00000021395",ENSMUSG00000060036",ENSMUSG00000064357",ENSMUSG00000028789",ENSMUSG00000022840",ENSMUSG00000043535",ENSMUSG00000020620",ENSMUSG00000039197",ENSMUSG00000025958",ENSMUSG00000029916",ENSMUSG00000021639",ENSMUSG00000034780",ENSMUSG00000015501",ENSMUSG00000037138",ENSMUSG00000032402…
cellular biosynthetic process	GO:0044249	170	232.66248	0.73067	1.9753e-05	0.0015207	,ENSMUSG00000032047",ENSMUSG00000033773",ENSMUSG00000039519",ENSMUSG00000033530",ENSMUSG00000013921",ENSMUSG00000027134",ENSMUSG00000005580",ENSMUSG00000001542",ENSMUSG00000021395",ENSMUSG00000058152",ENSMUSG00000020620",ENSMUSG00000039197",ENSMUSG00000038383",ENSMUSG00000039470",ENSMUSG00000090213",ENSMUSG00000039199",ENSMUSG00000030306",ENSMUSG00000038665",ENSMUSG00000073678",ENSMUSG00000056812…
biosynthetic process	GO:0009058	178	243.85134	0.72995	1.2081e-05	0.0010308	,ENSMUSG00000032047",ENSMUSG00000033773",ENSMUSG00000039519",ENSMUSG00000033530",ENSMUSG00000013921",ENSMUSG00000027134",ENSMUSG00000005580",ENSMUSG00000001542",ENSMUSG00000021395",ENSMUSG00000058152",ENSMUSG00000020620",ENSMUSG00000039197",ENSMUSG00000038383",ENSMUSG00000039470",ENSMUSG00000090213",ENSMUSG00000039199",ENSMUSG00000030306",ENSMUSG00000038665",ENSMUSG00000073678",ENSMUSG00000056812…
organonitrogen compound biosynthetic process	GO:1901566	87	133.60816	0.65116	4.2192e-05	0.0027706	,ENSMUSG00000032047",ENSMUSG00000029234",ENSMUSG00000012117",ENSMUSG00000013921",ENSMUSG00000053465",ENSMUSG00000005580",ENSMUSG00000060036",ENSMUSG00000064357",ENSMUSG00000058152",ENSMUSG00000027977",ENSMUSG00000028789",ENSMUSG00000022840",ENSMUSG00000020620",ENSMUSG00000039197",ENSMUSG00000038383",ENSMUSG00000039470",ENSMUSG00000029916",ENSMUSG00000039199",ENSMUSG00000034780",ENSMUSG00000030306…
organic substance biosynthetic process	GO:1901576	175	239.24417	0.73147	1.4811e-05	0.0012247	,ENSMUSG00000032047",ENSMUSG00000033773",ENSMUSG00000039519",ENSMUSG00000033530",ENSMUSG00000013921",ENSMUSG00000027134",ENSMUSG00000005580",ENSMUSG00000001542",ENSMUSG00000021395",ENSMUSG00000058152",ENSMUSG00000020620",ENSMUSG00000039197",ENSMUSG00000038383",ENSMUSG00000039470",ENSMUSG00000090213",ENSMUSG00000039199",ENSMUSG00000030306",ENSMUSG00000038665",ENSMUSG00000073678",ENSMUSG00000056812…
cellular macromolecule biosynthetic process	GO:0034645	98	147.42969	0.66472	3.3414e-05	0.0022954	,ENSMUSG00000033773",ENSMUSG00000013921",ENSMUSG00000001542",ENSMUSG00000021395",ENSMUSG00000058152",ENSMUSG00000038383",ENSMUSG00000039470",ENSMUSG00000039199",ENSMUSG00000030306",ENSMUSG00000073678",ENSMUSG00000056812",ENSMUSG00000034612",ENSMUSG00000004383",ENSMUSG00000031583",ENSMUSG00000005198",ENSMUSG00000055053",ENSMUSG00000051650",ENSMUSG00000052584",ENSMUSG00000028452",ENSMUSG00000026037…
macromolecule biosynthetic process	GO:0009059	99	148.41694	0.66704	3.5437e-05	0.0024097	,ENSMUSG00000033773",ENSMUSG00000013921",ENSMUSG00000001542",ENSMUSG00000021395",ENSMUSG00000058152",ENSMUSG00000038383",ENSMUSG00000039470",ENSMUSG00000039199",ENSMUSG00000030306",ENSMUSG00000073678",ENSMUSG00000056812",ENSMUSG00000034612",ENSMUSG00000004383",ENSMUSG00000031583",ENSMUSG00000005198",ENSMUSG00000055053",ENSMUSG00000051650",ENSMUSG00000052584",ENSMUSG00000028452",ENSMUSG00000026037…

## Sheet: NONspe
Mus musculus									Mus musculus
zQ175_IncludingNonMarker_NONspe.txt									R62_IncludingNonMarker_NONspe.txt
correction;FDR									correction;FDR
test_type;FISHER									test_type;FISHER
GO biological process complete	GO ID	number in list	expected	fold enrichment	pValue	FDR	mapped_id_list		GO biological process complete	GO ID	number in list	expected	fold enrichment	pValue	FDR	mapped_id_list
response to amphetamine	GO:0001975	10	2.164934	4.6191	0.00059169	0.030024	,ENSMUSG00000026959",ENSMUSG00000021478",ENSMUSG00000024935",ENSMUSG00000061718",ENSMUSG00000059003",ENSMUSG00000023034",ENSMUSG00000024524",ENSMUSG00000022489",ENSMUSG00000032259",ENSMUSG00000020178"		regulation of synaptic transmission, glutamatergic	GO:0051966	35	15.744264	2.223	0.00030869	0.028131	,ENSMUSG00000015829",ENSMUSG00000005583",ENSMUSG00000049583",ENSMUSG00000019828",ENSMUSG00000056073",ENSMUSG00000069806",ENSMUSG00000042429",ENSMUSG00000024304",ENSMUSG00000063887",ENSMUSG00000021730",ENSMUSG00000026249",ENSMUSG00000024109",ENSMUSG00000021478",ENSMUSG00000022623",ENSMUSG00000044288",ENSMUSG00000020723",ENSMUSG00000038665",ENSMUSG00000013662",ENSMUSG00000030720",ENSMUSG00000036104…
response to amine	GO:0014075	10	2.319572	4.3111	0.00086879	0.039994	,ENSMUSG00000026959",ENSMUSG00000021478",ENSMUSG00000024935",ENSMUSG00000061718",ENSMUSG00000059003",ENSMUSG00000023034",ENSMUSG00000024524",ENSMUSG00000022489",ENSMUSG00000032259",ENSMUSG00000020178"		modulation of chemical synaptic transmission	GO:0050804	175	98.401647	1.7784	6.8183e-10	6.5241e-07	,ENSMUSG00000030265",ENSMUSG00000015829",ENSMUSG00000032562",ENSMUSG00000005583",ENSMUSG00000049044",ENSMUSG00000059003",ENSMUSG00000002997",ENSMUSG00000006435",ENSMUSG00000024304",ENSMUSG00000061601",ENSMUSG00000042121",ENSMUSG00000018411",ENSMUSG00000039470",ENSMUSG00000047495",ENSMUSG00000038665",ENSMUSG00000079657",ENSMUSG00000030302",ENSMUSG00000050556",ENSMUSG00000037217",ENSMUSG00000071657…
response to stimulus	GO:0050896	632	535.048	1.1812	2.3522e-06	0.0003151	,ENSMUSG00000039519",ENSMUSG00000059003",ENSMUSG00000048234",ENSMUSG00000026442",ENSMUSG00000057182",ENSMUSG00000028988",ENSMUSG00000029833",ENSMUSG00000051527",ENSMUSG00000029838",ENSMUSG00000038301",ENSMUSG00000020903",ENSMUSG00000036006",ENSMUSG00000073557",ENSMUSG00000017843",ENSMUSG00000052613",ENSMUSG00000038418",ENSMUSG00000000184",ENSMUSG00000051650",ENSMUSG00000048240",ENSMUSG00000048000…		regulation of trans-synaptic signaling	GO:0099177	175	98.664052	1.7737	7.1186e-10	6.3574e-07	,ENSMUSG00000030265",ENSMUSG00000015829",ENSMUSG00000032562",ENSMUSG00000005583",ENSMUSG00000049044",ENSMUSG00000059003",ENSMUSG00000002997",ENSMUSG00000006435",ENSMUSG00000024304",ENSMUSG00000061601",ENSMUSG00000042121",ENSMUSG00000018411",ENSMUSG00000039470",ENSMUSG00000047495",ENSMUSG00000038665",ENSMUSG00000079657",ENSMUSG00000030302",ENSMUSG00000050556",ENSMUSG00000037217",ENSMUSG00000071657…
long-term memory	GO:0007616	22	5.103059	4.3111	8.2876e-07	0.00012761	,ENSMUSG00000024083",ENSMUSG00000038418",ENSMUSG00000000184",ENSMUSG00000038738",ENSMUSG00000028222",ENSMUSG00000029053",ENSMUSG00000028991",ENSMUSG00000052087",ENSMUSG00000055254",ENSMUSG00000032193",ENSMUSG00000045903",ENSMUSG00000062202",ENSMUSG00000005102",ENSMUSG00000026959",ENSMUSG00000046447",ENSMUSG00000019970",ENSMUSG00000042453",ENSMUSG00000022602",ENSMUSG00000041552",ENSMUSG00000020524…		regulation of cell communication	GO:0010646	661	490.95862	1.3463	6.013e-13	1.1507e-09	,ENSMUSG00000039519",ENSMUSG00000017969",ENSMUSG00000027770",ENSMUSG00000059003",ENSMUSG00000006711",ENSMUSG00000000296",ENSMUSG00000027778",ENSMUSG00000029833",ENSMUSG00000027777",ENSMUSG00000051527",ENSMUSG00000035392",ENSMUSG00000038780",ENSMUSG00000047495",ENSMUSG00000038665",ENSMUSG00000051401",ENSMUSG00000074643",ENSMUSG00000050556",ENSMUSG00000037217",ENSMUSG00000038418",ENSMUSG00000024493…
memory	GO:0007613	51	17.62875	2.893	4.5316e-09	1.3797e-06	,ENSMUSG00000040907",ENSMUSG00000079055",ENSMUSG00000039519",ENSMUSG00000028222",ENSMUSG00000059003",ENSMUSG00000005102",ENSMUSG00000046447",ENSMUSG00000021478",ENSMUSG00000025958",ENSMUSG00000018411",ENSMUSG00000022602",ENSMUSG00000041552",ENSMUSG00000029838",ENSMUSG00000039913",ENSMUSG00000030376",ENSMUSG00000038418",ENSMUSG00000000184",ENSMUSG00000038738",ENSMUSG00000051177",ENSMUSG00000055254…		regulation of cellular process	GO:0050794	1729	1508.3005	1.1463	1.0415e-14	1.3952e-10
learning or memory	GO:0007611	77	33.55648	2.2946	3.1399e-09	1.0516e-06	,ENSMUSG00000015829",ENSMUSG00000058756",ENSMUSG00000040907",ENSMUSG00000079055",ENSMUSG00000039519",ENSMUSG00000005583",ENSMUSG00000028222",ENSMUSG00000059003",ENSMUSG00000028664",ENSMUSG00000022489",ENSMUSG00000005102",ENSMUSG00000026842",ENSMUSG00000046447",ENSMUSG00000024109",ENSMUSG00000021478",ENSMUSG00000025958",ENSMUSG00000018411",ENSMUSG00000022602",ENSMUSG00000041552",ENSMUSG00000029838…		regulation of biological process	GO:0050789	1778	1565.767	1.1355	6.1014e-14	2.7245e-10
behavior	GO:0007610	136	68.96862	1.9719	2.1062e-11	2.0153e-08	,ENSMUSG00000029673",ENSMUSG00000015829",ENSMUSG00000040907",ENSMUSG00000039519",ENSMUSG00000005583",ENSMUSG00000028222",ENSMUSG00000059003",ENSMUSG00000022489",ENSMUSG00000005102",ENSMUSG00000009545",ENSMUSG00000026842",ENSMUSG00000046447",ENSMUSG00000022523",ENSMUSG00000018411",ENSMUSG00000041552",ENSMUSG00000029838",ENSMUSG00000020745",ENSMUSG00000021318",ENSMUSG00000013089",ENSMUSG00000039913…		biological regulation	GO:0065007	1858	1644.2259	1.13	1.537e-14	1.0295e-10
cognition	GO:0050890	83	37.42244	2.2179	2.5408e-09	8.7272e-07	,ENSMUSG00000015829",ENSMUSG00000058756",ENSMUSG00000040907",ENSMUSG00000079055",ENSMUSG00000039519",ENSMUSG00000005583",ENSMUSG00000028222",ENSMUSG00000059003",ENSMUSG00000028664",ENSMUSG00000022489",ENSMUSG00000005102",ENSMUSG00000026842",ENSMUSG00000046447",ENSMUSG00000024109",ENSMUSG00000021478",ENSMUSG00000025958",ENSMUSG00000018411",ENSMUSG00000022602",ENSMUSG00000041552",ENSMUSG00000029838…		regulation of signaling	GO:0023051	663	493.58266	1.3432	8.0692e-13	1.3512e-09	,ENSMUSG00000039519",ENSMUSG00000017969",ENSMUSG00000027770",ENSMUSG00000059003",ENSMUSG00000006711",ENSMUSG00000000296",ENSMUSG00000027778",ENSMUSG00000029833",ENSMUSG00000027777",ENSMUSG00000051527",ENSMUSG00000035392",ENSMUSG00000038780",ENSMUSG00000047495",ENSMUSG00000038665",ENSMUSG00000051401",ENSMUSG00000074643",ENSMUSG00000050556",ENSMUSG00000037217",ENSMUSG00000038418",ENSMUSG00000024493…
nervous system process	GO:0050877	165	83.19533	1.9833	8.6053e-14	1.9213e-10	,ENSMUSG00000015829",ENSMUSG00000040907",ENSMUSG00000039519",ENSMUSG00000005583",ENSMUSG00000028222",ENSMUSG00000059003",ENSMUSG00000026442",ENSMUSG00000022489",ENSMUSG00000005102",ENSMUSG00000057182",ENSMUSG00000009545",ENSMUSG00000026842",ENSMUSG00000046447",ENSMUSG00000022523",ENSMUSG00000018411",ENSMUSG00000041552",ENSMUSG00000063063",ENSMUSG00000029838",ENSMUSG00000020745",ENSMUSG00000036006…		regulation of sodium ion transport	GO:0002028	38	17.843499	2.1296	0.00040516	0.034135	,ENSMUSG00000049281",ENSMUSG00000033335",ENSMUSG00000055761",ENSMUSG00000004056",ENSMUSG00000036902",ENSMUSG00000027893",ENSMUSG00000055022",ENSMUSG00000042807",ENSMUSG00000021870",ENSMUSG00000024589",ENSMUSG00000029359",ENSMUSG00000009545",ENSMUSG00000026249",ENSMUSG00000022523",ENSMUSG00000069601",ENSMUSG00000014077",ENSMUSG00000038764",ENSMUSG00000046480",ENSMUSG00000070304",ENSMUSG00000031137…
system process	GO:0003008	217	119.0714	1.8224	9.9782e-15	3.3417e-11	,ENSMUSG00000035954",ENSMUSG00000039519",ENSMUSG00000054477",ENSMUSG00000059003",ENSMUSG00000026442",ENSMUSG00000057182",ENSMUSG00000028988",ENSMUSG00000009545",ENSMUSG00000022523",ENSMUSG00000063063",ENSMUSG00000029838",ENSMUSG00000038301",ENSMUSG00000036006",ENSMUSG00000018379",ENSMUSG00000073678",ENSMUSG00000052613",ENSMUSG00000030376",ENSMUSG00000038418",ENSMUSG00000000184",ENSMUSG00000051650…		regulation of metal ion transport	GO:0010959	103	62.189841	1.6562	3.2403e-05	0.0044292	,ENSMUSG00000049281",ENSMUSG00000061603",ENSMUSG00000032562",ENSMUSG00000027893",ENSMUSG00000042807",ENSMUSG00000024381",ENSMUSG00000009545",ENSMUSG00000022523",ENSMUSG00000069601",ENSMUSG00000034462",ENSMUSG00000030302",ENSMUSG00000039239",ENSMUSG00000028854",ENSMUSG00000027523",ENSMUSG00000027488",ENSMUSG00000025221",ENSMUSG00000029544",ENSMUSG00000020178",ENSMUSG00000021301",ENSMUSG00000026959…
multicellular organismal process	GO:0032501	633	496.2339	1.2756	1.6253e-11	1.6748e-08	,ENSMUSG00000039519",ENSMUSG00000024381",ENSMUSG00000019906",ENSMUSG00000059003",ENSMUSG00000026565",ENSMUSG00000026442",ENSMUSG00000040860",ENSMUSG00000024268",ENSMUSG00000057182",ENSMUSG00000028988",ENSMUSG00000070047",ENSMUSG00000046169",ENSMUSG00000029838",ENSMUSG00000035152",ENSMUSG00000005506",ENSMUSG00000038301",ENSMUSG00000036006",ENSMUSG00000073678",ENSMUSG00000053702",ENSMUSG00000052613…		regulation of ion transport	GO:0043269	164	104.43695	1.5703	1.5434e-06	0.00029964	,ENSMUSG00000049281",ENSMUSG00000061603",ENSMUSG00000032562",ENSMUSG00000005583",ENSMUSG00000056258",ENSMUSG00000027893",ENSMUSG00000042807",ENSMUSG00000024381",ENSMUSG00000059003",ENSMUSG00000009545",ENSMUSG00000022523",ENSMUSG00000069601",ENSMUSG00000034462",ENSMUSG00000022808",ENSMUSG00000031633",ENSMUSG00000030302",ENSMUSG00000037579",ENSMUSG00000039239",ENSMUSG00000050556",ENSMUSG00000034579…
membrane depolarization	GO:0051899	15	4.020592	3.7308	0.00015479	0.0096893	,ENSMUSG00000034656",ENSMUSG00000015968",ENSMUSG00000029053",ENSMUSG00000051331",ENSMUSG00000040118",ENSMUSG00000064329",ENSMUSG00000057182",ENSMUSG00000020178",ENSMUSG00000041362",ENSMUSG00000022416",ENSMUSG00000054428",ENSMUSG00000057914",ENSMUSG00000046480",ENSMUSG00000030525",ENSMUSG00000075316"		regulation of transport	GO:0051049	413	281.0351	1.4696	5.5379e-12	8.2429e-09	,ENSMUSG00000027893",ENSMUSG00000024384",ENSMUSG00000042807",ENSMUSG00000024381",ENSMUSG00000059003",ENSMUSG00000023175",ENSMUSG00000020900",ENSMUSG00000038665",ENSMUSG00000052852",ENSMUSG00000037579",ENSMUSG00000050556",ENSMUSG00000037217",ENSMUSG00000018707",ENSMUSG00000063632",ENSMUSG00000028854",ENSMUSG00000027523",ENSMUSG00000025221",ENSMUSG00000003452",ENSMUSG00000092083",ENSMUSG00000031906…
regulation of membrane potential	GO:0042391	107	45.61826	2.3456	8.3684e-13	1.2456e-09	,ENSMUSG00000040907",ENSMUSG00000005583",ENSMUSG00000056258",ENSMUSG00000054477",ENSMUSG00000024381",ENSMUSG00000059003",ENSMUSG00000024268",ENSMUSG00000057182",ENSMUSG00000009545",ENSMUSG00000022523",ENSMUSG00000042121",ENSMUSG00000018411",ENSMUSG00000029838",ENSMUSG00000021719",ENSMUSG00000037579",ENSMUSG00000071657",ENSMUSG00000007653",ENSMUSG00000030376",ENSMUSG00000028452",ENSMUSG00000027488…		regulation of localization	GO:0032879	594	428.24397	1.3871	1.7415e-13	3.8881e-10	,ENSMUSG00000027893",ENSMUSG00000024384",ENSMUSG00000027770",ENSMUSG00000042807",ENSMUSG00000024381",ENSMUSG00000059003",ENSMUSG00000026566",ENSMUSG00000023175",ENSMUSG00000040860",ENSMUSG00000063626",ENSMUSG00000004530",ENSMUSG00000020900",ENSMUSG00000038665",ENSMUSG00000052852",ENSMUSG00000035158",ENSMUSG00000050315",ENSMUSG00000037579",ENSMUSG00000050556",ENSMUSG00000037217",ENSMUSG00000038418…
regulation of biological quality	GO:0065008	464	332.3174	1.3963	5.285e-13	1.0114e-09	,ENSMUSG00000039519",ENSMUSG00000024381",ENSMUSG00000019906",ENSMUSG00000059003",ENSMUSG00000048234",ENSMUSG00000040860",ENSMUSG00000005501",ENSMUSG00000024268",ENSMUSG00000057182",ENSMUSG00000028988",ENSMUSG00000029833",ENSMUSG00000051527",ENSMUSG00000029838",ENSMUSG00000035152",ENSMUSG00000005506",ENSMUSG00000038301",ENSMUSG00000037579",ENSMUSG00000052613",ENSMUSG00000037217",ENSMUSG00000001270…		regulation of synaptic plasticity	GO:0048167	91	46.183173	1.9704	3.6662e-07	8.7701e-05	,ENSMUSG00000030265",ENSMUSG00000015829",ENSMUSG00000079055",ENSMUSG00000005583",ENSMUSG00000059003",ENSMUSG00000027296",ENSMUSG00000031393",ENSMUSG00000033174",ENSMUSG00000028664",ENSMUSG00000024743",ENSMUSG00000006435",ENSMUSG00000026249",ENSMUSG00000021478",ENSMUSG00000025958",ENSMUSG00000042121",ENSMUSG00000018411",ENSMUSG00000039470",ENSMUSG00000022208",ENSMUSG00000038665",ENSMUSG00000030302…
biological regulation	GO:0065007	1097	968.9627	1.1321	3.6334e-10	1.6224e-07	,ENSMUSG00000024381",ENSMUSG00000042807",ENSMUSG00000059003",ENSMUSG00000026565",ENSMUSG00000040860",ENSMUSG00000028988",ENSMUSG00000029833",ENSMUSG00000051527",ENSMUSG00000029838",ENSMUSG00000038301",ENSMUSG00000047495",ENSMUSG00000073557",ENSMUSG00000017843",ENSMUSG00000052613",ENSMUSG00000037217",ENSMUSG00000001270",ENSMUSG00000000184",ENSMUSG00000039629",ENSMUSG00000018707",ENSMUSG00000022194…		regulation of biological quality	GO:0065008	748	563.90704	1.3265	9.3654e-14	3.1365e-10	,ENSMUSG00000039519",ENSMUSG00000027770",ENSMUSG00000024381",ENSMUSG00000059003",ENSMUSG00000019906",ENSMUSG00000023175",ENSMUSG00000040860",ENSMUSG00000006711",ENSMUSG00000005501",ENSMUSG00000048118",ENSMUSG00000029833",ENSMUSG00000027777",ENSMUSG00000027419",ENSMUSG00000051527",ENSMUSG00000020900",ENSMUSG00000037331",ENSMUSG00000005506",ENSMUSG00000006717",ENSMUSG00000038665",ENSMUSG00000038301…
dopamine receptor signaling pathway	GO:0007212	12	3.247401	3.6953	0.00074569	0.036062	,ENSMUSG00000021478",ENSMUSG00000024935",ENSMUSG00000020599",ENSMUSG00000024639",ENSMUSG00000027523",ENSMUSG00000031748",ENSMUSG00000032192",ENSMUSG00000031328",ENSMUSG00000020297",ENSMUSG00000024524",ENSMUSG00000032259",ENSMUSG00000022840"		second-messenger-mediated signaling	GO:0019932	45	23.353991	1.9269	0.00054438	0.043931	,ENSMUSG00000009647",ENSMUSG00000028161",ENSMUSG00000031791",ENSMUSG00000049583",ENSMUSG00000015968",ENSMUSG00000029471",ENSMUSG00000028782",ENSMUSG00000019828",ENSMUSG00000079037",ENSMUSG00000002015",ENSMUSG00000021373",ENSMUSG00000021478",ENSMUSG00000025958",ENSMUSG00000018334",ENSMUSG00000062232",ENSMUSG00000032827",ENSMUSG00000003847",ENSMUSG00000032826",ENSMUSG00000051149",ENSMUSG00000036438…
response to organic cyclic compound	GO:0014070	83	50.56668	1.6414	8.4438e-05	0.0057711	,ENSMUSG00000079055",ENSMUSG00000037815",ENSMUSG00000005583",ENSMUSG00000040820",ENSMUSG00000009545",ENSMUSG00000022840",ENSMUSG00000021478",ENSMUSG00000025958",ENSMUSG00000042121",ENSMUSG00000039153",ENSMUSG00000020027",ENSMUSG00000068798",ENSMUSG00000048915",ENSMUSG00000030102",ENSMUSG00000007653",ENSMUSG00000033400",ENSMUSG00000053470",ENSMUSG00000038418",ENSMUSG00000051177",ENSMUSG00000027523…		intracellular signal transduction	GO:0035556	271	207.56187	1.3056	0.00010711	0.011666	,ENSMUSG00000030265",ENSMUSG00000017291",ENSMUSG00000028868",ENSMUSG00000026447",ENSMUSG00000022523",ENSMUSG00000066571",ENSMUSG00000025915",ENSMUSG00000037331",ENSMUSG00000038665",ENSMUSG00000001829",ENSMUSG00000017843",ENSMUSG00000032688",ENSMUSG00000030134",ENSMUSG00000048000",ENSMUSG00000027087",ENSMUSG00000022194",ENSMUSG00000059495",ENSMUSG00000028854",ENSMUSG00000022075",ENSMUSG00000026313…
cellular response to organonitrogen compound	GO:0071417	76	43.7626	1.7366	3.7434e-05	0.0030955	,ENSMUSG00000040907",ENSMUSG00000079055",ENSMUSG00000037815",ENSMUSG00000005583",ENSMUSG00000052374",ENSMUSG00000059003",ENSMUSG00000009545",ENSMUSG00000022840",ENSMUSG00000021478",ENSMUSG00000042121",ENSMUSG00000020027",ENSMUSG00000068798",ENSMUSG00000020546",ENSMUSG00000023977",ENSMUSG00000031558",ENSMUSG00000030102",ENSMUSG00000034656",ENSMUSG00000007653",ENSMUSG00000038418",ENSMUSG00000051177…		signal transduction	GO:0007165	623	481.77447	1.2931	1.3675e-09	1.145e-06	,ENSMUSG00000027893",ENSMUSG00000017969",ENSMUSG00000059003",ENSMUSG00000026566",ENSMUSG00000023055",ENSMUSG00000063626",ENSMUSG00000028868",ENSMUSG00000026447",ENSMUSG00000027778",ENSMUSG00000027777",ENSMUSG00000037331",ENSMUSG00000038780",ENSMUSG00000038665",ENSMUSG00000035158",ENSMUSG00000017843",ENSMUSG00000050556",ENSMUSG00000038418",ENSMUSG00000048240",ENSMUSG00000048000",ENSMUSG00000022194…
cellular response to nitrogen compound	GO:1901699	82	49.48421	1.6571	7.1617e-05	0.0050494	,ENSMUSG00000040907",ENSMUSG00000079055",ENSMUSG00000037815",ENSMUSG00000005583",ENSMUSG00000056258",ENSMUSG00000052374",ENSMUSG00000059003",ENSMUSG00000009545",ENSMUSG00000022840",ENSMUSG00000021478",ENSMUSG00000042121",ENSMUSG00000020027",ENSMUSG00000068798",ENSMUSG00000020546",ENSMUSG00000023977",ENSMUSG00000031558",ENSMUSG00000030102",ENSMUSG00000034656",ENSMUSG00000007653",ENSMUSG00000038418…		signaling	GO:0023052	700	535.04256	1.3083	1.0163e-11	1.2376e-08	,ENSMUSG00000027893",ENSMUSG00000017969",ENSMUSG00000024381",ENSMUSG00000059003",ENSMUSG00000019906",ENSMUSG00000026566",ENSMUSG00000023055",ENSMUSG00000063626",ENSMUSG00000028868",ENSMUSG00000026447",ENSMUSG00000027778",ENSMUSG00000027777",ENSMUSG00000037331",ENSMUSG00000038780",ENSMUSG00000047495",ENSMUSG00000038665",ENSMUSG00000035158",ENSMUSG00000017843",ENSMUSG00000050556",ENSMUSG00000037217…
cellular response to chemical stimulus	GO:0070887	247	190.6689	1.2954	0.00010346	0.0068954	,ENSMUSG00000035954",ENSMUSG00000032564",ENSMUSG00000039519",ENSMUSG00000059003",ENSMUSG00000048234",ENSMUSG00000057182",ENSMUSG00000009545",ENSMUSG00000029833",ENSMUSG00000042121",ENSMUSG00000048915",ENSMUSG00000023977",ENSMUSG00000029838",ENSMUSG00000038301",ENSMUSG00000020903",ENSMUSG00000036006",ENSMUSG00000055447",ENSMUSG00000018379",ENSMUSG00000038418",ENSMUSG00000051650",ENSMUSG00000022194…		cellular process	GO:0009987	2221	2086.3773	1.0645	8.0522e-09	4.1487e-06
cellular response to stimulus	GO:0051716	530	438.0899	1.2098	2.5221e-06	0.00032802	,ENSMUSG00000039519",ENSMUSG00000059003",ENSMUSG00000048234",ENSMUSG00000057182",ENSMUSG00000028988",ENSMUSG00000029833",ENSMUSG00000029838",ENSMUSG00000038301",ENSMUSG00000020903",ENSMUSG00000036006",ENSMUSG00000073557",ENSMUSG00000017843",ENSMUSG00000038418",ENSMUSG00000000184",ENSMUSG00000051650",ENSMUSG00000048240",ENSMUSG00000048000",ENSMUSG00000022194",ENSMUSG00000027523",ENSMUSG00000026797…		cell communication	GO:0007154	723	554.46048	1.304	6.183e-12	8.2827e-09	,ENSMUSG00000027893",ENSMUSG00000017969",ENSMUSG00000059003",ENSMUSG00000019906",ENSMUSG00000026566",ENSMUSG00000023055",ENSMUSG00000063626",ENSMUSG00000028868",ENSMUSG00000026447",ENSMUSG00000027778",ENSMUSG00000027777",ENSMUSG00000037331",ENSMUSG00000038780",ENSMUSG00000047495",ENSMUSG00000038665",ENSMUSG00000035158",ENSMUSG00000017843",ENSMUSG00000050556",ENSMUSG00000037217",ENSMUSG00000038418…
cellular response to organic substance	GO:0071310	196	147.2155	1.3314	0.00017981	0.010999	,ENSMUSG00000059003",ENSMUSG00000009545",ENSMUSG00000029833",ENSMUSG00000042121",ENSMUSG00000048915",ENSMUSG00000023977",ENSMUSG00000038301",ENSMUSG00000020903",ENSMUSG00000036006",ENSMUSG00000055447",ENSMUSG00000018379",ENSMUSG00000038418",ENSMUSG00000051650",ENSMUSG00000022194",ENSMUSG00000027523",ENSMUSG00000026797",ENSMUSG00000022995",ENSMUSG00000024935",ENSMUSG00000042476",ENSMUSG00000022514…		cellular response to stimulus	GO:0051716	887	743.39165	1.1932	6.8784e-08	2.2474e-05	,ENSMUSG00000027893",ENSMUSG00000059003",ENSMUSG00000026566",ENSMUSG00000023055",ENSMUSG00000040865",ENSMUSG00000029833",ENSMUSG00000038780",ENSMUSG00000038301",ENSMUSG00000074643",ENSMUSG00000017843",ENSMUSG00000000184",ENSMUSG00000022194",ENSMUSG00000059495",ENSMUSG00000026313",ENSMUSG00000025224",ENSMUSG00000040850",ENSMUSG00000029821",ENSMUSG00000031906",ENSMUSG00000007817",ENSMUSG00000054808…
cellular response to endogenous stimulus	GO:0071495	128	79.48402	1.6104	2.2013e-06	0.00029786	,ENSMUSG00000040907",ENSMUSG00000005583",ENSMUSG00000059003",ENSMUSG00000043733",ENSMUSG00000009545",ENSMUSG00000029833",ENSMUSG00000047414",ENSMUSG00000042121",ENSMUSG00000048915",ENSMUSG00000023977",ENSMUSG00000007653",ENSMUSG00000038418",ENSMUSG00000027523",ENSMUSG00000028698",ENSMUSG00000007659",ENSMUSG00000045903",ENSMUSG00000020176",ENSMUSG00000020297",ENSMUSG00000024935",ENSMUSG00000026836…		response to stimulus	GO:0050896	1072	907.9192	1.1807	4.3588e-09	2.7805e-06	,ENSMUSG00000027893",ENSMUSG00000059003",ENSMUSG00000026566",ENSMUSG00000023055",ENSMUSG00000040865",ENSMUSG00000006711",ENSMUSG00000029833",ENSMUSG00000051527",ENSMUSG00000038780",ENSMUSG00000038301",ENSMUSG00000074643",ENSMUSG00000017843",ENSMUSG00000052613",ENSMUSG00000000184",ENSMUSG00000022194",ENSMUSG00000059495",ENSMUSG00000026313",ENSMUSG00000040612",ENSMUSG00000025224",ENSMUSG00000040850…
response to endogenous stimulus	GO:0009719	139	94.32928	1.4736	3.869e-05	0.0031412	,ENSMUSG00000040907",ENSMUSG00000005583",ENSMUSG00000059003",ENSMUSG00000043733",ENSMUSG00000009545",ENSMUSG00000029833",ENSMUSG00000047414",ENSMUSG00000042121",ENSMUSG00000048915",ENSMUSG00000023977",ENSMUSG00000007653",ENSMUSG00000033400",ENSMUSG00000038418",ENSMUSG00000027523",ENSMUSG00000028698",ENSMUSG00000007659",ENSMUSG00000045903",ENSMUSG00000020176",ENSMUSG00000020297",ENSMUSG00000024935…		memory	GO:0007613	57	29.914101	1.9055	0.00012708	0.01351	,ENSMUSG00000079055",ENSMUSG00000039519",ENSMUSG00000059003",ENSMUSG00000031393",ENSMUSG00000023017",ENSMUSG00000046447",ENSMUSG00000021478",ENSMUSG00000025958",ENSMUSG00000018411",ENSMUSG00000041552",ENSMUSG00000052135",ENSMUSG00000039913",ENSMUSG00000030376",ENSMUSG00000038418",ENSMUSG00000038738",ENSMUSG00000000184",ENSMUSG00000027365",ENSMUSG00000051177",ENSMUSG00000053550",ENSMUSG00000055254…
signal transduction	GO:0007165	392	283.9157	1.3807	3.6199e-10	1.6722e-07	,ENSMUSG00000059003",ENSMUSG00000028988",ENSMUSG00000029838",ENSMUSG00000073557",ENSMUSG00000017843",ENSMUSG00000038418",ENSMUSG00000048240",ENSMUSG00000048000",ENSMUSG00000022194",ENSMUSG00000027523",ENSMUSG00000022075",ENSMUSG00000035268",ENSMUSG00000026782",ENSMUSG00000024241",ENSMUSG00000049583",ENSMUSG00000059146",ENSMUSG00000026663",ENSMUSG00000001127",ENSMUSG00000006930",ENSMUSG00000026425…		learning or memory	GO:0007611	99	56.941753	1.7386	8.5432e-06	0.0014863	,ENSMUSG00000030265",ENSMUSG00000015829",ENSMUSG00000039519",ENSMUSG00000005583",ENSMUSG00000059003",ENSMUSG00000002997",ENSMUSG00000021670",ENSMUSG00000022489",ENSMUSG00000046447",ENSMUSG00000021314",ENSMUSG00000018411",ENSMUSG00000041552",ENSMUSG00000020745",ENSMUSG00000038665",ENSMUSG00000039913",ENSMUSG00000031189",ENSMUSG00000030376",ENSMUSG00000038418",ENSMUSG00000000184",ENSMUSG00000027365…
signaling	GO:0023052	457	315.3072	1.4494	3.4457e-15	1.5386e-11	,ENSMUSG00000024381",ENSMUSG00000019906",ENSMUSG00000059003",ENSMUSG00000026442",ENSMUSG00000057182",ENSMUSG00000028988",ENSMUSG00000061689",ENSMUSG00000029838",ENSMUSG00000047495",ENSMUSG00000073557",ENSMUSG00000017843",ENSMUSG00000037217",ENSMUSG00000038418",ENSMUSG00000048240",ENSMUSG00000048000",ENSMUSG00000022194",ENSMUSG00000027523",ENSMUSG00000026797",ENSMUSG00000022075",ENSMUSG00000040612…		behavior	GO:0007610	186	117.03236	1.5893	1.4951e-07	4.4509e-05	,ENSMUSG00000030265",ENSMUSG00000029673",ENSMUSG00000015829",ENSMUSG00000032046",ENSMUSG00000028580",ENSMUSG00000039519",ENSMUSG00000005583",ENSMUSG00000059003",ENSMUSG00000002997",ENSMUSG00000021670",ENSMUSG00000044308",ENSMUSG00000022489",ENSMUSG00000029436",ENSMUSG00000009545",ENSMUSG00000046447",ENSMUSG00000022523",ENSMUSG00000021314",ENSMUSG00000018411",ENSMUSG00000041552",ENSMUSG00000020745…
cell communication	GO:0007154	464	326.7504	1.42	4.3126e-14	1.1554e-10	,ENSMUSG00000019906",ENSMUSG00000059003",ENSMUSG00000026442",ENSMUSG00000057182",ENSMUSG00000028988",ENSMUSG00000029838",ENSMUSG00000047495",ENSMUSG00000073557",ENSMUSG00000017843",ENSMUSG00000037217",ENSMUSG00000038418",ENSMUSG00000048240",ENSMUSG00000048000",ENSMUSG00000022194",ENSMUSG00000027523",ENSMUSG00000026797",ENSMUSG00000022075",ENSMUSG00000040612",ENSMUSG00000035268",ENSMUSG00000026782…		cognition	GO:0050890	111	63.501863	1.748	1.9828e-06	0.00037411	,ENSMUSG00000030265",ENSMUSG00000015829",ENSMUSG00000039519",ENSMUSG00000031232",ENSMUSG00000005583",ENSMUSG00000059003",ENSMUSG00000002997",ENSMUSG00000021670",ENSMUSG00000022489",ENSMUSG00000046447",ENSMUSG00000021314",ENSMUSG00000018411",ENSMUSG00000041552",ENSMUSG00000020745",ENSMUSG00000038665",ENSMUSG00000039913",ENSMUSG00000031189",ENSMUSG00000030376",ENSMUSG00000038418",ENSMUSG00000000184…
regulation of cellular process	GO:0050794	1024	888.8602	1.152	1.1796e-10	7.1829e-08	,ENSMUSG00000024381",ENSMUSG00000042807",ENSMUSG00000059003",ENSMUSG00000026565",ENSMUSG00000040860",ENSMUSG00000028988",ENSMUSG00000029833",ENSMUSG00000051527",ENSMUSG00000029838",ENSMUSG00000047495",ENSMUSG00000073557",ENSMUSG00000017843",ENSMUSG00000037217",ENSMUSG00000000184",ENSMUSG00000018707",ENSMUSG00000022194",ENSMUSG00000028975",ENSMUSG00000026797",ENSMUSG00000025224",ENSMUSG00000040612…		nervous system process	GO:0050877	222	141.17356	1.5725	1.6253e-08	7.0232e-06	,ENSMUSG00000030265",ENSMUSG00000039519",ENSMUSG00000031232",ENSMUSG00000059003",ENSMUSG00000021670",ENSMUSG00000044308",ENSMUSG00000009545",ENSMUSG00000022523",ENSMUSG00000021314",ENSMUSG00000069601",ENSMUSG00000063063",ENSMUSG00000017167",ENSMUSG00000020900",ENSMUSG00000038665",ENSMUSG00000052613",ENSMUSG00000031343",ENSMUSG00000030376",ENSMUSG00000038418",ENSMUSG00000000184",ENSMUSG00000051650…
regulation of biological process	GO:0050789	1049	922.7259	1.1368	1.2519e-09	4.7915e-07	,ENSMUSG00000024381",ENSMUSG00000042807",ENSMUSG00000059003",ENSMUSG00000026565",ENSMUSG00000040860",ENSMUSG00000028988",ENSMUSG00000029833",ENSMUSG00000051527",ENSMUSG00000029838",ENSMUSG00000047495",ENSMUSG00000073557",ENSMUSG00000017843",ENSMUSG00000037217",ENSMUSG00000000184",ENSMUSG00000039629",ENSMUSG00000018707",ENSMUSG00000022194",ENSMUSG00000028975",ENSMUSG00000026797",ENSMUSG00000025224…		system process	GO:0003008	299	202.05138	1.4798	5.0977e-09	3.104e-06	,ENSMUSG00000030265",ENSMUSG00000039519",ENSMUSG00000032562",ENSMUSG00000031232",ENSMUSG00000059003",ENSMUSG00000021670",ENSMUSG00000044308",ENSMUSG00000009545",ENSMUSG00000022523",ENSMUSG00000021314",ENSMUSG00000069601",ENSMUSG00000063063",ENSMUSG00000017167",ENSMUSG00000020900",ENSMUSG00000038665",ENSMUSG00000038301",ENSMUSG00000052613",ENSMUSG00000031343",ENSMUSG00000030376",ENSMUSG00000038418…
regulation of long-term neuronal synaptic plasticity	GO:0048169	14	4.020592	3.4821	0.00043401	0.023163	,ENSMUSG00000038418",ENSMUSG00000031144",ENSMUSG00000057897",ENSMUSG00000049583",ENSMUSG00000059003",ENSMUSG00000056073",ENSMUSG00000028664",ENSMUSG00000026959",ENSMUSG00000025889",ENSMUSG00000020886",ENSMUSG00000022415",ENSMUSG00000050321",ENSMUSG00000032336",ENSMUSG00000032259"		multicellular organismal process	GO:0032501	1047	842.0557	1.2434	1.179e-13	3.1587e-10	,ENSMUSG00000024381",ENSMUSG00000059003",ENSMUSG00000026565",ENSMUSG00000040860",ENSMUSG00000004530",ENSMUSG00000006711",ENSMUSG00000048118",ENSMUSG00000070047",ENSMUSG00000027419",ENSMUSG00000046169",ENSMUSG00000069045",ENSMUSG00000038301",ENSMUSG00000074643",ENSMUSG00000030822",ENSMUSG00000052613",ENSMUSG00000053702",ENSMUSG00000000184",ENSMUSG00000026790",ENSMUSG00000059495",ENSMUSG00000026313…
regulation of neuronal synaptic plasticity	GO:0048168	26	8.659737	3.0024	2.1357e-05	0.0020007	,ENSMUSG00000054477",ENSMUSG00000049583",ENSMUSG00000059003",ENSMUSG00000056073",ENSMUSG00000003863",ENSMUSG00000028664",ENSMUSG00000026904",ENSMUSG00000020886",ENSMUSG00000022602",ENSMUSG00000039470",ENSMUSG00000037217",ENSMUSG00000034799",ENSMUSG00000030376",ENSMUSG00000037428",ENSMUSG00000038418",ENSMUSG00000031144",ENSMUSG00000057897",ENSMUSG00000022494",ENSMUSG00000028456",ENSMUSG00000026959…		regulation of cation channel activity	GO:2001257	59	30.963718	1.9055	0.00011219	0.012024	,ENSMUSG00000061603",ENSMUSG00000005583",ENSMUSG00000052374",ENSMUSG00000059003",ENSMUSG00000069806",ENSMUSG00000028785",ENSMUSG00000028664",ENSMUSG00000021870",ENSMUSG00000024589",ENSMUSG00000009545",ENSMUSG00000024109",ENSMUSG00000022523",ENSMUSG00000069601",ENSMUSG00000020704",ENSMUSG00000034462",ENSMUSG00000020827",ENSMUSG00000034656",ENSMUSG00000032356",ENSMUSG00000062901",ENSMUSG00000036438…
regulation of synaptic plasticity	GO:0048167	74	27.21632	2.719	1.2217e-11	1.3638e-08	,ENSMUSG00000015829",ENSMUSG00000079055",ENSMUSG00000005583",ENSMUSG00000054477",ENSMUSG00000028222",ENSMUSG00000033174",ENSMUSG00000059003",ENSMUSG00000027296",ENSMUSG00000028664",ENSMUSG00000024743",ENSMUSG00000005102",ENSMUSG00000026842",ENSMUSG00000026249",ENSMUSG00000021478",ENSMUSG00000025958",ENSMUSG00000042121",ENSMUSG00000018411",ENSMUSG00000022602",ENSMUSG00000039470",ENSMUSG00000029838…		regulation of ion transmembrane transporter activity	GO:0032412	81	46.707982	1.7342	7.0902e-05	0.0084054	,ENSMUSG00000049281",ENSMUSG00000033335",ENSMUSG00000061603",ENSMUSG00000005583",ENSMUSG00000027893",ENSMUSG00000042807",ENSMUSG00000052374",ENSMUSG00000059003",ENSMUSG00000069806",ENSMUSG00000028785",ENSMUSG00000028664",ENSMUSG00000029632",ENSMUSG00000021870",ENSMUSG00000024589",ENSMUSG00000029359",ENSMUSG00000009545",ENSMUSG00000024109",ENSMUSG00000022523",ENSMUSG00000069601",ENSMUSG00000020704…
modulation of chemical synaptic transmission	GO:0050804	136	57.98931	2.3453	4.0186e-16	5.3833e-12	,ENSMUSG00000015829",ENSMUSG00000005583",ENSMUSG00000054477",ENSMUSG00000028222",ENSMUSG00000059003",ENSMUSG00000024268",ENSMUSG00000005102",ENSMUSG00000026842",ENSMUSG00000044667",ENSMUSG00000061689",ENSMUSG00000042121",ENSMUSG00000018411",ENSMUSG00000039470",ENSMUSG00000029838",ENSMUSG00000047495",ENSMUSG00000037217",ENSMUSG00000071657",ENSMUSG00000030376",ENSMUSG00000038418",ENSMUSG00000030096…		regulation of transmembrane transporter activity	GO:0022898	82	48.020004	1.7076	8.6857e-05	0.0096961	,ENSMUSG00000049281",ENSMUSG00000033335",ENSMUSG00000061603",ENSMUSG00000005583",ENSMUSG00000027893",ENSMUSG00000042807",ENSMUSG00000052374",ENSMUSG00000059003",ENSMUSG00000069806",ENSMUSG00000028785",ENSMUSG00000028664",ENSMUSG00000029632",ENSMUSG00000021870",ENSMUSG00000024589",ENSMUSG00000029359",ENSMUSG00000009545",ENSMUSG00000024109",ENSMUSG00000022523",ENSMUSG00000069601",ENSMUSG00000020704…
regulation of trans-synaptic signaling	GO:0099177	136	58.14395	2.339	4.4972e-16	3.0122e-12	,ENSMUSG00000015829",ENSMUSG00000005583",ENSMUSG00000054477",ENSMUSG00000028222",ENSMUSG00000059003",ENSMUSG00000024268",ENSMUSG00000005102",ENSMUSG00000026842",ENSMUSG00000044667",ENSMUSG00000061689",ENSMUSG00000042121",ENSMUSG00000018411",ENSMUSG00000039470",ENSMUSG00000029838",ENSMUSG00000047495",ENSMUSG00000037217",ENSMUSG00000071657",ENSMUSG00000030376",ENSMUSG00000038418",ENSMUSG00000030096…		regulation of transporter activity	GO:0032409	84	49.332026	1.7027	7.777e-05	0.0089811	,ENSMUSG00000049281",ENSMUSG00000033335",ENSMUSG00000061603",ENSMUSG00000005583",ENSMUSG00000027893",ENSMUSG00000042807",ENSMUSG00000052374",ENSMUSG00000059003",ENSMUSG00000069806",ENSMUSG00000028785",ENSMUSG00000028664",ENSMUSG00000029632",ENSMUSG00000021870",ENSMUSG00000024589",ENSMUSG00000024425",ENSMUSG00000029359",ENSMUSG00000009545",ENSMUSG00000024109",ENSMUSG00000022523",ENSMUSG00000069601…
regulation of cell communication	GO:0010646	402	289.328	1.3894	8.2394e-11	5.5188e-08	,ENSMUSG00000061207",ENSMUSG00000039519",ENSMUSG00000059003",ENSMUSG00000048234",ENSMUSG00000024268",ENSMUSG00000028988",ENSMUSG00000061689",ENSMUSG00000029833",ENSMUSG00000051527",ENSMUSG00000029838",ENSMUSG00000035392",ENSMUSG00000051401",ENSMUSG00000047495",ENSMUSG00000036006",ENSMUSG00000037217",ENSMUSG00000038418",ENSMUSG00000027523",ENSMUSG00000063632",ENSMUSG00000026797",ENSMUSG00000003452…		regulation of molecular function	GO:0065009	492	372.61424	1.3204	1.5348e-08	6.8536e-06	,ENSMUSG00000027893",ENSMUSG00000017969",ENSMUSG00000040506",ENSMUSG00000042807",ENSMUSG00000024381",ENSMUSG00000059003",ENSMUSG00000004535",ENSMUSG00000004530",ENSMUSG00000000296",ENSMUSG00000035392",ENSMUSG00000047495",ENSMUSG00000038665",ENSMUSG00000074643",ENSMUSG00000050315",ENSMUSG00000038418",ENSMUSG00000000184",ENSMUSG00000048240",ENSMUSG00000024493",ENSMUSG00000022194",ENSMUSG00000026434…
regulation of signaling	GO:0023051	404	290.8744	1.3889	7.2224e-11	5.3751e-08	,ENSMUSG00000061207",ENSMUSG00000039519",ENSMUSG00000059003",ENSMUSG00000048234",ENSMUSG00000024268",ENSMUSG00000028988",ENSMUSG00000061689",ENSMUSG00000029833",ENSMUSG00000051527",ENSMUSG00000029838",ENSMUSG00000035392",ENSMUSG00000051401",ENSMUSG00000047495",ENSMUSG00000036006",ENSMUSG00000037217",ENSMUSG00000038418",ENSMUSG00000027523",ENSMUSG00000063632",ENSMUSG00000026797",ENSMUSG00000003452…		regulation of transmembrane transport	GO:0034762	135	89.479898	1.5087	6.7176e-05	0.0081071	,ENSMUSG00000049281",ENSMUSG00000061603",ENSMUSG00000005583",ENSMUSG00000056258",ENSMUSG00000027893",ENSMUSG00000042807",ENSMUSG00000024381",ENSMUSG00000059003",ENSMUSG00000020189",ENSMUSG00000043733",ENSMUSG00000009545",ENSMUSG00000022523",ENSMUSG00000069601",ENSMUSG00000034462",ENSMUSG00000031633",ENSMUSG00000037579",ENSMUSG00000039239",ENSMUSG00000050556",ENSMUSG00000028854",ENSMUSG00000043207…
cardiac muscle cell contraction	GO:0086003	13	3.865954	3.3627	0.00088528	0.040475	,ENSMUSG00000054477",ENSMUSG00000015968",ENSMUSG00000051331",ENSMUSG00000027488",ENSMUSG00000040118",ENSMUSG00000064329",ENSMUSG00000020354",ENSMUSG00000040896",ENSMUSG00000009545",ENSMUSG00000053819",ENSMUSG00000032826",ENSMUSG00000057914",ENSMUSG00000046480"		regulation of ion transmembrane transport	GO:0034765	119	73.735634	1.6139	1.8801e-05	0.0028299	,ENSMUSG00000049281",ENSMUSG00000061603",ENSMUSG00000005583",ENSMUSG00000056258",ENSMUSG00000027893",ENSMUSG00000042807",ENSMUSG00000024381",ENSMUSG00000059003",ENSMUSG00000009545",ENSMUSG00000022523",ENSMUSG00000069601",ENSMUSG00000034462",ENSMUSG00000031633",ENSMUSG00000037579",ENSMUSG00000039239",ENSMUSG00000050556",ENSMUSG00000028854",ENSMUSG00000043207",ENSMUSG00000027488",ENSMUSG00000025221…
cardiac muscle contraction	GO:0060048	19	6.340165	2.9968	0.00020055	0.011887	,ENSMUSG00000032366",ENSMUSG00000040907",ENSMUSG00000054477",ENSMUSG00000015968",ENSMUSG00000051331",ENSMUSG00000028991",ENSMUSG00000026576",ENSMUSG00000027488",ENSMUSG00000040118",ENSMUSG00000064329",ENSMUSG00000020354",ENSMUSG00000040896",ENSMUSG00000009545",ENSMUSG00000045103",ENSMUSG00000053819",ENSMUSG00000032826",ENSMUSG00000057914",ENSMUSG00000046480",ENSMUSG00000018379"		regulation of cation transmembrane transport	GO:1904062	98	58.51618	1.6748	3.5503e-05	0.0047089	,ENSMUSG00000049281",ENSMUSG00000033335",ENSMUSG00000026360",ENSMUSG00000061603",ENSMUSG00000079056",ENSMUSG00000005583",ENSMUSG00000031791",ENSMUSG00000042807",ENSMUSG00000024381",ENSMUSG00000052374",ENSMUSG00000059003",ENSMUSG00000069806",ENSMUSG00000028785",ENSMUSG00000028664",ENSMUSG00000029632",ENSMUSG00000021870",ENSMUSG00000024589",ENSMUSG00000029359",ENSMUSG00000009545",ENSMUSG00000024109…
striated muscle contraction	GO:0006941	24	8.041185	2.9846	4.9477e-05	0.0038311	,ENSMUSG00000057378",ENSMUSG00000032366",ENSMUSG00000040907",ENSMUSG00000054477",ENSMUSG00000015968",ENSMUSG00000051331",ENSMUSG00000028991",ENSMUSG00000007617",ENSMUSG00000026576",ENSMUSG00000027488",ENSMUSG00000040118",ENSMUSG00000064329",ENSMUSG00000020354",ENSMUSG00000021983",ENSMUSG00000040896",ENSMUSG00000009545",ENSMUSG00000021125",ENSMUSG00000045103",ENSMUSG00000053819",ENSMUSG00000032826…		positive regulation of GTPase activity	GO:0043547	79	42.509512	1.8584	1.2608e-05	0.0020851	,ENSMUSG00000035437",ENSMUSG00000031355",ENSMUSG00000004056",ENSMUSG00000049044",ENSMUSG00000024381",ENSMUSG00000026482",ENSMUSG00000058230",ENSMUSG00000004530",ENSMUSG00000041351",ENSMUSG00000021314",ENSMUSG00000040022",ENSMUSG00000068798",ENSMUSG00000038020",ENSMUSG00000035392",ENSMUSG00000038860",ENSMUSG00000068036",ENSMUSG00000037533",ENSMUSG00000056268",ENSMUSG00000032356",ENSMUSG00000030134…
muscle contraction	GO:0006936	30	14.07207	2.1319	0.00066069	0.032659	,ENSMUSG00000032366",ENSMUSG00000040907",ENSMUSG00000054477",ENSMUSG00000015968",ENSMUSG00000052374",ENSMUSG00000021870",ENSMUSG00000009545",ENSMUSG00000021478",ENSMUSG00000021699",ENSMUSG00000032826",ENSMUSG00000046480",ENSMUSG00000018379",ENSMUSG00000071657",ENSMUSG00000057378",ENSMUSG00000030592",ENSMUSG00000051331",ENSMUSG00000028991",ENSMUSG00000007617",ENSMUSG00000026576",ENSMUSG00000027488…		positive regulation of hydrolase activity	GO:0051345	119	80.820553	1.4724	0.0004171	0.034922	,ENSMUSG00000035437",ENSMUSG00000058558",ENSMUSG00000031355",ENSMUSG00000005583",ENSMUSG00000049044",ENSMUSG00000024381",ENSMUSG00000020340",ENSMUSG00000004530",ENSMUSG00000021314",ENSMUSG00000038020",ENSMUSG00000035392",ENSMUSG00000032688",ENSMUSG00000056268",ENSMUSG00000030134",ENSMUSG00000024493",ENSMUSG00000028452",ENSMUSG00000027523",ENSMUSG00000028577",ENSMUSG00000026834",ENSMUSG00000021027…
muscle system process	GO:0003012	38	18.09267	2.1003	0.00018449	0.011083	,ENSMUSG00000026360",ENSMUSG00000032366",ENSMUSG00000040907",ENSMUSG00000028161",ENSMUSG00000005583",ENSMUSG00000054477",ENSMUSG00000015968",ENSMUSG00000052374",ENSMUSG00000021870",ENSMUSG00000009545",ENSMUSG00000021478",ENSMUSG00000021699",ENSMUSG00000032826",ENSMUSG00000046480",ENSMUSG00000018379",ENSMUSG00000071657",ENSMUSG00000057378",ENSMUSG00000030592",ENSMUSG00000051331",ENSMUSG00000028991…		regulation of hydrolase activity	GO:0051336	183	130.93979	1.3976	0.00010162	0.011158	,ENSMUSG00000035437",ENSMUSG00000058558",ENSMUSG00000031355",ENSMUSG00000032562",ENSMUSG00000005583",ENSMUSG00000049044",ENSMUSG00000024381",ENSMUSG00000020184",ENSMUSG00000020340",ENSMUSG00000004530",ENSMUSG00000021676",ENSMUSG00000021314",ENSMUSG00000038020",ENSMUSG00000048915",ENSMUSG00000060073",ENSMUSG00000020745",ENSMUSG00000035392",ENSMUSG00000038665",ENSMUSG00000039239",ENSMUSG00000030421…
heart contraction	GO:0060047	21	8.041185	2.6116	0.00044621	0.023626	,ENSMUSG00000032366",ENSMUSG00000040907",ENSMUSG00000054477",ENSMUSG00000015968",ENSMUSG00000051331",ENSMUSG00000028991",ENSMUSG00000026576",ENSMUSG00000027488",ENSMUSG00000040118",ENSMUSG00000064329",ENSMUSG00000020354",ENSMUSG00000040896",ENSMUSG00000009545",ENSMUSG00000024935",ENSMUSG00000045103",ENSMUSG00000053819",ENSMUSG00000032826",ENSMUSG00000057914",ENSMUSG00000046480",ENSMUSG00000039539…		regulation of catalytic activity	GO:0050790	337	261.35478	1.2894	2.9671e-05	0.0040976	,ENSMUSG00000030265",ENSMUSG00000031355",ENSMUSG00000032562",ENSMUSG00000040506",ENSMUSG00000024381",ENSMUSG00000021670",ENSMUSG00000020340",ENSMUSG00000004530",ENSMUSG00000000296",ENSMUSG00000022884",ENSMUSG00000021676",ENSMUSG00000021314",ENSMUSG00000048915",ENSMUSG00000035392",ENSMUSG00000038665",ENSMUSG00000033417",ENSMUSG00000050315",ENSMUSG00000032688",ENSMUSG00000030134",ENSMUSG00000030376…
circulatory system process	GO:0003013	62	32.47401	1.9092	1.888e-05	0.0018195	,ENSMUSG00000035954",ENSMUSG00000026360",ENSMUSG00000032366",ENSMUSG00000040907",ENSMUSG00000054477",ENSMUSG00000033174",ENSMUSG00000058230",ENSMUSG00000024589",ENSMUSG00000028988",ENSMUSG00000009545",ENSMUSG00000026842",ENSMUSG00000022565",ENSMUSG00000046447",ENSMUSG00000021478",ENSMUSG00000020704",ENSMUSG00000031558",ENSMUSG00000046480",ENSMUSG00000019943",ENSMUSG00000018379",ENSMUSG00000030223…		positive regulation of molecular function	GO:0044093	291	223.30614	1.3031	5.9545e-05	0.007318	,ENSMUSG00000030265",ENSMUSG00000031355",ENSMUSG00000032562",ENSMUSG00000040506",ENSMUSG00000024381",ENSMUSG00000020340",ENSMUSG00000004530",ENSMUSG00000000296",ENSMUSG00000021314",ENSMUSG00000069601",ENSMUSG00000035392",ENSMUSG00000033417",ENSMUSG00000032688",ENSMUSG00000030134",ENSMUSG00000030376",ENSMUSG00000038418",ENSMUSG00000000184",ENSMUSG00000024493",ENSMUSG00000022194",ENSMUSG00000028854…
blood circulation	GO:0008015	62	29.9998	2.0667	2.5107e-06	0.00032974	,ENSMUSG00000035954",ENSMUSG00000026360",ENSMUSG00000032366",ENSMUSG00000040907",ENSMUSG00000054477",ENSMUSG00000033174",ENSMUSG00000058230",ENSMUSG00000024589",ENSMUSG00000028988",ENSMUSG00000009545",ENSMUSG00000026842",ENSMUSG00000022565",ENSMUSG00000046447",ENSMUSG00000021478",ENSMUSG00000020704",ENSMUSG00000031558",ENSMUSG00000046480",ENSMUSG00000019943",ENSMUSG00000018379",ENSMUSG00000030223…		regulation of GTPase activity	GO:0043087	103	60.35301	1.7066	1.0538e-05	0.0017646	,ENSMUSG00000035437",ENSMUSG00000031355",ENSMUSG00000049044",ENSMUSG00000024381",ENSMUSG00000004530",ENSMUSG00000021676",ENSMUSG00000021314",ENSMUSG00000038020",ENSMUSG00000048915",ENSMUSG00000020745",ENSMUSG00000035392",ENSMUSG00000038665",ENSMUSG00000056268",ENSMUSG00000030134",ENSMUSG00000024493",ENSMUSG00000027523",ENSMUSG00000022114",ENSMUSG00000021027",ENSMUSG00000038371",ENSMUSG00000039585…
actin-mediated cell contraction	GO:0070252	18	5.566974	3.2334	0.00014122	0.0090085	,ENSMUSG00000032366",ENSMUSG00000054477",ENSMUSG00000048285",ENSMUSG00000015968",ENSMUSG00000051331",ENSMUSG00000021182",ENSMUSG00000027488",ENSMUSG00000040118",ENSMUSG00000064329",ENSMUSG00000020354",ENSMUSG00000040896",ENSMUSG00000009545",ENSMUSG00000041362",ENSMUSG00000025812",ENSMUSG00000053819",ENSMUSG00000032826",ENSMUSG00000057914",ENSMUSG00000046480"		neuromuscular process	GO:0050905	53	28.602079	1.853	0.00040015	0.034362	,ENSMUSG00000015829",ENSMUSG00000059003",ENSMUSG00000031393",ENSMUSG00000020262",ENSMUSG00000008658",ENSMUSG00000024983",ENSMUSG00000009545",ENSMUSG00000022840",ENSMUSG00000024109",ENSMUSG00000022523",ENSMUSG00000063063",ENSMUSG00000017167",ENSMUSG00000020745",ENSMUSG00000020900",ENSMUSG00000022208",ENSMUSG00000030302",ENSMUSG00000030102",ENSMUSG00000052613",ENSMUSG00000071657",ENSMUSG00000034656…
actin filament-based process	GO:0030029	109	54.74191	1.9912	1.3955e-09	5.0523e-07	,ENSMUSG00000029673",ENSMUSG00000054477",ENSMUSG00000009545",ENSMUSG00000026842",ENSMUSG00000021279",ENSMUSG00000021676",ENSMUSG00000042121",ENSMUSG00000070047",ENSMUSG00000020745",ENSMUSG00000053702",ENSMUSG00000052613",ENSMUSG00000058835",ENSMUSG00000027002",ENSMUSG00000049176",ENSMUSG00000020173",ENSMUSG00000022075",ENSMUSG00000027488",ENSMUSG00000064329",ENSMUSG00000020451",ENSMUSG00000027525…		positive regulation of synaptic transmission	GO:0050806	59	32.013336	1.843	0.00019756	0.019899	,ENSMUSG00000015829",ENSMUSG00000079055",ENSMUSG00000059003",ENSMUSG00000031393",ENSMUSG00000069806",ENSMUSG00000028664",ENSMUSG00000026249",ENSMUSG00000024109",ENSMUSG00000021478",ENSMUSG00000025958",ENSMUSG00000039470",ENSMUSG00000030376",ENSMUSG00000059456",ENSMUSG00000015837",ENSMUSG00000053550",ENSMUSG00000055254",ENSMUSG00000020178",ENSMUSG00000003575",ENSMUSG00000024935",ENSMUSG00000021701…
movement of cell or subcellular component	GO:0006928	181	122.1641	1.4816	1.6758e-06	0.00023385	,ENSMUSG00000035954",ENSMUSG00000029673",ENSMUSG00000015829",ENSMUSG00000039519",ENSMUSG00000005583",ENSMUSG00000054477",ENSMUSG00000013921",ENSMUSG00000026442",ENSMUSG00000043733",ENSMUSG00000009545",ENSMUSG00000026842",ENSMUSG00000021279",ENSMUSG00000047414",ENSMUSG00000018411",ENSMUSG00000048915",ENSMUSG00000063063",ENSMUSG00000029838",ENSMUSG00000020745",ENSMUSG00000021318",ENSMUSG00000031517…		positive regulation of cell communication	GO:0010647	334	242.19925	1.379	2.3375e-07	6.2625e-05	,ENSMUSG00000030265",ENSMUSG00000032562",ENSMUSG00000017969",ENSMUSG00000027770",ENSMUSG00000059003",ENSMUSG00000021670",ENSMUSG00000020340",ENSMUSG00000017291",ENSMUSG00000023972",ENSMUSG00000021794",ENSMUSG00000021552",ENSMUSG00000006711",ENSMUSG00000000296",ENSMUSG00000027777",ENSMUSG00000042121",ENSMUSG00000069601",ENSMUSG00000051527",ENSMUSG00000067786",ENSMUSG00000038665",ENSMUSG00000074643…
positive regulation of long-term synaptic potentiation	GO:1900273	15	4.484507	3.3448	0.0003791	0.020728	,ENSMUSG00000015837",ENSMUSG00000022790",ENSMUSG00000028664",ENSMUSG00000025855",ENSMUSG00000005102",ENSMUSG00000020178",ENSMUSG00000021478",ENSMUSG00000025958",ENSMUSG00000042453",ENSMUSG00000039470",ENSMUSG00000039652",ENSMUSG00000030854",ENSMUSG00000030525",ENSMUSG00000032336",ENSMUSG00000032259"		positive regulation of cellular process	GO:0048522	1011	848.3534	1.1917	3.7332e-09	2.6321e-06	,ENSMUSG00000024381",ENSMUSG00000059003",ENSMUSG00000026566",ENSMUSG00000025234",ENSMUSG00000023055",ENSMUSG00000040865",ENSMUSG00000026565",ENSMUSG00000040860",ENSMUSG00000004530",ENSMUSG00000006711",ENSMUSG00000048118",ENSMUSG00000029833",ENSMUSG00000051527",ENSMUSG00000038780",ENSMUSG00000074643",ENSMUSG00000000184",ENSMUSG00000018707",ENSMUSG00000063511",ENSMUSG00000026313",ENSMUSG00000025221…
regulation of long-term synaptic potentiation	GO:1900271	22	7.267994	3.027	5.764e-05	0.0042426	,ENSMUSG00000028222",ENSMUSG00000015837",ENSMUSG00000022790",ENSMUSG00000028664",ENSMUSG00000025855",ENSMUSG00000005102",ENSMUSG00000020178",ENSMUSG00000026842",ENSMUSG00000021478",ENSMUSG00000025958",ENSMUSG00000021259",ENSMUSG00000022812",ENSMUSG00000042453",ENSMUSG00000022602",ENSMUSG00000039470",ENSMUSG00000029838",ENSMUSG00000039652",ENSMUSG00000032827",ENSMUSG00000030854",ENSMUSG00000030525…		positive regulation of biological process	GO:0048518	1068	902.67111	1.1832	3.1697e-09	2.359e-06	,ENSMUSG00000027893",ENSMUSG00000042807",ENSMUSG00000024381",ENSMUSG00000059003",ENSMUSG00000026566",ENSMUSG00000025234",ENSMUSG00000023055",ENSMUSG00000040865",ENSMUSG00000026565",ENSMUSG00000040860",ENSMUSG00000004530",ENSMUSG00000006711",ENSMUSG00000048118",ENSMUSG00000029833",ENSMUSG00000051527",ENSMUSG00000038780",ENSMUSG00000074643",ENSMUSG00000000184",ENSMUSG00000018707",ENSMUSG00000063511…
positive regulation of synaptic transmission	GO:0050806	47	18.86586	2.4913	5.6354e-07	9.2064e-05	,ENSMUSG00000015829",ENSMUSG00000079055",ENSMUSG00000029053",ENSMUSG00000008153",ENSMUSG00000059003",ENSMUSG00000056073",ENSMUSG00000069806",ENSMUSG00000028664",ENSMUSG00000006930",ENSMUSG00000004113",ENSMUSG00000025855",ENSMUSG00000005102",ENSMUSG00000026249",ENSMUSG00000024109",ENSMUSG00000021478",ENSMUSG00000025958",ENSMUSG00000020886",ENSMUSG00000039470",ENSMUSG00000020524",ENSMUSG00000020723…		positive regulation of signaling	GO:0023056	333	243.24887	1.369	4.3213e-07	9.8116e-05	,ENSMUSG00000030265",ENSMUSG00000032562",ENSMUSG00000017969",ENSMUSG00000027770",ENSMUSG00000059003",ENSMUSG00000021670",ENSMUSG00000020340",ENSMUSG00000017291",ENSMUSG00000023972",ENSMUSG00000021794",ENSMUSG00000021552",ENSMUSG00000006711",ENSMUSG00000000296",ENSMUSG00000027777",ENSMUSG00000042121",ENSMUSG00000051527",ENSMUSG00000067786",ENSMUSG00000038665",ENSMUSG00000074643",ENSMUSG00000055204…
positive regulation of cellular process	GO:0048522	580	499.9452	1.1601	7.3826e-05	0.0051509	,ENSMUSG00000061207",ENSMUSG00000039519",ENSMUSG00000024381",ENSMUSG00000059003",ENSMUSG00000026565",ENSMUSG00000040860",ENSMUSG00000024268",ENSMUSG00000028988",ENSMUSG00000029833",ENSMUSG00000051527",ENSMUSG00000029838",ENSMUSG00000035152",ENSMUSG00000005506",ENSMUSG00000036006",ENSMUSG00000050315",ENSMUSG00000073678",ENSMUSG00000004661",ENSMUSG00000038418",ENSMUSG00000000184",ENSMUSG00000018707…		locomotory behavior	GO:0007626	83	46.445578	1.787	1.9636e-05	0.0029227	,ENSMUSG00000015829",ENSMUSG00000032046",ENSMUSG00000028580",ENSMUSG00000019828",ENSMUSG00000059003",ENSMUSG00000031393",ENSMUSG00000028546",ENSMUSG00000022489",ENSMUSG00000022840",ENSMUSG00000021478",ENSMUSG00000022523",ENSMUSG00000018411",ENSMUSG00000020745",ENSMUSG00000070880",ENSMUSG00000030302",ENSMUSG00000039913",ENSMUSG00000052613",ENSMUSG00000061080",ENSMUSG00000034656",ENSMUSG00000029223…
positive regulation of biological process	GO:0048518	613	531.9553	1.1524	7.4836e-05	0.0051943	,ENSMUSG00000061207",ENSMUSG00000039519",ENSMUSG00000024381",ENSMUSG00000042807",ENSMUSG00000059003",ENSMUSG00000026565",ENSMUSG00000040860",ENSMUSG00000024268",ENSMUSG00000028988",ENSMUSG00000029833",ENSMUSG00000051527",ENSMUSG00000029838",ENSMUSG00000035152",ENSMUSG00000005506",ENSMUSG00000036006",ENSMUSG00000050315",ENSMUSG00000073678",ENSMUSG00000004661",ENSMUSG00000038418",ENSMUSG00000000184…		positive regulation of neuron projection development	GO:0010976	75	41.984703	1.7864	6.146e-05	0.0074848	,ENSMUSG00000026360",ENSMUSG00000027770",ENSMUSG00000027296",ENSMUSG00000058230",ENSMUSG00000028546",ENSMUSG00000026883",ENSMUSG00000028664",ENSMUSG00000023972",ENSMUSG00000024501",ENSMUSG00000026249",ENSMUSG00000043535",ENSMUSG00000068798",ENSMUSG00000018411",ENSMUSG00000020745",ENSMUSG00000041272",ENSMUSG00000068036",ENSMUSG00000036564",ENSMUSG00000032328",ENSMUSG00000030102",ENSMUSG00000035305…
positive regulation of excitatory postsynaptic potential	GO:2000463	17	5.103059	3.3313	0.00016337	0.010132	,ENSMUSG00000038738",ENSMUSG00000059456",ENSMUSG00000029053",ENSMUSG00000059003",ENSMUSG00000025372",ENSMUSG00000022790",ENSMUSG00000025855",ENSMUSG00000042589",ENSMUSG00000026959",ENSMUSG00000024109",ENSMUSG00000042121",ENSMUSG00000022812",ENSMUSG00000020886",ENSMUSG00000042453",ENSMUSG00000037386",ENSMUSG00000050321",ENSMUSG00000030525"		regulation of neuron projection development	GO:0010975	159	99.188861	1.603	8.9364e-07	0.00018705	,ENSMUSG00000015829",ENSMUSG00000027012",ENSMUSG00000049044",ENSMUSG00000027770",ENSMUSG00000042807",ENSMUSG00000020184",ENSMUSG00000023972",ENSMUSG00000024304",ENSMUSG00000006711",ENSMUSG00000042766",ENSMUSG00000018411",ENSMUSG00000048915",ENSMUSG00000063063",ENSMUSG00000020745",ENSMUSG00000038264",ENSMUSG00000041272",ENSMUSG00000032328",ENSMUSG00000035305",ENSMUSG00000034579",ENSMUSG00000020173…
modulation of excitatory postsynaptic potential	GO:0098815	24	7.113356	3.3739	6.7005e-06	0.00076068	,ENSMUSG00000030376",ENSMUSG00000079055",ENSMUSG00000038738",ENSMUSG00000059456",ENSMUSG00000029053",ENSMUSG00000059003",ENSMUSG00000025372",ENSMUSG00000022790",ENSMUSG00000025855",ENSMUSG00000024268",ENSMUSG00000042589",ENSMUSG00000026959",ENSMUSG00000024109",ENSMUSG00000042121",ENSMUSG00000022812",ENSMUSG00000020886",ENSMUSG00000042453",ENSMUSG00000023826",ENSMUSG00000036273",ENSMUSG00000039671…		regulation of plasma membrane bounded cell projection organization	GO:0120035	212	132.25181	1.603	8.5182e-09	4.2263e-06	,ENSMUSG00000027770",ENSMUSG00000042807",ENSMUSG00000023972",ENSMUSG00000040860",ENSMUSG00000004530",ENSMUSG00000028868",ENSMUSG00000006711",ENSMUSG00000048915",ENSMUSG00000063063",ENSMUSG00000041272",ENSMUSG00000032328",ENSMUSG00000026790",ENSMUSG00000026313",ENSMUSG00000000861",ENSMUSG00000020451",ENSMUSG00000003575",ENSMUSG00000021301",ENSMUSG00000022514",ENSMUSG00000047368",ENSMUSG00000090223…
regulation of nervous system process	GO:0031644	43	16.70092	2.5747	8.28e-07	0.00012898	,ENSMUSG00000015829",ENSMUSG00000079055",ENSMUSG00000029053",ENSMUSG00000019828",ENSMUSG00000033174",ENSMUSG00000059003",ENSMUSG00000025372",ENSMUSG00000040721",ENSMUSG00000029636",ENSMUSG00000025855",ENSMUSG00000024268",ENSMUSG00000042589",ENSMUSG00000061689",ENSMUSG00000024109",ENSMUSG00000022523",ENSMUSG00000042121",ENSMUSG00000025812",ENSMUSG00000020886",ENSMUSG00000020723",ENSMUSG00000062991…		regulation of cell projection organization	GO:0031344	216	135.13826	1.5984	8.7186e-09	4.1712e-06	,ENSMUSG00000027770",ENSMUSG00000042807",ENSMUSG00000023972",ENSMUSG00000040860",ENSMUSG00000004530",ENSMUSG00000028868",ENSMUSG00000006711",ENSMUSG00000048915",ENSMUSG00000063063",ENSMUSG00000041272",ENSMUSG00000032328",ENSMUSG00000026790",ENSMUSG00000026313",ENSMUSG00000000861",ENSMUSG00000020451",ENSMUSG00000003575",ENSMUSG00000021301",ENSMUSG00000022514",ENSMUSG00000047368",ENSMUSG00000090223…
regulation of system process	GO:0044057	114	50.2574	2.2683	6.4059e-13	1.0727e-09	,ENSMUSG00000035954",ENSMUSG00000015829",ENSMUSG00000005583",ENSMUSG00000054477",ENSMUSG00000024381",ENSMUSG00000059003",ENSMUSG00000024268",ENSMUSG00000043733",ENSMUSG00000009545",ENSMUSG00000026842",ENSMUSG00000061689",ENSMUSG00000022523",ENSMUSG00000039197",ENSMUSG00000042121",ENSMUSG00000047495",ENSMUSG00000071657",ENSMUSG00000030376",ENSMUSG00000027523",ENSMUSG00000003974",ENSMUSG00000027488…		regulation of cellular component organization	GO:0051128	539	403.84036	1.3347	6.4009e-10	6.5959e-07	,ENSMUSG00000040506",ENSMUSG00000027770",ENSMUSG00000042807",ENSMUSG00000024381",ENSMUSG00000040865",ENSMUSG00000040860",ENSMUSG00000004530",ENSMUSG00000028868",ENSMUSG00000006711",ENSMUSG00000020900",ENSMUSG00000038780",ENSMUSG00000050315",ENSMUSG00000018707",ENSMUSG00000026790",ENSMUSG00000028854",ENSMUSG00000022075",ENSMUSG00000026313",ENSMUSG00000003452",ENSMUSG00000040852",ENSMUSG00000003575…
regulation of multicellular organismal process	GO:0051239	305	217.7305	1.4008	1.9522e-08	4.9342e-06	,ENSMUSG00000035954",ENSMUSG00000028184",ENSMUSG00000054477",ENSMUSG00000024381",ENSMUSG00000059003",ENSMUSG00000024268",ENSMUSG00000028988",ENSMUSG00000009545",ENSMUSG00000061689",ENSMUSG00000022523",ENSMUSG00000039197",ENSMUSG00000042121",ENSMUSG00000048915",ENSMUSG00000029838",ENSMUSG00000021318",ENSMUSG00000041272",ENSMUSG00000005506",ENSMUSG00000047495",ENSMUSG00000055447",ENSMUSG00000030376…		positive regulation of cell projection organization	GO:0031346	135	81.345362	1.6596	1.2997e-06	0.00025605	,ENSMUSG00000029673",ENSMUSG00000027770",ENSMUSG00000023972",ENSMUSG00000040860",ENSMUSG00000006435",ENSMUSG00000004530",ENSMUSG00000028868",ENSMUSG00000018411",ENSMUSG00000048915",ENSMUSG00000020745",ENSMUSG00000038264",ENSMUSG00000041272",ENSMUSG00000031517",ENSMUSG00000032328",ENSMUSG00000036403",ENSMUSG00000035305",ENSMUSG00000034579",ENSMUSG00000027002",ENSMUSG00000020173",ENSMUSG00000026313…
regulation of signal transduction	GO:0009966	324	245.4108	1.3202	1.217e-06	0.0001753	,ENSMUSG00000061207",ENSMUSG00000039519",ENSMUSG00000059003",ENSMUSG00000048234",ENSMUSG00000021552",ENSMUSG00000024268",ENSMUSG00000028988",ENSMUSG00000061689",ENSMUSG00000029833",ENSMUSG00000042121",ENSMUSG00000023977",ENSMUSG00000051527",ENSMUSG00000045991",ENSMUSG00000035392",ENSMUSG00000021318",ENSMUSG00000025915",ENSMUSG00000051401",ENSMUSG00000047495",ENSMUSG00000036006",ENSMUSG00000055447…		positive regulation of cellular component organization	GO:0051130	287	198.90253	1.4429	7.3425e-08	2.3419e-05	,ENSMUSG00000028184",ENSMUSG00000040506",ENSMUSG00000027770",ENSMUSG00000024381",ENSMUSG00000040865",ENSMUSG00000020220",ENSMUSG00000023972",ENSMUSG00000040860",ENSMUSG00000004530",ENSMUSG00000028868",ENSMUSG00000042121",ENSMUSG00000021314",ENSMUSG00000024943",ENSMUSG00000048915",ENSMUSG00000041272",ENSMUSG00000039199",ENSMUSG00000032328",ENSMUSG00000050315",ENSMUSG00000018707",ENSMUSG00000026313…
regulation of response to stimulus	GO:0048583	389	314.534	1.2368	2.4237e-05	0.0021791	,ENSMUSG00000061207",ENSMUSG00000039519",ENSMUSG00000059003",ENSMUSG00000048234",ENSMUSG00000024268",ENSMUSG00000028988",ENSMUSG00000061689",ENSMUSG00000029833",ENSMUSG00000051527",ENSMUSG00000029838",ENSMUSG00000035392",ENSMUSG00000005506",ENSMUSG00000051401",ENSMUSG00000047495",ENSMUSG00000036006",ENSMUSG00000038418",ENSMUSG00000027523",ENSMUSG00000063632",ENSMUSG00000026797",ENSMUSG00000003452…		axon guidance	GO:0007411	64	35.949402	1.7803	0.00021218	0.021212	,ENSMUSG00000030067",ENSMUSG00000055003",ENSMUSG00000005583",ENSMUSG00000052133",ENSMUSG00000058230",ENSMUSG00000026764",ENSMUSG00000023175",ENSMUSG00000028664",ENSMUSG00000025876",ENSMUSG00000063626",ENSMUSG00000025437",ENSMUSG00000022048",ENSMUSG00000047414",ENSMUSG00000069601",ENSMUSG00000048915",ENSMUSG00000038264",ENSMUSG00000020900",ENSMUSG00000021318",ENSMUSG00000025959",ENSMUSG00000050199…
regulation of synaptic transmission, glutamatergic	GO:0051966	29	9.27829	3.1256	2.4815e-06	0.00032913	,ENSMUSG00000015829",ENSMUSG00000005583",ENSMUSG00000049583",ENSMUSG00000019828",ENSMUSG00000056073",ENSMUSG00000069806",ENSMUSG00000001985",ENSMUSG00000021730",ENSMUSG00000044667",ENSMUSG00000026249",ENSMUSG00000024109",ENSMUSG00000021478",ENSMUSG00000044288",ENSMUSG00000020723",ENSMUSG00000019969",ENSMUSG00000059456",ENSMUSG00000055254",ENSMUSG00000003974",ENSMUSG00000026797",ENSMUSG00000024211…		neuron projection guidance	GO:0097485	64	35.949402	1.7803	0.00021218	0.021055	,ENSMUSG00000030067",ENSMUSG00000055003",ENSMUSG00000005583",ENSMUSG00000052133",ENSMUSG00000058230",ENSMUSG00000026764",ENSMUSG00000023175",ENSMUSG00000028664",ENSMUSG00000025876",ENSMUSG00000063626",ENSMUSG00000025437",ENSMUSG00000022048",ENSMUSG00000047414",ENSMUSG00000069601",ENSMUSG00000048915",ENSMUSG00000038264",ENSMUSG00000020900",ENSMUSG00000021318",ENSMUSG00000025959",ENSMUSG00000050199…
synaptic transmission, glutamatergic	GO:0035249	16	5.257698	3.0432	0.00054994	0.028335	,ENSMUSG00000034799",ENSMUSG00000034656",ENSMUSG00000008153",ENSMUSG00000003974",ENSMUSG00000056073",ENSMUSG00000024211",ENSMUSG00000028456",ENSMUSG00000001985",ENSMUSG00000027438",ENSMUSG00000020178",ENSMUSG00000026959",ENSMUSG00000071424",ENSMUSG00000062151",ENSMUSG00000021448",ENSMUSG00000023826",ENSMUSG00000032017"		neuron projection morphogenesis	GO:0048812	148	87.118258	1.6988	1.5162e-07	4.4155e-05	,ENSMUSG00000029673",ENSMUSG00000005583",ENSMUSG00000021270",ENSMUSG00000061288",ENSMUSG00000023175",ENSMUSG00000020340",ENSMUSG00000017291",ENSMUSG00000025876",ENSMUSG00000063626",ENSMUSG00000042766",ENSMUSG00000043733",ENSMUSG00000024423",ENSMUSG00000047414",ENSMUSG00000069601",ENSMUSG00000018411",ENSMUSG00000048915",ENSMUSG00000063063",ENSMUSG00000017167",ENSMUSG00000020745",ENSMUSG00000038264…
chemical synaptic transmission	GO:0007268	84	35.41214	2.3721	2.0017e-10	1.0726e-07	,ENSMUSG00000059602",ENSMUSG00000033730",ENSMUSG00000005583",ENSMUSG00000021071",ENSMUSG00000019906",ENSMUSG00000059003",ENSMUSG00000069729",ENSMUSG00000020262",ENSMUSG00000001985",ENSMUSG00000024743",ENSMUSG00000024109",ENSMUSG00000021478",ENSMUSG00000022523",ENSMUSG00000042121",ENSMUSG00000041552",ENSMUSG00000020745",ENSMUSG00000009394",ENSMUSG00000047495",ENSMUSG00000039953",ENSMUSG00000013089…		neuron projection development	GO:0031175	195	125.1669	1.5579	2.0289e-07	5.6624e-05	,ENSMUSG00000030020",ENSMUSG00000023175",ENSMUSG00000020340",ENSMUSG00000017291",ENSMUSG00000063626",ENSMUSG00000069601",ENSMUSG00000048915",ENSMUSG00000063063",ENSMUSG00000017167",ENSMUSG00000062098",ENSMUSG00000020900",ENSMUSG00000021318",ENSMUSG00000074643",ENSMUSG00000032328",ENSMUSG00000052613",ENSMUSG00000058835",ENSMUSG00000031342",ENSMUSG00000051650",ENSMUSG00000022076",ENSMUSG00000022995…
anterograde trans-synaptic signaling	GO:0098916	84	35.41214	2.3721	2.0017e-10	1.0314e-07	,ENSMUSG00000059602",ENSMUSG00000033730",ENSMUSG00000005583",ENSMUSG00000021071",ENSMUSG00000019906",ENSMUSG00000059003",ENSMUSG00000069729",ENSMUSG00000020262",ENSMUSG00000001985",ENSMUSG00000024743",ENSMUSG00000024109",ENSMUSG00000021478",ENSMUSG00000022523",ENSMUSG00000042121",ENSMUSG00000041552",ENSMUSG00000020745",ENSMUSG00000009394",ENSMUSG00000047495",ENSMUSG00000039953",ENSMUSG00000013089…		neuron development	GO:0048666	227	148.25848	1.5311	5.2597e-08	1.9043e-05	,ENSMUSG00000030020",ENSMUSG00000023175",ENSMUSG00000020340",ENSMUSG00000017291",ENSMUSG00000063626",ENSMUSG00000009545",ENSMUSG00000069601",ENSMUSG00000048915",ENSMUSG00000063063",ENSMUSG00000017167",ENSMUSG00000062098",ENSMUSG00000045991",ENSMUSG00000020900",ENSMUSG00000021318",ENSMUSG00000074643",ENSMUSG00000032328",ENSMUSG00000052613",ENSMUSG00000058835",ENSMUSG00000031342",ENSMUSG00000051650…
trans-synaptic signaling	GO:0099537	90	37.88635	2.3755	2.9366e-11	2.4587e-08	,ENSMUSG00000059602",ENSMUSG00000033730",ENSMUSG00000005583",ENSMUSG00000021071",ENSMUSG00000019906",ENSMUSG00000059003",ENSMUSG00000069729",ENSMUSG00000020262",ENSMUSG00000028664",ENSMUSG00000001985",ENSMUSG00000024743",ENSMUSG00000024109",ENSMUSG00000021478",ENSMUSG00000022523",ENSMUSG00000042121",ENSMUSG00000041552",ENSMUSG00000020745",ENSMUSG00000009394",ENSMUSG00000047495",ENSMUSG00000039953…		cell development	GO:0048468	363	261.35478	1.3889	3.2657e-08	1.2499e-05	,ENSMUSG00000030265",ENSMUSG00000030020",ENSMUSG00000024381",ENSMUSG00000023175",ENSMUSG00000020340",ENSMUSG00000017291",ENSMUSG00000026207",ENSMUSG00000063626",ENSMUSG00000004530",ENSMUSG00000028868",ENSMUSG00000048118",ENSMUSG00000009545",ENSMUSG00000070047",ENSMUSG00000069601",ENSMUSG00000048915",ENSMUSG00000063063",ENSMUSG00000017167",ENSMUSG00000062098",ENSMUSG00000045991",ENSMUSG00000020900…
synaptic signaling	GO:0099536	96	41.90694	2.2908	4.3576e-11	3.4338e-08	,ENSMUSG00000059602",ENSMUSG00000033730",ENSMUSG00000005583",ENSMUSG00000021071",ENSMUSG00000019906",ENSMUSG00000059003",ENSMUSG00000069729",ENSMUSG00000020262",ENSMUSG00000028664",ENSMUSG00000001985",ENSMUSG00000024743",ENSMUSG00000024302",ENSMUSG00000024109",ENSMUSG00000021478",ENSMUSG00000022523",ENSMUSG00000042121",ENSMUSG00000041552",ENSMUSG00000020745",ENSMUSG00000071454",ENSMUSG00000009394…		cell differentiation	GO:0030154	606	480.46244	1.2613	6.2245e-08	2.0846e-05	,ENSMUSG00000040506",ENSMUSG00000027770",ENSMUSG00000024381",ENSMUSG00000059003",ENSMUSG00000023175",ENSMUSG00000026207",ENSMUSG00000063626",ENSMUSG00000004530",ENSMUSG00000028868",ENSMUSG00000006711",ENSMUSG00000027778",ENSMUSG00000048118",ENSMUSG00000070047",ENSMUSG00000069045",ENSMUSG00000020900",ENSMUSG00000038780",ENSMUSG00000005506",ENSMUSG00000038301",ENSMUSG00000074643",ENSMUSG00000035158…
cell-cell signaling	GO:0007267	125	71.59747	1.7459	7.2863e-08	1.4354e-05	,ENSMUSG00000005583",ENSMUSG00000054477",ENSMUSG00000019906",ENSMUSG00000059003",ENSMUSG00000069729",ENSMUSG00000028988",ENSMUSG00000009545",ENSMUSG00000024302",ENSMUSG00000022523",ENSMUSG00000042121",ENSMUSG00000041552",ENSMUSG00000020745",ENSMUSG00000009394",ENSMUSG00000047495",ENSMUSG00000013089",ENSMUSG00000037852",ENSMUSG00000037217",ENSMUSG00000058835",ENSMUSG00000035305",ENSMUSG00000007653…		cellular developmental process	GO:0048869	620	489.38419	1.2669	2.2378e-08	9.0842e-06	,ENSMUSG00000040506",ENSMUSG00000027770",ENSMUSG00000024381",ENSMUSG00000059003",ENSMUSG00000023175",ENSMUSG00000026207",ENSMUSG00000063626",ENSMUSG00000004530",ENSMUSG00000028868",ENSMUSG00000006711",ENSMUSG00000027778",ENSMUSG00000048118",ENSMUSG00000070047",ENSMUSG00000069045",ENSMUSG00000020900",ENSMUSG00000038780",ENSMUSG00000005506",ENSMUSG00000038301",ENSMUSG00000074643",ENSMUSG00000035158…
transmission of nerve impulse	GO:0019226	20	6.649441	3.0078	0.00013226	0.0085177	,ENSMUSG00000034656",ENSMUSG00000028991",ENSMUSG00000055254",ENSMUSG00000059146",ENSMUSG00000056073",ENSMUSG00000069806",ENSMUSG00000026442",ENSMUSG00000064329",ENSMUSG00000057182",ENSMUSG00000022565",ENSMUSG00000021478",ENSMUSG00000022416",ENSMUSG00000020524",ENSMUSG00000020745",ENSMUSG00000020723",ENSMUSG00000066189",ENSMUSG00000068696",ENSMUSG00000054934",ENSMUSG00000030525",ENSMUSG00000075316"		developmental process	GO:0032502	953	778.29143	1.2245	1.1199e-10	1.2502e-07	,ENSMUSG00000024381",ENSMUSG00000059003",ENSMUSG00000026565",ENSMUSG00000004530",ENSMUSG00000006711",ENSMUSG00000048118",ENSMUSG00000070047",ENSMUSG00000027419",ENSMUSG00000046169",ENSMUSG00000069045",ENSMUSG00000038780",ENSMUSG00000038301",ENSMUSG00000074643",ENSMUSG00000030822",ENSMUSG00000052613",ENSMUSG00000053702",ENSMUSG00000026790",ENSMUSG00000059495",ENSMUSG00000026313",ENSMUSG00000040612…
multicellular organismal signaling	GO:0035637	31	11.28859	2.7461	1.4266e-05	0.00147	,ENSMUSG00000054477",ENSMUSG00000015968",ENSMUSG00000024381",ENSMUSG00000059146",ENSMUSG00000056073",ENSMUSG00000069806",ENSMUSG00000026442",ENSMUSG00000057182",ENSMUSG00000009545",ENSMUSG00000022565",ENSMUSG00000021478",ENSMUSG00000020524",ENSMUSG00000020745",ENSMUSG00000020723",ENSMUSG00000068696",ENSMUSG00000032826",ENSMUSG00000054934",ENSMUSG00000046480",ENSMUSG00000030525",ENSMUSG00000075316…		anatomical structure development	GO:0048856	876	718.98804	1.2184	3.1049e-09	2.4466e-06	,ENSMUSG00000024381",ENSMUSG00000059003",ENSMUSG00000026565",ENSMUSG00000004530",ENSMUSG00000006711",ENSMUSG00000048118",ENSMUSG00000070047",ENSMUSG00000027419",ENSMUSG00000046169",ENSMUSG00000038301",ENSMUSG00000074643",ENSMUSG00000030822",ENSMUSG00000052613",ENSMUSG00000053702",ENSMUSG00000026790",ENSMUSG00000059495",ENSMUSG00000026313",ENSMUSG00000040612",ENSMUSG00000059493",ENSMUSG00000041702…
regulation of neurotransmitter receptor activity	GO:0099601	22	7.422632	2.9639	0.00011477	0.0074997	,ENSMUSG00000029167",ENSMUSG00000038738",ENSMUSG00000036902",ENSMUSG00000005583",ENSMUSG00000059456",ENSMUSG00000059003",ENSMUSG00000022494",ENSMUSG00000007617",ENSMUSG00000069806",ENSMUSG00000028664",ENSMUSG00000003279",ENSMUSG00000061689",ENSMUSG00000024109",ENSMUSG00000020599",ENSMUSG00000020886",ENSMUSG00000042453",ENSMUSG00000022602",ENSMUSG00000020723",ENSMUSG00000066189",ENSMUSG00000047495…		neuron differentiation	GO:0030182	256	171.35007	1.494	4.0708e-08	1.5148e-05	,ENSMUSG00000030020",ENSMUSG00000023175",ENSMUSG00000020340",ENSMUSG00000017291",ENSMUSG00000063626",ENSMUSG00000009545",ENSMUSG00000069601",ENSMUSG00000048915",ENSMUSG00000063063",ENSMUSG00000017167",ENSMUSG00000062098",ENSMUSG00000045991",ENSMUSG00000020900",ENSMUSG00000021318",ENSMUSG00000041272",ENSMUSG00000005506",ENSMUSG00000074643",ENSMUSG00000032328",ENSMUSG00000052613",ENSMUSG00000058835…
regulation of signaling receptor activity	GO:0010469	30	12.83497	2.3374	0.00022445	0.013016	,ENSMUSG00000036902",ENSMUSG00000005583",ENSMUSG00000059003",ENSMUSG00000029999",ENSMUSG00000069806",ENSMUSG00000044629",ENSMUSG00000028664",ENSMUSG00000061689",ENSMUSG00000028800",ENSMUSG00000024109",ENSMUSG00000021699",ENSMUSG00000020886",ENSMUSG00000022602",ENSMUSG00000020723",ENSMUSG00000047495",ENSMUSG00000019969",ENSMUSG00000046182",ENSMUSG00000029167",ENSMUSG00000038738",ENSMUSG00000059456…		generation of neurons	GO:0048699	317	217.53324	1.4572	6.0766e-09	3.3918e-06	,ENSMUSG00000030020",ENSMUSG00000027770",ENSMUSG00000024381",ENSMUSG00000023175",ENSMUSG00000020340",ENSMUSG00000017291",ENSMUSG00000063626",ENSMUSG00000006711",ENSMUSG00000009545",ENSMUSG00000069601",ENSMUSG00000048915",ENSMUSG00000063063",ENSMUSG00000017167",ENSMUSG00000062098",ENSMUSG00000045991",ENSMUSG00000020900",ENSMUSG00000021318",ENSMUSG00000041272",ENSMUSG00000005506",ENSMUSG00000074643…
regulation of molecular function	GO:0065009	305	219.5862	1.389	4.1485e-08	8.8212e-06	,ENSMUSG00000056413",ENSMUSG00000024381",ENSMUSG00000042807",ENSMUSG00000059003",ENSMUSG00000028988",ENSMUSG00000009545",ENSMUSG00000061689",ENSMUSG00000021676",ENSMUSG00000022523",ENSMUSG00000048915",ENSMUSG00000035392",ENSMUSG00000021318",ENSMUSG00000047495",ENSMUSG00000036006",ENSMUSG00000050315",ENSMUSG00000030376",ENSMUSG00000030134",ENSMUSG00000038418",ENSMUSG00000031583",ENSMUSG00000000184…		neurogenesis	GO:0022008	338	238.52559	1.417	1.8039e-08	7.5514e-06	,ENSMUSG00000030265",ENSMUSG00000030020",ENSMUSG00000027770",ENSMUSG00000024381",ENSMUSG00000059003",ENSMUSG00000023175",ENSMUSG00000020340",ENSMUSG00000017291",ENSMUSG00000063626",ENSMUSG00000006711",ENSMUSG00000009545",ENSMUSG00000069601",ENSMUSG00000048915",ENSMUSG00000063063",ENSMUSG00000017167",ENSMUSG00000062098",ENSMUSG00000045991",ENSMUSG00000020900",ENSMUSG00000021318",ENSMUSG00000041272…
action potential	GO:0001508	27	9.123652	2.9593	1.5965e-05	0.0016325	,ENSMUSG00000054477",ENSMUSG00000015968",ENSMUSG00000059742",ENSMUSG00000059003",ENSMUSG00000059146",ENSMUSG00000056073",ENSMUSG00000057182",ENSMUSG00000009545",ENSMUSG00000021478",ENSMUSG00000020524",ENSMUSG00000068696",ENSMUSG00000032826",ENSMUSG00000054934",ENSMUSG00000046480",ENSMUSG00000030525",ENSMUSG00000075316",ENSMUSG00000051331",ENSMUSG00000028991",ENSMUSG00000055254",ENSMUSG00000027488…		nervous system development	GO:0007399	459	339.81369	1.3507	5.3546e-09	3.1187e-06	,ENSMUSG00000040506",ENSMUSG00000027770",ENSMUSG00000024381",ENSMUSG00000059003",ENSMUSG00000023175",ENSMUSG00000063626",ENSMUSG00000006711",ENSMUSG00000027419",ENSMUSG00000020900",ENSMUSG00000005506",ENSMUSG00000074643",ENSMUSG00000052613",ENSMUSG00000051650",ENSMUSG00000048000",ENSMUSG00000063632",ENSMUSG00000022076",ENSMUSG00000025103",ENSMUSG00000025221",ENSMUSG00000029821",ENSMUSG00000007817…
regulation of filopodium assembly	GO:0051489	19	6.494803	2.9254	0.00040667	0.021878	,ENSMUSG00000033389",ENSMUSG00000033342",ENSMUSG00000026341",ENSMUSG00000031093",ENSMUSG00000041417",ENSMUSG00000022099",ENSMUSG00000028664",ENSMUSG00000025810",ENSMUSG00000006304",ENSMUSG00000024109",ENSMUSG00000040265",ENSMUSG00000016150",ENSMUSG00000039671",ENSMUSG00000032827",ENSMUSG00000042064",ENSMUSG00000031517",ENSMUSG00000036006",ENSMUSG00000064181",ENSMUSG00000059439"		system development	GO:0048731	734	587.52344	1.2493	4.049e-09	2.712e-06	,ENSMUSG00000039519",ENSMUSG00000017969",ENSMUSG00000040506",ENSMUSG00000027770",ENSMUSG00000024381",ENSMUSG00000059003",ENSMUSG00000019906",ENSMUSG00000026565",ENSMUSG00000023175",ENSMUSG00000026207",ENSMUSG00000063626",ENSMUSG00000004530",ENSMUSG00000028868",ENSMUSG00000006711",ENSMUSG00000027778",ENSMUSG00000048118",ENSMUSG00000027777",ENSMUSG00000070047",ENSMUSG00000027419",ENSMUSG00000046169…
regulation of plasma membrane bounded cell projection assembly	GO:0120032	46	22.11326	2.0802	5.2555e-05	0.0039775	,ENSMUSG00000029673",ENSMUSG00000032740",ENSMUSG00000026782",ENSMUSG00000026341",ENSMUSG00000058230",ENSMUSG00000031093",ENSMUSG00000041417",ENSMUSG00000028664",ENSMUSG00000006930",ENSMUSG00000026504",ENSMUSG00000040860",ENSMUSG00000025810",ENSMUSG00000041351",ENSMUSG00000024109",ENSMUSG00000040265",ENSMUSG00000016150",ENSMUSG00000022604",ENSMUSG00000039671",ENSMUSG00000032827",ENSMUSG00000042064…		multicellular organism development	GO:0007275	830	678.84016	1.2227	6.2506e-09	3.3493e-06	,ENSMUSG00000024381",ENSMUSG00000059003",ENSMUSG00000026565",ENSMUSG00000004530",ENSMUSG00000006711",ENSMUSG00000048118",ENSMUSG00000070047",ENSMUSG00000027419",ENSMUSG00000046169",ENSMUSG00000038301",ENSMUSG00000074643",ENSMUSG00000030822",ENSMUSG00000052613",ENSMUSG00000053702",ENSMUSG00000026790",ENSMUSG00000059495",ENSMUSG00000026313",ENSMUSG00000040612",ENSMUSG00000059493",ENSMUSG00000041702…
regulation of cell projection assembly	GO:0060491	46	22.42253	2.0515	5.8322e-05	0.0042693	,ENSMUSG00000029673",ENSMUSG00000032740",ENSMUSG00000026782",ENSMUSG00000026341",ENSMUSG00000058230",ENSMUSG00000031093",ENSMUSG00000041417",ENSMUSG00000028664",ENSMUSG00000006930",ENSMUSG00000026504",ENSMUSG00000040860",ENSMUSG00000025810",ENSMUSG00000041351",ENSMUSG00000024109",ENSMUSG00000040265",ENSMUSG00000016150",ENSMUSG00000022604",ENSMUSG00000039671",ENSMUSG00000032827",ENSMUSG00000042064…		plasma membrane bounded cell projection organization	GO:0120036	281	196.01608	1.4336	1.7609e-07	5.019e-05	,ENSMUSG00000030020",ENSMUSG00000059003",ENSMUSG00000023175",ENSMUSG00000020340",ENSMUSG00000017291",ENSMUSG00000040860",ENSMUSG00000063626",ENSMUSG00000028868",ENSMUSG00000027778",ENSMUSG00000009545",ENSMUSG00000069601",ENSMUSG00000048915",ENSMUSG00000063063",ENSMUSG00000017167",ENSMUSG00000062098",ENSMUSG00000045991",ENSMUSG00000020900",ENSMUSG00000021318",ENSMUSG00000038301",ENSMUSG00000074643…
regulation of cellular component biogenesis	GO:0044087	157	101.1334	1.5524	8.022e-07	0.00012643	,ENSMUSG00000029673",ENSMUSG00000028184",ENSMUSG00000005583",ENSMUSG00000013921",ENSMUSG00000024381",ENSMUSG00000028467",ENSMUSG00000040860",ENSMUSG00000028988",ENSMUSG00000043733",ENSMUSG00000026842",ENSMUSG00000024544",ENSMUSG00000047414",ENSMUSG00000042121",ENSMUSG00000039230",ENSMUSG00000020589",ENSMUSG00000018411",ENSMUSG00000048915",ENSMUSG00000039199",ENSMUSG00000031517",ENSMUSG00000036006…		cell projection organization	GO:0030030	290	205.46264	1.4114	3.0815e-07	7.7885e-05	,ENSMUSG00000030020",ENSMUSG00000059003",ENSMUSG00000023175",ENSMUSG00000020340",ENSMUSG00000017291",ENSMUSG00000040860",ENSMUSG00000063626",ENSMUSG00000028868",ENSMUSG00000027778",ENSMUSG00000009545",ENSMUSG00000069601",ENSMUSG00000048915",ENSMUSG00000063063",ENSMUSG00000017167",ENSMUSG00000062098",ENSMUSG00000045991",ENSMUSG00000020900",ENSMUSG00000021318",ENSMUSG00000038301",ENSMUSG00000074643…
regulation of cell projection organization	GO:0031344	144	79.63865	1.8082	9.4559e-10	3.7256e-07	,ENSMUSG00000029673",ENSMUSG00000015829",ENSMUSG00000042807",ENSMUSG00000040860",ENSMUSG00000026842",ENSMUSG00000018411",ENSMUSG00000048915",ENSMUSG00000063063",ENSMUSG00000029838",ENSMUSG00000020745",ENSMUSG00000041272",ENSMUSG00000030309",ENSMUSG00000031517",ENSMUSG00000036006",ENSMUSG00000037855",ENSMUSG00000035305",ENSMUSG00000034579",ENSMUSG00000027002",ENSMUSG00000020173",ENSMUSG00000000861…		cellular component organization	GO:0016043	952	834.70837	1.1405	1.8536e-05	0.0028217	,ENSMUSG00000027893",ENSMUSG00000024381",ENSMUSG00000059003",ENSMUSG00000040865",ENSMUSG00000040860",ENSMUSG00000004530",ENSMUSG00000006711",ENSMUSG00000048118",ENSMUSG00000070047",ENSMUSG00000046169",ENSMUSG00000038780",ENSMUSG00000006717",ENSMUSG00000038301",ENSMUSG00000052852",ENSMUSG00000074643",ENSMUSG00000052613",ENSMUSG00000053702",ENSMUSG00000037217",ENSMUSG00000039629",ENSMUSG00000018707…
regulation of cellular component organization	GO:0051128	325	237.9881	1.3656	5.853e-08	1.188e-05	,ENSMUSG00000028184",ENSMUSG00000013921",ENSMUSG00000024381",ENSMUSG00000042807",ENSMUSG00000040860",ENSMUSG00000028988",ENSMUSG00000021676",ENSMUSG00000042121",ENSMUSG00000020589",ENSMUSG00000048915",ENSMUSG00000063063",ENSMUSG00000029838",ENSMUSG00000035152",ENSMUSG00000041272",ENSMUSG00000039199",ENSMUSG00000036006",ENSMUSG00000050315",ENSMUSG00000055447",ENSMUSG00000031342",ENSMUSG00000018707…		cellular component organization or biogenesis	GO:0071840	974	878.52991	1.1087	0.0005599	0.044646	,ENSMUSG00000027893",ENSMUSG00000024381",ENSMUSG00000059003",ENSMUSG00000040865",ENSMUSG00000040860",ENSMUSG00000004530",ENSMUSG00000006711",ENSMUSG00000048118",ENSMUSG00000070047",ENSMUSG00000046169",ENSMUSG00000038780",ENSMUSG00000006717",ENSMUSG00000038301",ENSMUSG00000052852",ENSMUSG00000074643",ENSMUSG00000052613",ENSMUSG00000053702",ENSMUSG00000037217",ENSMUSG00000039629",ENSMUSG00000018707…
regulation of plasma membrane bounded cell projection organization	GO:0120035	141	77.93763	1.8091	1.3589e-09	5.0565e-07	,ENSMUSG00000029673",ENSMUSG00000015829",ENSMUSG00000042807",ENSMUSG00000040860",ENSMUSG00000026842",ENSMUSG00000018411",ENSMUSG00000048915",ENSMUSG00000063063",ENSMUSG00000029838",ENSMUSG00000020745",ENSMUSG00000041272",ENSMUSG00000030309",ENSMUSG00000031517",ENSMUSG00000036006",ENSMUSG00000037855",ENSMUSG00000035305",ENSMUSG00000034579",ENSMUSG00000027002",ENSMUSG00000020173",ENSMUSG00000000861…		plasma membrane bounded cell projection morphogenesis	GO:0120039	150	87.905472	1.7064	9.3211e-08	2.8378e-05	,ENSMUSG00000029673",ENSMUSG00000005583",ENSMUSG00000021270",ENSMUSG00000061288",ENSMUSG00000023175",ENSMUSG00000020340",ENSMUSG00000017291",ENSMUSG00000025876",ENSMUSG00000063626",ENSMUSG00000028868",ENSMUSG00000042766",ENSMUSG00000043733",ENSMUSG00000024423",ENSMUSG00000047414",ENSMUSG00000069601",ENSMUSG00000018411",ENSMUSG00000048915",ENSMUSG00000063063",ENSMUSG00000017167",ENSMUSG00000020745…
regulation of postsynaptic membrane potential	GO:0060078	18	6.340165	2.839	0.00069027	0.033871	,ENSMUSG00000033676",ENSMUSG00000029211",ENSMUSG00000028161",ENSMUSG00000005583",ENSMUSG00000010803",ENSMUSG00000059003",ENSMUSG00000056073",ENSMUSG00000045903",ENSMUSG00000020178",ENSMUSG00000026959",ENSMUSG00000046876",ENSMUSG00000071424",ENSMUSG00000025889",ENSMUSG00000020524",ENSMUSG00000036273",ENSMUSG00000032827",ENSMUSG00000021719",ENSMUSG00000031778"		cell projection morphogenesis	GO:0048858	152	88.955089	1.7087	6.095e-08	2.0936e-05	,ENSMUSG00000029673",ENSMUSG00000005583",ENSMUSG00000021270",ENSMUSG00000061288",ENSMUSG00000023175",ENSMUSG00000020340",ENSMUSG00000017291",ENSMUSG00000025876",ENSMUSG00000063626",ENSMUSG00000028868",ENSMUSG00000042766",ENSMUSG00000043733",ENSMUSG00000024423",ENSMUSG00000047414",ENSMUSG00000069601",ENSMUSG00000018411",ENSMUSG00000048915",ENSMUSG00000063063",ENSMUSG00000017167",ENSMUSG00000020745…
long-term synaptic potentiation	GO:0060291	19	6.958717	2.7304	0.00060235	0.03045	,ENSMUSG00000034799",ENSMUSG00000030376",ENSMUSG00000015829",ENSMUSG00000079055",ENSMUSG00000057897",ENSMUSG00000059456",ENSMUSG00000029053",ENSMUSG00000052087",ENSMUSG00000059003",ENSMUSG00000055254",ENSMUSG00000026249",ENSMUSG00000021478",ENSMUSG00000024935",ENSMUSG00000025889",ENSMUSG00000042453",ENSMUSG00000021701",ENSMUSG00000019969",ENSMUSG00000037541",ENSMUSG00000032336"		cell morphogenesis	GO:0000902	198	123.06766	1.6089	2.6165e-08	1.0309e-05	,ENSMUSG00000023175",ENSMUSG00000020340",ENSMUSG00000017291",ENSMUSG00000063626",ENSMUSG00000028868",ENSMUSG00000042121",ENSMUSG00000070047",ENSMUSG00000069601",ENSMUSG00000048915",ENSMUSG00000063063",ENSMUSG00000017167",ENSMUSG00000062098",ENSMUSG00000020900",ENSMUSG00000021318",ENSMUSG00000074643",ENSMUSG00000052613",ENSMUSG00000058835",ENSMUSG00000051650",ENSMUSG00000027087",ENSMUSG00000028059…
regulation of dendritic spine morphogenesis	GO:0061001	20	7.422632	2.6945	0.00047014	0.024698	,ENSMUSG00000033389",ENSMUSG00000037703",ENSMUSG00000053580",ENSMUSG00000057897",ENSMUSG00000026782",ENSMUSG00000026341",ENSMUSG00000031284",ENSMUSG00000025372",ENSMUSG00000027296",ENSMUSG00000028664",ENSMUSG00000025326",ENSMUSG00000026259",ENSMUSG00000042589",ENSMUSG00000040265",ENSMUSG00000042453",ENSMUSG00000022602",ENSMUSG00000020745",ENSMUSG00000036273",ENSMUSG00000030309",ENSMUSG00000032827"		anatomical structure morphogenesis	GO:0009653	413	312.78604	1.3204	3.3386e-07	8.1317e-05	,ENSMUSG00000039519",ENSMUSG00000026565",ENSMUSG00000023175",ENSMUSG00000063626",ENSMUSG00000028868",ENSMUSG00000027778",ENSMUSG00000027777",ENSMUSG00000070047",ENSMUSG00000020900",ENSMUSG00000038301",ENSMUSG00000074643",ENSMUSG00000052613",ENSMUSG00000053702",ENSMUSG00000051650",ENSMUSG00000063632",ENSMUSG00000027523",ENSMUSG00000041702",ENSMUSG00000031906",ENSMUSG00000007817",ENSMUSG00000036356…
regulation of postsynapse organization	GO:0099175	32	14.38135	2.2251	0.00027825	0.015728	,ENSMUSG00000053580",ENSMUSG00000026782",ENSMUSG00000028289",ENSMUSG00000026341",ENSMUSG00000025372",ENSMUSG00000027296",ENSMUSG00000059146",ENSMUSG00000028664",ENSMUSG00000042589",ENSMUSG00000024109",ENSMUSG00000040265",ENSMUSG00000022602",ENSMUSG00000020745",ENSMUSG00000039671",ENSMUSG00000030309",ENSMUSG00000032827",ENSMUSG00000033389",ENSMUSG00000037703",ENSMUSG00000057897",ENSMUSG00000031284…		cell part morphogenesis	GO:0032990	160	95.252795	1.6797	7.898e-08	2.4605e-05	,ENSMUSG00000029673",ENSMUSG00000005583",ENSMUSG00000021270",ENSMUSG00000061288",ENSMUSG00000023175",ENSMUSG00000020340",ENSMUSG00000017291",ENSMUSG00000025876",ENSMUSG00000063626",ENSMUSG00000028868",ENSMUSG00000042766",ENSMUSG00000020464",ENSMUSG00000043733",ENSMUSG00000024423",ENSMUSG00000047414",ENSMUSG00000069601",ENSMUSG00000018411",ENSMUSG00000048915",ENSMUSG00000063063",ENSMUSG00000017167…
regulation of synapse organization	GO:0050807	69	31.54619	2.1873	1.1194e-07	2.112e-05	,ENSMUSG00000028184",ENSMUSG00000053580",ENSMUSG00000005583",ENSMUSG00000027296",ENSMUSG00000028664",ENSMUSG00000026842",ENSMUSG00000024109",ENSMUSG00000047414",ENSMUSG00000040265",ENSMUSG00000022602",ENSMUSG00000048915",ENSMUSG00000063063",ENSMUSG00000029838",ENSMUSG00000020745",ENSMUSG00000039671",ENSMUSG00000000416",ENSMUSG00000030309",ENSMUSG00000020704",ENSMUSG00000039953",ENSMUSG00000031517…		cellular component morphogenesis	GO:0032989	169	106.27378	1.5902	5.138e-07	0.00011283	,ENSMUSG00000029673",ENSMUSG00000005583",ENSMUSG00000021270",ENSMUSG00000061288",ENSMUSG00000023175",ENSMUSG00000020340",ENSMUSG00000017291",ENSMUSG00000025876",ENSMUSG00000063626",ENSMUSG00000028868",ENSMUSG00000042766",ENSMUSG00000020464",ENSMUSG00000043733",ENSMUSG00000024423",ENSMUSG00000047414",ENSMUSG00000069601",ENSMUSG00000018411",ENSMUSG00000048915",ENSMUSG00000063063",ENSMUSG00000017167…
regulation of synapse structure or activity	GO:0050803	70	31.85546	2.1974	7.8583e-08	1.5039e-05	,ENSMUSG00000028184",ENSMUSG00000053580",ENSMUSG00000005583",ENSMUSG00000027296",ENSMUSG00000028664",ENSMUSG00000026842",ENSMUSG00000024109",ENSMUSG00000047414",ENSMUSG00000040265",ENSMUSG00000022602",ENSMUSG00000048915",ENSMUSG00000063063",ENSMUSG00000029838",ENSMUSG00000020745",ENSMUSG00000039671",ENSMUSG00000000416",ENSMUSG00000030309",ENSMUSG00000020704",ENSMUSG00000039953",ENSMUSG00000031517…		locomotion	GO:0040011	218	162.42832	1.3421	0.0001492	0.015494	,ENSMUSG00000039519",ENSMUSG00000059003",ENSMUSG00000023175",ENSMUSG00000023972",ENSMUSG00000063626",ENSMUSG00000004530",ENSMUSG00000028868",ENSMUSG00000026447",ENSMUSG00000027777",ENSMUSG00000069601",ENSMUSG00000048915",ENSMUSG00000063063",ENSMUSG00000020900",ENSMUSG00000021318",ENSMUSG00000030134",ENSMUSG00000028053",ENSMUSG00000039629",ENSMUSG00000051650",ENSMUSG00000027087",ENSMUSG00000025224…
regulation of anatomical structure morphogenesis	GO:0022603	123	84.43244	1.4568	0.0001759	0.010859	,ENSMUSG00000015829",ENSMUSG00000005583",ENSMUSG00000042807",ENSMUSG00000026842",ENSMUSG00000018411",ENSMUSG00000048915",ENSMUSG00000029838",ENSMUSG00000020745",ENSMUSG00000030309",ENSMUSG00000013089",ENSMUSG00000037852",ENSMUSG00000039629",ENSMUSG00000022075",ENSMUSG00000000861",ENSMUSG00000022114",ENSMUSG00000021301",ENSMUSG00000026959",ENSMUSG00000021701",ENSMUSG00000034730",ENSMUSG00000030498…		response to chemical	GO:0042221	536	445.56266	1.203	5.2069e-05	0.0064585	,ENSMUSG00000039519",ENSMUSG00000027893",ENSMUSG00000017969",ENSMUSG00000027770",ENSMUSG00000059003",ENSMUSG00000023055",ENSMUSG00000023175",ENSMUSG00000063626",ENSMUSG00000029833",ENSMUSG00000020900",ENSMUSG00000037331",ENSMUSG00000038780",ENSMUSG00000038301",ENSMUSG00000074643",ENSMUSG00000050556",ENSMUSG00000038418",ENSMUSG00000051650",ENSMUSG00000024493",ENSMUSG00000022194",ENSMUSG00000028854…
regulation of developmental process	GO:0050793	289	213.5553	1.3533	9.7003e-07	0.00014601	,ENSMUSG00000028184",ENSMUSG00000024381",ENSMUSG00000042807",ENSMUSG00000024268",ENSMUSG00000028988",ENSMUSG00000048915",ENSMUSG00000029838",ENSMUSG00000021318",ENSMUSG00000041272",ENSMUSG00000005506",ENSMUSG00000036006",ENSMUSG00000039629",ENSMUSG00000031342",ENSMUSG00000027523",ENSMUSG00000063632",ENSMUSG00000022075",ENSMUSG00000000861",ENSMUSG00000021301",ENSMUSG00000022752",ENSMUSG00000022514…		movement of cell or subcellular component	GO:0006928	280	207.29947	1.3507	1.0149e-05	0.001721	,ENSMUSG00000039519",ENSMUSG00000023175",ENSMUSG00000023972",ENSMUSG00000063626",ENSMUSG00000004530",ENSMUSG00000028868",ENSMUSG00000026447",ENSMUSG00000027778",ENSMUSG00000009545",ENSMUSG00000027777",ENSMUSG00000069601",ENSMUSG00000000738",ENSMUSG00000048915",ENSMUSG00000063063",ENSMUSG00000020900",ENSMUSG00000021318",ENSMUSG00000030134",ENSMUSG00000028053",ENSMUSG00000039629",ENSMUSG00000018707…
regulation of neuron projection development	GO:0010975	109	58.45323	1.8647	2.8134e-08	6.4981e-06	,ENSMUSG00000015829",ENSMUSG00000042807",ENSMUSG00000026842",ENSMUSG00000018411",ENSMUSG00000048915",ENSMUSG00000063063",ENSMUSG00000029838",ENSMUSG00000020745",ENSMUSG00000041272",ENSMUSG00000030309",ENSMUSG00000037855",ENSMUSG00000035305",ENSMUSG00000034579",ENSMUSG00000020173",ENSMUSG00000000861",ENSMUSG00000021301",ENSMUSG00000026959",ENSMUSG00000021820",ENSMUSG00000045103",ENSMUSG00000022514…		axonogenesis	GO:0007409	104	60.090606	1.7307	5.5642e-06	0.0010073	,ENSMUSG00000029673",ENSMUSG00000005583",ENSMUSG00000021270",ENSMUSG00000023175",ENSMUSG00000025876",ENSMUSG00000063626",ENSMUSG00000042766",ENSMUSG00000043733",ENSMUSG00000047414",ENSMUSG00000069601",ENSMUSG00000018411",ENSMUSG00000048915",ENSMUSG00000063063",ENSMUSG00000017167",ENSMUSG00000020745",ENSMUSG00000038264",ENSMUSG00000020900",ENSMUSG00000021318",ENSMUSG00000039239",ENSMUSG00000033004…
regulation of sodium ion transport	GO:0002028	28	10.5154	2.6628	5.3031e-05	0.003991	,ENSMUSG00000055761",ENSMUSG00000027030",ENSMUSG00000036902",ENSMUSG00000055022",ENSMUSG00000042807",ENSMUSG00000021870",ENSMUSG00000024589",ENSMUSG00000009545",ENSMUSG00000026249",ENSMUSG00000022523",ENSMUSG00000046480",ENSMUSG00000031137",ENSMUSG00000051177",ENSMUSG00000027523",ENSMUSG00000033161",ENSMUSG00000026576",ENSMUSG00000027488",ENSMUSG00000020893",ENSMUSG00000021301",ENSMUSG00000045962…		cell morphogenesis involved in neuron differentiation	GO:0048667	131	78.458914	1.6697	1.5664e-06	0.00029976	,ENSMUSG00000029673",ENSMUSG00000005583",ENSMUSG00000021270",ENSMUSG00000023175",ENSMUSG00000025876",ENSMUSG00000063626",ENSMUSG00000042766",ENSMUSG00000043733",ENSMUSG00000047414",ENSMUSG00000039230",ENSMUSG00000069601",ENSMUSG00000018411",ENSMUSG00000048915",ENSMUSG00000063063",ENSMUSG00000017167",ENSMUSG00000020745",ENSMUSG00000038264",ENSMUSG00000062098",ENSMUSG00000020900",ENSMUSG00000021318…
regulation of metal ion transport	GO:0010959	73	36.64924	1.9919	1.0646e-06	0.00015846	,ENSMUSG00000055761",ENSMUSG00000079056",ENSMUSG00000054477",ENSMUSG00000024381",ENSMUSG00000052374",ENSMUSG00000042807",ENSMUSG00000028785",ENSMUSG00000021870",ENSMUSG00000024589",ENSMUSG00000009545",ENSMUSG00000026842",ENSMUSG00000026249",ENSMUSG00000021478",ENSMUSG00000022523",ENSMUSG00000046480",ENSMUSG00000019943",ENSMUSG00000030102",ENSMUSG00000034656",ENSMUSG00000059456",ENSMUSG00000051177…		cell morphogenesis involved in differentiation	GO:0000904	152	94.727986	1.6046	1.2448e-06	0.00025265	,ENSMUSG00000029673",ENSMUSG00000005583",ENSMUSG00000021270",ENSMUSG00000023175",ENSMUSG00000025876",ENSMUSG00000063626",ENSMUSG00000042766",ENSMUSG00000043733",ENSMUSG00000047414",ENSMUSG00000039230",ENSMUSG00000070047",ENSMUSG00000015143",ENSMUSG00000069601",ENSMUSG00000018411",ENSMUSG00000048915",ENSMUSG00000063063",ENSMUSG00000017167",ENSMUSG00000020745",ENSMUSG00000038264",ENSMUSG00000062098…
regulation of ion transport	GO:0043269	123	61.54599	1.9985	1.0206e-10	6.5103e-08	,ENSMUSG00000005583",ENSMUSG00000056258",ENSMUSG00000054477",ENSMUSG00000024381",ENSMUSG00000042807",ENSMUSG00000059003",ENSMUSG00000057182",ENSMUSG00000009545",ENSMUSG00000026842",ENSMUSG00000022523",ENSMUSG00000037579",ENSMUSG00000034579",ENSMUSG00000031342",ENSMUSG00000027523",ENSMUSG00000026797",ENSMUSG00000027488",ENSMUSG00000025221",ENSMUSG00000064329",ENSMUSG00000068923",ENSMUSG00000020178…		axon development	GO:0061564	107	65.863503	1.6246	3.8531e-05	0.0050113	,ENSMUSG00000029673",ENSMUSG00000005583",ENSMUSG00000021270",ENSMUSG00000023175",ENSMUSG00000025876",ENSMUSG00000063626",ENSMUSG00000042766",ENSMUSG00000043733",ENSMUSG00000047414",ENSMUSG00000069601",ENSMUSG00000018411",ENSMUSG00000048915",ENSMUSG00000063063",ENSMUSG00000017167",ENSMUSG00000020745",ENSMUSG00000038264",ENSMUSG00000020900",ENSMUSG00000021318",ENSMUSG00000039239",ENSMUSG00000033004…
regulation of transport	GO:0051049	260	165.6175	1.5699	2.7927e-11	2.4941e-08	,ENSMUSG00000032202",ENSMUSG00000054477",ENSMUSG00000013921",ENSMUSG00000024381",ENSMUSG00000042807",ENSMUSG00000059003",ENSMUSG00000057182",ENSMUSG00000009545",ENSMUSG00000022523",ENSMUSG00000048915",ENSMUSG00000021318",ENSMUSG00000067786",ENSMUSG00000035152",ENSMUSG00000037579",ENSMUSG00000055447",ENSMUSG00000073678",ENSMUSG00000037217",ENSMUSG00000031342",ENSMUSG00000018707",ENSMUSG00000027523…		regulation of synapse organization	GO:0050807	95	53.530496	1.7747	6.7189e-06	0.0012001	,ENSMUSG00000055003",ENSMUSG00000028184",ENSMUSG00000005583",ENSMUSG00000031153",ENSMUSG00000059203",ENSMUSG00000049044",ENSMUSG00000028782",ENSMUSG00000027770",ENSMUSG00000027296",ENSMUSG00000031393",ENSMUSG00000022285",ENSMUSG00000026883",ENSMUSG00000028664",ENSMUSG00000006435",ENSMUSG00000024304",ENSMUSG00000025555",ENSMUSG00000024109",ENSMUSG00000047414",ENSMUSG00000048915",ENSMUSG00000063063…
regulation of localization	GO:0032879	368	252.3695	1.4582	3.7942e-12	5.0827e-09	,ENSMUSG00000032202",ENSMUSG00000035954",ENSMUSG00000054477",ENSMUSG00000013921",ENSMUSG00000024381",ENSMUSG00000042807",ENSMUSG00000059003",ENSMUSG00000040860",ENSMUSG00000057182",ENSMUSG00000009545",ENSMUSG00000022523",ENSMUSG00000042121",ENSMUSG00000048915",ENSMUSG00000063063",ENSMUSG00000029838",ENSMUSG00000045991",ENSMUSG00000021318",ENSMUSG00000067786",ENSMUSG00000035152",ENSMUSG00000039199…		regulation of synapse structure or activity	GO:0050803	96	54.055305	1.776	5.4266e-06	0.00099582	,ENSMUSG00000055003",ENSMUSG00000028184",ENSMUSG00000005583",ENSMUSG00000031153",ENSMUSG00000059203",ENSMUSG00000049044",ENSMUSG00000028782",ENSMUSG00000027770",ENSMUSG00000027296",ENSMUSG00000031393",ENSMUSG00000022285",ENSMUSG00000026883",ENSMUSG00000028664",ENSMUSG00000006435",ENSMUSG00000024304",ENSMUSG00000025555",ENSMUSG00000024109",ENSMUSG00000047414",ENSMUSG00000048915",ENSMUSG00000063063…
negative regulation of synaptic transmission	GO:0050805	21	8.195823	2.5623	0.00080233	0.037449	,ENSMUSG00000015829",ENSMUSG00000059456",ENSMUSG00000033174",ENSMUSG00000056073",ENSMUSG00000026797",ENSMUSG00000026179",ENSMUSG00000001985",ENSMUSG00000024268",ENSMUSG00000021730",ENSMUSG00000021478",ENSMUSG00000068798",ENSMUSG00000021701",ENSMUSG00000020524",ENSMUSG00000023826",ENSMUSG00000036273",ENSMUSG00000032827",ENSMUSG00000034593",ENSMUSG00000029093",ENSMUSG00000037541",ENSMUSG00000057614…		cell junction assembly	GO:0034329	74	41.984703	1.7625	8.5877e-05	0.0096673	,ENSMUSG00000031673",ENSMUSG00000031355",ENSMUSG00000037815",ENSMUSG00000052374",ENSMUSG00000031393",ENSMUSG00000028664",ENSMUSG00000040420",ENSMUSG00000024304",ENSMUSG00000025555",ENSMUSG00000022565",ENSMUSG00000061601",ENSMUSG00000024109",ENSMUSG00000039230",ENSMUSG00000015143",ENSMUSG00000018411",ENSMUSG00000017167",ENSMUSG00000040265",ENSMUSG00000041592",ENSMUSG00000068036",ENSMUSG00000031517…
negative regulation of signaling	GO:0023057	171	122.1641	1.3998	5.9738e-05	0.0043256	,ENSMUSG00000015829",ENSMUSG00000039519",ENSMUSG00000029554",ENSMUSG00000061288",ENSMUSG00000048234",ENSMUSG00000024268",ENSMUSG00000028988",ENSMUSG00000043733",ENSMUSG00000009545",ENSMUSG00000026842",ENSMUSG00000024544",ENSMUSG00000023977",ENSMUSG00000045991",ENSMUSG00000020745",ENSMUSG00000021318",ENSMUSG00000025915",ENSMUSG00000021719",ENSMUSG00000036006",ENSMUSG00000055447",ENSMUSG00000039913…		cell junction organization	GO:0034330	149	91.054324	1.6364	7.9502e-07	0.00016905	,ENSMUSG00000015829",ENSMUSG00000031355",ENSMUSG00000028184",ENSMUSG00000059003",ENSMUSG00000024304",ENSMUSG00000028868",ENSMUSG00000061601",ENSMUSG00000039230",ENSMUSG00000015143",ENSMUSG00000069601",ENSMUSG00000018411",ENSMUSG00000048915",ENSMUSG00000063063",ENSMUSG00000017167",ENSMUSG00000020900",ENSMUSG00000031517",ENSMUSG00000034101",ENSMUSG00000030302",ENSMUSG00000039239",ENSMUSG00000037217…
negative regulation of biological process	GO:0048519	546	462.832	1.1797	2.7475e-05	0.0023899	,ENSMUSG00000039519",ENSMUSG00000024381",ENSMUSG00000024260",ENSMUSG00000042807",ENSMUSG00000059003",ENSMUSG00000048234",ENSMUSG00000026565",ENSMUSG00000024268",ENSMUSG00000028988",ENSMUSG00000029833",ENSMUSG00000029838",ENSMUSG00000035152",ENSMUSG00000005506",ENSMUSG00000036006",ENSMUSG00000017843",ENSMUSG00000038418",ENSMUSG00000000184",ENSMUSG00000048000",ENSMUSG00000028975",ENSMUSG00000027523…		negative regulation of cellular protein localization	GO:1903828	63	35.949402	1.7525	0.00040132	0.034243	,ENSMUSG00000037815",ENSMUSG00000025151",ENSMUSG00000052374",ENSMUSG00000021670",ENSMUSG00000027499",ENSMUSG00000024589",ENSMUSG00000024425",ENSMUSG00000043733",ENSMUSG00000009545",ENSMUSG00000041870",ENSMUSG00000018411",ENSMUSG00000037098",ENSMUSG00000025959",ENSMUSG00000050556",ENSMUSG00000028373",ENSMUSG00000031342",ENSMUSG00000022391",ENSMUSG00000028410",ENSMUSG00000004347",ENSMUSG00000029544…
negative regulation of cell communication	GO:0010648	170	122.0095	1.3933	7.2869e-05	0.0051107	,ENSMUSG00000015829",ENSMUSG00000039519",ENSMUSG00000029554",ENSMUSG00000061288",ENSMUSG00000048234",ENSMUSG00000024268",ENSMUSG00000028988",ENSMUSG00000043733",ENSMUSG00000009545",ENSMUSG00000026842",ENSMUSG00000024544",ENSMUSG00000023977",ENSMUSG00000045991",ENSMUSG00000020745",ENSMUSG00000021318",ENSMUSG00000025915",ENSMUSG00000021719",ENSMUSG00000036006",ENSMUSG00000055447",ENSMUSG00000039913…		regulation of protein localization	GO:0032880	238	157.18023	1.5142	5.3958e-08	1.9022e-05	,ENSMUSG00000033411",ENSMUSG00000023175",ENSMUSG00000021670",ENSMUSG00000040860",ENSMUSG00000021794",ENSMUSG00000009545",ENSMUSG00000042121",ENSMUSG00000069601",ENSMUSG00000048915",ENSMUSG00000020900",ENSMUSG00000021318",ENSMUSG00000067786",ENSMUSG00000039199",ENSMUSG00000032328",ENSMUSG00000050556",ENSMUSG00000028173",ENSMUSG00000031342",ENSMUSG00000025224",ENSMUSG00000020451",ENSMUSG00000003452…
negative regulation of cellular process	GO:0048523	510	428.3477	1.1906	2.6836e-05	0.0023651	,ENSMUSG00000039519",ENSMUSG00000024381",ENSMUSG00000024260",ENSMUSG00000042807",ENSMUSG00000048234",ENSMUSG00000026565",ENSMUSG00000024268",ENSMUSG00000028988",ENSMUSG00000029833",ENSMUSG00000029838",ENSMUSG00000035152",ENSMUSG00000005506",ENSMUSG00000036006",ENSMUSG00000017843",ENSMUSG00000038418",ENSMUSG00000000184",ENSMUSG00000048000",ENSMUSG00000028975",ENSMUSG00000063632",ENSMUSG00000026797…		negative regulation of biological process	GO:0048519	916	785.37635	1.1663	1.2728e-06	0.00025449	,ENSMUSG00000042807",ENSMUSG00000024381",ENSMUSG00000059003",ENSMUSG00000004535",ENSMUSG00000026565",ENSMUSG00000025477",ENSMUSG00000004530",ENSMUSG00000006711",ENSMUSG00000048118",ENSMUSG00000029833",ENSMUSG00000038780",ENSMUSG00000006717",ENSMUSG00000074643",ENSMUSG00000017843",ENSMUSG00000000184",ENSMUSG00000028975",ENSMUSG00000026313",ENSMUSG00000040612",ENSMUSG00000003452",ENSMUSG00000029821…
regulation of potassium ion transmembrane transport	GO:1901379	22	8.814375	2.4959	0.0006572	0.032607	,ENSMUSG00000027030",ENSMUSG00000079056",ENSMUSG00000036902",ENSMUSG00000054477",ENSMUSG00000058498",ENSMUSG00000015968",ENSMUSG00000024381",ENSMUSG00000052374",ENSMUSG00000029088",ENSMUSG00000028931",ENSMUSG00000026576",ENSMUSG00000025221",ENSMUSG00000024589",ENSMUSG00000009545",ENSMUSG00000045962",ENSMUSG00000027827",ENSMUSG00000032826",ENSMUSG00000020849",ENSMUSG00000031328",ENSMUSG00000050321…		synapse organization	GO:0050808	108	61.665032	1.7514	2.7611e-06	0.00051372	,ENSMUSG00000015829",ENSMUSG00000028184",ENSMUSG00000059003",ENSMUSG00000024304",ENSMUSG00000028868",ENSMUSG00000061601",ENSMUSG00000069601",ENSMUSG00000018411",ENSMUSG00000048915",ENSMUSG00000063063",ENSMUSG00000017167",ENSMUSG00000020900",ENSMUSG00000031517",ENSMUSG00000030302",ENSMUSG00000037217",ENSMUSG00000007653",ENSMUSG00000052581",ENSMUSG00000030376",ENSMUSG00000053550",ENSMUSG00000027488…
regulation of potassium ion transport	GO:0043266	25	10.67003	2.343	0.00062472	0.031344	,ENSMUSG00000027030",ENSMUSG00000079056",ENSMUSG00000036902",ENSMUSG00000054477",ENSMUSG00000058498",ENSMUSG00000015968",ENSMUSG00000024381",ENSMUSG00000052374",ENSMUSG00000024589",ENSMUSG00000009545",ENSMUSG00000032826",ENSMUSG00000020849",ENSMUSG00000031930",ENSMUSG00000059456",ENSMUSG00000029088",ENSMUSG00000028931",ENSMUSG00000026576",ENSMUSG00000025221",ENSMUSG00000045962",ENSMUSG00000027827…		regulation of membrane potential	GO:0042391	133	77.409296	1.7181	4.1373e-07	9.5557e-05	,ENSMUSG00000049281",ENSMUSG00000061603",ENSMUSG00000005583",ENSMUSG00000056258",ENSMUSG00000049044",ENSMUSG00000024381",ENSMUSG00000059003",ENSMUSG00000009545",ENSMUSG00000061601",ENSMUSG00000022523",ENSMUSG00000042121",ENSMUSG00000069601",ENSMUSG00000018411",ENSMUSG00000017167",ENSMUSG00000038665",ENSMUSG00000019505",ENSMUSG00000021719",ENSMUSG00000032449",ENSMUSG00000037579",ENSMUSG00000050556…
regulation of cation transmembrane transport	GO:1904062	75	34.48431	2.1749	3.415e-08	7.4996e-06	,ENSMUSG00000026360",ENSMUSG00000079056",ENSMUSG00000005583",ENSMUSG00000054477",ENSMUSG00000024381",ENSMUSG00000052374",ENSMUSG00000042807",ENSMUSG00000059003",ENSMUSG00000069806",ENSMUSG00000028785",ENSMUSG00000028664",ENSMUSG00000021870",ENSMUSG00000024589",ENSMUSG00000009545",ENSMUSG00000026842",ENSMUSG00000024109",ENSMUSG00000021478",ENSMUSG00000022523",ENSMUSG00000022602",ENSMUSG00000020704…		chemical synaptic transmission	GO:0007268	102	60.090606	1.6974	1.3721e-05	0.0022145	,ENSMUSG00000027130",ENSMUSG00000005583",ENSMUSG00000059003",ENSMUSG00000019906",ENSMUSG00000061601",ENSMUSG00000070687",ENSMUSG00000022523",ENSMUSG00000042121",ENSMUSG00000041552",ENSMUSG00000020745",ENSMUSG00000009394",ENSMUSG00000047495",ENSMUSG00000038665",ENSMUSG00000037217",ENSMUSG00000007653",ENSMUSG00000031343",ENSMUSG00000003974",ENSMUSG00000028456",ENSMUSG00000024897",ENSMUSG00000061731…
regulation of ion transmembrane transport	GO:0034765	95	43.45332	2.1863	3.7721e-10	1.63e-07	,ENSMUSG00000026360",ENSMUSG00000079056",ENSMUSG00000005583",ENSMUSG00000056258",ENSMUSG00000054477",ENSMUSG00000024381",ENSMUSG00000052374",ENSMUSG00000042807",ENSMUSG00000059003",ENSMUSG00000069806",ENSMUSG00000028785",ENSMUSG00000028664",ENSMUSG00000021870",ENSMUSG00000024589",ENSMUSG00000021991",ENSMUSG00000057182",ENSMUSG00000009545",ENSMUSG00000026842",ENSMUSG00000024109",ENSMUSG00000021478…		anterograde trans-synaptic signaling	GO:0098916	102	60.090606	1.6974	1.3721e-05	0.0021882	,ENSMUSG00000027130",ENSMUSG00000005583",ENSMUSG00000059003",ENSMUSG00000019906",ENSMUSG00000061601",ENSMUSG00000070687",ENSMUSG00000022523",ENSMUSG00000042121",ENSMUSG00000041552",ENSMUSG00000020745",ENSMUSG00000009394",ENSMUSG00000047495",ENSMUSG00000038665",ENSMUSG00000037217",ENSMUSG00000007653",ENSMUSG00000031343",ENSMUSG00000003974",ENSMUSG00000028456",ENSMUSG00000024897",ENSMUSG00000061731…
regulation of transmembrane transport	GO:0034762	110	52.73161	2.086	1.2483e-10	7.2707e-08	,ENSMUSG00000005583",ENSMUSG00000056258",ENSMUSG00000054477",ENSMUSG00000013921",ENSMUSG00000024381",ENSMUSG00000042807",ENSMUSG00000059003",ENSMUSG00000020189",ENSMUSG00000057182",ENSMUSG00000043733",ENSMUSG00000009545",ENSMUSG00000026842",ENSMUSG00000022523",ENSMUSG00000037579",ENSMUSG00000027488",ENSMUSG00000025221",ENSMUSG00000020176",ENSMUSG00000064329",ENSMUSG00000021301",ENSMUSG00000092083…		trans-synaptic signaling	GO:0099537	113	64.289076	1.7577	1.2109e-06	0.00024955	,ENSMUSG00000027130",ENSMUSG00000005583",ENSMUSG00000059003",ENSMUSG00000019906",ENSMUSG00000061601",ENSMUSG00000070687",ENSMUSG00000022523",ENSMUSG00000042121",ENSMUSG00000041552",ENSMUSG00000020745",ENSMUSG00000009394",ENSMUSG00000047495",ENSMUSG00000038665",ENSMUSG00000037217",ENSMUSG00000007653",ENSMUSG00000031343",ENSMUSG00000003974",ENSMUSG00000028456",ENSMUSG00000024897",ENSMUSG00000061731…
positive regulation of synapse assembly	GO:0051965	23	9.27829	2.4789	0.00050104	0.026116	,ENSMUSG00000052581",ENSMUSG00000028184",ENSMUSG00000026341",ENSMUSG00000008153",ENSMUSG00000055254",ENSMUSG00000059146",ENSMUSG00000041417",ENSMUSG00000028664",ENSMUSG00000042589",ENSMUSG00000024109",ENSMUSG00000047414",ENSMUSG00000071424",ENSMUSG00000022812",ENSMUSG00000022514",ENSMUSG00000048915",ENSMUSG00000036295",ENSMUSG00000020704",ENSMUSG00000039953",ENSMUSG00000045083",ENSMUSG00000032537…		synaptic signaling	GO:0099536	125	71.111591	1.7578	2.981e-07	7.6795e-05	,ENSMUSG00000027130",ENSMUSG00000032562",ENSMUSG00000005583",ENSMUSG00000059003",ENSMUSG00000019906",ENSMUSG00000061601",ENSMUSG00000070687",ENSMUSG00000022523",ENSMUSG00000042121",ENSMUSG00000041552",ENSMUSG00000020745",ENSMUSG00000009394",ENSMUSG00000047495",ENSMUSG00000038665",ENSMUSG00000037217",ENSMUSG00000058835",ENSMUSG00000007653",ENSMUSG00000031343",ENSMUSG00000003974",ENSMUSG00000028456…
regulation of synapse assembly	GO:0051963	31	13.45352	2.3042	0.00018023	0.010974	,ENSMUSG00000028184",ENSMUSG00000005583",ENSMUSG00000028289",ENSMUSG00000026341",ENSMUSG00000008153",ENSMUSG00000059146",ENSMUSG00000041417",ENSMUSG00000028664",ENSMUSG00000042589",ENSMUSG00000024109",ENSMUSG00000047414",ENSMUSG00000048915",ENSMUSG00000032827",ENSMUSG00000020704",ENSMUSG00000039953",ENSMUSG00000035653",ENSMUSG00000052581",ENSMUSG00000034912",ENSMUSG00000055254",ENSMUSG00000026959…		cell-cell signaling	GO:0007267	189	121.49323	1.5556	3.89e-07	9.1423e-05	,ENSMUSG00000049281",ENSMUSG00000027130",ENSMUSG00000030265",ENSMUSG00000031751",ENSMUSG00000032562",ENSMUSG00000005583",ENSMUSG00000049044",ENSMUSG00000059003",ENSMUSG00000019906",ENSMUSG00000023055",ENSMUSG00000023972",ENSMUSG00000009545",ENSMUSG00000061601",ENSMUSG00000070687",ENSMUSG00000022523",ENSMUSG00000042121",ENSMUSG00000041552",ENSMUSG00000020745",ENSMUSG00000032849",ENSMUSG00000009394…
regulation of cell junction assembly	GO:1901888	45	21.64934	2.0786	4.6835e-05	0.0037124	,ENSMUSG00000028184",ENSMUSG00000005583",ENSMUSG00000028289",ENSMUSG00000026341",ENSMUSG00000008153",ENSMUSG00000059146",ENSMUSG00000041417",ENSMUSG00000028664",ENSMUSG00000024589",ENSMUSG00000025810",ENSMUSG00000043733",ENSMUSG00000042589",ENSMUSG00000026842",ENSMUSG00000024109",ENSMUSG00000047414",ENSMUSG00000068798",ENSMUSG00000048915",ENSMUSG00000044042",ENSMUSG00000032827",ENSMUSG00000020704…		protein localization to cell periphery	GO:1990778	80	48.282408	1.6569	0.00022046	0.021716	,ENSMUSG00000049281",ENSMUSG00000004056",ENSMUSG00000079056",ENSMUSG00000033530",ENSMUSG00000031153",ENSMUSG00000052374",ENSMUSG00000027692",ENSMUSG00000059003",ENSMUSG00000019906",ENSMUSG00000061244",ENSMUSG00000023175",ENSMUSG00000069806",ENSMUSG00000021870",ENSMUSG00000024304",ENSMUSG00000021112",ENSMUSG00000029359",ENSMUSG00000027778",ENSMUSG00000069601",ENSMUSG00000068798",ENSMUSG00000039470…
positive regulation of cell junction assembly	GO:1901890	27	12.52569	2.1556	0.00097063	0.043487	,ENSMUSG00000028184",ENSMUSG00000026341",ENSMUSG00000008153",ENSMUSG00000059146",ENSMUSG00000041417",ENSMUSG00000028664",ENSMUSG00000025810",ENSMUSG00000043733",ENSMUSG00000042589",ENSMUSG00000026842",ENSMUSG00000024109",ENSMUSG00000047414",ENSMUSG00000048915",ENSMUSG00000044042",ENSMUSG00000020704",ENSMUSG00000039953",ENSMUSG00000052581",ENSMUSG00000055254",ENSMUSG00000071424",ENSMUSG00000022812…		cellular protein localization	GO:0034613	330	263.45401	1.2526	0.00023861	0.023162	,ENSMUSG00000032202",ENSMUSG00000033530",ENSMUSG00000027893",ENSMUSG00000059003",ENSMUSG00000019906",ENSMUSG00000023175",ENSMUSG00000020220",ENSMUSG00000040860",ENSMUSG00000027778",ENSMUSG00000057181",ENSMUSG00000069601",ENSMUSG00000024943",ENSMUSG00000017167",ENSMUSG00000030704",ENSMUSG00000038780",ENSMUSG00000039199",ENSMUSG00000038301",ENSMUSG00000052852",ENSMUSG00000079657",ENSMUSG00000032328…
positive regulation of cellular component organization	GO:0051130	173	117.2157	1.4759	3.6609e-06	0.00044181	,ENSMUSG00000029673",ENSMUSG00000028184",ENSMUSG00000029554",ENSMUSG00000013921",ENSMUSG00000024381",ENSMUSG00000040860",ENSMUSG00000043733",ENSMUSG00000026842",ENSMUSG00000047414",ENSMUSG00000042121",ENSMUSG00000018411",ENSMUSG00000039470",ENSMUSG00000048915",ENSMUSG00000029838",ENSMUSG00000020745",ENSMUSG00000035152",ENSMUSG00000041272",ENSMUSG00000030309",ENSMUSG00000039199",ENSMUSG00000031517…		cellular macromolecule localization	GO:0070727	331	265.55325	1.2465	0.00028796	0.026604	,ENSMUSG00000032202",ENSMUSG00000033530",ENSMUSG00000027893",ENSMUSG00000059003",ENSMUSG00000019906",ENSMUSG00000023175",ENSMUSG00000020220",ENSMUSG00000040860",ENSMUSG00000027778",ENSMUSG00000057181",ENSMUSG00000069601",ENSMUSG00000024943",ENSMUSG00000017167",ENSMUSG00000030704",ENSMUSG00000038780",ENSMUSG00000039199",ENSMUSG00000038301",ENSMUSG00000052852",ENSMUSG00000079657",ENSMUSG00000032328…
positive regulation of cellular component biogenesis	GO:0044089	82	52.57698	1.5596	0.00044644	0.023545	,ENSMUSG00000029673",ENSMUSG00000032366",ENSMUSG00000028184",ENSMUSG00000024381",ENSMUSG00000058230",ENSMUSG00000028664",ENSMUSG00000040860",ENSMUSG00000043733",ENSMUSG00000026842",ENSMUSG00000024109",ENSMUSG00000047414",ENSMUSG00000025958",ENSMUSG00000018411",ENSMUSG00000040265",ENSMUSG00000048915",ENSMUSG00000016150",ENSMUSG00000009073",ENSMUSG00000039671",ENSMUSG00000071176",ENSMUSG00000039199…		cellular localization	GO:0051641	522	427.19435	1.2219	1.6189e-05	0.0025514	,ENSMUSG00000027893",ENSMUSG00000024384",ENSMUSG00000024381",ENSMUSG00000059003",ENSMUSG00000019906",ENSMUSG00000023175",ENSMUSG00000040860",ENSMUSG00000001143",ENSMUSG00000004530",ENSMUSG00000027778",ENSMUSG00000057181",ENSMUSG00000035392",ENSMUSG00000020900",ENSMUSG00000030704",ENSMUSG00000038780",ENSMUSG00000038665",ENSMUSG00000038301",ENSMUSG00000052852",ENSMUSG00000050556",ENSMUSG00000037217…
positive regulation of nervous system development	GO:0051962	71	35.56678	1.9962	1.1754e-06	0.00017303	,ENSMUSG00000058799",ENSMUSG00000028184",ENSMUSG00000024381",ENSMUSG00000027296",ENSMUSG00000028664",ENSMUSG00000026249",ENSMUSG00000004455",ENSMUSG00000024109",ENSMUSG00000020389",ENSMUSG00000047414",ENSMUSG00000018411",ENSMUSG00000048915",ENSMUSG00000029838",ENSMUSG00000020745",ENSMUSG00000021318",ENSMUSG00000030309",ENSMUSG00000020704",ENSMUSG00000033618",ENSMUSG00000039953",ENSMUSG00000013089…		localization	GO:0051179	906	768.32006	1.1792	2.8608e-07	7.5145e-05	,ENSMUSG00000027893",ENSMUSG00000024384",ENSMUSG00000059005",ENSMUSG00000024381",ENSMUSG00000059003",ENSMUSG00000040860",ENSMUSG00000004530",ENSMUSG00000057060",ENSMUSG00000038780",ENSMUSG00000038301",ENSMUSG00000052852",ENSMUSG00000037217",ENSMUSG00000039629",ENSMUSG00000018707",ENSMUSG00000026790",ENSMUSG00000022194",ENSMUSG00000028975",ENSMUSG00000040612",ENSMUSG00000025224",ENSMUSG00000026553…
positive regulation of developmental process	GO:0051094	166	113.3498	1.4645	8.6735e-06	0.00095238	,ENSMUSG00000058799",ENSMUSG00000028184",ENSMUSG00000005583",ENSMUSG00000024381",ENSMUSG00000028988",ENSMUSG00000026842",ENSMUSG00000047414",ENSMUSG00000018411",ENSMUSG00000048915",ENSMUSG00000029838",ENSMUSG00000020745",ENSMUSG00000021318",ENSMUSG00000041272",ENSMUSG00000005506",ENSMUSG00000030309",ENSMUSG00000013089",ENSMUSG00000036006",ENSMUSG00000035314",ENSMUSG00000037855",ENSMUSG00000052581…		macromolecule localization	GO:0033036	506	416.17337	1.2158	3.719e-05	0.0048842	,ENSMUSG00000027893",ENSMUSG00000024384",ENSMUSG00000059005",ENSMUSG00000059003",ENSMUSG00000019906",ENSMUSG00000023175",ENSMUSG00000040860",ENSMUSG00000001143",ENSMUSG00000004530",ENSMUSG00000027778",ENSMUSG00000057181",ENSMUSG00000035392",ENSMUSG00000030704",ENSMUSG00000038780",ENSMUSG00000038301",ENSMUSG00000052852",ENSMUSG00000050556",ENSMUSG00000026790",ENSMUSG00000022194",ENSMUSG00000028975…
positive regulation of multicellular organismal process	GO:0051240	165	116.1333	1.4208	4.0679e-05	0.0032827	,ENSMUSG00000058799",ENSMUSG00000015829",ENSMUSG00000028184",ENSMUSG00000005583",ENSMUSG00000024381",ENSMUSG00000028988",ENSMUSG00000043733",ENSMUSG00000009545",ENSMUSG00000026842",ENSMUSG00000047414",ENSMUSG00000039197",ENSMUSG00000018411",ENSMUSG00000048915",ENSMUSG00000029838",ENSMUSG00000020745",ENSMUSG00000021318",ENSMUSG00000041272",ENSMUSG00000005506",ENSMUSG00000030309",ENSMUSG00000013089…		protein localization	GO:0008104	435	360.54364	1.2065	0.00028635	0.026639	,ENSMUSG00000027893",ENSMUSG00000059003",ENSMUSG00000019906",ENSMUSG00000023175",ENSMUSG00000040860",ENSMUSG00000001143",ENSMUSG00000004530",ENSMUSG00000027778",ENSMUSG00000057181",ENSMUSG00000035392",ENSMUSG00000030704",ENSMUSG00000038780",ENSMUSG00000038301",ENSMUSG00000052852",ENSMUSG00000050556",ENSMUSG00000026790",ENSMUSG00000028975",ENSMUSG00000040612",ENSMUSG00000025224",ENSMUSG00000027522…
regulation of nervous system development	GO:0051960	95	51.80379	1.8338	5.0555e-07	8.4655e-05	,ENSMUSG00000058799",ENSMUSG00000015829",ENSMUSG00000028184",ENSMUSG00000037815",ENSMUSG00000024381",ENSMUSG00000027296",ENSMUSG00000029636",ENSMUSG00000028664",ENSMUSG00000026249",ENSMUSG00000004455",ENSMUSG00000024109",ENSMUSG00000020389",ENSMUSG00000001627",ENSMUSG00000047414",ENSMUSG00000018411",ENSMUSG00000048915",ENSMUSG00000029838",ENSMUSG00000020745",ENSMUSG00000021318",ENSMUSG00000009073…		regulation of system process	GO:0044057	133	85.281428	1.5595	2.2319e-05	0.0032498	,ENSMUSG00000049281",ENSMUSG00000061603",ENSMUSG00000015829",ENSMUSG00000032562",ENSMUSG00000005583",ENSMUSG00000056770",ENSMUSG00000049044",ENSMUSG00000024381",ENSMUSG00000059003",ENSMUSG00000020184",ENSMUSG00000021670",ENSMUSG00000043733",ENSMUSG00000009545",ENSMUSG00000061601",ENSMUSG00000022523",ENSMUSG00000039197",ENSMUSG00000042121",ENSMUSG00000047495",ENSMUSG00000031633",ENSMUSG00000039239…
regulation of multicellular organismal development	GO:2000026	164	114.8962	1.4274	3.0575e-05	0.0026255	,ENSMUSG00000058799",ENSMUSG00000015829",ENSMUSG00000028184",ENSMUSG00000005583",ENSMUSG00000024381",ENSMUSG00000006675",ENSMUSG00000028988",ENSMUSG00000043733",ENSMUSG00000026842",ENSMUSG00000047414",ENSMUSG00000018411",ENSMUSG00000048915",ENSMUSG00000029838",ENSMUSG00000020745",ENSMUSG00000021318",ENSMUSG00000041272",ENSMUSG00000030309",ENSMUSG00000013089",ENSMUSG00000037855",ENSMUSG00000052581…		regulation of multicellular organismal process	GO:0051239	460	369.46539	1.245	1.3551e-05	0.0022137	,ENSMUSG00000017969",ENSMUSG00000040506",ENSMUSG00000027770",ENSMUSG00000024381",ENSMUSG00000059003",ENSMUSG00000040865",ENSMUSG00000023175",ENSMUSG00000004530",ENSMUSG00000006711",ENSMUSG00000045078",ENSMUSG00000038780",ENSMUSG00000005506",ENSMUSG00000006717",ENSMUSG00000047495",ENSMUSG00000038784",ENSMUSG00000035158",ENSMUSG00000038418",ENSMUSG00000018707",ENSMUSG00000063632",ENSMUSG00000028854…
neurotransmitter secretion	GO:0007269	26	10.67003	2.4367	0.00035987	0.019839	,ENSMUSG00000059602",ENSMUSG00000021071",ENSMUSG00000019906",ENSMUSG00000067889",ENSMUSG00000003863",ENSMUSG00000023034",ENSMUSG00000024743",ENSMUSG00000004113",ENSMUSG00000024109",ENSMUSG00000062151",ENSMUSG00000009394",ENSMUSG00000019969",ENSMUSG00000037217",ENSMUSG00000034799",ENSMUSG00000034656",ENSMUSG00000030172",ENSMUSG00000026797",ENSMUSG00000028456",ENSMUSG00000028657",ENSMUSG00000003872…		regulation of vesicle-mediated transport	GO:0060627	150	96.564817	1.5534	6.96e-06	0.0012268	,ENSMUSG00000032202",ENSMUSG00000038949",ENSMUSG00000032562",ENSMUSG00000049044",ENSMUSG00000024381",ENSMUSG00000061601",ENSMUSG00000021314",ENSMUSG00000039470",ENSMUSG00000015149",ENSMUSG00000038665",ENSMUSG00000079657",ENSMUSG00000022808",ENSMUSG00000050556",ENSMUSG00000037217",ENSMUSG00000034579",ENSMUSG00000026155",ENSMUSG00000027087",ENSMUSG00000057230",ENSMUSG00000028456",ENSMUSG00000024897…
regulation of neurotransmitter levels	GO:0001505	54	26.7524	2.0185	1.8241e-05	0.0017967	,ENSMUSG00000059602",ENSMUSG00000005583",ENSMUSG00000021071",ENSMUSG00000019906",ENSMUSG00000024743",ENSMUSG00000022489",ENSMUSG00000024109",ENSMUSG00000021478",ENSMUSG00000068798",ENSMUSG00000009394",ENSMUSG00000037217",ENSMUSG00000034656",ENSMUSG00000031144",ENSMUSG00000031342",ENSMUSG00000030172",ENSMUSG00000055254",ENSMUSG00000026797",ENSMUSG00000024211",ENSMUSG00000028456",ENSMUSG00000007659…		negative regulation of transport	GO:0051051	110	70.849186	1.5526	0.00014323	0.014989	,ENSMUSG00000032562",ENSMUSG00000042807",ENSMUSG00000024381",ENSMUSG00000021670",ENSMUSG00000027499",ENSMUSG00000024425",ENSMUSG00000043733",ENSMUSG00000009545",ENSMUSG00000022523",ENSMUSG00000069601",ENSMUSG00000018411",ENSMUSG00000034462",ENSMUSG00000039239",ENSMUSG00000050556",ENSMUSG00000033885",ENSMUSG00000031342",ENSMUSG00000027087",ENSMUSG00000027523",ENSMUSG00000020176",ENSMUSG00000029544…
signal release from synapse	GO:0099643	26	10.67003	2.4367	0.00035987	0.019757	,ENSMUSG00000059602",ENSMUSG00000021071",ENSMUSG00000019906",ENSMUSG00000067889",ENSMUSG00000003863",ENSMUSG00000023034",ENSMUSG00000024743",ENSMUSG00000004113",ENSMUSG00000024109",ENSMUSG00000062151",ENSMUSG00000009394",ENSMUSG00000019969",ENSMUSG00000037217",ENSMUSG00000034799",ENSMUSG00000034656",ENSMUSG00000030172",ENSMUSG00000026797",ENSMUSG00000028456",ENSMUSG00000028657",ENSMUSG00000003872…		inorganic cation transmembrane transport	GO:0098662	103	66.91312	1.5393	0.00026822	0.025127	,ENSMUSG00000049281",ENSMUSG00000027130",ENSMUSG00000056258",ENSMUSG00000006273",ENSMUSG00000059003",ENSMUSG00000046329",ENSMUSG00000009545",ENSMUSG00000034462",ENSMUSG00000039478",ENSMUSG00000030302",ENSMUSG00000037579",ENSMUSG00000052459",ENSMUSG00000050556",ENSMUSG00000030376",ENSMUSG00000030096",ENSMUSG00000027365",ENSMUSG00000027087",ENSMUSG00000028854",ENSMUSG00000025221",ENSMUSG00000060882…
secretion by cell	GO:0032940	60	34.94823	1.7168	0.00029669	0.016629	,ENSMUSG00000059602",ENSMUSG00000032202",ENSMUSG00000021071",ENSMUSG00000027298",ENSMUSG00000019906",ENSMUSG00000050908",ENSMUSG00000024743",ENSMUSG00000009545",ENSMUSG00000026249",ENSMUSG00000024109",ENSMUSG00000020745",ENSMUSG00000009394",ENSMUSG00000037852",ENSMUSG00000037217",ENSMUSG00000034656",ENSMUSG00000034579",ENSMUSG00000051331",ENSMUSG00000041949",ENSMUSG00000030172",ENSMUSG00000055254…		transport	GO:0006810	664	568.10551	1.1688	8.287e-05	0.0094883	,ENSMUSG00000027893",ENSMUSG00000024384",ENSMUSG00000059005",ENSMUSG00000024381",ENSMUSG00000059003",ENSMUSG00000019906",ENSMUSG00000001143",ENSMUSG00000004530",ENSMUSG00000028868",ENSMUSG00000027778",ENSMUSG00000057181",ENSMUSG00000057060",ENSMUSG00000035392",ENSMUSG00000020900",ENSMUSG00000030704",ENSMUSG00000038780",ENSMUSG00000038665",ENSMUSG00000038301",ENSMUSG00000037579",ENSMUSG00000050556…
export from cell	GO:0140352	70	38.35026	1.8253	1.7968e-05	0.001783	,ENSMUSG00000059602",ENSMUSG00000032202",ENSMUSG00000040907",ENSMUSG00000079055",ENSMUSG00000021071",ENSMUSG00000027298",ENSMUSG00000019906",ENSMUSG00000050908",ENSMUSG00000024743",ENSMUSG00000009545",ENSMUSG00000026249",ENSMUSG00000024109",ENSMUSG00000020745",ENSMUSG00000009394",ENSMUSG00000037852",ENSMUSG00000019943",ENSMUSG00000037217",ENSMUSG00000034656",ENSMUSG00000034579",ENSMUSG00000030376…		establishment of localization	GO:0051234	692	594.34595	1.1643	7.7583e-05	0.0090374	,ENSMUSG00000027893",ENSMUSG00000024384",ENSMUSG00000059005",ENSMUSG00000024381",ENSMUSG00000059003",ENSMUSG00000019906",ENSMUSG00000040860",ENSMUSG00000001143",ENSMUSG00000004530",ENSMUSG00000028868",ENSMUSG00000027778",ENSMUSG00000057181",ENSMUSG00000057060",ENSMUSG00000035392",ENSMUSG00000020900",ENSMUSG00000030704",ENSMUSG00000038780",ENSMUSG00000038665",ENSMUSG00000038301",ENSMUSG00000052852…
transport	GO:0006810	402	334.7916	1.2007	0.00018489	0.011057	,ENSMUSG00000024381",ENSMUSG00000019906",ENSMUSG00000059003",ENSMUSG00000001143",ENSMUSG00000057182",ENSMUSG00000057181",ENSMUSG00000057060",ENSMUSG00000035392",ENSMUSG00000035152",ENSMUSG00000038301",ENSMUSG00000020903",ENSMUSG00000037579",ENSMUSG00000073678",ENSMUSG00000037217",ENSMUSG00000018707",ENSMUSG00000041949",ENSMUSG00000022194",ENSMUSG00000028975",ENSMUSG00000026797",ENSMUSG00000025224…		inorganic ion transmembrane transport	GO:0098660	117	75.572465	1.5482	8.3676e-05	0.0094994	,ENSMUSG00000049281",ENSMUSG00000027130",ENSMUSG00000056258",ENSMUSG00000006273",ENSMUSG00000059003",ENSMUSG00000046329",ENSMUSG00000009545",ENSMUSG00000034462",ENSMUSG00000039478",ENSMUSG00000030302",ENSMUSG00000037579",ENSMUSG00000052459",ENSMUSG00000050556",ENSMUSG00000007653",ENSMUSG00000031343",ENSMUSG00000030376",ENSMUSG00000030096",ENSMUSG00000027365",ENSMUSG00000027087",ENSMUSG00000028854…
establishment of localization	GO:0051234	418	350.2554	1.1934	0.00020526	0.01206	,ENSMUSG00000024381",ENSMUSG00000019906",ENSMUSG00000059003",ENSMUSG00000040860",ENSMUSG00000001143",ENSMUSG00000057182",ENSMUSG00000057181",ENSMUSG00000057060",ENSMUSG00000035392",ENSMUSG00000035152",ENSMUSG00000038301",ENSMUSG00000020903",ENSMUSG00000037579",ENSMUSG00000036006",ENSMUSG00000073678",ENSMUSG00000037217",ENSMUSG00000018707",ENSMUSG00000041949",ENSMUSG00000022194",ENSMUSG00000028975…		cellular response to organonitrogen compound	GO:0071417	114	74.260443	1.5351	0.00015377	0.015845	,ENSMUSG00000061603",ENSMUSG00000005583",ENSMUSG00000027893",ENSMUSG00000059003",ENSMUSG00000020184",ENSMUSG00000006435",ENSMUSG00000009545",ENSMUSG00000024423",ENSMUSG00000070687",ENSMUSG00000042121",ENSMUSG00000023977",ENSMUSG00000037331",ENSMUSG00000015149",ENSMUSG00000034462",ENSMUSG00000015944",ENSMUSG00000071415",ENSMUSG00000007653",ENSMUSG00000038418",ENSMUSG00000024493",ENSMUSG00000028854…
localization	GO:0051179	539	452.7805	1.1904	1.2573e-05	0.0013159	,ENSMUSG00000039519",ENSMUSG00000024381",ENSMUSG00000019906",ENSMUSG00000059003",ENSMUSG00000026442",ENSMUSG00000040860",ENSMUSG00000001143",ENSMUSG00000057182",ENSMUSG00000057181",ENSMUSG00000057060",ENSMUSG00000029838",ENSMUSG00000035392",ENSMUSG00000035152",ENSMUSG00000038301",ENSMUSG00000020903",ENSMUSG00000037579",ENSMUSG00000036006",ENSMUSG00000073678",ENSMUSG00000037217",ENSMUSG00000039629…		cellular response to nitrogen compound	GO:1901699	127	83.969406	1.5125	0.00010847	0.011719	,ENSMUSG00000061603",ENSMUSG00000032562",ENSMUSG00000005583",ENSMUSG00000056258",ENSMUSG00000027893",ENSMUSG00000059003",ENSMUSG00000020184",ENSMUSG00000006435",ENSMUSG00000009545",ENSMUSG00000024423",ENSMUSG00000070687",ENSMUSG00000042121",ENSMUSG00000023977",ENSMUSG00000037331",ENSMUSG00000015149",ENSMUSG00000034462",ENSMUSG00000015944",ENSMUSG00000071415",ENSMUSG00000007653",ENSMUSG00000038418…
secretion	GO:0046903	68	40.82448	1.6657	0.00029459	0.016581	,ENSMUSG00000059602",ENSMUSG00000032202",ENSMUSG00000021071",ENSMUSG00000027298",ENSMUSG00000019906",ENSMUSG00000050908",ENSMUSG00000024743",ENSMUSG00000009545",ENSMUSG00000026249",ENSMUSG00000024109",ENSMUSG00000025958",ENSMUSG00000020027",ENSMUSG00000020745",ENSMUSG00000009394",ENSMUSG00000038301",ENSMUSG00000037852",ENSMUSG00000037217",ENSMUSG00000034656",ENSMUSG00000034579",ENSMUSG00000051331…		cellular response to endogenous stimulus	GO:0071495	194	134.87586	1.4384	1.708e-05	0.0026606	,ENSMUSG00000027893",ENSMUSG00000059003",ENSMUSG00000023055",ENSMUSG00000009545",ENSMUSG00000029833",ENSMUSG00000042121",ENSMUSG00000048915",ENSMUSG00000023977",ENSMUSG00000037331",ENSMUSG00000038780",ENSMUSG00000038418",ENSMUSG00000024493",ENSMUSG00000028854",ENSMUSG00000027523",ENSMUSG00000043207",ENSMUSG00000028059",ENSMUSG00000024935",ENSMUSG00000041380",ENSMUSG00000031906",ENSMUSG00000007817…
neurotransmitter transport	GO:0006836	30	14.22671	2.1087	0.00072317	0.0351	,ENSMUSG00000059602",ENSMUSG00000021071",ENSMUSG00000019906",ENSMUSG00000067889",ENSMUSG00000003863",ENSMUSG00000062995",ENSMUSG00000023034",ENSMUSG00000024743",ENSMUSG00000004113",ENSMUSG00000024109",ENSMUSG00000062151",ENSMUSG00000009394",ENSMUSG00000019969",ENSMUSG00000037217",ENSMUSG00000034799",ENSMUSG00000034656",ENSMUSG00000030096",ENSMUSG00000030172",ENSMUSG00000026797",ENSMUSG00000028456…		response to endogenous stimulus	GO:0009719	214	160.06668	1.3369	0.00022512	0.022013	,ENSMUSG00000027893",ENSMUSG00000059003",ENSMUSG00000023055",ENSMUSG00000009545",ENSMUSG00000029833",ENSMUSG00000042121",ENSMUSG00000048915",ENSMUSG00000023977",ENSMUSG00000037331",ENSMUSG00000038780",ENSMUSG00000033400",ENSMUSG00000038418",ENSMUSG00000024493",ENSMUSG00000028854",ENSMUSG00000027523",ENSMUSG00000043207",ENSMUSG00000028059",ENSMUSG00000024935",ENSMUSG00000041380",ENSMUSG00000031906…
postsynapse organization	GO:0099173	29	11.90714	2.4355	0.00013409	0.0085946	,ENSMUSG00000033697",ENSMUSG00000026782",ENSMUSG00000026341",ENSMUSG00000059003",ENSMUSG00000027296",ENSMUSG00000067889",ENSMUSG00000028664",ENSMUSG00000025810",ENSMUSG00000040003",ENSMUSG00000024109",ENSMUSG00000020886",ENSMUSG00000025658",ENSMUSG00000032827",ENSMUSG00000013089",ENSMUSG00000030525",ENSMUSG00000037855",ENSMUSG00000052581",ENSMUSG00000029245",ENSMUSG00000038738",ENSMUSG00000031284…		regulation of protein transport	GO:0051223	133	86.855854	1.5313	4.234e-05	0.0054017	,ENSMUSG00000033411",ENSMUSG00000038949",ENSMUSG00000049044",ENSMUSG00000023175",ENSMUSG00000020184",ENSMUSG00000021670",ENSMUSG00000027499",ENSMUSG00000021794",ENSMUSG00000024425",ENSMUSG00000043733",ENSMUSG00000009545",ENSMUSG00000046447",ENSMUSG00000021952",ENSMUSG00000069601",ENSMUSG00000039470",ENSMUSG00000048915",ENSMUSG00000041794",ENSMUSG00000020900",ENSMUSG00000021318",ENSMUSG00000067786…
synapse organization	GO:0050808	83	36.33997	2.284	8.9798e-10	3.6453e-07	,ENSMUSG00000015829",ENSMUSG00000033697",ENSMUSG00000028184",ENSMUSG00000079055",ENSMUSG00000059003",ENSMUSG00000027296",ENSMUSG00000029636",ENSMUSG00000026442",ENSMUSG00000028664",ENSMUSG00000024109",ENSMUSG00000021478",ENSMUSG00000018411",ENSMUSG00000040265",ENSMUSG00000048915",ENSMUSG00000063063",ENSMUSG00000031517",ENSMUSG00000013089",ENSMUSG00000037855",ENSMUSG00000037217",ENSMUSG00000034656…		regulation of establishment of protein localization	GO:0070201	143	93.678368	1.5265	2.328e-05	0.0033533	,ENSMUSG00000033411",ENSMUSG00000038949",ENSMUSG00000049044",ENSMUSG00000023175",ENSMUSG00000020184",ENSMUSG00000024542",ENSMUSG00000021670",ENSMUSG00000027499",ENSMUSG00000021794",ENSMUSG00000024425",ENSMUSG00000043733",ENSMUSG00000009545",ENSMUSG00000046447",ENSMUSG00000021952",ENSMUSG00000069601",ENSMUSG00000018411",ENSMUSG00000039470",ENSMUSG00000048915",ENSMUSG00000041794",ENSMUSG00000020900…
cell junction organization	GO:0034330	109	53.65944	2.0313	6.2399e-10	2.6122e-07	,ENSMUSG00000015829",ENSMUSG00000028184",ENSMUSG00000059003",ENSMUSG00000026442",ENSMUSG00000039230",ENSMUSG00000018411",ENSMUSG00000048915",ENSMUSG00000063063",ENSMUSG00000031517",ENSMUSG00000013089",ENSMUSG00000037855",ENSMUSG00000037217",ENSMUSG00000007653",ENSMUSG00000052581",ENSMUSG00000030376",ENSMUSG00000061859",ENSMUSG00000049176",ENSMUSG00000026312",ENSMUSG00000027488",ENSMUSG00000028456…		regulation of secretion by cell	GO:1903530	141	93.940773	1.5009	4.8825e-05	0.0061704	,ENSMUSG00000032202",ENSMUSG00000032562",ENSMUSG00000005583",ENSMUSG00000049044",ENSMUSG00000023175",ENSMUSG00000021670",ENSMUSG00000021794",ENSMUSG00000043733",ENSMUSG00000009545",ENSMUSG00000061601",ENSMUSG00000046447",ENSMUSG00000048915",ENSMUSG00000041794",ENSMUSG00000020900",ENSMUSG00000067786",ENSMUSG00000038665",ENSMUSG00000079657",ENSMUSG00000022808",ENSMUSG00000039239",ENSMUSG00000050556…
positive regulation of plasma membrane bounded cell projection assembly	GO:0120034	29	12.06178	2.4043	0.00014989	0.0095164	,ENSMUSG00000029673",ENSMUSG00000032740",ENSMUSG00000026782",ENSMUSG00000026341",ENSMUSG00000058230",ENSMUSG00000031093",ENSMUSG00000041417",ENSMUSG00000006930",ENSMUSG00000040860",ENSMUSG00000025810",ENSMUSG00000040265",ENSMUSG00000016150",ENSMUSG00000039671",ENSMUSG00000042064",ENSMUSG00000031517",ENSMUSG00000030447",ENSMUSG00000036006",ENSMUSG00000030397",ENSMUSG00000033940",ENSMUSG00000027002…		regulation of secretion	GO:0051046	142	98.926456	1.4354	0.00025954	0.025013	,ENSMUSG00000032202",ENSMUSG00000032562",ENSMUSG00000005583",ENSMUSG00000049044",ENSMUSG00000023175",ENSMUSG00000021670",ENSMUSG00000021794",ENSMUSG00000043733",ENSMUSG00000009545",ENSMUSG00000061601",ENSMUSG00000046447",ENSMUSG00000048915",ENSMUSG00000041794",ENSMUSG00000020900",ENSMUSG00000067786",ENSMUSG00000038665",ENSMUSG00000079657",ENSMUSG00000022808",ENSMUSG00000039239",ENSMUSG00000050556…
positive regulation of cell projection organization	GO:0031346	91	47.93783	1.8983	2.0957e-07	3.6459e-05	,ENSMUSG00000029673",ENSMUSG00000026360",ENSMUSG00000027296",ENSMUSG00000058230",ENSMUSG00000028664",ENSMUSG00000040860",ENSMUSG00000026842",ENSMUSG00000026249",ENSMUSG00000043535",ENSMUSG00000020389",ENSMUSG00000018411",ENSMUSG00000068798",ENSMUSG00000040265",ENSMUSG00000048915",ENSMUSG00000029838",ENSMUSG00000020668",ENSMUSG00000020745",ENSMUSG00000016150",ENSMUSG00000039671",ENSMUSG00000041272…		positive regulation of transport	GO:0051050	221	148.25848	1.4906	4.3989e-07	9.8212e-05	,ENSMUSG00000032202",ENSMUSG00000033411",ENSMUSG00000032562",ENSMUSG00000027893",ENSMUSG00000024381",ENSMUSG00000023175",ENSMUSG00000021794",ENSMUSG00000009545",ENSMUSG00000022523",ENSMUSG00000021314",ENSMUSG00000069601",ENSMUSG00000020900",ENSMUSG00000021318",ENSMUSG00000067786",ENSMUSG00000032328",ENSMUSG00000050556",ENSMUSG00000028173",ENSMUSG00000018707",ENSMUSG00000063632",ENSMUSG00000028854…
regulation of dendritic spine development	GO:0060998	26	10.82467	2.4019	0.00038819	0.021139	,ENSMUSG00000053580",ENSMUSG00000005583",ENSMUSG00000026341",ENSMUSG00000025372",ENSMUSG00000027296",ENSMUSG00000028664",ENSMUSG00000042589",ENSMUSG00000040265",ENSMUSG00000020745",ENSMUSG00000039652",ENSMUSG00000036264",ENSMUSG00000062991",ENSMUSG00000039671",ENSMUSG00000030309",ENSMUSG00000032827",ENSMUSG00000019969",ENSMUSG00000038738",ENSMUSG00000057897",ENSMUSG00000031284",ENSMUSG00000028991…		positive regulation of cellular protein localization	GO:1903829	122	83.182193	1.4667	0.00039724	0.03478	,ENSMUSG00000033411",ENSMUSG00000038949",ENSMUSG00000049044",ENSMUSG00000023175",ENSMUSG00000020184",ENSMUSG00000040860",ENSMUSG00000021794",ENSMUSG00000046447",ENSMUSG00000042121",ENSMUSG00000021952",ENSMUSG00000069601",ENSMUSG00000018411",ENSMUSG00000039470",ENSMUSG00000041794",ENSMUSG00000020900",ENSMUSG00000021318",ENSMUSG00000067786",ENSMUSG00000039199",ENSMUSG00000032328",ENSMUSG00000039239…
central nervous system neuron development	GO:0021954	24	10.05148	2.3877	0.00077484	0.037071	,ENSMUSG00000031673",ENSMUSG00000056124",ENSMUSG00000031285",ENSMUSG00000028078",ENSMUSG00000055254",ENSMUSG00000058230",ENSMUSG00000061298",ENSMUSG00000027797",ENSMUSG00000020262",ENSMUSG00000026872",ENSMUSG00000028467",ENSMUSG00000028664",ENSMUSG00000025810",ENSMUSG00000021068",ENSMUSG00000029765",ENSMUSG00000026904",ENSMUSG00000021478",ENSMUSG00000020456",ENSMUSG00000020745",ENSMUSG00000024639…		actin filament-based process	GO:0030029	136	92.891155	1.4641	0.00017317	0.017574	,ENSMUSG00000049281",ENSMUSG00000030265",ENSMUSG00000029673",ENSMUSG00000031355",ENSMUSG00000056770",ENSMUSG00000023972",ENSMUSG00000004530",ENSMUSG00000028868",ENSMUSG00000042524",ENSMUSG00000009545",ENSMUSG00000021676",ENSMUSG00000042121",ENSMUSG00000070047",ENSMUSG00000015143",ENSMUSG00000041794",ENSMUSG00000020745",ENSMUSG00000020900",ENSMUSG00000052613",ENSMUSG00000053702",ENSMUSG00000058835…
neuron development	GO:0048666	148	87.37056	1.6939	2.1626e-08	5.1733e-06	,ENSMUSG00000029673",ENSMUSG00000005583",ENSMUSG00000030020",ENSMUSG00000061288",ENSMUSG00000069729",ENSMUSG00000028467",ENSMUSG00000026442",ENSMUSG00000005102",ENSMUSG00000043733",ENSMUSG00000009545",ENSMUSG00000026842",ENSMUSG00000044667",ENSMUSG00000047414",ENSMUSG00000039230",ENSMUSG00000018411",ENSMUSG00000048915",ENSMUSG00000063063",ENSMUSG00000029838",ENSMUSG00000045991",ENSMUSG00000020745…		positive regulation of cellular component biogenesis	GO:0044089	130	89.217494	1.4571	0.00031658	0.028462	,ENSMUSG00000029673",ENSMUSG00000028184",ENSMUSG00000040506",ENSMUSG00000021270",ENSMUSG00000024381",ENSMUSG00000040860",ENSMUSG00000006435",ENSMUSG00000028868",ENSMUSG00000043733",ENSMUSG00000047414",ENSMUSG00000021832",ENSMUSG00000024426",ENSMUSG00000018411",ENSMUSG00000048915",ENSMUSG00000046442",ENSMUSG00000039199",ENSMUSG00000031517",ENSMUSG00000022808",ENSMUSG00000050315",ENSMUSG00000036403…
[truncated: 177 more rows]

## Sheet: Spe
Mus musculus									Mus musculus
zQ175_IncludingNonMarker_Spe.txt									R62_IncludingNonMarker_Spe.txt
correction;FDR									correction;FDR
test_type;FISHER									test_type;FISHER
GO biological process complete	GO ID	number in list	expected	fold enrichment	pValue	FDR	mapped_id_list		GO biological process complete	GO ID	number in list	expected	fold enrichment	pValue	FDR	mapped_id_list
[truncated: 71 more rows]

## Sheet: TermMembers
anatomical structure development	biological adhesion		DNA metabolic process	cell migration	G protein-coupled receptor signaling pathway	blood circulation	calcium ion transmembrane transport	actin cytoskeleton organization	RNA processing	GO:0000902	cell morphogenesis	1
[truncated: 129 more rows]
