# Supplementary material for: Transcriptional vulnerabilities of striatal neurons in human and rodent models of Huntington’s disease
Source: Nat Commun. 2023 Jan 17;14:282. doi: 10.1038/s41467-022-35752-x (PMC9845362; doi:10.1038/s41467-022-35752-x)
Supplement: Supplementary file 8 — Supplementary Data 6 [file 41467_2022_35752_MOESM8_ESM.xlsx]

## Sheet: FF curves ME models - all
																	HET GFP+	HET GFP -	WT GFP+	WT GFP-
Table Analyzed	FF curve all															HET GFP+		p <0.05 - p < 0.01 (50-120 pA)	p <0.05 - p < 0.0001 (130-300 pA)
																HET GFP -				ns
Mixed-effects model (REML)	Matching: Stacked															WT GFP+				p <0.05 - p < 0.0001 (90 - 250 pA)
Assume sphericity?	No															WT GFP-
Alpha	0.05
Fixed effects (type III)	P value	P value summary	Statistically significant (P < 0.05)?	F (DFn, DFd)	Geisser-Greenhouse's epsilon
IPulse	<0.0001	****	Yes	F (2.267, 404.4) = 360.0	0.08097
Condition	<0.0001	****	Yes	F (3, 184) = 16.27
IPulse x Condition	<0.0001	****	Yes	F (84, 4995) = 5.726
Random effects	SD	Variance
cell	1.371	1.879
Residual	1.489	2.218
Was the matching effective?
Chi-square, df	2432, 1
P value	<0.0001
P value summary	****
Is there significant matching (P < 0.05)?	Yes
Data summary
Number of columns (Condition)	4
Number of rows (IPulse)	29
Number of subjects (cell)	188
Number of missing values	157
Multiple comparisons
Within each row, compare columns (simple effects within rows)
Number of families	29
Number of comparisons per family	6
Alpha	0.05
Tukey's multiple comparisons test	Mean Diff.	95.00% CI of diff.	Below threshold?	Summary	Adjusted P Value
20 pA
Het GFP- vs. Het GFP+	0.1667	-0.1466 to 0.4799	No	ns	0.4868
Het GFP- vs. WT GFP-	0.1667	-0.1466 to 0.4799	No	ns	0.4868
Het GFP- vs. WT GFP+	0.1667	-0.1466 to 0.4799	No	ns	0.4868
Het GFP+ vs. WT GFP-	0
Het GFP+ vs. WT GFP+	0
WT GFP- vs. WT GFP+	0
30 pA
Het GFP- vs. Het GFP+	0.3611	-0.1212 to 0.8435	No	ns	0.2005
Het GFP- vs. WT GFP-	0.2742	-0.2306 to 0.7789	No	ns	0.4752
Het GFP- vs. WT GFP+	0.3611	-0.1212 to 0.8435	No	ns	0.2005
Het GFP+ vs. WT GFP-	-0.08696	-0.2492 to 0.07524	No	ns	0.4876
Het GFP+ vs. WT GFP+	0
WT GFP- vs. WT GFP+	0.08696	-0.07524 to 0.2492	No	ns	0.4876
40 pA
Het GFP- vs. Het GFP+	0.6193	-0.06322 to 1.302	No	ns	0.0867
Het GFP- vs. WT GFP-	0.5085	-0.2082 to 1.225	No	ns	0.2452
Het GFP- vs. WT GFP+	0.6389	-0.04196 to 1.320	No	ns	0.0724
Het GFP+ vs. WT GFP-	-0.1108	-0.3589 to 0.1372	No	ns	0.6372
Het GFP+ vs. WT GFP+	0.01961	-0.03250 to 0.07172	No	ns	0.7501
WT GFP- vs. WT GFP+	0.1304	-0.1129 to 0.3737	No	ns	0.4876
50 pA
Het GFP- vs. Het GFP+	0.8578	0.01768 to 1.698	Yes	*	0.0438
Het GFP- vs. WT GFP-	0.6775	-0.2226 to 1.578	No	ns	0.2016
Het GFP- vs. WT GFP+	0.9167	0.08873 to 1.745	Yes	*	0.0252
Het GFP+ vs. WT GFP-	-0.1803	-0.5891 to 0.2285	No	ns	0.6506
Het GFP+ vs. WT GFP+	0.05882	-0.09751 to 0.2152	No	ns	0.7501
WT GFP- vs. WT GFP+	0.2391	-0.1425 to 0.6208	No	ns	0.3504
60 pA
Het GFP- vs. Het GFP+	1.033	0.09027 to 1.975	Yes	*	0.027
Het GFP- vs. WT GFP-	0.785	-0.2356 to 1.806	No	ns	0.1865
Het GFP- vs. WT GFP+	1.111	0.1882 to 2.034	Yes	*	0.0131
Het GFP+ vs. WT GFP-	-0.2477	-0.7562 to 0.2609	No	ns	0.5756
Het GFP+ vs. WT GFP+	0.07843	-0.1300 to 0.2869	No	ns	0.7501
WT GFP- vs. WT GFP+	0.3261	-0.1434 to 0.7956	No	ns	0.2627
70 pA
Het GFP- vs. Het GFP+	1.343	0.2639 to 2.422	Yes	**	0.0096
Het GFP- vs. WT GFP-	1.065	-0.09113 to 2.222	No	ns	0.0812
Het GFP- vs. WT GFP+	1.464	0.4118 to 2.515	Yes	**	0.0034
Het GFP+ vs. WT GFP-	-0.2779	-0.8596 to 0.3038	No	ns	0.5925
Het GFP+ vs. WT GFP+	0.1205	-0.1589 to 0.3999	No	ns	0.6655
WT GFP- vs. WT GFP+	0.3984	-0.1275 to 0.9243	No	ns	0.196
80 pA
Het GFP- vs. Het GFP+	1.489	0.3158 to 2.661	Yes	**	0.0078
Het GFP- vs. WT GFP-	1.209	-0.04471 to 2.463	No	ns	0.0626
Het GFP- vs. WT GFP+	1.807	0.6867 to 2.926	Yes	***	0.0006
Het GFP+ vs. WT GFP-	-0.2796	-0.9916 to 0.4324	No	ns	0.7317
Het GFP+ vs. WT GFP+	0.318	-0.07597 to 0.7120	No	ns	0.1538
WT GFP- vs. WT GFP+	0.5976	-0.01766 to 1.213	No	ns	0.0598
90 pA
Het GFP- vs. Het GFP+	1.551	0.3007 to 2.801	Yes	**	0.0095
Het GFP- vs. WT GFP-	1.248	-0.09366 to 2.589	No	ns	0.0772
Het GFP- vs. WT GFP+	1.993	0.8196 to 3.167	Yes	***	0.0003
Het GFP+ vs. WT GFP-	-0.3031	-1.158 to 0.5523	No	ns	0.7893
Het GFP+ vs. WT GFP+	0.4428	-0.07832 to 0.9639	No	ns	0.123
WT GFP- vs. WT GFP+	0.7458	0.01323 to 1.478	Yes	*	0.0445
100 pA
Het GFP- vs. Het GFP+	1.529	0.2474 to 2.811	Yes	*	0.0133
Het GFP- vs. WT GFP-	1.159	-0.2138 to 2.533	No	ns	0.1269
Het GFP- vs. WT GFP+	2.097	0.9145 to 3.279	Yes	***	0.0002
Het GFP+ vs. WT GFP-	-0.37	-1.326 to 0.5863	No	ns	0.7418
Het GFP+ vs. WT GFP+	0.5676	-0.05557 to 1.191	No	ns	0.0869
WT GFP- vs. WT GFP+	0.9375	0.1273 to 1.748	Yes	*	0.0173
110 pA
Het GFP- vs. Het GFP+	1.596	0.1990 to 2.994	Yes	*	0.019
Het GFP- vs. WT GFP-	1.064	-0.3826 to 2.511	No	ns	0.2221
Het GFP- vs. WT GFP+	2.294	1.044 to 3.544	Yes	****	<0.0001
Het GFP+ vs. WT GFP-	-0.5324	-1.638 to 0.5730	No	ns	0.5905
Het GFP+ vs. WT GFP+	0.698	-0.1139 to 1.510	No	ns	0.1169
WT GFP- vs. WT GFP+	1.23	0.3287 to 2.132	Yes	**	0.0035
120 pA
Het GFP- vs. Het GFP+	1.48	0.02599 to 2.935	Yes	*	0.0445
Het GFP- vs. WT GFP-	0.8551	-0.6361 to 2.346	No	ns	0.4364
Het GFP- vs. WT GFP+	2.306	0.9895 to 3.623	Yes	***	0.0002
Het GFP+ vs. WT GFP-	-0.6253	-1.775 to 0.5248	No	ns	0.4888
Het GFP+ vs. WT GFP+	0.8257	-0.07071 to 1.722	No	ns	0.082
WT GFP- vs. WT GFP+	1.451	0.4906 to 2.411	Yes	***	0.001
130 pA
Het GFP- vs. Het GFP+	1.462	-0.03525 to 2.960	No	ns	0.0581
Het GFP- vs. WT GFP-	0.8527	-0.6936 to 2.399	No	ns	0.4719
Het GFP- vs. WT GFP+	2.549	1.197 to 3.902	Yes	****	<0.0001
Het GFP+ vs. WT GFP-	-0.6096	-1.853 to 0.6335	No	ns	0.576
Het GFP+ vs. WT GFP+	1.087	0.1102 to 2.064	Yes	*	0.0231
WT GFP- vs. WT GFP+	1.697	0.6408 to 2.753	Yes	***	0.0004
140 pA
Het GFP- vs. Het GFP+	1.324	-0.2100 to 2.857	No	ns	0.1145
Het GFP- vs. WT GFP-	0.8913	-0.6639 to 2.447	No	ns	0.4376
Het GFP- vs. WT GFP+	2.609	1.213 to 4.005	Yes	****	<0.0001
Het GFP+ vs. WT GFP-	-0.4322	-1.709 to 0.8449	No	ns	0.8125
Het GFP+ vs. WT GFP+	1.286	0.2190 to 2.352	Yes	*	0.0115
WT GFP- vs. WT GFP+	1.718	0.6174 to 2.818	Yes	***	0.0006
150 pA
Het GFP- vs. Het GFP+	1.158	-0.3670 to 2.684	No	ns	0.1978
Het GFP- vs. WT GFP-	0.8708	-0.6947 to 2.436	No	ns	0.4641
Het GFP- vs. WT GFP+	2.751	1.321 to 4.181	Yes	****	<0.0001
Het GFP+ vs. WT GFP-	-0.2877	-1.547 to 0.9711	No	ns	0.9325
Het GFP+ vs. WT GFP+	1.593	0.5162 to 2.669	Yes	**	0.0011
WT GFP- vs. WT GFP+	1.88	0.7439 to 3.017	Yes	***	0.0002
160 pA
Het GFP- vs. Het GFP+	0.8562	-0.6292 to 2.342	No	ns	0.4332
Het GFP- vs. WT GFP-	0.8502	-0.6655 to 2.366	No	ns	0.4575
Het GFP- vs. WT GFP+	2.893	1.515 to 4.271	Yes	****	<0.0001
Het GFP+ vs. WT GFP-	-0.005968	-1.310 to 1.298	No	ns	>0.9999
Het GFP+ vs. WT GFP+	2.037	0.9030 to 3.170	Yes	****	<0.0001
WT GFP- vs. WT GFP+	2.043	0.8670 to 3.218	Yes	***	0.0001
170 pA
Het GFP- vs. Het GFP+	0.7031	-0.7011 to 2.107	No	ns	0.5548
Het GFP- vs. WT GFP-	0.8634	-0.5866 to 2.313	No	ns	0.4043
Het GFP- vs. WT GFP+	2.919	1.587 to 4.252	Yes	****	<0.0001
Het GFP+ vs. WT GFP-	0.1603	-1.098 to 1.418	No	ns	0.9872
Het GFP+ vs. WT GFP+	2.216	1.102 to 3.331	Yes	****	<0.0001
WT GFP- vs. WT GFP+	2.056	0.8815 to 3.231	Yes	****	<0.0001
180 pA
Het GFP- vs. Het GFP+	0.7753	-0.6764 to 2.227	No	ns	0.4992
Het GFP- vs. WT GFP-	0.844	-0.6190 to 2.307	No	ns	0.4312
Het GFP- vs. WT GFP+	2.995	1.611 to 4.378	Yes	****	<0.0001
Het GFP+ vs. WT GFP-	0.0687	-1.163 to 1.301	No	ns	0.9989
Het GFP+ vs. WT GFP+	2.219	1.087 to 3.351	Yes	****	<0.0001
WT GFP- vs. WT GFP+	2.151	1.003 to 3.298	Yes	****	<0.0001
190 pA
Het GFP- vs. Het GFP+	0.3725	-1.071 to 1.816	No	ns	0.9041
Het GFP- vs. WT GFP-	0.5516	-0.8712 to 1.974	No	ns	0.7361
Het GFP- vs. WT GFP+	2.627	1.226 to 4.029	Yes	****	<0.0001
Het GFP+ vs. WT GFP-	0.1791	-1.028 to 1.386	No	ns	0.98
Het GFP+ vs. WT GFP+	2.255	1.074 to 3.435	Yes	****	<0.0001
WT GFP- vs. WT GFP+	2.076	0.9216 to 3.230	Yes	****	<0.0001
200 pA
Het GFP- vs. Het GFP+	0.1775	-1.186 to 1.541	No	ns	0.986
Het GFP- vs. WT GFP-	0.3723	-0.9569 to 1.701	No	ns	0.8808
Het GFP- vs. WT GFP+	2.438	1.102 to 3.773	Yes	****	<0.0001
Het GFP+ vs. WT GFP-	0.1948	-0.9720 to 1.362	No	ns	0.972
Het GFP+ vs. WT GFP+	2.26	1.086 to 3.434	Yes	****	<0.0001
WT GFP- vs. WT GFP+	2.065	0.9319 to 3.198	Yes	****	<0.0001
210 pA
Het GFP- vs. Het GFP+	0.1658	-1.227 to 1.559	No	ns	0.9892
Het GFP- vs. WT GFP-	0.4215	-0.9175 to 1.760	No	ns	0.839
Het GFP- vs. WT GFP+	2.392	1.013 to 3.772	Yes	***	0.0001
Het GFP+ vs. WT GFP-	0.2557	-0.9190 to 1.430	No	ns	0.941
Het GFP+ vs. WT GFP+	2.227	1.005 to 3.449	Yes	****	<0.0001
WT GFP- vs. WT GFP+	1.971	0.8132 to 3.129	Yes	***	0.0001
220 pA
Het GFP- vs. Het GFP+	-0.0729	-1.452 to 1.306	No	ns	0.999
Het GFP- vs. WT GFP-	0.3001	-1.007 to 1.607	No	ns	0.9292
Het GFP- vs. WT GFP+	2.257	0.8665 to 3.648	Yes	***	0.0004
Het GFP+ vs. WT GFP-	0.373	-0.7607 to 1.507	No	ns	0.8249
Het GFP+ vs. WT GFP+	2.33	1.098 to 3.563	Yes	****	<0.0001
WT GFP- vs. WT GFP+	1.957	0.8089 to 3.106	Yes	***	0.0001
230 pA
Het GFP- vs. Het GFP+	-0.1942	-1.587 to 1.199	No	ns	0.9827
Het GFP- vs. WT GFP-	0.3864	-0.9791 to 1.752	No	ns	0.8766
Het GFP- vs. WT GFP+	1.961	0.5177 to 3.404	Yes	**	0.0036
Het GFP+ vs. WT GFP-	0.5806	-0.5258 to 1.687	No	ns	0.5193
Het GFP+ vs. WT GFP+	2.155	0.9504 to 3.360	Yes	****	<0.0001
WT GFP- vs. WT GFP+	1.575	0.4031 to 2.746	Yes	**	0.0037
240 pA
Het GFP- vs. Het GFP+	-0.3797	-1.852 to 1.093	No	ns	0.9036
Het GFP- vs. WT GFP-	0.364	-1.067 to 1.795	No	ns	0.9063
Het GFP- vs. WT GFP+	1.743	0.2554 to 3.230	Yes	*	0.0153
Het GFP+ vs. WT GFP-	0.7437	-0.3938 to 1.881	No	ns	0.324
Het GFP+ vs. WT GFP+	2.122	0.9114 to 3.333	Yes	****	<0.0001
WT GFP- vs. WT GFP+	1.379	0.2219 to 2.535	Yes	*	0.0127
250 pA
Het GFP- vs. Het GFP+	-0.3	-1.711 to 1.111	No	ns	0.943
Het GFP- vs. WT GFP-	0.5623	-0.8047 to 1.929	No	ns	0.6975
Het GFP- vs. WT GFP+	1.772	0.3396 to 3.205	Yes	**	0.0094
Het GFP+ vs. WT GFP-	0.8623	-0.2917 to 2.016	No	ns	0.2126
Het GFP+ vs. WT GFP+	2.072	0.8383 to 3.306	Yes	***	0.0002
WT GFP- vs. WT GFP+	1.21	0.02892 to 2.391	Yes	*	0.0425
260 pA
Het GFP- vs. Het GFP+	-0.5899	-2.147 to 0.9670	No	ns	0.747
Het GFP- vs. WT GFP-	0.482	-1.056 to 2.020	No	ns	0.8388
Het GFP- vs. WT GFP+	1.359	-0.2138 to 2.932	No	ns	0.113
Het GFP+ vs. WT GFP-	1.072	-0.1125 to 2.256	No	ns	0.0905
Het GFP+ vs. WT GFP+	1.949	0.7177 to 3.180	Yes	***	0.0004
WT GFP- vs. WT GFP+	0.8771	-0.3291 to 2.083	No	ns	0.2344
270 pA
Het GFP- vs. Het GFP+	-0.7873	-2.419 to 0.8446	No	ns	0.577
Het GFP- vs. WT GFP-	0.3214	-1.303 to 1.946	No	ns	0.952
Het GFP- vs. WT GFP+	1.142	-0.5003 to 2.785	No	ns	0.2631
Het GFP+ vs. WT GFP-	1.109	-0.06748 to 2.285	No	ns	0.072
Het GFP+ vs. WT GFP+	1.929	0.7270 to 3.132	Yes	***	0.0003
WT GFP- vs. WT GFP+	0.8208	-0.3706 to 2.012	No	ns	0.279
280 pA
Het GFP- vs. Het GFP+	-0.9308	-2.630 to 0.7684	No	ns	0.4687
Het GFP- vs. WT GFP-	0.2804	-1.432 to 1.993	No	ns	0.9718
Het GFP- vs. WT GFP+	1.041	-0.6585 to 2.740	No	ns	0.3706
Het GFP+ vs. WT GFP-	1.211	-0.02105 to 2.443	No	ns	0.0559
Het GFP+ vs. WT GFP+	1.971	0.7602 to 3.182	Yes	***	0.0003
WT GFP- vs. WT GFP+	0.7601	-0.4714 to 1.992	No	ns	0.3752
290 pA
Het GFP- vs. Het GFP+	-1.111	-2.811 to 0.5884	No	ns	0.3125
Het GFP- vs. WT GFP-	0.5556	-1.195 to 2.306	No	ns	0.8326
Het GFP- vs. WT GFP+	0.8512	-0.8614 to 2.564	No	ns	0.5513
Het GFP+ vs. WT GFP-	1.667	0.4239 to 2.909	Yes	**	0.0039
Het GFP+ vs. WT GFP+	1.962	0.7802 to 3.144	Yes	***	0.0002
WT GFP- vs. WT GFP+	0.2956	-0.9658 to 1.557	No	ns	0.9275
300 pA
Het GFP- vs. Het GFP+	-1.205	-2.959 to 0.5496	No	ns	0.2717
Het GFP- vs. WT GFP-	0.6695	-1.164 to 2.503	No	ns	0.7663
Het GFP- vs. WT GFP+	0.5674	-1.160 to 2.295	No	ns	0.8157
Het GFP+ vs. WT GFP-	1.874	0.5271 to 3.221	Yes	**	0.0026
Het GFP+ vs. WT GFP+	1.772	0.5882 to 2.956	Yes	***	0.001
WT GFP- vs. WT GFP+	-0.1021	-1.411 to 1.207	No	ns	0.9969
Test details	Mean 1	Mean 2	Mean Diff.	SE of diff.	N1	N2	q	DF
20 pA
Het GFP- vs. Het GFP+	0.1667	0	0.1667	0.1162	36	51	2.029	35
Het GFP- vs. WT GFP-	0.1667	0	0.1667	0.1162	36	46	2.029	35
Het GFP- vs. WT GFP+	0.1667	0	0.1667	0.1162	36	55	2.029	35
Het GFP+ vs. WT GFP-	0	0	0	0	51	46
Het GFP+ vs. WT GFP+	0	0	0	0	51	55
WT GFP- vs. WT GFP+	0	0	0	0	46	55
30 pA
Het GFP- vs. Het GFP+	0.3611	0	0.3611	0.1789	36	51	2.855	35
Het GFP- vs. WT GFP-	0.3611	0.08696	0.2742	0.1889	36	46	2.052	43.11
Het GFP- vs. WT GFP+	0.3611	0	0.3611	0.1789	36	55	2.855	35
Het GFP+ vs. WT GFP-	0	0.08696	-0.08696	0.0608	51	46	2.023	45
Het GFP+ vs. WT GFP+	0	0	0	0	51	55
WT GFP- vs. WT GFP+	0.08696	0	0.08696	0.0608	46	55	2.023	45
40 pA
Het GFP- vs. Het GFP+	0.6389	0.01961	0.6193	0.2532	36	51	3.459	35.42
Het GFP- vs. WT GFP-	0.6389	0.1304	0.5085	0.2684	36	46	2.679	44.15
Het GFP- vs. WT GFP+	0.6389	0	0.6389	0.2525	36	55	3.579	35
Het GFP+ vs. WT GFP-	0.01961	0.1304	-0.1108	0.09328	51	46	1.68	49.16
Het GFP+ vs. WT GFP+	0.01961	0	0.01961	0.01961	51	55	1.414	50
WT GFP- vs. WT GFP+	0.1304	0	0.1304	0.0912	46	55	2.023	45
50 pA
Het GFP- vs. Het GFP+	0.9167	0.05882	0.8578	0.3126	36	51	3.881	37.58
Het GFP- vs. WT GFP-	0.9167	0.2391	0.6775	0.3387	36	46	2.829	50.02
Het GFP- vs. WT GFP+	0.9167	0	0.9167	0.307	36	55	4.223	35
Het GFP+ vs. WT GFP-	0.05882	0.2391	-0.1803	0.1547	51	46	1.648	59.96
Het GFP+ vs. WT GFP+	0.05882	0	0.05882	0.05882	51	55	1.414	50
WT GFP- vs. WT GFP+	0.2391	0	0.2391	0.1431	46	55	2.364	45
60 pA
Het GFP- vs. Het GFP+	1.111	0.07843	1.033	0.3511	36	51	4.16	38.7
Het GFP- vs. WT GFP-	1.111	0.3261	0.785	0.3848	36	46	2.885	53.07
Het GFP- vs. WT GFP+	1.111	0	1.111	0.3422	36	55	4.592	35
Het GFP+ vs. WT GFP-	0.07843	0.3261	-0.2477	0.1927	51	46	1.818	62.43
Het GFP+ vs. WT GFP+	0.07843	0	0.07843	0.07843	51	55	1.414	50
WT GFP- vs. WT GFP+	0.3261	0	0.3261	0.176	46	55	2.62	45
70 pA
Het GFP- vs. Het GFP+	1.5	0.1569	1.343	0.4026	36	51	4.718	39.88
Het GFP- vs. WT GFP-	1.5	0.4348	1.065	0.4358	36	46	3.457	52.33
Het GFP- vs. WT GFP+	1.5	0.03636	1.464	0.3902	36	55	5.305	35.3
Het GFP+ vs. WT GFP-	0.1569	0.4348	-0.2779	0.2209	51	46	1.779	68.4
Het GFP+ vs. WT GFP+	0.1569	0.03636	0.1205	0.1055	51	55	1.615	56.18
WT GFP- vs. WT GFP+	0.4348	0.03636	0.3984	0.1974	46	55	2.855	46.53
80 pA
Het GFP- vs. Het GFP+	1.861	0.3725	1.489	0.4391	36	51	4.794	43.69
Het GFP- vs. WT GFP-	1.861	0.6522	1.209	0.4733	36	46	3.612	55.59
Het GFP- vs. WT GFP+	1.861	0.05455	1.807	0.4155	36	55	6.149	35.39
Het GFP+ vs. WT GFP-	0.3725	0.6522	-0.2796	0.2712	51	46	1.458	77.32
Het GFP+ vs. WT GFP+	0.3725	0.05455	0.318	0.1487	51	55	3.025	54.52
WT GFP- vs. WT GFP+	0.6522	0.05455	0.5976	0.231	46	55	3.66	46.64
90 pA
Het GFP- vs. Het GFP+	2.139	0.5882	1.551	0.4697	36	51	4.669	48.09
Het GFP- vs. WT GFP-	2.139	0.8913	1.248	0.5076	36	46	3.476	60.23
Het GFP- vs. WT GFP+	2.139	0.1455	1.993	0.4362	36	55	6.463	36.63
Het GFP+ vs. WT GFP-	0.5882	0.8913	-0.3031	0.3261	51	46	1.314	81.8
Het GFP+ vs. WT GFP+	0.5882	0.1455	0.4428	0.1974	51	55	3.172	62.35
WT GFP- vs. WT GFP+	0.8913	0.1455	0.7458	0.2758	46	55	3.825	50.43
100 pA
Het GFP- vs. Het GFP+	2.333	0.8039	1.529	0.4833	36	51	4.475	52.9
Het GFP- vs. WT GFP-	2.333	1.174	1.159	0.5206	36	46	3.15	64.03
Het GFP- vs. WT GFP+	2.333	0.2364	2.097	0.4402	36	55	6.737	38.06
Het GFP+ vs. WT GFP-	0.8039	1.174	-0.37	0.3649	51	46	1.434	85.45
Het GFP+ vs. WT GFP+	0.8039	0.2364	0.5676	0.2365	51	55	3.394	66.51
WT GFP- vs. WT GFP+	1.174	0.2364	0.9375	0.3056	46	55	4.339	53.5
110 pA
Het GFP- vs. Het GFP+	2.694	1.098	1.596	0.5291	36	51	4.267	61.15
Het GFP- vs. WT GFP-	2.694	1.63	1.064	0.5488	36	46	2.742	65.75
Het GFP- vs. WT GFP+	2.694	0.4	2.294	0.4668	36	55	6.952	40.82
Het GFP+ vs. WT GFP-	1.098	1.63	-0.5324	0.4225	51	46	1.782	92.28
Het GFP+ vs. WT GFP+	1.098	0.4	0.698	0.3085	51	55	3.2	70.39
WT GFP- vs. WT GFP+	1.63	0.4	1.23	0.3412	46	55	5.1	59.8
120 pA
Het GFP- vs. Het GFP+	2.833	1.353	1.48	0.551	36	51	3.8	62.34
Het GFP- vs. WT GFP-	2.833	1.978	0.8551	0.5656	36	46	2.138	65.35
Het GFP- vs. WT GFP+	2.833	0.5273	2.306	0.4932	36	55	6.612	44.28
Het GFP+ vs. WT GFP-	1.353	1.978	-0.6253	0.4397	51	46	2.011	93.24
Het GFP+ vs. WT GFP+	1.353	0.5273	0.8257	0.3416	51	55	3.418	79.46
WT GFP- vs. WT GFP+	1.978	0.5273	1.451	0.3647	46	55	5.627	68.34
130 pA
Het GFP- vs. Het GFP+	3.222	1.76	1.462	0.5679	36	50	3.641	64.84
Het GFP- vs. WT GFP-	3.222	2.37	0.8527	0.5872	36	46	2.053	68.54
Het GFP- vs. WT GFP+	3.222	0.6727	2.549	0.5078	36	55	7.1	46.88
Het GFP+ vs. WT GFP-	1.76	2.37	-0.6096	0.4751	50	46	1.815	92.15
Het GFP+ vs. WT GFP+	1.76	0.6727	1.087	0.3725	50	55	4.128	81.42
WT GFP- vs. WT GFP+	2.37	0.6727	1.697	0.4014	46	55	5.979	70.66
140 pA
Het GFP- vs. Het GFP+	3.5	2.176	1.324	0.5821	36	51	3.215	67.45
Het GFP- vs. WT GFP-	3.5	2.609	0.8913	0.5905	36	46	2.134	68.18
Het GFP- vs. WT GFP+	3.5	0.8909	2.609	0.5256	36	55	7.02	51.19
Het GFP+ vs. WT GFP-	2.176	2.609	-0.4322	0.4883	51	46	1.252	94.17
Het GFP+ vs. WT GFP+	2.176	0.8909	1.286	0.4073	51	55	4.463	88.63
WT GFP- vs. WT GFP+	2.609	0.8909	1.718	0.4192	46	55	5.795	78.85
150 pA
Het GFP- vs. Het GFP+	3.806	2.647	1.158	0.5786	36	51	2.831	65.33
Het GFP- vs. WT GFP-	3.806	2.935	0.8708	0.5944	36	46	2.072	67.98
Het GFP- vs. WT GFP+	3.806	1.055	2.751	0.5396	36	55	7.21	54.28
Het GFP+ vs. WT GFP-	2.647	2.935	-0.2877	0.4812	51	46	0.8456	93.36
Het GFP+ vs. WT GFP+	2.647	1.055	1.593	0.4116	51	55	5.471	95.62
WT GFP- vs. WT GFP+	2.935	1.055	1.88	0.4335	46	55	6.134	83.96
160 pA
Het GFP- vs. Het GFP+	4.111	3.255	0.8562	0.5646	36	51	2.145	70.89
Het GFP- vs. WT GFP-	4.111	3.261	0.8502	0.5763	36	46	2.087	71.73
Het GFP- vs. WT GFP+	4.111	1.218	2.893	0.5213	36	55	7.848	59.12
Het GFP+ vs. WT GFP-	3.255	3.261	-0.005968	0.4984	51	46	0.01693	93.94
Het GFP+ vs. WT GFP+	3.255	1.218	2.037	0.4336	51	55	6.643	95.99
WT GFP- vs. WT GFP+	3.261	1.218	2.043	0.4487	46	55	6.438	85.8
170 pA
Het GFP- vs. Het GFP+	4.429	3.725	0.7031	0.5335	35	51	1.864	69.63
Het GFP- vs. WT GFP-	4.429	3.565	0.8634	0.5513	35	46	2.215	71.75
Het GFP- vs. WT GFP+	4.429	1.509	2.919	0.5046	35	55	8.182	62.02
Het GFP+ vs. WT GFP-	3.725	3.565	0.1603	0.4808	51	46	0.4714	93.26
Het GFP+ vs. WT GFP+	3.725	1.509	2.216	0.4266	51	55	7.348	99.88
WT GFP- vs. WT GFP+	3.565	1.509	2.056	0.4486	46	55	6.481	88.9
180 pA
Het GFP- vs. Het GFP+	4.735	3.96	0.7753	0.5508	34	50	1.991	66.18
Het GFP- vs. WT GFP-	4.735	3.891	0.844	0.5551	34	46	2.15	66.13
Het GFP- vs. WT GFP+	4.735	1.741	2.995	0.5234	34	54	8.091	59.16
Het GFP+ vs. WT GFP-	3.96	3.891	0.0687	0.471	50	46	0.2063	93.62
Het GFP+ vs. WT GFP+	3.96	1.741	2.219	0.4332	50	54	7.245	98.22
WT GFP- vs. WT GFP+	3.891	1.741	2.151	0.4386	46	54	6.934	91.79
190 pA
Het GFP- vs. Het GFP+	4.813	4.44	0.3725	0.5473	32	50	0.9625	64.23
Het GFP- vs. WT GFP-	4.813	4.261	0.5516	0.5387	32	46	1.448	61.25
Het GFP- vs. WT GFP+	4.813	2.185	2.627	0.5304	32	54	7.005	60.53
Het GFP+ vs. WT GFP-	4.44	4.261	0.1791	0.4615	50	46	0.5489	94
Het GFP+ vs. WT GFP+	4.44	2.185	2.255	0.4518	50	54	7.058	100.3
WT GFP- vs. WT GFP+	4.261	2.185	2.076	0.4414	46	54	6.65	96.43
200 pA
Het GFP- vs. Het GFP+	4.938	4.76	0.1775	0.5174	32	50	0.4851	67.02
Het GFP- vs. WT GFP-	4.938	4.565	0.3723	0.5036	32	46	1.046	62.57
Het GFP- vs. WT GFP+	4.938	2.5	2.438	0.5067	32	54	6.803	65.24
Het GFP+ vs. WT GFP-	4.76	4.565	0.1948	0.4461	50	46	0.6175	93.92
Het GFP+ vs. WT GFP+	4.76	2.5	2.26	0.4496	50	54	7.109	101.1
WT GFP- vs. WT GFP+	4.565	2.5	2.065	0.4336	46	54	6.736	97.59
210 pA
Het GFP- vs. Het GFP+	5.226	5.06	0.1658	0.5285	31	50	0.4437	65.67
Het GFP- vs. WT GFP-	5.226	4.804	0.4215	0.5066	31	46	1.177	59.38
Het GFP- vs. WT GFP+	5.226	2.833	2.392	0.5233	31	54	6.465	65.45
Het GFP+ vs. WT GFP-	5.06	4.804	0.2557	0.4491	50	46	0.8051	93.54
Het GFP+ vs. WT GFP+	5.06	2.833	2.227	0.4679	50	54	6.73	101.6
WT GFP- vs. WT GFP+	4.804	2.833	1.971	0.443	46	54	6.292	98
220 pA
Het GFP- vs. Het GFP+	5.387	5.46	-0.0729	0.5231	31	50	0.1971	65.24
Het GFP- vs. WT GFP-	5.387	5.087	0.3001	0.4939	31	46	0.8594	56.94
Het GFP- vs. WT GFP+	5.387	3.13	2.257	0.528	31	54	6.046	67.53
Het GFP+ vs. WT GFP-	5.46	5.087	0.373	0.4334	50	46	1.217	92.76
Het GFP+ vs. WT GFP+	5.46	3.13	2.33	0.4719	50	54	6.984	102
WT GFP- vs. WT GFP+	5.087	3.13	1.957	0.4393	46	54	6.301	97.04
230 pA
Het GFP- vs. Het GFP+	5.452	5.646	-0.1942	0.527	31	48	0.5212	59.21
Het GFP- vs. WT GFP-	5.452	5.065	0.3864	0.5157	31	46	1.06	55.93
Het GFP- vs. WT GFP+	5.452	3.491	1.961	0.5475	31	53	5.066	65.38
Het GFP+ vs. WT GFP-	5.646	5.065	0.5806	0.4228	48	46	1.942	91.82
Het GFP+ vs. WT GFP+	5.646	3.491	2.155	0.4611	48	53	6.611	98.72
WT GFP- vs. WT GFP+	5.065	3.491	1.575	0.4481	46	53	4.97	96.11
240 pA
Het GFP- vs. Het GFP+	5.516	5.896	-0.3797	0.5569	31	48	0.9643	58.4
Het GFP- vs. WT GFP-	5.516	5.152	0.364	0.5396	31	46	0.9539	53.74
Het GFP- vs. WT GFP+	5.516	3.774	1.743	0.563	31	53	4.377	60.77
Het GFP+ vs. WT GFP-	5.896	5.152	0.7437	0.4347	48	46	2.42	91.44
Het GFP+ vs. WT GFP+	5.896	3.774	2.122	0.4634	48	53	6.477	98.97
WT GFP- vs. WT GFP+	5.152	3.774	1.379	0.4425	46	53	4.406	96.66
250 pA
Het GFP- vs. Het GFP+	5.867	6.167	-0.3	0.5342	30	48	0.7942	60.63
Het GFP- vs. WT GFP-	5.867	5.304	0.5623	0.5162	30	46	1.54	55.81
Het GFP- vs. WT GFP+	5.867	4.094	1.772	0.5431	30	53	4.615	63.93
Het GFP+ vs. WT GFP-	6.167	5.304	0.8623	0.441	48	46	2.765	91.48
Het GFP+ vs. WT GFP+	6.167	4.094	2.072	0.4722	48	53	6.206	98.99
WT GFP- vs. WT GFP+	5.304	4.094	1.21	0.4518	46	53	3.788	96.56
260 pA
Het GFP- vs. Het GFP+	5.793	6.383	-0.5899	0.5868	29	47	1.422	52.42
Het GFP- vs. WT GFP-	5.793	5.311	0.482	0.579	29	45	1.177	50.38
Het GFP- vs. WT GFP+	5.793	4.434	1.359	0.5936	29	53	3.238	54.78
Het GFP+ vs. WT GFP-	6.383	5.311	1.072	0.4524	47	45	3.35	89.96
Het GFP+ vs. WT GFP+	6.383	4.434	1.949	0.4711	47	53	5.851	97.94
WT GFP- vs. WT GFP+	5.311	4.434	0.8771	0.4613	45	53	2.689	96
270 pA
Het GFP- vs. Het GFP+	5.821	6.609	-0.7873	0.6128	28	46	1.817	47.19
Het GFP- vs. WT GFP-	5.821	5.5	0.3214	0.6095	28	44	0.7458	46.3
Het GFP- vs. WT GFP+	5.821	4.679	1.142	0.6175	28	53	2.616	48.79
Het GFP+ vs. WT GFP-	6.609	5.5	1.109	0.4491	46	44	3.491	88
Het GFP+ vs. WT GFP+	6.609	4.679	1.929	0.46	46	53	5.932	96.81
WT GFP- vs. WT GFP+	5.5	4.679	0.8208	0.4556	44	53	2.548	94.79
280 pA
Het GFP- vs. Het GFP+	5.852	6.783	-0.9308	0.6368	27	46	2.067	44.7
Het GFP- vs. WT GFP-	5.852	5.571	0.2804	0.6421	27	42	0.6176	45.46
Het GFP- vs. WT GFP+	5.852	4.811	1.041	0.637	27	53	2.31	45.17
Het GFP+ vs. WT GFP-	6.783	5.571	1.211	0.4703	46	42	3.642	85.49
Het GFP+ vs. WT GFP+	6.783	4.811	1.971	0.4633	46	53	6.018	96.51
WT GFP- vs. WT GFP+	5.571	4.811	0.7601	0.4706	42	53	2.284	90.98
290 pA
Het GFP- vs. Het GFP+	5.889	7	-1.111	0.6359	27	46	2.471	42.89
Het GFP- vs. WT GFP-	5.889	5.333	0.5556	0.6573	27	42	1.195	46.83
Het GFP- vs. WT GFP+	5.889	5.038	0.8512	0.6417	27	53	1.876	44.46
Het GFP+ vs. WT GFP-	7	5.333	1.667	0.4741	46	42	4.972	83.59
Het GFP+ vs. WT GFP+	7	5.038	1.962	0.4522	46	53	6.137	96.87
WT GFP- vs. WT GFP+	5.333	5.038	0.2956	0.4818	42	53	0.8677	89.17
300 pA
Het GFP- vs. Het GFP+	5.926	7.13	-1.205	0.6569	27	46	2.593	43.82
Het GFP- vs. WT GFP-	5.926	5.256	0.6695	0.6893	27	39	1.374	49.08
Het GFP- vs. WT GFP+	5.926	5.358	0.5674	0.6456	27	53	1.243	41.82
Het GFP+ vs. WT GFP-	7.13	5.256	1.874	0.5131	46	39	5.166	78.07
Het GFP+ vs. WT GFP+	7.13	5.358	1.772	0.4527	46	53	5.536	95.03
WT GFP- vs. WT GFP+	5.256	5.358	-0.1021	0.4986	39	53	0.2895	77.85

## Sheet: FF curves ME - HET v WT GFP-
Table Analyzed	FF curve_HET v WT GFP-
Mixed-effects model (REML)	Matching: Stacked
Assume sphericity?	Yes
Alpha	0.05
Fixed effects (type III)	P value	P value summary	Statistically significant (P < 0.05)?	F (DFn, DFd)
I pulse	<0.0001	****	Yes	F (28, 2143) = 110.4
Cell type	0.0096	**	Yes	F (1, 80) = 7.049
I pulse x Cell type	0.9981	ns	No	F (28, 2143) = 0.3967
Random effects	SD	Variance
cell	1.388	1.928
Residual	1.72	2.958
Was the matching effective?
Chi-square, df	797.7, 1
P value	<0.0001
P value summary	****
Is there significant matching (P < 0.05)?	Yes
Difference between column means
Predicted mean of HET GFP-	3.869
Predicted mean of WT GFP-	3.025
Difference between predicted means	0.8435
SE of difference	0.3177
95% CI of difference	0.2113 to 1.476
Data summary
Number of columns (Cell type)	2
Number of rows (I pulse)	29
Number of subjects (cell)	82
Number of missing values	97
Compare each cell mean with the other cell mean in that row
Number of families	1
Number of comparisons per family	29
Alpha	0.05
Šídák's multiple comparisons test	Predicted (LS) mean diff.	95.00% CI of diff.	Below threshold?	Summary	Adjusted P Value
HET GFP- - WT GFP-
20 pA	0.1667	-1.373 to 1.707	No	ns	>0.9999
30 pA	0.2742	-1.266 to 1.814	No	ns	>0.9999
40 pA	0.5085	-1.031 to 2.048	No	ns	>0.9999
50 pA	0.6775	-0.8623 to 2.217	No	ns	0.9953
60 pA	0.785	-0.7548 to 2.325	No	ns	0.9666
70 pA	1.065	-0.4746 to 2.605	No	ns	0.592
80 pA	1.209	-0.3309 to 2.749	No	ns	0.3366
90 pA	1.248	-0.2923 to 2.787	No	ns	0.2801
100 pA	1.159	-0.3804 to 2.699	No	ns	0.4182
110 pA	1.064	-0.4758 to 2.604	No	ns	0.5943
120 pA	0.8551	-0.6848 to 2.395	No	ns	0.9171
130 pA	0.8527	-0.6872 to 2.393	No	ns	0.9193
140 pA	0.8913	-0.6485 to 2.431	No	ns	0.8785
150 pA	0.8708	-0.6691 to 2.411	No	ns	0.9015
160 pA	0.8502	-0.6896 to 2.390	No	ns	0.9215
170 pA	0.9321	-0.6156 to 2.480	No	ns	0.8312
180 pA	0.9539	-0.6022 to 2.510	No	ns	0.8067
190 pA	0.8015	-0.7725 to 2.375	No	ns	0.9671
200 pA	0.6221	-0.9519 to 2.196	No	ns	0.9991
210 pA	0.8164	-0.7673 to 2.400	No	ns	0.9621
220 pA	0.695	-0.8887 to 2.279	No	ns	0.9954
230 pA	0.7813	-0.8024 to 2.365	No	ns	0.9775
240 pA	0.7589	-0.8248 to 2.343	No	ns	0.9844
250 pA	0.9338	-0.6601 to 2.528	No	ns	0.8653
260 pA	0.9158	-0.6935 to 2.525	No	ns	0.8956
270 pA	0.81	-0.8154 to 2.435	No	ns	0.9745
280 pA	0.7976	-0.8499 to 2.445	No	ns	0.9822
290 pA	1.073	-0.5747 to 2.720	No	ns	0.7085
300 pA	1.094	-0.5698 to 2.758	No	ns	0.6906
Test details	Predicted (LS) mean 1	Predicted (LS) mean 2	Predicted (LS) mean diff.	SE of diff.	N1	N2	t	DF
HET GFP- - WT GFP-
20 pA	0.1667	1.776e-15	0.1667	0.4919	36	46	0.3388	2223
30 pA	0.3611	0.08696	0.2742	0.4919	36	46	0.5574	2223
40 pA	0.6389	0.1304	0.5085	0.4919	36	46	1.034	2223
50 pA	0.9167	0.2391	0.6775	0.4919	36	46	1.377	2223
60 pA	1.111	0.3261	0.785	0.4919	36	46	1.596	2223
70 pA	1.5	0.4348	1.065	0.4919	36	46	2.166	2223
80 pA	1.861	0.6522	1.209	0.4919	36	46	2.458	2223
90 pA	2.139	0.8913	1.248	0.4919	36	46	2.536	2223
100 pA	2.333	1.174	1.159	0.4919	36	46	2.357	2223
110 pA	2.694	1.63	1.064	0.4919	36	46	2.163	2223
120 pA	2.833	1.978	0.8551	0.4919	36	46	1.738	2223
130 pA	3.222	2.37	0.8527	0.4919	36	46	1.734	2223
140 pA	3.5	2.609	0.8913	0.4919	36	46	1.812	2223
150 pA	3.806	2.935	0.8708	0.4919	36	46	1.77	2223
160 pA	4.111	3.261	0.8502	0.4919	36	46	1.729	2223
170 pA	4.497	3.565	0.9321	0.4944	35	46	1.885	2223
180 pA	4.845	3.891	0.9539	0.497	34	46	1.919	2223
190 pA	5.062	4.261	0.8015	0.5028	32	46	1.594	2223
200 pA	5.187	4.565	0.6221	0.5028	32	46	1.237	2223
210 pA	5.621	4.804	0.8164	0.5059	31	46	1.614	2223
220 pA	5.782	5.087	0.695	0.5059	31	46	1.374	2223
230 pA	5.847	5.065	0.7813	0.5059	31	46	1.544	2223
240 pA	5.911	5.152	0.7589	0.5059	31	46	1.5	2223
250 pA	6.238	5.304	0.9338	0.5091	30	46	1.834	2223
260 pA	6.25	5.334	0.9158	0.514	29	45	1.782	2223
270 pA	6.349	5.539	0.81	0.5192	28	44	1.56	2223
280 pA	6.43	5.633	0.7976	0.5263	27	42	1.516	2223
290 pA	6.468	5.395	1.073	0.5263	27	42	2.038	2223
300 pA	6.505	5.41	1.094	0.5316	27	39	2.059	2223

## Sheet: FF curves ME - HET v WT GFP+
Table Analyzed	FF curve_HET v WT GFP+
Mixed-effects model (REML)	Matching: Stacked
Assume sphericity?	Yes
Alpha	0.05
Fixed effects (type III)	P value	P value summary	Statistically significant (P < 0.05)?	F (DFn, DFd)
I pulse	<0.0001	****	Yes	F (28, 2852) = 315.1
Cell type	<0.0001	****	Yes	F (1, 104) = 26.25
I pulse x Cell type	<0.0001	****	Yes	F (28, 2852) = 13.31
Random effects	SD	Variance
cell	1.356	1.838
Residual	1.289	1.663
Was the matching effective?
Chi-square, df	1775, 1
P value	<0.0001
P value summary	****
Is there significant matching (P < 0.05)?	Yes
Difference between column means
Predicted mean of HET GFP+	3.284
Predicted mean of WT GFP+	1.912
Difference between predicted means	1.372
SE of difference	0.2678
95% CI of difference	0.8409 to 1.903
Data summary
Number of columns (Cell type)	2
Number of rows (I pulse)	29
Number of subjects (cell)	106
Number of missing values	60
Compare each cell mean with the other cell mean in that row
Number of families	1
Number of comparisons per family	29
Alpha	0.05
Šídák's multiple comparisons test	Predicted (LS) mean diff.	95.00% CI of diff.	Below threshold?	Summary	Adjusted P Value
HET GFP+ - WT GFP+
20 pA	0	-1.138 to 1.138	No	ns	>0.9999
30 pA	8.882e-16	-1.138 to 1.138	No	ns	>0.9999
40 pA	0.01961	-1.119 to 1.158	No	ns	>0.9999
50 pA	0.05882	-1.080 to 1.197	No	ns	>0.9999
60 pA	0.07843	-1.060 to 1.217	No	ns	>0.9999
70 pA	0.1205	-1.018 to 1.259	No	ns	>0.9999
80 pA	0.318	-0.8203 to 1.456	No	ns	>0.9999
90 pA	0.4428	-0.6956 to 1.581	No	ns	0.9993
100 pA	0.5676	-0.5708 to 1.706	No	ns	0.9744
110 pA	0.698	-0.4403 to 1.836	No	ns	0.8065
120 pA	0.8257	-0.3127 to 1.964	No	ns	0.4949
130 pA	1.086	-0.05500 to 2.227	No	ns	0.0812
140 pA	1.286	0.1472 to 2.424	Yes	*	0.012
150 pA	1.593	0.4542 to 2.731	Yes	***	0.0004
160 pA	2.037	0.8984 to 3.175	Yes	****	<0.0001
170 pA	2.216	1.078 to 3.355	Yes	****	<0.0001
180 pA	2.209	1.065 to 3.353	Yes	****	<0.0001
190 pA	2.245	1.101 to 3.388	Yes	****	<0.0001
200 pA	2.25	1.106 to 3.394	Yes	****	<0.0001
210 pA	2.216	1.073 to 3.360	Yes	****	<0.0001
220 pA	2.32	1.176 to 3.464	Yes	****	<0.0001
230 pA	2.267	1.115 to 3.420	Yes	****	<0.0001
240 pA	2.234	1.082 to 3.387	Yes	****	<0.0001
250 pA	2.184	1.032 to 3.337	Yes	****	<0.0001
260 pA	2.119	0.9634 to 3.275	Yes	****	<0.0001
270 pA	2.119	0.9598 to 3.278	Yes	****	<0.0001
280 pA	2.161	1.002 to 3.320	Yes	****	<0.0001
290 pA	2.152	0.9927 to 3.311	Yes	****	<0.0001
300 pA	1.962	0.8023 to 3.121	Yes	****	<0.0001
Test details	Predicted (LS) mean 1	Predicted (LS) mean 2	Predicted (LS) mean diff.	SE of diff.	N1	N2	t	DF
HET GFP+ - WT GFP+
20 pA	0	0	0	0.3637	51	55	0	2956
30 pA	-1.332e-15	-2.22e-15	8.882e-16	0.3637	51	55	2.442e-15	2956
40 pA	0.01961	0	0.01961	0.3637	51	55	0.05391	2956
50 pA	0.05882	0	0.05882	0.3637	51	55	0.1617	2956
60 pA	0.07843	0	0.07843	0.3637	51	55	0.2156	2956
70 pA	0.1569	0.03636	0.1205	0.3637	51	55	0.3313	2956
80 pA	0.3725	0.05455	0.318	0.3637	51	55	0.8743	2956
90 pA	0.5882	0.1455	0.4428	0.3637	51	55	1.217	2956
100 pA	0.8039	0.2364	0.5676	0.3637	51	55	1.56	2956
110 pA	1.098	0.4	0.698	0.3637	51	55	1.919	2956
120 pA	1.353	0.5273	0.8257	0.3637	51	55	2.27	2956
130 pA	1.759	0.6727	1.086	0.3647	50	55	2.979	2956
140 pA	2.176	0.8909	1.286	0.3637	51	55	3.534	2956
150 pA	2.647	1.055	1.593	0.3637	51	55	4.378	2956
160 pA	3.255	1.218	2.037	0.3637	51	55	5.6	2956
170 pA	3.725	1.509	2.216	0.3637	51	55	6.094	2956
180 pA	3.989	1.78	2.209	0.3655	50	54	6.044	2956
190 pA	4.469	2.225	2.245	0.3655	50	54	6.141	2956
200 pA	4.789	2.54	2.25	0.3655	50	54	6.155	2956
210 pA	5.089	2.873	2.216	0.3655	50	54	6.064	2956
220 pA	5.489	3.169	2.32	0.3655	50	54	6.348	2956
230 pA	5.814	3.546	2.267	0.3683	48	53	6.157	2956
240 pA	6.064	3.829	2.234	0.3683	48	53	6.067	2956
250 pA	6.334	4.15	2.184	0.3683	48	53	5.931	2956
260 pA	6.609	4.49	2.119	0.3693	47	53	5.738	2956
270 pA	6.854	4.735	2.119	0.3704	46	53	5.721	2956
280 pA	7.028	4.867	2.161	0.3704	46	53	5.834	2956
290 pA	7.245	5.093	2.152	0.3704	46	53	5.81	2956
300 pA	7.376	5.414	1.962	0.3704	46	53	5.296	2956

## Sheet: FFcurves ME - HET only
Table Analyzed	FF curve_HET
Mixed-effects model (REML)	Matching: Stacked
Assume sphericity?	Yes
Alpha	0.05
Fixed effects (type III)	P value	P value summary	Statistically significant (P < 0.05)?	F (DFn, DFd)
I pulse	<0.0001	****	Yes	F (28, 2262) = 179.1
Cell type	0.0914	ns	No	F (1, 85) = 2.915
I pulse x Cell type	<0.0001	****	Yes	F (28, 2262) = 4.349
Random effects	SD	Variance
cell	1.558	2.426
Residual	1.557	2.423
Was the matching effective?
Chi-square, df	1224, 1
P value	<0.0001
P value summary	****
Is there significant matching (P < 0.05)?	Yes
Difference between column means
Predicted mean of GFP-	3.874
Predicted mean of GFP+	3.284
Difference between predicted means	0.5898
SE of difference	0.3455
95% CI of difference	-0.09705 to 1.277
Data summary
Number of columns (Cell type)	2
Number of rows (I pulse)	29
Number of subjects (cell)	87
Number of missing values	118
Compare each cell mean with the other cell mean in that row
Number of families	1
Number of comparisons per family	29
Alpha	0.05
Šídák's multiple comparisons test	Predicted (LS) mean diff.	95.00% CI of diff.	Below threshold?	Summary	Adjusted P Value
GFP- - GFP+
20 pA	0.1667	-1.334 to 1.667	No	ns	>0.9999
30 pA	0.3611	-1.139 to 1.862	No	ns	>0.9999
40 pA	0.6193	-0.8813 to 2.120	No	ns	0.9982
50 pA	0.8578	-0.6427 to 2.358	No	ns	0.8912
60 pA	1.033	-0.4679 to 2.533	No	ns	0.6026
70 pA	1.343	-0.1574 to 2.844	No	ns	0.1383
80 pA	1.489	-0.01202 to 2.989	No	ns	0.0543
90 pA	1.551	0.05007 to 3.051	Yes	*	0.0352
100 pA	1.529	0.02882 to 3.030	Yes	*	0.0409
110 pA	1.596	0.09582 to 3.097	Yes	*	0.0252
120 pA	1.48	-0.02019 to 2.981	No	ns	0.0574
130 pA	1.463	-0.04055 to 2.967	No	ns	0.0658
140 pA	1.324	-0.1771 to 2.824	No	ns	0.1554
150 pA	1.158	-0.3421 to 2.659	No	ns	0.3687
160 pA	0.8562	-0.6444 to 2.357	No	ns	0.8931
170 pA	0.7742	-0.7331 to 2.281	No	ns	0.9636
180 pA	0.8595	-0.6580 to 2.377	No	ns	0.9001
190 pA	0.6008	-0.9318 to 2.133	No	ns	0.9993
200 pA	0.4058	-1.127 to 1.938	No	ns	>0.9999
210 pA	0.5431	-0.9977 to 2.084	No	ns	0.9999
220 pA	0.3044	-1.236 to 1.845	No	ns	>0.9999
230 pA	0.04529	-1.502 to 1.593	No	ns	>0.9999
240 pA	-0.1402	-1.688 to 1.407	No	ns	>0.9999
250 pA	-0.08446	-1.640 to 1.472	No	ns	>0.9999
260 pA	-0.3449	-1.914 to 1.224	No	ns	>0.9999
270 pA	-0.4893	-2.071 to 1.093	No	ns	>0.9999
280 pA	-0.581	-2.173 to 1.011	No	ns	0.9998
290 pA	-0.7613	-2.353 to 0.8308	No	ns	0.9849
300 pA	-0.8547	-2.447 to 0.7374	No	ns	0.941
Test details	Predicted (LS) mean 1	Predicted (LS) mean 2	Predicted (LS) mean diff.	SE of diff.	N1	N2	t	DF
GFP- - GFP+
20 pA	0.1667	2.665e-15	0.1667	0.4794	36	51	0.3477	2347
30 pA	0.3611	0	0.3611	0.4794	36	51	0.7533	2347
40 pA	0.6389	0.01961	0.6193	0.4794	36	51	1.292	2347
50 pA	0.9167	0.05882	0.8578	0.4794	36	51	1.79	2347
60 pA	1.111	0.07843	1.033	0.4794	36	51	2.154	2347
70 pA	1.5	0.1569	1.343	0.4794	36	51	2.802	2347
80 pA	1.861	0.3725	1.489	0.4794	36	51	3.105	2347
90 pA	2.139	0.5882	1.551	0.4794	36	51	3.235	2347
100 pA	2.333	0.8039	1.529	0.4794	36	51	3.191	2347
110 pA	2.694	1.098	1.596	0.4794	36	51	3.33	2347
120 pA	2.833	1.353	1.48	0.4794	36	51	3.088	2347
130 pA	3.222	1.759	1.463	0.4804	36	50	3.046	2347
140 pA	3.5	2.176	1.324	0.4794	36	51	2.761	2347
150 pA	3.806	2.647	1.158	0.4794	36	51	2.417	2347
160 pA	4.111	3.255	0.8562	0.4794	36	51	1.786	2347
170 pA	4.5	3.725	0.7742	0.4815	35	51	1.608	2347
180 pA	4.849	3.989	0.8595	0.4848	34	50	1.773	2347
190 pA	5.07	4.469	0.6008	0.4896	32	50	1.227	2347
200 pA	5.195	4.789	0.4058	0.4896	32	50	0.8289	2347
210 pA	5.632	5.089	0.5431	0.4922	31	50	1.103	2347
220 pA	5.794	5.489	0.3044	0.4922	31	50	0.6184	2347
230 pA	5.858	5.813	0.04529	0.4943	31	48	0.09162	2347
240 pA	5.923	6.063	-0.1402	0.4943	31	48	0.2836	2347
250 pA	6.249	6.334	-0.08446	0.4971	30	48	0.1699	2347
260 pA	6.263	6.608	-0.3449	0.5011	29	47	0.6884	2347
270 pA	6.364	6.853	-0.4893	0.5053	28	46	0.9682	2347
280 pA	6.446	7.027	-0.581	0.5086	27	46	1.142	2347
290 pA	6.483	7.244	-0.7613	0.5086	27	46	1.497	2347
300 pA	6.52	7.375	-0.8547	0.5086	27	46	1.681	2347

## Sheet: FF curves ME- WT only
Table Analyzed	FF curve_WT
Mixed-effects model (REML)	Matching: Stacked
Assume sphericity?	Yes
Alpha	0.05
Fixed effects (type III)	P value	P value summary	Statistically significant (P < 0.05)?	F (DFn, DFd)
I pulse	<0.0001	****	Yes	F (28, 2733) = 180.3
Cell type	<0.0001	****	Yes	F (1, 99) = 20.89
I pulse x Cell type	<0.0001	****	Yes	F (28, 2733) = 6.516
Random effects	SD	Variance
cell	1.189	1.415
Residual	1.431	2.049
Was the matching effective?
Chi-square, df	1179, 1
P value	<0.0001
P value summary	****
Is there significant matching (P < 0.05)?	Yes
Difference between column means
Predicted mean of GFP-	3.025
Predicted mean of GFP+	1.912
Difference between predicted means	1.113
SE of difference	0.2436
95% CI of difference	0.6300 to 1.597
Data summary
Number of columns (Cell type)	2
Number of rows (I pulse)	29
Number of subjects (cell)	101
Number of missing values	39
Number of subjects (cell)	56
Number of missing values	358
Compare each cell mean with the other cell mean in that row
Number of families	1
Number of comparisons per family	29
Alpha	0.05
Šídák's multiple comparisons test	Predicted (LS) mean diff.	95.00% CI of diff.	Below threshold?	Summary	Adjusted P Value
GFP- - GFP+
20 pA	-1.332e-15	-1.164 to 1.164	No	ns	>0.9999
30 pA	0.08696	-1.077 to 1.251	No	ns	>0.9999
40 pA	0.1304	-1.033 to 1.294	No	ns	>0.9999
50 pA	0.2391	-0.9247 to 1.403	No	ns	>0.9999
60 pA	0.3261	-0.8378 to 1.490	No	ns	>0.9999
70 pA	0.3984	-0.7654 to 1.562	No	ns	>0.9999
80 pA	0.5976	-0.5662 to 1.761	No	ns	0.9638
90 pA	0.7458	-0.4180 to 1.910	No	ns	0.7368
100 pA	0.9375	-0.2263 to 2.101	No	ns	0.2902
110 pA	1.23	0.06660 to 2.394	Yes	*	0.0271
120 pA	1.451	0.2872 to 2.615	Yes	**	0.0028
130 pA	1.697	0.5330 to 2.861	Yes	***	0.0002
140 pA	1.718	0.5539 to 2.882	Yes	***	0.0001
150 pA	1.88	0.7164 to 3.044	Yes	****	<0.0001
160 pA	2.043	0.8789 to 3.207	Yes	****	<0.0001
170 pA	2.056	0.8923 to 3.220	Yes	****	<0.0001
180 pA	2.112	0.9452 to 3.279	Yes	****	<0.0001
190 pA	2.037	0.8703 to 3.204	Yes	****	<0.0001
200 pA	2.027	0.8598 to 3.194	Yes	****	<0.0001
210 pA	1.933	0.7656 to 3.099	Yes	****	<0.0001
220 pA	1.919	0.7519 to 3.086	Yes	****	<0.0001
230 pA	1.521	0.3506 to 2.691	Yes	**	0.0014
240 pA	1.325	0.1545 to 2.495	Yes	*	0.0116
250 pA	1.156	-0.01409 to 2.326	No	ns	0.0566
260 pA	0.8463	-0.3280 to 2.021	No	ns	0.5082
270 pA	0.8061	-0.3727 to 1.985	No	ns	0.6154
280 pA	0.7677	-0.4206 to 1.956	No	ns	0.7228
290 pA	0.3032	-0.8852 to 1.491	No	ns	>0.9999
300 pA	-0.001781	-1.206 to 1.202	No	ns	>0.9999
Test details	Predicted (LS) mean 1	Predicted (LS) mean 2	Predicted (LS) mean diff.	SE of diff.	N1	N2	t	DF
GFP- - GFP+
20 pA	0	1.332e-15	-1.332e-15	0.3719	46	55	3.583e-15	2832
30 pA	0.08696	-2.22e-15	0.08696	0.3719	46	55	0.2338	2832
40 pA	0.1304	0	0.1304	0.3719	46	55	0.3508	2832
50 pA	0.2391	-8.882e-16	0.2391	0.3719	46	55	0.6431	2832
60 pA	0.3261	-8.882e-16	0.3261	0.3719	46	55	0.8769	2832
70 pA	0.4348	0.03636	0.3984	0.3719	46	55	1.071	2832
80 pA	0.6522	0.05455	0.5976	0.3719	46	55	1.607	2832
90 pA	0.8913	0.1455	0.7458	0.3719	46	55	2.006	2832
100 pA	1.174	0.2364	0.9375	0.3719	46	55	2.521	2832
110 pA	1.63	0.4	1.23	0.3719	46	55	3.309	2832
120 pA	1.978	0.5273	1.451	0.3719	46	55	3.902	2832
130 pA	2.37	0.6727	1.697	0.3719	46	55	4.563	2832
140 pA	2.609	0.8909	1.718	0.3719	46	55	4.619	2832
150 pA	2.935	1.055	1.88	0.3719	46	55	5.056	2832
160 pA	3.261	1.218	2.043	0.3719	46	55	5.493	2832
170 pA	3.565	1.509	2.056	0.3719	46	55	5.529	2832
180 pA	3.891	1.779	2.112	0.3728	46	54	5.665	2832
190 pA	4.261	2.224	2.037	0.3728	46	54	5.464	2832
200 pA	4.565	2.538	2.027	0.3728	46	54	5.436	2832
210 pA	4.804	2.872	1.933	0.3728	46	54	5.183	2832
220 pA	5.087	3.168	1.919	0.3728	46	54	5.147	2832
230 pA	5.065	3.545	1.521	0.3738	46	53	4.067	2832
240 pA	5.152	3.828	1.325	0.3738	46	53	3.543	2832
250 pA	5.304	4.148	1.156	0.3738	46	53	3.092	2832
260 pA	5.334	4.488	0.8463	0.3752	45	53	2.256	2832
270 pA	5.539	4.733	0.8061	0.3766	44	53	2.14	2832
280 pA	5.633	4.865	0.7677	0.3797	42	53	2.022	2832
290 pA	5.395	5.092	0.3032	0.3797	42	53	0.7985	2832
300 pA	5.411	5.413	-0.001781	0.3848	39	53	0.00463	2832
